# Supplementary material for: A reference map of murine cardiac transcription factor chromatin occupancy identifies dynamic and conserved enhancers
Source: Nat Commun. 2019 Oct 28;10:4907. doi: 10.1038/s41467-019-12812-3 (PMC6817842; doi:10.1038/s41467-019-12812-3)
Supplement: Supplementary file 4 — Supplementary Data 1 [file 41467_2019_12812_MOESM4_ESM.xlsx]

## Sheet: SupplementaryData1_peakSummits
Stage	TF	Chr	Start (0-base)	End	Annotation	Anno_Group	Distance to TSS	Nearest PromoterID	Nearest Refseq	Gene Name	Gene Alias	Gene Description	Gene Type
Adult	Gata4	chr2	125608395	125608596	5' UTR (NM_177608, exon 1 of 18)	5' UT	110	NM_177608	NM_133725	Secisbp2l	3110001I20Rik|AI504340|C630011I23	SECIS binding protein 2-like	protein-coding
Adult	Gata4	chr11	19043328	19043529	Intergenic	intergenic	78151	NR_046037	NR_046037	4933406G16Rik	-	RIKEN cDNA 4933406G16 gene	ncRNA
Adult	Gata4	chr5	76583947	76584148	3' UTR (NM_020611, exon 6 of 6)	3' UT	14750	NM_020611	NM_020611	Srd5a3	1110025P14Rik|A430076C09|AV364670|AW987574|D730040M03Rik|H5ar|S5AR 3|Srd5a2l	steroid 5 alpha-reductase 3	protein-coding
Adult	Gata4	chr10	126517289	126517490	exon (NM_001033263, exon 1 of 19)	exon	1427	NM_001033263	NM_001033263	Agap2	AGAP-2|Centg1|PIKE|cnt-g1|mKIAA0167	ArfGAP with GTPase domain, ankyrin repeat and PH domain 2	protein-coding
Adult	Gata4	chr18	4375635	4375836	exon (NM_026157, exon 1 of 9)	exon	146	NM_026157	NM_026157	Mtpap	0610027A18Rik|AW551379|Papd1	mitochondrial poly(A) polymerase	protein-coding
Adult	Gata4	chr19	53884609	53884810	intron (NM_001170847, intron 1 of 13)	intron	-82011	NM_011050	NM_011050	Pdcd4	D19Ucla1|Ma3|Tis	programmed cell death 4	protein-coding
Adult	Gata4	chr11	72303513	72303714	promoter-TSS (NM_153060)	TSS	-192	NM_153060	NM_153060	Spns2	-	spinster homolog 2	protein-coding
Adult	Gata4	chr14	117324263	117324464	promoter-TSS (NM_011821)	TSS	-155	NM_011821	NM_011821	Gpc6	-	glypican 6	protein-coding
Adult	Gata4	chr17	33916302	33916503	intron (NM_020581, intron 3 of 6)	intron	2117	NM_020581	NM_020581	Angptl4	Arp4|Bk89|Fiaf|Hfarp|Ng27|Pgar|Pgarg|Pp1158	angiopoietin-like 4	protein-coding
Adult	Gata4	chr17	28759094	28759295	intron (NM_016795, intron 1 of 15)	intron	204	NM_016795	NM_016795	Srpk1	AU017960	serine/arginine-rich protein specific kinase 1	protein-coding
Adult	Gata4	chr7	29745450	29745651	intron (NM_021895, intron 1 of 20)	intron	1748	NM_021895	NM_021895	Actn4	C77391	actinin alpha 4	protein-coding
Adult	Gata4	chr1	10372981	10373182	intron (NM_177834, intron 8 of 10)	intron	-150331	NM_001102430	NM_001102430	Arfgef1	ARFGEP1|BIG1|D130059B05Rik|D730028O18Rik|P200	ADP-ribosylation factor guanine nucleotide-exchange factor 1(brefeldin A-inhibited)	protein-coding
Adult	Gata4	chr5	135644279	135644480	exon (NM_009745, exon 1 of 6)	exon	138	NM_009745	NM_009745	Bcl7b	-	B cell CLL/lymphoma 7B	protein-coding
Adult	Gata4	chr18	35835984	35836185	intron (NM_029669, intron 7 of 7)	intron	-14245	NM_027733	NM_027733	Spata24	2700012K08Rik|4930583E11Rik|5133400G04Rik|AU016220|TIPT|TIPT2	spermatogenesis associated 24	protein-coding
Adult	Gata4	chr5	51982854	51983055	Intergenic	intergenic	-23991	NR_132764	NM_008904	Ppargc1a	A830037N07Rik|ENSMUSG00000079510|Gm11133|PGC-1|PPARGC-1-alpha|Pgc-1alpha|Pgc1|Pgco1|Ppargc1	peroxisome proliferative activated receptor, gamma, coactivator 1 alpha	protein-coding
Adult	Gata4	chr18	43637318	43637519	Intergenic	intergenic	-39479	NM_001291455	NM_009468	Dpysl3	CRMP-4|DRP-3|TUC4|ULIP-1|Ulip|Ulip1	dihydropyrimidinase-like 3	protein-coding
Adult	Gata4	chr17	66450733	66450934	promoter-TSS (NM_001278415)	TSS	65	NM_001278415	NM_028388	Ndufv2	2900010C23Rik	NADH dehydrogenase (ubiquinone) flavoprotein 2	protein-coding
Adult	Gata4	chr10	22606855	22607056	Intergenic	intergenic	-67022	NM_011545	NM_011545	Tcf21	Pod-1|Pod1|bHLHa23|capsulin|epc|epicardin	transcription factor 21	protein-coding
Adult	Gata4	chr13	97157942	97158143	promoter-TSS (NM_026173)	TSS	-206	NM_026173	NM_026173	Poc5	1200014M14Rik|AV144706	POC5 centriolar protein	protein-coding
Adult	Gata4	chr13	16785314	16785515	Intergenic	intergenic	681731	NM_008380	NM_008380	Inhba	-	inhibin beta-A	protein-coding
Adult	Gata4	chr2	169755400	169755601	Intergenic	intergenic	33186	NR_131974	NR_131974	AY702102	STDP1	cDNA sequence AY702102	ncRNA
Adult	Gata4	chr4	141595960	141596161	intron (NM_145402, intron 1 of 2)	intron	22248	NR_131014	NR_131014	4930455G09Rik	-	RIKEN cDNA 4930455G09 gene	ncRNA
Adult	Gata4	chr11	58804439	58804640	3' UTR (NM_001290988, exon 7 of 7)	3' UT	12945	NM_001290988	NM_053168	Trim11	-	tripartite motif-containing 11	protein-coding
Adult	Gata4	chr7	6296974	6297175	Intergenic	intergenic	-15039	NM_001033249	NM_001033249	Zfp583	BC056221|Znf583	zinc finger protein 583	protein-coding
Adult	Gata4	chr9	69989117	69989318	5' UTR (NM_029784, exon 1 of 9)	5' UT	146	NM_029784	NM_029784	Fam81a	6430514L14Rik	family with sequence similarity 81, member A	protein-coding
Adult	Gata4	chr9	107515094	107515295	Intergenic	intergenic	-3623	NM_001042779	NM_009153	Sema3b	SemA|Semaa|sema5|semaV	sema domain, immunoglobulin domain (Ig), short basic domain, secreted, (semaphorin) 3B	protein-coding
Adult	Gata4	chr13	41701362	41701563	promoter-TSS (NM_001163572)	TSS	-122	NM_001163572	NM_001163572	Tmem170b	EG621976	transmembrane protein 170B	protein-coding
Adult	Gata4	chr18	74970435	74970636	Intergenic	intergenic	31670	NM_177470	NM_177470	Acaa2	0610011L04Rik|AI255831|AI265397|D18Ertd240e	acetyl-Coenzyme A acyltransferase 2 (mitochondrial 3-oxoacyl-Coenzyme A thiolase)	protein-coding
Adult	Gata4	chrX	6896330	6896531	promoter-TSS (NM_001243762)	TSS	53	NM_001243762	NM_016691	Clcn5	5430408K11Rik|ClC-5|Clc4-1|Clc5|Clcn4-1|D930009B12Rik|DXImx42e|Sfc13|T25545	chloride channel, voltage-sensitive 5	protein-coding
Adult	Gata4	chr12	81213188	81213389	intron (NM_007564, intron 1 of 1)	intron	711	NM_007564	NM_007564	Zfp36l1	AW742437|AW743212|Berg36|Brf1|D530020L18Rik|ERF1|TIS11b|cMG1	zinc finger protein 36, C3H type-like 1	protein-coding
Adult	Gata4	chr11	98155878	98156079	Intergenic	intergenic	32059	NR_039579	NR_039579	Mir5119	mmu-mir-5119|mu-mir-5119	microRNA 5119	ncRNA
Adult	Gata4	chr9	30234710	30234911	promoter-TSS (NM_028874)	TSS	-103	NM_028874	NM_028874	Snx19	3526401K03Rik|AI195321|AI848208|mKIAA0254	sorting nexin 19	protein-coding
Adult	Gata4	chr10	7387152	7387353	promoter-TSS (NM_145706)	TSS	-49	NM_145706	NM_145706	Nup43	2610016K01Rik|2610529I12Rik|AA409950|p42	nucleoporin 43	protein-coding
Adult	Gata4	chr3	133277849	133278050	Intergenic	intergenic	-70596	NM_001346736	NM_145989	Tet2	Ayu17-449|E130014J05Rik|mKIAA1546	tet methylcytosine dioxygenase 2	protein-coding
Adult	Gata4	chr8	124900367	124900568	promoter-TSS (NM_001310650)	TSS	-41	NM_001310650	NM_001029993	Zc3h18	1190001B23Rik|5830416A07Rik|Nhn1	zinc finger CCCH-type containing 18	protein-coding
Adult	Gata4	chr6	88824869	88825070	promoter-TSS (NM_176973)	TSS	68	NM_001347327	NM_176973	Podxl2	D130074J02Rik|PODLX2	podocalyxin-like 2	protein-coding
Adult	Gata4	chr15	80147449	80147650	intron (NM_001044308, intron 2 of 36)	intron	29882	NM_001044308	NM_001044308	Cacna1i	Ca(V)3.3	calcium channel, voltage-dependent, alpha 1I subunit	protein-coding
Adult	Gata4	chr10	75361766	75361967	intron (NM_011418, intron 7 of 8)	intron	5724	NM_024440	NM_024440	Derl3	1810006I20Rik|1810063P04Rik|IZP6|derlin-3	Der1-like domain family, member 3	protein-coding
Adult	Gata4	chrX	74795863	74796064	intron (NM_020601, intron 1 of 15)	intron	39398	NM_020601	NM_020601	Tbl1x	5330429M20|Tbl1	transducin (beta)-like 1 X-linked	protein-coding
Adult	Gata4	chr5	149777576	149777777	Intergenic	intergenic	15851	NR_040686	NR_040686	8430423G03Rik	-	RIKEN cDNA 8430423G03 gene	ncRNA
Adult	Gata4	chr7	19856783	19856984	non-coding (NR_104069, exon 1 of 11)	ncRNA	319	NR_104069	NM_009499	Vasp	-	vasodilator-stimulated phosphoprotein	protein-coding
Adult	Gata4	chr4	66143505	66143706	Intergenic	intergenic	-78089	NM_207109	NM_019514	Astn2	1d8|Astnl|bM452J22.1	astrotactin 2	protein-coding
Adult	Gata4	chr16	5884899	5885100	5' UTR (NM_021477, exon 1 of 17)	5' UT	114	NM_021477	NM_021477	Rbfox1	A2bp|A2bp1|Hrnbp1|fox-1	RNA binding protein, fox-1 homolog (C. elegans) 1	protein-coding
Adult	Gata4	chr2	155577057	155577258	exon (NM_011171, exon 1 of 4)	exon	205	NM_011171	NM_011171	Procr	AI325044|Ccca|Ccd41|Epcr	protein C receptor, endothelial	protein-coding
Adult	Gata4	chr13	17867235	17867436	intron (NM_027118, intron 1 of 13)	intron	28029	NR_035412	NR_035412	Mir466i	Mirn466i|mmu-mir-466i	microRNA 466i	ncRNA
Adult	Gata4	chr13	74147653	74147854	intron (NM_182839, intron 1 of 3)	intron	887	NM_182839	NM_182839	Tppp	2900041A09Rik|AI849835	tubulin polymerization promoting protein	protein-coding
Adult	Gata4	chr7	6123554	6123755	promoter-TSS (NM_001146024)	TSS	-460	NM_001146024	NM_028316	Zfp444	2810031J10Rik|6230401O10Rik|mFLJ00134	zinc finger protein 444	protein-coding
Adult	Gata4	chr2	18394928	18395129	Intergenic	intergenic	-80572	NM_001190817	NM_007869	Dnajc1	4733401K02Rik|AA960110|D230036H06Rik|Dnajl1|ERdj1|ERj1p|MTJ1	DnaJ heat shock protein family (Hsp40) member C1	protein-coding
Adult	Gata4	chr18	4738049	4738250	Intergenic	intergenic	-74334	NR_045881	NR_045881	Gm10556	ENSMUSG00000073646	predicted gene 10556	ncRNA
Adult	Gata4	chr18	61799953	61800154	intron (NR_045420, intron 1 of 2)	intron	747	NR_045420	NR_045420	Bvht	Braveheart|Gm20748	braveheart long non-coding RNA	ncRNA
Adult	Gata4	chr1	138581935	138582136	intron (NR_045325, intron 1 of 2)	intron	1830	NR_045325	NR_045324	Gm19705	-	predicted gene, 19705	ncRNA
Adult	Gata4	chr14	87540907	87541108	promoter-TSS (NM_019670)	TSS	-87	NM_019670	NM_019670	Diaph3	4930417P13Rik|Dia2|Diap3|Drf3|mDia2|mKIAA4117|p134MDia2	diaphanous related formin 3	protein-coding
Adult	Gata4	chr1	107140037	107140238	Intergenic	intergenic	113149	NM_001160368	NM_178779	Rnf152	A930029B02Rik	ring finger protein 152	protein-coding
Adult	Gata4	chr4	8838474	8838675	Intergenic	intergenic	221022	NM_001277149	NM_001033395	Chd7	A730019I05Rik|Cycn|Cyn|Dz|Edy|Flo|GENA 47|GENA 60|Gena 52|Lda|Mt|Obt|Todo|WBE1|Whi|metis	chromodomain helicase DNA binding protein 7	protein-coding
Adult	Gata4	chr16	85803319	85803520	promoter-TSS (NM_009621)	TSS	-62	NM_009621	NM_009621	Adamts1	ADAM-TS1|ADAMTS|ADAMTS-1|C3-C5|METH-1|METH1	a disintegrin-like and metallopeptidase (reprolysin type) with thrombospondin type 1 motif, 1	protein-coding
Adult	Gata4	chr5	123948304	123948505	intron (NM_001289822, intron 4 of 11)	intron	9071	NM_001289821	NM_001033461	Lrrc43	Gm1061	leucine rich repeat containing 43	protein-coding
Adult	Gata4	chr8	41209875	41210076	Intergenic	intergenic	162331	NM_030610	NM_030610	Fgf20	-	fibroblast growth factor 20	protein-coding
Adult	Gata4	chr2	16816412	16816613	Intergenic	intergenic	118840	NR_040632	NR_040632	4930515L03Rik	-	RIKEN cDNA 4930515L03 gene	ncRNA
Adult	Gata4	chr2	163166147	163166348	intron (NM_001205076, intron 4 of 6)	intron	57461	NM_021566	NM_021566	Jph2	1110002E14Rik|JP-2|Jp2	junctophilin 2	protein-coding
Adult	Gata4	chr11	65601778	65601979	promoter-TSS (NM_001316367)	TSS	-18	NM_001316369	NM_009157	Map2k4	JNKK1|MEK4|MKK4|PRKMK4|Sek1|Serk1	mitogen-activated protein kinase kinase 4	protein-coding
Adult	Gata4	chr3	21909183	21909384	Intergenic	intergenic	-66290	NM_030732	NM_030732	Tbl1xr1	8030499H02Rik|A630076E03Rik|AW539987|C21|C230089I12Rik|DC42|Ira1|TBLR1	transducin (beta)-like 1X-linked receptor 1	protein-coding
Adult	Gata4	chr19	4167151	4167352	intron (NM_134148, intron 9 of 9)	intron	-4007	NM_021485	NM_021485	Rps6kb2	70kDa|S6K2	ribosomal protein S6 kinase, polypeptide 2	protein-coding
Adult	Gata4	chr16	35907680	35907881	Intergenic	intergenic	-30775	NM_030253	NM_030253	Parp9	ARTD9|AW214463|BC003281|Bagl|Bal|PARP-9	poly (ADP-ribose) polymerase family, member 9	protein-coding
Adult	Gata4	chr9	72655150	72655351	5' UTR (NM_175485, exon 1 of 20)	5' UT	170	NM_175485	NM_175485	Prtg	A230098A12Rik|Igdcc5	protogenin	protein-coding
Adult	Gata4	chr4	21775079	21775280	non-coding (NR_028384, exon 1 of 1)	ncRNA	415	NR_028384	NR_028384	4930528A17Rik	-	RIKEN cDNA 4930528A17 gene	ncRNA
Adult	Gata4	chr1	182498972	182499173	promoter-TSS (NM_007415)	TSS	-33	NM_007415	NM_007415	Parp1	5830444G22Rik|AI893648|ARTD1|Adprp|Adprt1|C80510|PARP|PPOL|parp-1|sPARP-1	poly (ADP-ribose) polymerase family, member 1	protein-coding
Adult	Gata4	chr11	94189162	94189363	promoter-TSS (NM_146024)	TSS	-52	NM_146024	NM_027799	Ankrd40	1110011C06Rik|5530600A18Rik|Gcap15	ankyrin repeat domain 40	protein-coding
Adult	Gata4	chr3	65634812	65635013	exon (NM_001166659, exon 13 of 13)	exon	127234	NM_019937	NM_019937	Ccnl1	2610030E23Rik|AU018493|Ccnl|ania-6a	cyclin L1	protein-coding
Adult	Gata4	chr11	108987931	108988132	Intergenic	intergenic	17651	NR_037978	NM_001085512	E030025P04Rik	Gm664	RIKEN cDNA E030025P04 gene	ncRNA
Adult	Gata4	chr9	100544549	100544750	intron (NM_009282, intron 1 of 33)	intron	608	NM_009282	NM_009282	Stag1	AU045003|SA-1|Scc3	stromal antigen 1	protein-coding
Adult	Gata4	chr15	84062559	84062760	intron (NM_133167, intron 1 of 12)	intron	187	NM_133167	NM_133167	Parvb	AI595373|AW742462|D15Gsk1|affixin	parvin, beta	protein-coding
Adult	Gata4	chr7	107375848	107376049	promoter-TSS (NM_027629)	TSS	-168	NM_027629	NM_027629	Pgm2l1	4931406N15Rik|AI553438|BM32A	phosphoglucomutase 2-like 1	protein-coding
Adult	Gata4	chr10	127058593	127058794	promoter-TSS (NM_008512)	TSS	-490	NM_008512	NM_008512	Lrp1	A2mr|AI316852|CD91|Lrp|b2b1554Clo	low density lipoprotein receptor-related protein 1	protein-coding
Adult	Gata4	chr2	153353679	153353880	intron (NM_001134300, intron 1 of 10)	intron	1927	NM_001134300	NM_001001986	Nol4l	4931410H15|8430427H17Rik|AI429157|Gm1636	nucleolar protein 4-like	protein-coding
Adult	Gata4	chr13	38022272	38022473	exon (NM_001177869, exon 9 of 12)	exon	41633	NM_001177869	NM_026830	Rreb1	1110037N09Rik|AA414966|B930013M22Rik	ras responsive element binding protein 1	protein-coding
Adult	Gata4	chr10	120239004	120239205	intron (NM_177092, intron 5 of 6)	intron	36317	NR_038000	NR_038000	4921513I03Rik	-	RIKEN cDNA 4921513I03 gene	ncRNA
Adult	Gata4	chr19	6565214	6565415	Intergenic	intergenic	-22245	NM_009203	NM_009203	Slc22a12	AI987855|OAT4L|Rst|Slc22al2|URAT1	solute carrier family 22 (organic anion/cation transporter), member 12	protein-coding
Adult	Gata4	chr7	142729616	142729817	5' UTR (NM_001316678, exon 1 of 20)	5' UT	210	NM_001316678	NM_011212	Ptpre	PTPe|PTPepsilon|RPTPepsilon	protein tyrosine phosphatase, receptor type, E	protein-coding
Adult	Gata4	chr1	174430173	174430374	promoter-TSS (NM_178598)	TSS	-103	NM_178598	NM_178598	Tagln2	2700094C18Rik|SM22beta|Sm22B|Sm22a	transgelin 2	protein-coding
Adult	Gata4	chr2	150514346	150514547	exon (NM_054068, exon 1 of 5)	exon	426	NM_054068	NM_054068	Vsx1	CHX10-like	visual system homeobox 1	protein-coding
Adult	Gata4	chr5	138882583	138882784	promoter-TSS (NM_028130)	TSS	-20	NM_028130	NM_028130	Zfp157	2610020C11Rik|A630094N24Rik|AI327407|mszf12|mszf23-1	zinc finger protein 157	protein-coding
Adult	Gata4	chr10	121063439	121063640	promoter-TSS (NM_001081056)	TSS	-168	NM_001081056	NM_001081056	Xpot	1110004L07Rik|3110065H13Rik|AI452076|C79645|EXPORTIN-T	exportin, tRNA (nuclear export receptor for tRNAs)	protein-coding
Adult	Gata4	chr1	123215520	123215721	intron (NM_001271532, intron 1 of 4)	intron	8634	NM_001271531	NM_133748	Insig2	2900053I11Rik|C730043J18Rik|Insig-2	insulin induced gene 2	protein-coding
Adult	Gata4	chr4	106512528	106512729	Intergenic	intergenic	-35017	NM_001347159	NM_025590	Acot11	1110020M10Rik|2010309H15Rik|AW060409|BFIT|BFIT1|Thea|Them1|mKIAA0707	acyl-CoA thioesterase 11	protein-coding
Adult	Gata4	chr16	38902559	38902760	exon (NM_170599, exon 1 of 7)	exon	202	NM_170599	NM_170599	Igsf11	1700025L02Rik|BT-IgSF|Igsf13	immunoglobulin superfamily, member 11	protein-coding
Adult	Gata4	chr9	63641667	63641868	Intergenic	intergenic	-35967	NM_016769	NM_016769	Smad3	AU022421|Madh3	SMAD family member 3	protein-coding
Adult	Gata4	chr9	114617029	114617230	intron (NM_146229, intron 4 of 12)	intron	19181	NM_146229	NM_146229	Dync1li1	1110053F02Rik|Dnclic1|LIC-1	dynein cytoplasmic 1 light intermediate chain 1	protein-coding
Adult	Gata4	chr12	81896546	81896747	intron (NM_178682, intron 1 of 5)	intron	5128	NM_001242419	NM_178682	Susd6	4933426M11Rik|mKIAA0247	sushi domain containing 6	protein-coding
Adult	Gata4	chr15	6658025	6658226	promoter-TSS (NM_030168)	TSS	-255	NM_030168	NM_030168	Rictor	4921505C17Rik|6030405M08Rik|AVO3|AW492497|D530039E11Rik	RPTOR independent companion of MTOR, complex 2	protein-coding
Adult	Gata4	chr4	123812431	123812632	Intergenic	intergenic	217856	NM_017475	NM_017475	Rragc	AU041672|Gtr2|RAGC|TIB929|YGR163W	Ras-related GTP binding C	protein-coding
Adult	Gata4	chr6	113026333	113026534	intron (NR_027009, intron 1 of 1)	intron	804	NR_027009	NR_027008	Gt(ROSA)26Sor	AV258896|Gtrgeo26|Gtrosa26|R26|ROSA26|Thumpd3as1	gene trap ROSA 26, Philippe Soriano	ncRNA
Adult	Gata4	chrX	33696727	33696928	intron (NM_133990, intron 10 of 10)	intron	-39071	NM_028325	NM_028325	Zcchc12	2810028A01Rik|AV136720|Sizn1	zinc finger, CCHC domain containing 12	protein-coding
Adult	Gata4	chr5	52685908	52686109	Intergenic	intergenic	-69034	NM_011435	NM_011435	Sod3	AI314465|EC-SOD	superoxide dismutase 3, extracellular	protein-coding
Adult	Gata4	chrX	156939967	156940168	promoter-TSS (NM_001177879)	TSS	-30	NM_001177879	NM_172783	Phka2	6330505C01Rik|D330034O08|Phk	phosphorylase kinase alpha 2	protein-coding
Adult	Gata4	chr6	28212057	28212258	promoter-TSS (NM_001081678)	TSS	-557	NM_001081678	NM_001081678	Zfp800	AA407452|Znf800	zinc finger protein 800	protein-coding
Adult	Gata4	chr10	127113913	127114114	promoter-TSS (NM_173732)	TSS	-107	NM_173732	NM_173732	Nemp1	Tmem194|Tmem194a	nuclear envelope integral membrane protein 1	protein-coding
Adult	Gata4	chr13	99585115	99585316	5' UTR (NM_172591, exon 1 of 26)	5' UT	188	NM_172591	NM_172591	Fcho2	5832424M12Rik|AA387320	FCH domain only 2	protein-coding
Adult	Gata4	chr8	112217167	112217368	promoter-TSS (NM_028018)	TSS	-74	NM_028018	NM_028018	Ist1	2400003C14Rik|AW536298|mKIAA0174	increased sodium tolerance 1 homolog (yeast)	protein-coding
Adult	Gata4	chr7	146551444	146551645	Intergenic	intergenic	-23463	NM_183144	NM_183144	Inpp5a	-	inositol polyphosphate-5-phosphatase A	protein-coding
Adult	Gata4	chr13	38726813	38727014	promoter-TSS (NM_139063)	TSS	64	NM_139063	NM_139063	Bloc1s5	1810074A19Rik|Muted|mu	biogenesis of lysosomal organelles complex-1, subunit 5, muted	protein-coding
Adult	Gata4	chr4	44717368	44717569	non-coding (NR_073462, exon 1 of 1)	ncRNA	1797	NR_073462	NR_073462	5730488B01Rik	-	RIKEN cDNA 5730488B01 gene	ncRNA
Adult	Gata4	chr17	26640995	26641196	Intergenic	intergenic	4321	NM_013642	NM_013642	Dusp1	3CH134|MKP1|Ptpn16|U19515|erp|mkp-1	dual specificity phosphatase 1	protein-coding
Adult	Gata4	chr15	100020487	100020688	intron (NM_172819, intron 19 of 32)	intron	35761	NM_172819	NM_172819	Dip2b	4932422C22|AI317237|AI854602|mKIAA1463	disco interacting protein 2 homolog B	protein-coding
Adult	Gata4	chr16	90341575	90341776	Intergenic	intergenic	-44966	NM_015755	NM_015755	Hunk	Bstk1|Mak-v	hormonally upregulated Neu-associated kinase	protein-coding
Adult	Gata4	chr9	102971216	102971417	intron (NM_033314, intron 4 of 13)	intron	-43087	NM_173781	NM_173781	Rab6b	9630015C03|AI844641|C330006L04Rik|D9Bwg0185e	RAB6B, member RAS oncogene family	protein-coding
Adult	Gata4	chr16	38742371	38742572	promoter-TSS (NM_001285793)	TSS	100	NM_019804	NM_019804	B4galt4	9130402O08Rik|B4galt-IV|b4Gal-T4|beta4Gal-T4|beta4GalT-IV	UDP-Gal:betaGlcNAc beta 1,4-galactosyltransferase, polypeptide 4	protein-coding
Adult	Gata4	chr1	137584570	137584771	Intergenic	intergenic	-41103	NM_007791	NM_007791	Csrp1	AA408841|AA959891|AW545626|CRP1|Csrp	cysteine and glycine-rich protein 1	protein-coding
Adult	Gata4	chr1	17086931	17087132	intron (NM_020604, intron 1 of 4)	intron	938	NM_020604	NM_020604	Jph1	ENSMUSG00000054314|JP-1|Jp1	junctophilin 1	protein-coding
Adult	Gata4	chr12	30558294	30558495	intron (NM_001093775, intron 18 of 24)	intron	-64506	NM_181395	NM_181395	Pxdn	2310075M15Rik|C85409|E330004E07|VPO1|mKIAA0230	peroxidasin	protein-coding
Adult	Gata4	chr7	119441737	119441938	intron (NM_177282, intron 3 of 19)	intron	-69984	NM_027587	NM_027587	Micalcl	4921517J23Rik	MICAL C-terminal like	protein-coding
Adult	Gata4	chrX	35826977	35827178	Intergenic	intergenic	-17441	NM_001017959	NM_010685	Lamp2	CD107b|LGP-B|Lamp II|Lamp-2|Lamp-2a|Lamp-2b|Lamp-2c|Mac3	lysosomal-associated membrane protein 2	protein-coding
Adult	Gata4	chr3	69525978	69526179	intron (NM_133787, intron 1 of 15)	intron	102	NM_133787	NM_133787	Nmd3	C87860	NMD3 ribosome export adaptor	protein-coding
Adult	Gata4	chr8	24085863	24086064	intron (NM_001277280, intron 1 of 42)	intron	656	NM_001277280	NM_031158	Ank1	Ank-1|nb|pale	ankyrin 1, erythroid	protein-coding
Adult	Gata4	chr19	17086024	17086225	intron (NM_181348, intron 4 of 19)	intron	55517	NM_181348	NM_181348	Prune2	6330414G02Rik|A230083H22Rik|A330102H22Rik|Bmcc1|mKIAA0367	prune homolog 2	protein-coding
Adult	Gata4	chr2	85092537	85092738	Intergenic	intergenic	-55782	NM_001033346	NM_001033346	Lrrc55	A330097E02Rik|Gm351	leucine rich repeat containing 55	protein-coding
Adult	Gata4	chr15	82887030	82887231	Intergenic	intergenic	-23304	NM_001271411	NM_028728	Nfam1	4921501M20Rik|Cnaip	Nfat activating molecule with ITAM motif 1	protein-coding
Adult	Gata4	chr13	25030677	25030878	non-coding (NR_102323, exon 2 of 2)	ncRNA	-1248	NM_172532	NM_172532	Aldh5a1	6330403E24Rik|Ahd-1|Ahd1|D630032B01Rik|OTTMUSG00000000613|SSADH|Ssdh1	aldhehyde dehydrogenase family 5, subfamily A1	protein-coding
Adult	Gata4	chr10	90634447	90634648	promoter-TSS (NM_001080129)	TSS	-184	NM_001080129	NM_011605	Tmpo	5630400D24Rik|AI195756|AI606875|AW214352|AW547477|LAP2|TP	thymopoietin	protein-coding
Adult	Gata4	chr11	64249592	64249793	non-coding (NR_028445, exon 1 of 1)	ncRNA	483	NR_028445	NR_028445	F930015N05Rik	-	RIKEN cDNA F930015N05 gene	ncRNA
Adult	Gata4	chr2	128955090	128955291	promoter-TSS (NM_025395)	TSS	-245	NM_025395	NM_025395	Chchd5	1110027L01Rik|AW045710	coiled-coil-helix-coiled-coil-helix domain containing 5	protein-coding
Adult	Gata4	chr12	86451793	86451994	exon (NM_030225, exon 1 of 15)	exon	111	NM_030225	NM_030225	Dlst	1600017E01Rik|4632413C10Rik|4930529O08Rik|DLTS	dihydrolipoamide S-succinyltransferase (E2 component of 2-oxo-glutarate complex)	protein-coding
Adult	Gata4	chr3	126708181	126708382	intron (NM_001327938, intron 18 of 47)	intron	-6912	NM_178655	NM_178655	Ank2	100043364|AI835472|AW491075|Ank-2|Gm4392	ankyrin 2, brain	protein-coding
Adult	Gata4	chr2	163820899	163821100	promoter-TSS (NM_018753)	TSS	67	NM_018753	NM_018753	Ywhab	1300003C17Rik|14-3-3b	tyrosine 3-monooxygenase/tryptophan 5-monooxygenase activation protein, beta polypeptide	protein-coding
Adult	Gata4	chr2	30214785	30214986	promoter-TSS (NM_001289709)	TSS	-50	NM_001346806	NM_139302	Sh3glb2	SPAS-1	SH3-domain GRB2-like endophilin B2	protein-coding
Adult	Gata4	chr16	22380082	22380283	Intergenic	intergenic	59460	NM_023794	NM_023794	Etv5	1110005E01Rik|8430401F14Rik|ERM	ets variant 5	protein-coding
Adult	Gata4	chr9	121238377	121238578	Intergenic	intergenic	-37598	NM_175114	NM_175114	Trak1	2310001H13Rik|AI413908|AI467545|hyrt|mKIAA1042	trafficking protein, kinesin binding 1	protein-coding
Adult	Gata4	chr2	64876307	64876508	Intergenic	intergenic	-15585	NM_016719	NM_016719	Grb14	AI505286	growth factor receptor bound protein 14	protein-coding
Adult	Gata4	chr12	76469699	76469900	intron (NM_023275, intron 1 of 4)	intron	47968	NM_175644	NM_175644	Gphb5	OGH|Zlut1	glycoprotein hormone beta 5	protein-coding
Adult	Gata4	chr16	57121626	57121827	promoter-TSS (NM_138599)	TSS	-100	NM_138599	NM_138599	Tomm70a	2610044B22Rik|D16Ium22|D16Ium22e|D16Wsu109e|Tom70|Tomm70|mKIAA0719	translocase of outer mitochondrial membrane 70 homolog A (yeast)	protein-coding
Adult	Gata4	chr18	80569656	80569857	Intergenic	intergenic	-8764	NM_001190373	NM_001190373	Kcng2	AA591524	potassium voltage-gated channel, subfamily G, member 2	protein-coding
Adult	Gata4	chr11	49016948	49017149	promoter-TSS (NM_001024846)	TSS	47	NM_009562	NM_009562	Zfp62	-	zinc finger protein 62	protein-coding
Adult	Gata4	chr3	40984889	40985090	Intergenic	intergenic	-98022	NM_027558	NM_027558	Pgrmc2	4631434O19Rik|5730409G06Rik|DG6|PMBP	progesterone receptor membrane component 2	protein-coding
Adult	Gata4	chr17	5099349	5099550	intron (NM_001085355, intron 3 of 19)	intron	104376	NM_001085355	NM_001085355	Arid1b	8030481M12|9330189K18Rik|AI836955|Ardi1b|B230217J03Rik|mKIAA1235	AT rich interactive domain 1B (SWI-like)	protein-coding
Adult	Gata4	chr19	56752089	56752290	Intergenic	intergenic	-44672	NM_007419	NM_007419	Adrb1	Adrb-1|beta-AR	adrenergic receptor, beta 1	protein-coding
Adult	Gata4	chr18	87555440	87555641	Intergenic	intergenic	674084	NM_172633	NM_172633	Cbln2	6330593N19Rik|A730004O05	cerebellin 2 precursor protein	protein-coding
Adult	Gata4	chr11	75739377	75739578	promoter-TSS (NM_001291159)	TSS	-85	NM_001291159	NM_029548	Rph3al	Gm1753|Noc2	rabphilin 3A-like (without C2 domains)	protein-coding
Adult	Gata4	chr13	53356888	53357089	intron (NM_013846, intron 1 of 8)	intron	24489	NM_013846	NM_013846	Ror2	Ntrkr2|mRor2	receptor tyrosine kinase-like orphan receptor 2	protein-coding
Adult	Gata4	chr14	58326304	58326505	intron (NM_015771, intron 2 of 7)	intron	26850	NM_153382	NM_015771	Lats2	4932411G09Rik|AV277261|AW228608	large tumor suppressor 2	protein-coding
Adult	Gata4	chr2	121420808	121421009	intron (NM_172673, intron 1 of 14)	intron	88450	NM_001290987	NM_030234	Wdr76	5830411K18Rik|6030457D09|AA517836	WD repeat domain 76	protein-coding
Adult	Gata4	chr5	66651037	66651238	promoter-TSS (NM_001302834)	TSS	1	NM_001302833	NM_027602	Nsun7	4921525L17Rik	NOL1/NOP2/Sun domain family, member 7	protein-coding
Adult	Gata4	chr16	20227688	20227889	exon (NM_001145930, exon 28 of 31)	exon	13642	NM_198599	NM_198599	Map6d1	A330066I15Rik	MAP6 domain containing 1	protein-coding
Adult	Gata4	chr11	107897196	107897397	intron (NM_011101, intron 5 of 16)	intron	39135	NR_106082	NR_106082	Mir7223	Gm28009|mmu-mir-7223	microRNA 7223	ncRNA
Adult	Gata4	chr2	159869946	159870147	Intergenic	intergenic	27658	NR_040499	NR_040499	9130015L21Rik	-	RIKEN cDNA 9130015L21 gene	ncRNA
Adult	Gata4	chr1	62749784	62749985	promoter-TSS (NM_010939)	TSS	-6	NM_001077404	NM_010939	Nrp2	1110048P06Rik|Np-2|Np2|Npn-2|Npn2	neuropilin 2	protein-coding
Adult	Gata4	chr4	81711449	81711650	non-coding (NR_040659, exon 1 of 3)	ncRNA	266	NR_040659	NR_040659	Gm5860	EG545641	predicted gene 5860	ncRNA
Adult	Gata4	chr13	115248773	115248974	5' UTR (NM_008046, exon 1 of 6)	5' UT	285	NM_008046	NM_008046	Fst	AL033346|FS	follistatin	protein-coding
Adult	Gata4	chr7	71300667	71300868	intron (NM_001039104, intron 1 of 26)	intron	2047	NM_001039104	NM_018752	Trpm1	4732499L03Rik|AI606771|Ltrpc1|Mlsn1	transient receptor potential cation channel, subfamily M, member 1	protein-coding
Adult	Gata4	chr17	31382366	31382567	Intergenic	intergenic	31834	NM_025290	NM_025290	Rsph1	MCA|Tsga2	radial spoke head 1 homolog (Chlamydomonas)	protein-coding
Adult	Gata4	chr4	129664954	129665155	intron (NM_173071, intron 1 of 29)	intron	2733	NM_001199696	NM_173071	Adgrb2	Bai2	adhesion G protein-coupled receptor B2	protein-coding
Adult	Gata4	chr17	24563513	24563714	promoter-TSS (NM_010023)	TSS	-14	NM_010023	NM_010023	Eci1	Dci|eci	enoyl-Coenzyme A delta isomerase 1	protein-coding
Adult	Gata4	chr3	61168307	61168508	promoter-TSS (NM_028712)	TSS	-21	NM_028712	NM_028712	Rap2b	4021402C18Rik|AA408554	RAP2B, member of RAS oncogene family	protein-coding
Adult	Gata4	chr6	71390590	71390791	promoter-TSS (NM_024288)	TSS	-60	NM_024288	NM_024288	Rmnd5a	1110007A06Rik|AJ237586|AW125795|Gid2|MTA.D02.090	required for meiotic nuclear division 5 homolog A	protein-coding
Adult	Gata4	chr15	10399846	10400047	intron (NM_030046, intron 1 of 11)	intron	324	NM_030046	NM_030046	Dnajc21	4930461P20Rik|9930116P15Rik	DnaJ heat shock protein family (Hsp40) member C21	protein-coding
Adult	Gata4	chr15	5135728	5135929	intron (NM_026213, intron 1 of 4)	intron	269	NM_026213	NM_026213	Ttc33	2410099M07Rik|2900001O04Rik|AI507072|AW538342|Osrf	tetratricopeptide repeat domain 33	protein-coding
Adult	Gata4	chr3	51006611	51006812	Intergenic	intergenic	-21657	NM_009834	NM_009834	Noct	AU043840|Ccr4|Ccrn4l	nocturnin	protein-coding
Adult	Gata4	chr19	56590799	56591000	Intergenic	intergenic	31812	NM_018831	NM_018831	Dclre1a	2810043H12Rik|AU022226|Pso2|Smn1a|Snm1|mKIAA0086	DNA cross-link repair 1A	protein-coding
Adult	Gata4	chr8	129098976	129099177	Intergenic	intergenic	18259	NM_001164598	NM_001164598	Irf2bp2	E130305N23Rik|IRF-2BP2	interferon regulatory factor 2 binding protein 2	protein-coding
Adult	Gata4	chr5	116316421	116316622	intron (NM_007708, intron 4 of 46)	intron	20857	NM_007708	NM_007708	Cit	C030025P15Rik|CRIK|CRIK-SK|Cit-k	citron	protein-coding
Adult	Gata4	chr3	68930876	68931077	promoter-TSS (NM_008467)	TSS	37	NM_008467	NM_008467	Kpna4	1110058D08Rik|IPOA3	karyopherin (importin) alpha 4	protein-coding
Adult	Gata4	chr10	86955181	86955382	exon (NM_008553, exon 1 of 2)	exon	1123	NM_008553	NM_008553	Ascl1	AI225900|ASH1|Mash1|bHLHa46	achaete-scute family bHLH transcription factor 1	protein-coding
Adult	Gata4	chr2	76820592	76820793	promoter-TSS (NM_011652)	TSS	-89	NM_011652	NM_011652	Ttn	1100001C23Rik|2310036G12Rik|2310057K23Rik|2310074I15Rik|AF006999|AV006427|D330041I19Rik|D830007G01Rik|L56|mdm|shru	titin	protein-coding
Adult	Gata4	chr12	84034109	84034310	non-coding (NR_046045, exon 3 of 3)	ncRNA	5932	NR_046045	NR_046045	1700085C21Rik	-	RIKEN cDNA 1700085C21 gene	ncRNA
Adult	Gata4	chr8	113460338	113460539	intron (NM_009179, intron 1 of 6)	intron	16674	NM_009179	NM_009179	St3gal2	AI429591|AW822065|ST3GalII|Siat5	ST3 beta-galactoside alpha-2,3-sialyltransferase 2	protein-coding
Adult	Gata4	chr2	131970276	131970477	intron (NM_018824, intron 1 of 15)	intron	467	NM_018824	NM_018824	Slc23a2	AI844736|NBTL1|SVCT2|Slc23a1|YSPL2|YSPL3|mKIAA0238	solute carrier family 23 (nucleobase transporters), member 2	protein-coding
Adult	Gata4	chr17	71603567	71603768	intron (NM_145158, intron 7 of 7)	intron	49674	NM_001164885	NM_022882	Lpin2	2610511G02Rik|AI481352|AW742896	lipin 2	protein-coding
Adult	Gata4	chr19	44341979	44342180	Intergenic	intergenic	-26086	NM_009128	NM_009128	Scd2	Mir5114|Scd-2|mir-5114|swty	stearoyl-Coenzyme A desaturase 2	protein-coding
Adult	Gata4	chr19	5424868	5425069	promoter-TSS (NM_001291080)	TSS	10	NM_024176	NM_024176	Drap1	2310074H19Rik|NC2-alpha	Dr1 associated protein 1 (negative cofactor 2 alpha)	protein-coding
Adult	Gata4	chr1	173154055	173154256	intron (NM_001305585, intron 1 of 3)	intron	-1029	NR_131173	NM_013474	Apoa2	Alp-2|Apo-AII|ApoA-II|ApoAII|Apoa-2|Hdl-1	apolipoprotein A-II	protein-coding
Adult	Gata4	chr2	109575674	109575875	Intergenic	intergenic	12697	NM_001285422	NM_007540	Bdnf	-	brain derived neurotrophic factor	protein-coding
Adult	Gata4	chr19	36483974	36484175	intron (NM_029508, intron 1 of 8)	intron	30518	NM_029508	NM_029508	Pcgf5	0610009F02Rik|1110054A01Rik|5830406C17Rik|5830443C21Rik|9530023M17Rik|AI324127	polycomb group ring finger 5	protein-coding
Adult	Gata4	chr8	93401082	93401283	intron (NM_177224, intron 2 of 39)	intron	48449	NM_177224	NM_177224	Chd9	1810014J18Rik|9030205D12Rik|A330063D19Rik|AD013|PRIC320|mKIAA0308	chromodomain helicase DNA binding protein 9	protein-coding
Adult	Gata4	chr1	167166633	167166834	intron (NM_145513, intron 1 of 6)	intron	355	NM_145513	NM_145513	Tiprl	1810011K17Rik	TIP41, TOR signalling pathway regulator-like (S. cerevisiae)	protein-coding
Adult	Gata4	chr2	84712224	84712425	exon (NM_199223, exon 3 of 3)	exon	14524	NM_199223	NM_199223	Rtn4rl2	Ngr2|Ngrh1|Ngrl3	reticulon 4 receptor-like 2	protein-coding
Adult	Gata4	chr3	108524999	108525200	5' UTR (NM_029522, exon 1 of 15)	5' UT	117	NM_029522	NM_029522	Gpsm2	6230410J09Rik|LGN|Pins	G-protein signalling modulator 2 (AGS3-like, C. elegans)	protein-coding
Adult	Gata4	chr13	105018774	105018975	promoter-TSS (NM_172807)	TSS	49	NM_172807	NM_172807	Ppwd1	4632422M10Rik|A330090G21Rik	peptidylprolyl isomerase domain and WD repeat containing 1	protein-coding
Adult	Gata4	chr19	10679848	10680049	promoter-TSS (NM_015735)	TSS	-166	NM_015735	NM_015735	Ddb1	127kDa|AA408517|p127-Ddb1	damage specific DNA binding protein 1	protein-coding
Adult	Gata4	chr16	30510764	30510965	Intergenic	intergenic	39799	NM_172614	NM_172614	Tmem44	1700007N03Rik|9330161C17Rik|B230220N21	transmembrane protein 44	protein-coding
Adult	Gata4	chr12	8332140	8332341	intron (NM_021429, intron 4 of 6)	intron	12002	NM_021429	NM_021429	Hs1bp3	-	HCLS1 binding protein 3	protein-coding
Adult	Gata4	chr14	12385086	12385287	promoter-TSS (NM_008981)	TSS	-880	NM_008981	NM_008981	Ptprg	5430405N12Rik|AW046354|AW549872|RPTPgamma	protein tyrosine phosphatase, receptor type, G	protein-coding
Adult	Gata4	chr9	120842397	120842598	promoter-TSS (NM_007614)	TSS	-20	NM_007614	NM_007614	Ctnnb1	Bfc|Catnb|Mesc	catenin (cadherin associated protein), beta 1	protein-coding
Adult	Gata4	chr5	38108891	38109092	promoter-TSS (NM_022416)	TSS	-600	NM_022416	NM_022416	Stk32b	2510009F08Rik|STKG6|Stk32|YANK2	serine/threonine kinase 32B	protein-coding
Adult	Gata4	chr4	32949036	32949237	intron (NM_001012451, intron 1 of 15)	intron	61343	NM_080471	NM_080471	Ankrd6	-	ankyrin repeat domain 6	protein-coding
Adult	Gata4	chr7	86040869	86041070	intron (NM_001162939, intron 1 of 3)	intron	157	NM_001162939	NM_026531	Aen	2700083B06Rik|Isg20l1	apoptosis enhancing nuclease	protein-coding
Adult	Gata4	chr11	98902518	98902719	promoter-TSS (NM_010517)	TSS	45	NM_010517	NM_010517	Igfbp4	AI875747|Deb2|IGFBP-4	insulin-like growth factor binding protein 4	protein-coding
Adult	Gata4	chr11	100690144	100690345	intron (NM_001113563, intron 1 of 18)	intron	-6361	NM_011489	NM_011489	Stat5b	-	signal transducer and activator of transcription 5B	protein-coding
Adult	Gata4	chr12	101758565	101758766	intron (NM_001033213, intron 1 of 19)	intron	366	NM_001033213	NM_001033213	Ttc7b	AA408451|Ttc7l1	tetratricopeptide repeat domain 7B	protein-coding
Adult	Gata4	chr10	79642397	79642598	5' UTR (NM_007909, exon 1 of 4)	5' UT	271	NM_007909	NM_007909	Efna2	CEK7L|Elf1|Epl6|Eplg6|Lerk6	ephrin A2	protein-coding
Adult	Gata4	chr3	83250169	83250370	Intergenic	intergenic	127770	NR_036591	NR_036591	1700028M03Rik	-	RIKEN cDNA 1700028M03 gene	ncRNA
Adult	Gata4	chr9	108381213	108381414	promoter-TSS (NM_008483)	TSS	-879	NM_008483	NM_008483	Lamb2	AW211941|Lamb-2|Lams|npht	laminin, beta 2	protein-coding
Adult	Gata4	chr6	36401537	36401738	intron (NM_203491, intron 2 of 2)	intron	29896	NR_030524	NR_030524	Mir490	Mirn490|mir-490|mmu-mir-490	microRNA 490	ncRNA
Adult	Gata4	chr8	119445431	119445632	promoter-TSS (NM_026844)	TSS	-108	NM_028131	NM_028131	Cenpn	2610510J17Rik|AI426416|AW545024	centromere protein N	protein-coding
Adult	Gata4	chr11	113062744	113062945	non-coding (NR_015556, exon 1 of 3)	ncRNA	307	NR_015556	NR_015556	2610035D17Rik	-	RIKEN cDNA 2610035D17 gene	ncRNA
Adult	Gata4	chr4	81088204	81088405	intron (NM_010820, intron 1 of 46)	intron	414	NM_010820	NM_010820	Mpdz	AI225843|B930003D11Rik|MUPP1	multiple PDZ domain protein	protein-coding
Adult	Gata4	chr3	37735770	37735971	Intergenic	intergenic	-61864	NR_040559	NR_040559	Gm20755	-	predicted gene, 20755	ncRNA
Adult	Gata4	chr9	64381336	64381537	intron (NM_172522, intron 4 of 22)	intron	148004	NM_001134399	NM_172522	Megf11	2410080H04Rik|D130061K05	multiple EGF-like-domains 11	protein-coding
Adult	Gata4	chrX	73119682	73119883	5' UTR (NM_145629, exon 1 of 16)	5' UT	130	NM_145629	NM_145629	Pls3	AI115446|AL024105	plastin 3 (T-isoform)	protein-coding
Adult	Gata4	chr6	48347490	48347691	intron (NM_001347152, intron 1 of 17)	intron	2006	NM_133922	NM_133922	Krba1	A930040G15Rik|AI448780	KRAB-A domain containing 1	protein-coding
Adult	Gata4	chr4	129277696	129277897	promoter-TSS (NM_018799)	TSS	95	NM_018799	NM_018799	Eif3i	36kDa|D4Ertd632e|Eif3s2|Trip1	eukaryotic translation initiation factor 3, subunit I	protein-coding
Adult	Gata4	chr19	33441298	33441499	intron (NM_001167818, intron 4 of 6)	intron	25386	NM_001167818	NM_001146342	Rnls	6530404N21Rik|AI452315|AW060440|C10orf59	renalase, FAD-dependent amine oxidase	protein-coding
Adult	Gata4	chr2	29282298	29282499	intron (NM_026896, intron 3 of 7)	intron	48365	NM_001290489	NM_026896	Med27	1500015J03Rik|2310042P07Rik|AA682045|Crsp8|D2Ertd434e	mediator complex subunit 27	protein-coding
Adult	Gata4	chr7	72789736	72789937	promoter-TSS (NM_172310)	TSS	53	NM_172310	NM_172310	Tarsl2	A530046H20Rik	threonyl-tRNA synthetase-like 2	protein-coding
Adult	Gata4	chr4	115833550	115833751	TTS (NM_133681)	TTS	6552	NM_133681	NM_133681	Tspan1	9030418M05Rik	tetraspanin 1	protein-coding
Adult	Gata4	chr3	63843744	63843945	Intergenic	intergenic	-41719	NM_019918	NM_019918	Vmn2r1	Casrl1|EG56544|V2r83	vomeronasal 2, receptor 1	protein-coding
Adult	Gata4	chr18	35974440	35974641	Intergenic	intergenic	-14931	NM_133687	NM_133687	Cxxc5	4930415K17Rik	CXXC finger 5	protein-coding
Adult	Gata4	chr14	118488324	118488525	Intergenic	intergenic	-36957	NM_010024	NM_010024	Dct	DT|TRP-2|TRP2|Tyrp-2|Tyrp2|slaty|slt	dopachrome tautomerase	protein-coding
Adult	Gata4	chr5	92391964	92392165	promoter-TSS (NM_026557)	TSS	29	NM_001271797	NM_026557	Rchy1	ARNIP|CHIMP|Pirh2|Zfp363|Znf363	ring finger and CHY zinc finger domain containing 1	protein-coding
Adult	Gata4	chr7	4461691	4461892	intron (NM_011618, intron 7 of 13)	intron	5785	NM_011618	NM_011618	Tnnt1	AW146156|Tnt|sTnT|ssTnT	troponin T1, skeletal, slow	protein-coding
Adult	Gata4	chr2	113883084	113883285	intron (NR_028422, intron 2 of 2)	intron	3053	NR_028422	NR_028422	C130080G10Rik	-	RIKEN cDNA C130080G10 gene	ncRNA
Adult	Gata4	chr1	16609374	16609575	promoter-TSS (NM_001271016)	TSS	-56	NM_025773	NM_025773	Ube2w	6130401J04Rik	ubiquitin-conjugating enzyme E2W (putative)	protein-coding
Adult	Gata4	chr13	37917781	37917982	promoter-TSS (NM_001177868)	TSS	-25	NM_026830	NM_026830	Rreb1	1110037N09Rik|AA414966|B930013M22Rik	ras responsive element binding protein 1	protein-coding
Adult	Gata4	chr11	105209044	105209245	intron (NM_008626, intron 25 of 29)	intron	55185	NM_008626	NM_008626	Mrc2	Endo180|mKIAA0709|uPARAP	mannose receptor, C type 2	protein-coding
Adult	Gata4	chr14	21460209	21460410	Intergenic	intergenic	15452	NM_021508	NM_021508	Myoz1	2310001N11Rik|AV090278|FATZ|Myoz	myozenin 1	protein-coding
Adult	Gata4	chr9	116782354	116782555	intron (NM_001172126, intron 4 of 12)	intron	379146	NM_001172123	NM_178660	Rbms3	6720477E09Rik|8430436O14Rik	RNA binding motif, single stranded interacting protein	protein-coding
Adult	Gata4	chr12	31868605	31868806	intron (NR_102715, intron 3 of 3)	intron	14979	NR_102715	NM_001034058	6030469F06Rik	-	RIKEN cDNA 6030469F06 gene	ncRNA
Adult	Gata4	chr3	156224720	156224921	promoter-TSS (NR_040399)	TSS	63	NM_177274	NM_177274	Negr1	5330422G01Rik|KILON|Ntra	neuronal growth regulator 1	protein-coding
Adult	Gata4	chr15	35301046	35301247	promoter-TSS (NM_177151)	TSS	-154	NM_177151	NM_177151	Vps13b	1810042B05Rik|2310042E16Rik|4732488H20|C330002D13Rik|C87206|Coh1|D230005K13|mKIAA0532|mKIAA5032	vacuolar protein sorting 13B	protein-coding
Adult	Gata4	chr2	38853452	38853653	promoter-TSS (NM_029687)	TSS	-276	NM_029687	NM_029687	Wdr38	1700123D08Rik	WD repeat domain 38	protein-coding
Adult	Gata4	chr1	161162179	161162380	promoter-TSS (NM_011931)	TSS	-177	NM_011931	NM_011931	Rfwd2	AI316802|C80879|Cop1	ring finger and WD repeat domain 2	protein-coding
Adult	Gata4	chr6	120489897	120490098	Intergenic	intergenic	-8681	NM_144815	NM_144815	Cecr5	A930002G03Rik	cat eye syndrome chromosome region, candidate 5	protein-coding
Adult	Gata4	chr6	124708009	124708210	Intergenic	intergenic	-1605	NM_007881	NM_007881	Atn1	Atr1|Drpla|atrophin-1	atrophin 1	protein-coding
Adult	Gata4	chr12	109610592	109610793	intron (NM_001286346, intron 1 of 21)	intron	1330	NM_001286346	NM_001043335	Eml1	1110008N23Rik|A930030P13Rik|AA171013|AI847476|AI853955|ELP79|EMAP|EMAPL|heco	echinoderm microtubule associated protein like 1	protein-coding
Adult	Gata4	chr17	56214356	56214557	promoter-TSS (NM_024432)	TSS	-45	NM_024432	NM_024432	Ubxn6	1200008L11Rik|2210415J11Rik|AU040909|Ubxd1|Ubxdc2	UBX domain protein 6	protein-coding
Adult	Gata4	chr3	50960998	50961199	Intergenic	intergenic	-67270	NM_009834	NM_009834	Noct	AU043840|Ccr4|Ccrn4l	nocturnin	protein-coding
Adult	Gata4	chr8	124814922	124815123	intron (NM_009569, intron 1 of 9)	intron	8982	NM_009569	NM_009569	Zfpm1	FOG|Fog1	zinc finger protein, multitype 1	protein-coding
Adult	Gata4	chr1	21625602	21625803	intron (NM_023872, intron 1 of 13)	intron	252066	NM_001113187	NM_001113187	Khdc1b	AU014713|AU015226|AU024076|AY238603|C85331|C86372|C88118|Khdc1|Khdc1c	KH domain containing 1B	protein-coding
Adult	Gata4	chr9	57454030	57454231	promoter-TSS (NM_146223)	TSS	-43	NM_146223	NM_146223	Cplx3	BC016632|CpxIII|ERGIC-53L|ERGL|Lamn1l|Lman1l	complexin 3	protein-coding
Adult	Gata4	chr15	36538094	36538295	exon (NM_008774, exon 1 of 15)	exon	533	NM_008774	NM_008774	Pabpc1	PABP|Pabp1|PabpI|Pabpl1|ePAB	poly(A) binding protein, cytoplasmic 1	protein-coding
Adult	Gata4	chr18	46440262	46440463	exon (NM_172627, exon 1 of 9)	exon	141	NM_172627	NM_172627	Pggt1b	2010207C17Rik|2610100E13|AI451237|AI551093|BGG1|GGT1	protein geranylgeranyltransferase type I, beta subunit	protein-coding
Adult	Gata4	chr17	28906106	28906307	promoter-TSS (NM_011950)	TSS	-55	NM_011950	NM_011950	Mapk13	SAPK4|Serk4	mitogen-activated protein kinase 13	protein-coding
Adult	Gata4	chr2	71205606	71205807	promoter-TSS (NM_172436)	TSS	-96	NM_172436	NM_172436	Slc25a12	2610002D09Rik|AI839531|B230107K20Rik|BB129864	solute carrier family 25 (mitochondrial carrier, Aralar), member 12	protein-coding
Adult	Gata4	chr10	69651857	69652058	exon (NM_001111121, exon 9 of 9)	exon	-15454	NM_001304739	NM_001304739	Mrln	2310015B20Rik|Mln	myoregulin	protein-coding
Adult	Gata4	chr11	23673446	23673647	Intergenic	intergenic	-2577	NM_009044	NM_009044	Rel	c-Rel	reticuloendotheliosis oncogene	protein-coding
Adult	Gata4	chr9	66005971	66006172	promoter-TSS (NM_010019)	TSS	39	NM_010019	NM_010019	Dapk2	-	death-associated protein kinase 2	protein-coding
Adult	Gata4	chr4	82337666	82337867	Intergenic	intergenic	167798	NM_026647	NM_026647	Zdhhc21	9130404H11Rik|AL024349|D130004H04Rik|dep	zinc finger, DHHC domain containing 21	protein-coding
Adult	Gata4	chr18	75979280	75979481	promoter-TSS (NM_145356)	TSS	-451	NM_145356	NM_145356	Zbtb7c	B230208J24Rik|Kr-pok|Zbtb36	zinc finger and BTB domain containing 7C	protein-coding
Adult	Gata4	chr8	89996595	89996796	promoter-TSS (NM_019626)	TSS	-15	NR_033430	NR_033430	Gm2694	C230036H16Rik|linc1582	predicted gene 2694	ncRNA
Adult	Gata4	chr15	35867635	35867836	intron (NM_053071, intron 1 of 3)	intron	265	NM_053071	NM_053071	Cox6c	-	cytochrome c oxidase subunit VIc	protein-coding
Adult	Gata4	chr10	7676024	7676225	promoter-TSS (NM_138667)	TSS	-204	NM_138667	NM_138667	Tab2	1110030N06Rik|A530078N03Rik|Map3k7ip2|mKIAA0733	TGF-beta activated kinase 1/MAP3K7 binding protein 2	protein-coding
Adult	Gata4	chr1	34003951	34004152	intron (NM_001276764, intron 2 of 102)	intron	38982	NM_001276764	NM_010081	Dst	2310001O04Rik|A830042E19Rik|AW554249|BP230|BPAG1-n|Bpag|Bpag1|Macf2|ah|athetoid|dt|mKIAA0728|nmf203|nmf339	dystonin	protein-coding
Adult	Gata4	chr16	35594713	35594914	intron (NM_013661, intron 1 of 21)	intron	53366	NM_013661	NM_013661	Sema5b	AI893641|SemG|Semag|mKIAA1445	sema domain, seven thrombospondin repeats (type 1 and type 1-like), transmembrane domain (TM) and short cytoplasmic domain, (semaphorin) 5B	protein-coding
Adult	Gata4	chr11	6087915	6088116	intron (NM_173748, intron 2 of 5)	intron	12438	NM_173748	NM_173748	Nudcd3	AI427847|BC024322|mKIAA1068	NudC domain containing 3	protein-coding
Adult	Gata4	chr8	128093469	128093670	Intergenic	intergenic	-14968	NR_015535	NR_015535	4930567H12Rik	4930579P07Rik	RIKEN cDNA 4930567H12 gene	ncRNA
Adult	Gata4	chr1	95132475	95132676	exon (NM_172463, exon 1 of 31)	exon	102	NM_172463	NM_172463	Sned1	6720455I24Rik|AI197264|AI642697|D430044C15Rik|SST3|Snep	sushi, nidogen and EGF-like domains 1	protein-coding
Adult	Gata4	chr1	137001585	137001786	exon (NM_001033409, exon 1 of 18)	exon	167	NM_001033409	NM_001033409	Lgr6	A530037C04Rik|D830026M09	leucine-rich repeat-containing G protein-coupled receptor 6	protein-coding
Adult	Gata4	chr8	72273617	72273818	intron (NM_001200023, intron 1 of 3)	intron	143	NM_001200023	NM_001200023	Zfp963	-	zinc finger protein 963	protein-coding
Adult	Gata4	chr17	34161588	34161789	promoter-TSS (NM_009066)	TSS	-64	NM_009066	NM_009066	Ring1	Ring1A	ring finger protein 1	protein-coding
Adult	Gata4	chr16	92058318	92058519	promoter-TSS (NM_080456)	TSS	-148	NM_017391	NM_017391	Slc5a3	AA623876|BF642829|Smit1	solute carrier family 5 (inositol transporters), member 3	protein-coding
Adult	Gata4	chr14	26554896	26555097	intron (NM_001101433, intron 2 of 3)	intron	33345	NM_001101433	NM_001101433	Zcchc24	2310047A01Rik	zinc finger, CCHC domain containing 24	protein-coding
Adult	Gata4	chr1	133667326	133667527	TTS (NM_177243)	TTS	-26545	NM_178079	NM_178079	Pm20d1	4732466D17Rik|AI098026	peptidase M20 domain containing 1	protein-coding
Adult	Gata4	chr12	31964573	31964774	intron (NM_008482, intron 6 of 32)	intron	14515	NM_008482	NM_008482	Lamb1	C77966|C80098|C81607|D130003D08Rik|Lamb-1|Lamb1-1	laminin B1	protein-coding
Adult	Gata4	chr16	4879466	4879667	intron (NM_145359, intron 1 of 2)	intron	284	NM_145359	NM_145359	Ubald1	1500031H01Rik|BC013706|Fam100a	UBA-like domain containing 1	protein-coding
Adult	Gata4	chr12	71932076	71932277	intron (NM_028127, intron 1 of 13)	intron	5676	NM_028127	NM_028127	Frmd6	2610019M19Rik|4930488L10Rik|AW212977|Willin	FERM domain containing 6	protein-coding
Adult	Gata4	chr19	8972478	8972679	promoter-TSS (NM_001293621)	TSS	32	NM_008060	NM_008060	Ganab	AU042638|G2an|GluII|mKIAA0088	alpha glucosidase 2 alpha neutral subunit	protein-coding
Adult	Gata4	chr9	20970240	20970441	5' UTR (NM_183408, exon 1 of 15)	5' UT	183	NM_183408	NM_019798	Pde4a	D9Ertd60e|Dpde2	phosphodiesterase 4A, cAMP specific	protein-coding
Adult	Gata4	chr14	70689133	70689334	promoter-TSS (NM_001304991)	TSS	70	NM_001304991	NM_008915	Ppp3cc	Calnc|PP2BA gamma	protein phosphatase 3, catalytic subunit, gamma isoform	protein-coding
Adult	Gata4	chr1	189475707	189475908	intron (NM_001243792, intron 1 of 7)	intron	42923	NM_001243792	NM_011935	Esrrg	ERR3|Errg|NR3B3|mKIAA0832	estrogen-related receptor gamma	protein-coding
Adult	Gata4	chr14	63888038	63888239	Intergenic	intergenic	-24031	NM_008092	NM_008092	Gata4	Gata-4	GATA binding protein 4	protein-coding
Adult	Gata4	chr19	40573667	40573868	intron (NM_178362, intron 1 of 28)	intron	14458	NM_178362	NM_009166	Sorbs1	2310065E01Rik|9530001P15Rik|CAP|SH3P12|Sh3d5|mKIAA1296	sorbin and SH3 domain containing 1	protein-coding
Adult	Gata4	chr12	16595233	16595434	intron (NM_001130412, intron 1 of 20)	intron	1242	NM_015763	NM_015763	Lpin1	4631420P06|Kiaa0188|Lipin1|fld|mKIAA0188	lipin 1	protein-coding
Adult	Gata4	chr15	84493481	84493682	promoter-TSS (NM_001346662)	TSS	-54	NM_001346662	NM_146061	Prr5	AU043908|Arhgap8|C030017C09Rik|C78947|Protor-1|Protor1	proline rich 5 (renal)	protein-coding
Adult	Gata4	chr7	6315863	6316064	promoter-TSS (NM_001025163)	TSS	-51	NM_177888	NM_177888	Zfp78	A330079D15|KRAB12|Zfp77	zinc finger protein 78	protein-coding
Adult	Gata4	chr16	93712109	93712310	promoter-TSS (NM_026700)	TSS	58	NM_026700	NM_026700	Dopey2	0610038M01Rik|2610510B01Rik|AI503246|C21orf5|mKIAA0933	dopey family member 2	protein-coding
Adult	Gata4	chr10	128133291	128133492	promoter-TSS (NM_177411)	TSS	-68	NM_177411	NM_011229	Rab5b	C030027M18Rik	RAB5B, member RAS oncogene family	protein-coding
Adult	Gata4	chr11	53878166	53878367	intron (NM_019417, intron 1 of 6)	intron	4252	NM_019417	NM_019417	Pdlim4	Ril	PDZ and LIM domain 4	protein-coding
Adult	Gata4	chr14	29346156	29346357	Intergenic	intergenic	21666	NM_001256224	NM_009524	Wnt5a	8030457G12Rik|Wnt-5a	wingless-type MMTV integration site family, member 5A	protein-coding
Adult	Gata4	chr2	4984886	4985087	promoter-TSS (NM_181848)	TSS	-3	NM_181848	NM_181848	Optn	4930441O07Rik|FIP2|HYPL|NRP	optineurin	protein-coding
Adult	Gata4	chr7	19677825	19678026	non-coding (NR_126095, exon 14 of 15)	ncRNA	-1967	NM_011383	NM_011383	Six5	Dmahp|MDMAHP|TrexBF	sine oculis-related homeobox 5	protein-coding
Adult	Gata4	chr3	98231567	98231768	exon (NM_172863, exon 3 of 3)	exon	45264	NM_172863	NM_172863	Zfp697	9430053K19|AI467503|Znf697	zinc finger protein 697	protein-coding
Adult	Gata4	chr14	61791680	61791881	intron (NM_172809, intron 2 of 9)	intron	34487	NM_172809	NM_015788	Sacs	A230052M14|DNAJC29|E130115J16Rik|mKIAA0730	sacsin	protein-coding
Adult	Gata4	chr19	24551499	24551700	exon (NM_026520, exon 1 of 1)	exon	364	NM_026520	NM_026520	Fam122a	2410124L17Rik|2900009I07Rik|ENSMUSG00000051082|Gm9849	family with sequence similarity 122, member A	protein-coding
Adult	Gata4	chr5	77017604	77017805	Intergenic	intergenic	-3034	NM_199032	NM_199032	Cep135	BC062951|Cep4|Gm1044	centrosomal protein 135	protein-coding
Adult	Gata4	chr11	83777846	83778047	promoter-TSS (NM_194341)	TSS	14	NM_194341	NM_194341	Synrg	Ap1gbp1|SYNG	synergin, gamma	protein-coding
Adult	Gata4	chr16	20241262	20241463	promoter-TSS (NM_198599)	TSS	68	NM_198599	NM_198599	Map6d1	A330066I15Rik	MAP6 domain containing 1	protein-coding
Adult	Gata4	chr19	25036084	25036285	promoter-TSS (NM_146097)	TSS	-79	NR_033744	NM_146097	Cbwd1	AV349248|BC018472	COBW domain containing 1	protein-coding
Adult	Gata4	chr14	105879195	105879396	Intergenic	intergenic	-18709	NR_045921	NR_045921	4930449E01Rik	-	RIKEN cDNA 4930449E01 gene	ncRNA
Adult	Gata4	chr5	123678020	123678221	promoter-TSS (NM_026000)	TSS	-78	NM_026000	NM_026000	Psmd9	1500011J20Rik|2610202L11Rik|Bridge-1|P27	proteasome (prosome, macropain) 26S subunit, non-ATPase, 9	protein-coding
Adult	Gata4	chr19	4756402	4756603	promoter-TSS (NM_025717)	TSS	-22	NM_025717	NM_025717	Rbm4b	4921506I22Rik|AI504630|AI506404|Lark2|Neosin	RNA binding motif protein 4B	protein-coding
Adult	Gata4	chr3	121776407	121776608	intron (NM_007378, intron 6 of 49)	intron	29130	NM_007378	NM_007378	Abca4	AW050280|Abc10|Abcr|D430003I15Rik|RmP	ATP-binding cassette, sub-family A (ABC1), member 4	protein-coding
Adult	Gata4	chr17	88840167	88840368	intron (NM_180974, intron 1 of 5)	intron	216	NM_180974	NM_180974	Foxn2	3230402J05Rik|6030465J18Rik|Fkh19|Foxn1|HTLF	forkhead box N2	protein-coding
Adult	Gata4	chr1	136713263	136713464	intron (NM_001081307, intron 18 of 23)	intron	-13066	NR_015606	NM_001081307	Ppp1r12b	1810037O03Rik|9530009M10Rik|AI132431|Mypt2	protein phosphatase 1, regulatory (inhibitor) subunit 12B	protein-coding
Adult	Gata4	chr6	134878309	134878510	promoter-TSS (NR_037955)	TSS	-700	NR_037956	NR_037955	Lockd	1190002F15Rik|AI120476|Droc	lncRNA downstream of Cdkn1b	ncRNA
Adult	Gata4	chr18	67154934	67155135	Intergenic	intergenic	-45420	NR_040461	NR_040461	Gm19784	-	predicted gene, 19784	ncRNA
Adult	Gata4	chr14	34500753	34500954	Intergenic	intergenic	98398	NM_008978	NM_008978	Ptpn20	typ	protein tyrosine phosphatase, non-receptor type 20	protein-coding
Adult	Gata4	chr16	94450700	94450901	intron (NM_139145, intron 5 of 9)	intron	58662	NM_139145	NM_139145	Hlcs	410I21.SP6|D16Jhu34	holocarboxylase synthetase (biotin- [propriony-Coenzyme A-carboxylase (ATP-hydrolysing)] ligase)	protein-coding
Adult	Gata4	chr11	101031143	101031344	intron (NM_001346769, intron 1 of 12)	intron	1372	NM_146030	NM_146030	Plekhh3	BC020025	pleckstrin homology domain containing, family H (with MyTH4 domain) member 3	protein-coding
Adult	Gata4	chr16	24393672	24393873	promoter-TSS (NR_037954)	TSS	-32	NR_037954	NR_037954	Lppos	1110054M08Rik|AI481106	LIM domain containing preferred translocation partner in lipoma, opposite strand	ncRNA
Adult	Gata4	chr1	74114702	74114903	intron (NM_001289895, intron 3 of 32)	intron	56218	NM_027884	NM_027884	Tns1	1110018I21Rik|1200014E20Rik|AI648117|E030018G17Rik|E030037J05Rik|Tns	tensin 1	protein-coding
Adult	Gata4	chr15	82953153	82953354	promoter-TSS (NM_029101)	TSS	-23	NM_029101	NM_029101	Rrp7a	1110014J01Rik|AA408146|Kheg1	ribosomal RNA processing 7 homolog A (S. cerevisiae)	protein-coding
Adult	Gata4	chr6	145074404	145074605	intron (NM_008511, intron 1 of 18)	intron	4246	NM_008511	NM_008511	Lrmp	D6Int3|D6Int4|D6Int5|D6Int7|D6Int8|Jaw1	lymphoid-restricted membrane protein	protein-coding
Adult	Gata4	chr19	29887440	29887641	promoter-TSS (NM_177721)	TSS	-77	NM_177721	NM_177721	Ranbp6	C630001B19	RAN binding protein 6	protein-coding
Adult	Gata4	chr7	148358459	148358660	intron (NM_001172100, intron 1 of 9)	intron	190	NM_001172100	NM_145135	Rnh1	AW546468|C80305|RNH	ribonuclease/angiogenin inhibitor 1	protein-coding
Adult	Gata4	chr3	103379138	103379339	promoter-TSS (NM_018800)	TSS	34	NM_001276677	NM_018800	Syt6	3110037A08Rik|AW048930|sytVI	synaptotagmin VI	protein-coding
Adult	Gata4	chr18	46685329	46685530	5' UTR (NM_173423, exon 1 of 3)	5' UT	195	NM_173423	NM_173423	Fem1c	2610312A07Rik|3632443A22Rik|AI646567	fem-1 homolog c (C.elegans)	protein-coding
Adult	Gata4	chr2	148461987	148462188	Intergenic	intergenic	-36263	NM_019761	NM_019761	Nxt1	1110001N02Rik	NTF2-related export protein 1	protein-coding
Adult	Gata4	chr2	156005333	156005534	promoter-TSS (NM_001291115)	TSS	-118	NM_001291115	NM_133242	Rbm39	1500012C14Rik|2310040E03Rik|B330012G18Rik|C79248|R75070|Rnpc2|caper	RNA binding motif protein 39	protein-coding
Adult	Gata4	chrX	148450814	148451015	promoter-TSS (NM_025660)	TSS	-56	NM_019710	NM_019710	Smc1a	5830426I24Rik|SMC-1A|Sb1.8|Smc1|Smc1alpha|Smc1l1|Smcb|mKIAA0178	structural maintenance of chromosomes 1A	protein-coding
Adult	Gata4	chr7	137789534	137789735	intron (NM_001004468, intron 3 of 21)	intron	-46435	NM_021314	NM_021314	Tacc2	mKIAA4180	transforming, acidic coiled-coil containing protein 2	protein-coding
Adult	Gata4	chr19	5894081	5894282	promoter-TSS (NM_198634)	TSS	-75	NM_198634	NM_198634	Tigd3	-	tigger transposable element derived 3	protein-coding
Adult	Gata4	chr6	12698659	12698860	intron (NM_001164805, intron 1 of 26)	intron	493	NM_001164805	NM_001164805	Thsd7a	Gm837	thrombospondin, type I, domain containing 7A	protein-coding
Adult	Gata4	chr4	9596229	9596430	promoter-TSS (NM_001177856)	TSS	-21	NM_001177855	NM_023066	Asph	2310005F16Rik|3110001L23Rik|AI848629|AW261690|AW561901|BAH|C79816|cI-37	aspartate-beta-hydroxylase	protein-coding
Adult	Gata4	chr9	110866157	110866358	intron (NM_028838, intron 4 of 8)	intron	12209	NM_028838	NM_028838	Lrrc2	2400002D05Rik|4933431K03Rik	leucine rich repeat containing 2	protein-coding
Adult	Gata4	chr3	135185292	135185493	intron (NM_027288, intron 5 of 16)	intron	36818	NM_027288	NM_027288	Manba	2410030O07Rik|B930014J03Rik|Bmn	mannosidase, beta A, lysosomal	protein-coding
Adult	Gata4	chr15	100631353	100631554	intron (NM_001347102, intron 15 of 23)	intron	19769	NM_001347102	NM_021530	Slc4a8	AW493845|C230026C11|NDCBE|kNBC-3	solute carrier family 4 (anion exchanger), member 8	protein-coding
Adult	Gata4	chr7	118265598	118265799	intron (NR_015573, intron 1 of 2)	intron	490	NR_015573	NR_015573	1700012D14Rik	-	RIKEN cDNA 1700012D14 gene	ncRNA
Adult	Gata4	chr11	120657626	120657827	promoter-TSS (NM_026824)	TSS	-18	NM_026824	NM_026824	Dus1l	1110032N12Rik	dihydrouridine synthase 1-like (S. cerevisiae)	protein-coding
Adult	Gata4	chr8	13633185	13633386	intron (NM_009025, intron 1 of 23)	intron	44301	NM_009025	NM_009025	Rasa3	AI326412|C86362|E130011G04|GAPIII|hlb381|scat	RAS p21 protein activator 3	protein-coding
Adult	Gata4	chr8	67471002	67471203	promoter-TSS (NM_001163747)	TSS	19	NM_001163747	NM_028427	Tmem192	3110005G23Rik	transmembrane protein 192	protein-coding
Adult	Gata4	chr12	47919287	47919488	intron (NM_021361, intron 1 of 4)	intron	374	NM_021361	NM_021361	Nova1	9430099M15Rik|G630039L02|Nova-1	neuro-oncological ventral antigen 1	protein-coding
Adult	Gata4	chr17	74715811	74716012	promoter-TSS (NM_001146224)	TSS	-139	NM_001146223	NM_024428	Dpy30	2810410M20Rik|C87842	dpy-30, histone methyltransferase complex regulatory subunit	protein-coding
Adult	Gata4	chr3	27433643	27433844	intron (NM_173182, intron 6 of 25)	intron	50173	NR_037275	NR_037275	Mir3092	mir-3092|mmu-mir-3092	microRNA 3092	ncRNA
Adult	Gata4	chr7	146271909	146272110	5' UTR (NM_011993, exon 1 of 14)	5' UT	110	NM_011993	NM_011993	Dpysl4	AI173505|CRMP-3|Crmp3|DPY4|Drp-4|Ulip4	dihydropyrimidinase-like 4	protein-coding
Adult	Gata4	chr8	94338258	94338459	Intergenic	intergenic	-12806	NM_008393	NM_008393	Irx3	AI894186	Iroquois related homeobox 3	protein-coding
Adult	Gata4	chr6	97868091	97868292	intron (NM_001113198, intron 1 of 9)	intron	-11619	NM_001178049	NM_008601	Mitf	BCC2|Bhlhe32|Gsfbcc2|Vitiligo|Wh|bw|mi|vit	microphthalmia-associated transcription factor	protein-coding
Adult	Gata4	chr10	9362073	9362274	intron (NM_177271, intron 1 of 1)	intron	32832	NM_177271	NM_177271	Samd5	E130306M17Rik	sterile alpha motif domain containing 5	protein-coding
Adult	Gata4	chr1	193007316	193007517	promoter-TSS (NM_007498)	TSS	-205	NM_007498	NM_007498	Atf3	LRG-21	activating transcription factor 3	protein-coding
Adult	Gata4	chr1	140753265	140753466	promoter-TSS (NM_001081226)	TSS	65	NM_001081226	NM_001081226	2310009B15Rik	-	RIKEN cDNA 2310009B15 gene	protein-coding
Adult	Gata4	chr2	33356020	33356221	Intergenic	intergenic	-32069	NM_027947	NM_027947	Zbtb43	1700010E06Rik|Zfp297b|mKIAA0414	zinc finger and BTB domain containing 43	protein-coding
Adult	Gata4	chr7	17401893	17402094	promoter-TSS (NM_173430)	TSS	87	NM_173430	NM_173430	Fkrp	A830029B19Rik|AI842067|AI847300|LGMD1I|MDC1C	fukutin related protein	protein-coding
Adult	Gata4	chr1	64242492	64242693	Intergenic	intergenic	-74630	NM_033563	NM_033563	Klf7	9830124P08Rik	Kruppel-like factor 7 (ubiquitous)	protein-coding
Adult	Gata4	chr7	133709952	133710153	promoter-TSS (NM_146200)	TSS	-173	NM_146200	NM_146200	Eif3c	110kDa|3230401O13Rik|Eif3s8|NIPIL(A3)|NipilA3|Xs|Xsl	eukaryotic translation initiation factor 3, subunit C	protein-coding
Adult	Gata4	chr10	42741423	42741624	exon (NM_175407, exon 6 of 7)	exon	152812	NM_175407	NM_175407	Sobp	2900009C16Rik|5330439J01Rik|JXC1|jc	sine oculis-binding protein homolog (Drosophila)	protein-coding
Adult	Gata4	chr17	27760489	27760690	promoter-TSS (NM_001291046)	TSS	-193	NM_019837	NM_019837	Nudt3	1110011B09Rik|AA960325|Dipp|Dipp1	nudix (nucleotide diphosphate linked moiety X)-type motif 3	protein-coding
Adult	Gata4	chr2	106638218	106638419	intron (NM_029837, intron 4 of 6)	intron	102561	NM_029837	NM_029837	Mpped2	239Fb|2700082O15Rik|AV354767|AW060960	metallophosphoesterase domain containing 2	protein-coding
Adult	Gata4	chr5	100335392	100335593	Intergenic	intergenic	72464	NM_001077266	NM_007516	Hnrnpd	Auf1|Hnrpd	heterogeneous nuclear ribonucleoprotein D	protein-coding
Adult	Gata4	chr8	122999520	122999721	Intergenic	intergenic	-13145	NM_198671	NM_198671	Gse1	2210013I18Rik|mKIAA0182	genetic suppressor element 1, coiled-coil protein	protein-coding
Adult	Gata4	chr8	74011726	74011927	promoter-TSS (NM_032544)	TSS	-175	NM_032544	NM_032544	Gtpbp3	2410009F13Rik|AI607903	GTP binding protein 3	protein-coding
Adult	Gata4	chr15	84685370	84685571	intron (NR_030731, intron 1 of 11)	intron	1088	NR_030731	NM_001081166	Phf21b	A730032D07Rik	PHD finger protein 21B	protein-coding
Adult	Gata4	chr4	45496951	45497152	intron (NM_001033306, intron 2 of 5)	intron	46648	NM_001033306	NM_001033306	Shb	BC028832	src homology 2 domain-containing transforming protein B	protein-coding
Adult	Gata4	chr10	27952133	27952334	intron (NM_008983, intron 2 of 31)	intron	157608	NM_008983	NM_008983	Ptprk	AI853699|PTPk|RPTPkappa	protein tyrosine phosphatase, receptor type, K	protein-coding
Adult	Gata4	chr12	66174687	66174888	intron (NM_013902, intron 1 of 6)	intron	137	NM_013902	NM_013902	Fkbp3	25kDa|FKBP-3|FKBP25	FK506 binding protein 3	protein-coding
Adult	Gata4	chr2	51004636	51004837	promoter-TSS (NM_028810)	TSS	-106	NM_028810	NM_028810	Rnd3	2610017M01Rik|AI661404|Arhe|Rhoe	Rho family GTPase 3	protein-coding
Adult	Gata4	chr4	109149119	109149320	promoter-TSS (NM_013876)	TSS	-110	NM_013876	NM_013876	Rnf11	-	ring finger protein 11	protein-coding
Adult	Gata4	chr4	118814895	118815096	Intergenic	intergenic	31465	NM_001145935	NM_183140	Zfp691	6430544H17Rik|Znf691	zinc finger protein 691	protein-coding
Adult	Gata4	chr9	65478205	65478406	promoter-TSS (NM_028030)	TSS	-83	NM_028030	NM_028030	Rbpms2	2400008B06Rik|AI316523	RNA binding protein with multiple splicing 2	protein-coding
Adult	Gata4	chr4	61232541	61232742	Intergenic	intergenic	24222	NM_001200006	NM_001200006	Mup17	Gm12557|MUP 17|OTTMUSG00000007480	major urinary protein 17	protein-coding
Adult	Gata4	chr12	32318912	32319113	intron (NM_007530, intron 1 of 6)	intron	449	NM_007530	NM_007530	Bcap29	AW208404|Bap29	B cell receptor associated protein 29	protein-coding
Adult	Gata4	chr11	74945963	74946164	intron (NM_001002764, intron 13 of 18)	intron	35590	NM_001098203	NM_010430	Hic1	AA408311|HIC-1	hypermethylated in cancer 1	protein-coding
Adult	Gata4	chr4	155609685	155609886	promoter-TSS (NM_198305)	TSS	-820	NM_198305	NM_198305	Klhl17	AL022703|BC058738	kelch-like 17	protein-coding
Adult	Gata4	chr16	45893052	45893253	Intergenic	intergenic	-48662	NM_001252442	NM_153412	Phldb2	AV253284|C820004H04Rik|LL5b|LL5beta	pleckstrin homology like domain, family B, member 2	protein-coding
Adult	Gata4	chr9	58097527	58097728	promoter-TSS (NM_008884)	TSS	-35	NM_001311088	NM_008884	Pml	1200009E24Rik|AI661194|Trim19	promyelocytic leukemia	protein-coding
Adult	Gata4	chr14	80169640	80169841	exon (NM_021543, exon 1 of 3)	exon	1378	NM_001042726	NM_021543	Pcdh8	1700080P15Rik|Papc	protocadherin 8	protein-coding
Adult	Gata4	chr16	55838932	55839133	promoter-TSS (NM_030612)	TSS	-279	NM_030612	NM_030612	Nfkbiz	AA408868|INAP|Mail	nuclear factor of kappa light polypeptide gene enhancer in B cells inhibitor, zeta	protein-coding
Adult	Gata4	chr7	139873078	139873279	intron (NM_029609, intron 6 of 6)	intron	70853	NM_029609	NM_029609	Lhpp	2310007H09Rik	phospholysine phosphohistidine inorganic pyrophosphate phosphatase	protein-coding
Adult	Gata4	chr16	24897827	24898028	intron (NM_001145954, intron 5 of 7)	intron	-161797	NR_040374	NR_040374	A230028O05Rik	-	RIKEN cDNA A230028O05 gene	ncRNA
Adult	Gata4	chr2	68304621	68304822	intron (NM_016866, intron 1 of 17)	intron	5316	NM_016866	NM_016866	Stk39	AW227544|AW556857|DCHT|RF005|Rnl5|SPAK	serine/threonine kinase 39	protein-coding
Adult	Gata4	chr9	114640333	114640534	exon (NM_026036, exon 1 of 4)	exon	113	NM_026036	NM_026036	Cmtm6	2810051A14Rik|AA536733|Cklfsf6	CKLF-like MARVEL transmembrane domain containing 6	protein-coding
Adult	Gata4	chr11	74306776	74306977	intron (NM_001015046, intron 2 of 24)	intron	96783	NM_001015046	NM_001015046	Rap1gap2	AU067654|Garnl4|Gm1561|mKIAA1039	RAP1 GTPase activating protein 2	protein-coding
Adult	Gata4	chr2	67466420	67466621	Intergenic	intergenic	-46993	NR_106083	NR_106083	Mir7224	Gm27971|mmu-mir-7224	microRNA 7224	ncRNA
Adult	Gata4	chrX	154136788	154136989	promoter-TSS (NM_001252591)	TSS	-16	NR_045569	NM_025357	Smpx	1010001C09Rik|Csl	small muscle protein, X-linked	protein-coding
Adult	Gata4	chr8	10946091	10946292	Intergenic	intergenic	-17735	NR_030715	NR_030715	3930402G23Rik	-	RIKEN cDNA 3930402G23 gene	ncRNA
Adult	Gata4	chr2	106492425	106492626	Intergenic	intergenic	-2005	NR_137201	NR_137201	BB218582	-	expressed sequence BB218582	ncRNA
Adult	Gata4	chr8	109653309	109653510	Intergenic	intergenic	-21151	NM_025558	NM_025558	Cyb5b	1810044O22Rik|AU015618|Cyb5m	cytochrome b5 type B	protein-coding
Adult	Gata4	chr13	45602850	45603051	5' UTR (NM_025508, exon 1 of 9)	5' UT	138	NM_025508	NM_025508	Gmpr	2310004P21Rik|AV028449|GMPR 1	guanosine monophosphate reductase	protein-coding
Adult	Gata4	chr3	129672819	129673020	exon (NM_001293644, exon 1 of 7)	exon	204	NM_025779	NM_025779	Ccdc109b	9030408N13Rik|MCUb	coiled-coil domain containing 109B	protein-coding
Adult	Gata4	chr9	91276219	91276420	intron (NM_009576, intron 3 of 4)	intron	12510	NM_009576	NM_009576	Zic4	-	zinc finger protein of the cerebellum 4	protein-coding
Adult	Gata4	chr8	130637156	130637357	Intergenic	intergenic	164868	NR_105822	NR_105822	Mir21c	Gm28013|mmu-mir-21c	microRNA 21c	ncRNA
Adult	Gata4	chr11	49017617	49017818	intron (NM_009562, intron 1 of 3)	intron	716	NM_009562	NM_009562	Zfp62	-	zinc finger protein 62	protein-coding
Adult	Gata4	chr1	3661515	3661716	promoter-TSS (NM_001011874)	TSS	-37	NM_001011874	NM_001011874	Xkr4	AY534250|Gm210|XRG4|mKIAA1889	X-linked Kx blood group related 4	protein-coding
Adult	Gata4	chr12	71808620	71808821	Intergenic	intergenic	-117780	NM_028127	NM_028127	Frmd6	2610019M19Rik|4930488L10Rik|AW212977|Willin	FERM domain containing 6	protein-coding
Adult	Gata4	chr9	43978760	43978961	intron (NM_007619, intron 3 of 15)	intron	36120	NM_023061	NM_023061	Mcam	1-gicerin|AV025631|CD146|CD149|Muc18|s-endo|s-gicerin	melanoma cell adhesion molecule	protein-coding
Adult	Gata4	chr5	35917542	35917743	promoter-TSS (NM_030208)	TSS	76	NM_030208	NM_030208	Trmt44	2310079F23Rik|Mettl19	tRNA methyltransferase 44	protein-coding
Adult	Gata4	chr13	81107734	81107935	intron (NR_015587, intron 1 of 1)	intron	4500	NR_015587	NR_015587	9330111N05Rik	-	RIKEN cDNA 9330111N05 gene	ncRNA
Adult	Gata4	chr3	149108283	149108484	Intergenic	intergenic	170683	NR_040591	NR_040591	Gm1653	-	predicted gene 1653	ncRNA
Adult	Gata4	chr1	182918065	182918266	Intergenic	intergenic	29534	NM_010145	NM_010145	Ephx1	EH|Eph-1|Eph1|Epxh1|mEH	epoxide hydrolase 1, microsomal	protein-coding
Adult	Gata4	chr6	52210740	52210941	promoter-TSS (NM_008264)	TSS	33	NM_008264	NM_008264	Hoxa13	Hd|Hox-1.10	homeobox A13	protein-coding
Adult	Gata4	chr15	96290520	96290721	intron (NM_028148, intron 1 of 14)	intron	653	NM_028148	NM_028148	Scaf11	1110061H03Rik|2610510E10Rik|AI462454|CASP11|SIP1|SRRP129|Sfrs2ip|Srsf2ip|mKIAA3013	SR-related CTD-associated factor 11	protein-coding
Adult	Gata4	chr19	14671708	14671909	promoter-TSS (NM_001302951)	TSS	-106	NM_001302951	NM_011600	Tle4	5730411M05Rik|AA792082|Bce-1|Bce1|ESTM13|ESTM14|Grg4|X83332|X83333|grg-4	transducin-like enhancer of split 4	protein-coding
Adult	Gata4	chr4	123667938	123668139	Intergenic	intergenic	73363	NM_017475	NM_017475	Rragc	AU041672|Gtr2|RAGC|TIB929|YGR163W	Ras-related GTP binding C	protein-coding
Adult	Gata4	chr14	55586705	55586906	promoter-TSS (NR_033497)	TSS	-818	NR_033497	NR_033497	Mhrt	D830015G02Rik|ENSMUSG00000053118|Myheart	myosin heavy chain associated RNA transcript	ncRNA
Adult	Gata4	chr19	5459207	5459408	Intergenic	intergenic	-1299	NM_001253832	NM_021438	Fibp	2010004G08Rik|2010005N21Rik|3010027N18Rik	fibroblast growth factor (acidic) intracellular binding protein	protein-coding
Adult	Gata4	chr18	40379007	40379208	promoter-TSS (NM_023311)	TSS	-55	NM_023311	NM_023311	Yipf5	2610311I19Rik|AA408236|Yip1a	Yip1 domain family, member 5	protein-coding
Adult	Gata4	chr7	108450484	108450685	promoter-TSS (NM_001111111)	TSS	17	NM_001111111	NM_001111111	Atg16l2	2410118P20Rik	autophagy related 16-like 2 (S. cerevisiae)	protein-coding
Adult	Gata4	chr11	75740460	75740661	Intergenic	intergenic	-1168	NM_001291159	NM_029548	Rph3al	Gm1753|Noc2	rabphilin 3A-like (without C2 domains)	protein-coding
Adult	Gata4	chr2	9892304	9892505	intron (NM_027748, intron 2 of 6)	intron	77831	NM_027748	NM_027748	Taf3	140kDa|4933439M23Rik|AW539625|TAF140|TAFII-140|TAFII140|mTAFII140	TATA-box binding protein associated factor 3	protein-coding
Adult	Gata4	chr15	85069970	85070171	intron (NM_001347088, intron 11 of 14)	intron	33633	NM_010180	NM_010180	Fbln1	-	fibulin 1	protein-coding
Adult	Gata4	chr14	60506306	60506507	intron (NM_015803, intron 24 of 35)	intron	199264	NM_015803	NM_015803	Atp8a2	AI415030|Atpc1b|agil|wl	ATPase, aminophospholipid transporter-like, class I, type 8A, member 2	protein-coding
Adult	Gata4	chr15	81791250	81791451	promoter-TSS (NM_001282040)	TSS	9	NM_001282040	NM_013872	Pmm1	C77612	phosphomannomutase 1	protein-coding
Adult	Gata4	chr15	98439829	98440030	Intergenic	intergenic	-1866	NM_007405	NM_007405	Adcy6	AC6|mKIAA0422	adenylate cyclase 6	protein-coding
Adult	Gata4	chr2	29050157	29050358	TTS (NM_133501)	TTS	53361	NM_001305805	NM_133500	Ntng2	2610016D08Rik|Lmnt2	netrin G2	protein-coding
Adult	Gata4	chr8	15011314	15011515	intron (NM_029116, intron 1 of 1)	intron	390	NM_029116	NM_029116	Kbtbd11	2900016B01Rik|4930465M17Rik|mKIAA0711	kelch repeat and BTB (POZ) domain containing 11	protein-coding
Adult	Gata4	chr6	24614196	24614397	intron (NM_001167745, intron 1 of 4)	intron	698	NM_001167745	NM_028459	Wasl	2900021I12Rik|3110031I02Rik|N-WASP	Wiskott-Aldrich syndrome-like (human)	protein-coding
Adult	Gata4	chr12	55406361	55406562	Intergenic	intergenic	71860	NR_108033	NR_108033	1700104L18Rik	-	RIKEN cDNA 1700104L18 gene	ncRNA
Adult	Gata4	chr10	5914054	5914255	promoter-TSS (NM_024261)	TSS	-34	NM_025343	NM_025343	Rmnd1	0610042C05Rik|AA408137|AI462664|AW536662	required for meiotic nuclear division 1 homolog	protein-coding
Adult	Gata4	chr7	74903851	74904052	exon (NM_183312, exon 1 of 4)	exon	676	NM_207663	NM_183312	Synm	4930412K21Rik|AI852401|Dmn|E130104F11|Syn|Synemin	synemin, intermediate filament protein	protein-coding
Adult	Gata4	chr12	110676051	110676252	Intergenic	intergenic	-14881	NR_033813	NM_010052	Dlk1	AW742678|DLK-1|DlkI|FA1|Ly107|Peg9|SCP1|ZOG|pG2|pref-1	delta-like 1 homolog (Drosophila)	protein-coding
Adult	Gata4	chr15	51697035	51697236	promoter-TSS (NM_080635)	TSS	-129	NM_080635	NM_080635	Eif3h	1110008A16Rik|40kD|9430017H16Rik|EIF3-P40|EIF3-gamma|Eif3s3	eukaryotic translation initiation factor 3, subunit H	protein-coding
Adult	Gata4	chr13	42147673	42147874	intron (NM_007772, intron 1 of 8)	intron	384	NM_007772	NM_007772	Hivep1	Cryabp1	human immunodeficiency virus type I enhancer binding protein 1	protein-coding
Adult	Gata4	chr11	90243780	90243981	intron (NM_172563, intron 2 of 3)	intron	8350	NM_172563	NM_172563	Hlf	E230015K02Rik	hepatic leukemia factor	protein-coding
Adult	Gata4	chr9	71570257	71570458	intron (NM_026599, intron 3 of 18)	intron	49051	NM_026599	NM_026599	Cgnl1	4933421H10Rik|9930020M10Rik|AI503810|Jacop	cingulin-like 1	protein-coding
Adult	Gata4	chr12	111976214	111976415	exon (NM_027149, exon 1 of 3)	exon	173	NM_001347428	NM_027149	Wdr20	2310040A13Rik|AI549910|Wdr20a	WD repeat domain 20	protein-coding
Adult	Gata4	chr16	57754799	57755000	promoter-TSS (NM_007739)	TSS	-50	NM_007739	NM_007739	Col8a1	Col8a-1	collagen, type VIII, alpha 1	protein-coding
Adult	Gata4	chr18	44597968	44598169	intron (NM_001085373, intron 17 of 18)	intron	57915	NM_027490	NM_027490	Dcp2	2410015D23Rik|5730537H01Rik|AL118268	decapping mRNA 2	protein-coding
Adult	Gata4	chr11	31422232	31422433	Intergenic	intergenic	149529	NM_001024919	NM_001024919	Bod1	2310022M17Rik|BOD2.1|Fam44b	biorientation of chromosomes in cell division 1	protein-coding
Adult	Gata4	chr6	119429760	119429961	5' UTR (NM_133940, exon 1 of 1)	5' UT	175	NM_133940	NM_133940	Fbxl14	AW322056|Fbx14l	F-box and leucine-rich repeat protein 14	protein-coding
Adult	Gata4	chr9	122714567	122714768	promoter-TSS (NM_001013405)	TSS	3	NM_001013405	NM_001013405	Tcaim	D9Ertd402e|Gm1129|TOAG-1	T cell activation inhibitor, mitochondrial	protein-coding
Adult	Gata4	chr10	120802151	120802352	exon (NM_029364, exon 1 of 14)	exon	106	NM_029364	NM_029364	Gns	2610016K11Rik|AU042285|C87209|G6S|N28088	glucosamine (N-acetyl)-6-sulfatase	protein-coding
Adult	Gata4	chr6	117867225	117867426	promoter-TSS (NM_001166427)	TSS	14	NM_001166427	NM_133834	Hnrnpf	4833420I20Rik|AA407306|Hnrpf	heterogeneous nuclear ribonucleoprotein F	protein-coding
Adult	Gata4	chr8	77517607	77517808	intron (NM_178017, intron 1 of 10)	intron	159	NM_178017	NM_178017	Hmgxb4	4733401K04Rik|AI316803|Hmgb2l1	HMG box domain containing 4	protein-coding
Adult	Gata4	chr9	76866811	76867012	intron (NR_136923, intron 4 of 10)	intron	26676	NM_012033	NM_012033	Tinag	AI452335|TIN-ag	tubulointerstitial nephritis antigen	protein-coding
Adult	Gata4	chr9	92307029	92307230	Intergenic	intergenic	-45086	NM_178711	NM_178711	Plscr4	AV245873	phospholipid scramblase 4	protein-coding
Adult	Gata4	chr15	53177517	53177718	5' UTR (NM_010162, exon 1 of 11)	5' UT	120	NM_010162	NM_010162	Ext1	AA409028	exostoses (multiple) 1	protein-coding
Adult	Gata4	chr10	58893670	58893871	intron (NM_010959, intron 4 of 8)	intron	10756	NM_010959	NM_010959	Oit3	EF-9|LZP	oncoprotein induced transcript 3	protein-coding
Adult	Gata4	chr15	36426289	36426490	intron (NM_175134, intron 1 of 4)	intron	156	NM_175134	NM_175134	Ankrd46	1110054N06Rik|AI314978|AI987733	ankyrin repeat domain 46	protein-coding
Adult	Gata4	chr5	93635682	93635883	promoter-TSS (NM_017367)	TSS	239	NM_029363	NM_029363	2010109A12Rik	-	RIKEN cDNA 2010109A12 gene	protein-coding
Adult	Gata4	chr9	16246350	16246551	Intergenic	intergenic	-63776	NM_001080814	NM_001080814	Fat3	9430076A06Rik|D430038H04Rik|Gm1132|Gm510|MFAT3F	FAT atypical cadherin 3	protein-coding
Adult	Gata4	chr14	67627310	67627511	intron (NM_009761, intron 1 of 5)	intron	303	NM_009761	NM_009761	Bnip3l	C86132|D14Ertd719e|Nip3L|Nix	BCL2/adenovirus E1B interacting protein 3-like	protein-coding
Adult	Gata4	chr6	57515531	57515732	Intergenic	intergenic	-15354	NM_025992	NM_025992	Herc6	1700121D12Rik|2510038N07Rik|4930427L17Rik|AI451296|CEB1|Herc5	hect domain and RLD 6	protein-coding
Adult	Gata4	chr2	25066718	25066919	exon (NM_021393, exon 1 of 13)	exon	190	NM_001310157	NM_021393	Nelfb	A730008L03Rik|AB041607|AI663983|Cobra1|Nelf-b	negative elongation factor complex member B	protein-coding
Adult	Gata4	chrX	154036222	154036423	intron (NM_172307, intron 1 of 10)	intron	324	NM_172307	NM_172307	Mbtps2	9630032G22Rik|AI662535	membrane-bound transcription factor peptidase, site 2	protein-coding
Adult	Gata4	chr2	44391305	44391506	Intergenic	intergenic	325736	NM_172662	NM_172662	Gtdc1	E330008O22Rik	glycosyltransferase-like domain containing 1	protein-coding
Adult	Gata4	chr2	168487234	168487435	intron (NM_015731, intron 15 of 27)	intron	-21076	NR_105971	NR_105971	Mir7004	mmu-mir-7004	microRNA 7004	ncRNA
Adult	Gata4	chr3	132972813	132973014	promoter-TSS (NM_001293641)	TSS	-160	NM_001293641	NM_146141	Ppa2	1110013G13Rik|Sid6306	pyrophosphatase (inorganic) 2	protein-coding
Adult	Gata4	chr15	61816404	61816605	promoter-TSS (NM_001177352)	TSS	-391	NM_001177352	NM_010849	Myc	AU016757|Myc2|Niard|Nird|bHLHe39	myelocytomatosis oncogene	protein-coding
Adult	Gata4	chr3	79629420	79629621	intron (NM_027495, intron 7 of 11)	intron	17063	NM_027495	NM_027495	Tmem144	1110057I03Rik|5730537D05Rik	transmembrane protein 144	protein-coding
Adult	Gata4	chr2	167089002	167089203	Intergenic	intergenic	-23066	NM_008968	NM_008968	Ptgis	Cyp8|Cyp8a1|Pgis	prostaglandin I2 (prostacyclin) synthase	protein-coding
Adult	Gata4	chr7	38952083	38952284	Intergenic	intergenic	-16052	NM_001085385	NM_028166	1600014C10Rik	AI428873	RIKEN cDNA 1600014C10 gene	protein-coding
Adult	Gata4	chr15	78954297	78954498	intron (NM_177461, intron 6 of 15)	intron	14985	NM_177461	NM_177461	Micall1	AI448246|D15Mit260|D15N2e|EST573322|EST820961|MIRab13|mKIAA1668	microtubule associated monooxygenase, calponin and LIM domain containing -like 1	protein-coding
Adult	Gata4	chr5	125870232	125870433	promoter-TSS (NM_019639)	TSS	54	NM_019639	NM_019639	Ubc	2700054O04Rik|AI194771|Rps27a|TI-225|Uba52|Ubb	ubiquitin C	protein-coding
Adult	Gata4	chr8	42100499	42100700	intron (NM_001005863, intron 7 of 13)	intron	-2222	NR_015457	NR_015457	B430010I23Rik	-	RIKEN cDNA B430010I23 gene	ncRNA
Adult	Gata4	chr8	109580573	109580774	promoter-TSS (NM_139229)	TSS	-37	NM_139229	NM_139229	Cog8	BB235941|C87832	component of oligomeric golgi complex 8	protein-coding
Adult	Gata4	chr13	55254212	55254413	intron (NM_008011, intron 1 of 17)	intron	134	NM_008011	NM_008011	Fgfr4	Fgfr-4	fibroblast growth factor receptor 4	protein-coding
Adult	Gata4	chr12	55389852	55390053	Intergenic	intergenic	55351	NR_108033	NR_108033	1700104L18Rik	-	RIKEN cDNA 1700104L18 gene	ncRNA
Adult	Gata4	chr8	129119286	129119487	Intergenic	intergenic	-2051	NM_001164598	NM_001164598	Irf2bp2	E130305N23Rik|IRF-2BP2	interferon regulatory factor 2 binding protein 2	protein-coding
Adult	Gata4	chr17	10607320	10607521	intron (NM_027032, intron 4 of 4)	intron	-41661	NR_077238	NR_077237	A230009B12Rik	-	RIKEN cDNA A230009B12 gene	ncRNA
Adult	Gata4	chr19	9041382	9041583	promoter-TSS (NM_026007)	TSS	-48	NM_026007	NM_026007	Eef1g	2610301D06Rik|AA407312|EF1G	eukaryotic translation elongation factor 1 gamma	protein-coding
Adult	Gata4	chr8	94174187	94174388	intron (NM_011936, intron 8 of 8)	intron	151265	NM_001253822	NM_008393	Irx3	AI894186	Iroquois related homeobox 3	protein-coding
Adult	Gata4	chr19	7119246	7119447	Intergenic	intergenic	-4831	NM_016737	NM_016737	Stip1	Hop|Sti1|p60	stress-induced phosphoprotein 1	protein-coding
Adult	Gata4	chr15	81977548	81977749	promoter-TSS (NM_033218)	TSS	-50	NM_033218	NM_033218	Srebf2	AI608257|SREBP-2|SREBP2|SREBP2gc|bHLHd2|lop13|nuc	sterol regulatory element binding factor 2	protein-coding
Adult	Gata4	chr14	22318213	22318414	promoter-TSS (NM_001205241)	TSS	-678	NM_001205241	NM_017479	Kat6b	AI507552|B130044K16Rik|MYST-4|Morf|Myst4|mKIAA0383|qkf|querkopf	K(lysine) acetyltransferase 6B	protein-coding
Adult	Gata4	chr14	66175824	66176025	intron (NR_045599, intron 10 of 14)	intron	36024	NM_028811	NM_028811	Elp3	2610507P14Rik|KAT9	elongator acetyltransferase complex subunit 3	protein-coding
Adult	Gata4	chr14	63864859	63865060	promoter-TSS (NM_001310610)	TSS	-852	NM_008092	NM_008092	Gata4	Gata-4	GATA binding protein 4	protein-coding
Adult	Gata4	chr17	29144532	29144733	intron (NM_134115, intron 1 of 13)	intron	249	NM_134115	NM_134115	Stk38	5830476G13Rik|9530097A09Rik|AA617404|Ndr1	serine/threonine kinase 38	protein-coding
Adult	Gata4	chr3	121836306	121836507	intron (NM_007378, intron 26 of 49)	intron	89029	NM_007378	NM_007378	Abca4	AW050280|Abc10|Abcr|D430003I15Rik|RmP	ATP-binding cassette, sub-family A (ABC1), member 4	protein-coding
Adult	Gata4	chr17	24861297	24861498	promoter-TSS (NM_026684)	TSS	-65	NM_026684	NM_026684	Ndufb10	0610011B04Rik|22kDa|PDSW	NADH dehydrogenase (ubiquinone) 1 beta subcomplex, 10	protein-coding
Adult	Gata4	chr13	34551124	34551325	Intergenic	intergenic	-114174	NM_001033167	NM_001033167	Slc22a23	3110004L20Rik	solute carrier family 22, member 23	protein-coding
Adult	Gata4	chr7	88907718	88907919	promoter-TSS (NM_025997)	TSS	-20	NM_025997	NM_025997	Fam103a1	2410047I02Rik|2610204K14Rik|RAM	family with sequence similarity 103, member A1	protein-coding
Adult	Gata4	chr16	32430689	32430890	promoter-TSS (NM_009981)	TSS	-217	NM_009981	NM_009981	Pcyt1a	CTalpha|Cctalpha|Ctpct|Cttalpha	phosphate cytidylyltransferase 1, choline, alpha isoform	protein-coding
Adult	Gata4	chr10	98376933	98377134	promoter-TSS (NM_026482)	TSS	-752	NM_026482	NM_026482	Atp2b1	2810442I22Rik|E130111D10Rik|Pmca1	ATPase, Ca++ transporting, plasma membrane 1	protein-coding
Adult	Gata4	chr13	12196721	12196922	intron (NM_023868, intron 1 of 104)	intron	2390	NM_023868	NM_023868	Ryr2	9330127I20Rik|RYR-2	ryanodine receptor 2, cardiac	protein-coding
Adult	Gata4	chr1	54673748	54673949	Intergenic	intergenic	-59321	NM_001163314	NM_175508	Pgap1	5033403E17Rik|9030223K07Rik|A530084K22|D230012E17Rik|oto	post-GPI attachment to proteins 1	protein-coding
Adult	Gata4	chr2	163609584	163609785	Intergenic	intergenic	-33710	NM_001272052	NM_007398	Ada	-	adenosine deaminase	protein-coding
Adult	Gata4	chr2	28302173	28302374	Intergenic	intergenic	-1187	NM_001005420	NM_001005420	Ppp1r26	Gm347|Kiaa0649|mKIAA0649	protein phosphatase 1, regulatory subunit 26	protein-coding
Adult	Gata4	chr18	74223994	74224195	intron (NM_172632, intron 1 of 5)	intron	508	NM_172632	NM_172632	Mapk4	A330097D03Rik|Erk3|Prkm4|p63Mapk	mitogen-activated protein kinase 4	protein-coding
Adult	Gata4	chr7	125272919	125273120	5' UTR (NM_019419, exon 1 of 6)	5' UT	119	NM_019419	NM_019419	Arl6ip1	AIP-6|AL022945|ARMER|AU042858|Aip-1|Arl6ip|C85138|mKIAA0069	ADP-ribosylation factor-like 6 interacting protein 1	protein-coding
Adult	Gata4	chr8	122185064	122185265	Intergenic	intergenic	-5100	NM_023395	NM_023395	Wfdc1	2310058A03Rik|ps20	WAP four-disulfide core domain 1	protein-coding
Adult	Gata4	chr16	74482601	74482802	Intergenic	intergenic	-71545	NM_175549	NM_175549	Robo2	2600013A04Rik|9430089E08Rik|BB097918|D230004I22Rik|mKIAA1568	roundabout guidance receptor 2	protein-coding
Adult	Gata4	chr17	56176000	56176201	promoter-TSS (NM_001252471)	TSS	-41	NM_001252471	NM_013664	Sh3gl1	C77078|EEN|SH3P8|Sh3d2b	SH3-domain GRB2-like 1	protein-coding
Adult	Gata4	chr13	95055254	95055455	promoter-TSS (NM_029153)	TSS	-119	NM_029153	NM_029153	Scamp1	4930505M11Rik|AI415563|AW122395	secretory carrier membrane protein 1	protein-coding
Adult	Gata4	chr11	88487971	88488172	intron (NM_054043, intron 5 of 13)	intron	7507	NR_131025	NR_131025	0610039H22Rik	-	RIKEN cDNA 0610039H22 gene	ncRNA
Adult	Gata4	chr12	41172252	41172453	promoter-TSS (NM_172575)	TSS	24	NM_172575	NM_172575	Zfp277	2410017E24Rik|NIRF4	zinc finger protein 277	protein-coding
Adult	Gata4	chr12	39319144	39319345	intron (NR_045943, intron 1 of 8)	intron	21863	NR_045943	NR_045943	4930428E07Rik	-	RIKEN cDNA 4930428E07 gene	ncRNA
Adult	Gata4	chr9	100446328	100446529	5' UTR (NM_010878, exon 1 of 4)	5' UT	124	NM_010878	NM_010878	Nck1	6330586M15Rik|D230010O13Rik|Nck|Nck-1	non-catalytic region of tyrosine kinase adaptor protein 1	protein-coding
Adult	Gata4	chr16	77494370	77494571	intron (NR_015543, intron 3 of 4)	intron	-104710	NR_029535	NR_029535	Mir99a	Mirn99a|mir-99a|mmu-mir-99a	microRNA 99a	ncRNA
Adult	Gata4	chr16	21694253	21694454	exon (NM_001001881, exon 1 of 2)	exon	384	NM_001001881	NM_001001881	2510009E07Rik	AI194952	RIKEN cDNA 2510009E07 gene	protein-coding
Adult	Gata4	chr2	143696777	143696978	Intergenic	intergenic	-7969	NM_001291061	NM_009751	Bfsp1	CP95	beaded filament structural protein 1, in lens-CP94	protein-coding
Adult	Gata4	chr9	66767448	66767649	promoter-TSS (NM_173413)	TSS	-37	NM_173413	NM_173413	Rab8b	5930437D16|D330025I23Rik	RAB8B, member RAS oncogene family	protein-coding
Adult	Gata4	chr1	82382450	82382651	intron (NM_001122685, intron 6 of 6)	intron	46927	NM_001122685	NM_029777	Rhbdd1	4930418P06Rik|RRP4|mRHBDD1	rhomboid domain containing 1	protein-coding
Adult	Gata4	chr14	64162664	64162865	promoter-TSS (NM_177594)	TSS	25	NM_177594	NM_177594	Mtmr9	9430075G12Rik|AA516943|AF073881|LIP-STYX|MTMR8|mMTMH3	myotubularin related protein 9	protein-coding
Adult	Gata4	chr9	63914748	63914949	Intergenic	intergenic	-13719	NR_040743	NR_040743	Scarletltr	2600006L11Rik	Scarletltr, erythroid developmental long intergenic non-protein coding transcript	ncRNA
Adult	Gata4	chr5	136379482	136379683	Intergenic	intergenic	15794	NM_013560	NM_013560	Hspb1	27kDa|Hsp25	heat shock protein 1	protein-coding
Adult	Gata4	chr4	46320410	46320611	Intergenic	intergenic	-36555	NM_183298	NM_183298	Foxe1	Titf2	forkhead box E1	protein-coding
Adult	Gata4	chr2	76485629	76485830	intron (NM_011871, intron 1 of 7)	intron	321	NM_011871	NM_011871	Prkra	AV120107|PRK|Pact|RAX|lear	protein kinase, interferon inducible double stranded RNA dependent activator	protein-coding
Adult	Gata4	chr13	67433362	67433563	promoter-TSS (NM_177622)	TSS	33	NM_177622	NM_177622	Zfp595	A230042K10Rik|Rslcan23	zinc finger protein 595	protein-coding
Adult	Gata4	chr12	70577773	70577974	Intergenic	intergenic	-1337	NR_038060	NR_038060	5830428M24Rik	100040862|Gm3007	RIKEN cDNA 5830428M24 gene	ncRNA
Adult	Gata4	chr7	106883187	106883388	promoter-TSS (NM_147063)	TSS	-367	NM_147063	NM_147063	Olfr520	MOR101-1	olfactory receptor 520	protein-coding
Adult	Gata4	chr11	80196675	80196876	promoter-TSS (NM_001130170)	TSS	-5	NM_011751	NM_011751	Zfp207	8430401D15Rik|BuGZ|Zep|Znf207	zinc finger protein 207	protein-coding
Adult	Gata4	chr2	92972301	92972502	Intergenic	intergenic	-55339	NM_001025246	NM_001025246	Trp53i11	Tp53i11	transformation related protein 53 inducible protein 11	protein-coding
Adult	Gata4	chr5	36473099	36473300	intron (NM_030889, intron 3 of 26)	intron	-73470	NM_175249	NM_175249	Psapl1	2310020A21Rik	prosaposin-like 1	protein-coding
Adult	Gata4	chr10	116585397	116585598	promoter-TSS (NM_177798)	TSS	32	NM_177798	NM_177798	Frs2	4732458E18|C330018A15Rik|Frs2alpha|SNT1	fibroblast growth factor receptor substrate 2	protein-coding
Adult	Gata4	chr19	53182451	53182652	Intergenic	intergenic	31810	NR_045320	NR_045320	1700054A03Rik	-	RIKEN cDNA 1700054A03 gene	ncRNA
Adult	Gata4	chr10	59406516	59406717	Intergenic	intergenic	7901	NM_029083	NM_029083	Ddit4	5830413E08Rik|AA415483|REDD1|Rtp801|dig2	DNA-damage-inducible transcript 4	protein-coding
Adult	Gata4	chr11	59699281	59699482	Intergenic	intergenic	-35619	NR_130986	NR_130986	1810063I02Rik	-	RIKEN cDNA 1810063I02 gene	ncRNA
Adult	Gata4	chr1	31129934	31130135	intron (NR_136907, intron 1 of 3)	intron	23264	NR_136907	NR_136907	Gm29669	-	predicted gene 29669	ncRNA
Adult	Gata4	chr2	167519789	167519990	intron (NR_015500, intron 1 of 1)	intron	3213	NR_015500	NM_177851	A530013C23Rik	-	RIKEN cDNA A530013C23 gene	ncRNA
Adult	Gata4	chr2	27073600	27073801	intron (NM_138665, intron 15 of 20)	intron	29122	NM_138665	NM_138665	Sardh	-	sarcosine dehydrogenase	protein-coding
Adult	Gata4	chr10	85624662	85624863	intron (NM_013722, intron 6 of 13)	intron	66164	NR_038024	NR_038024	4930486F22Rik	-	RIKEN cDNA 4930486F22 gene	ncRNA
Adult	Gata4	chr2	166840528	166840729	promoter-TSS (NM_153065)	TSS	-184	NM_153065	NM_153065	Ddx27	C86129	DEAD (Asp-Glu-Ala-Asp) box polypeptide 27	protein-coding
Adult	Gata4	chr12	83270983	83271184	promoter-TSS (NM_001167983)	TSS	81	NM_001167983	NM_172579	Sipa1l1	4931426N11Rik|AW213287|Spar|mKIAA0440	signal-induced proliferation-associated 1 like 1	protein-coding
Adult	Gata4	chr11	76767197	76767398	intron (NM_178645, intron 5 of 11)	intron	8140	NM_178645	NM_178645	Blmh	AI035728|Bh|Bmh	bleomycin hydrolase	protein-coding
Adult	Gata4	chr15	78905422	78905623	promoter-TSS (NM_145139)	TSS	-130	NM_145139	NM_145139	Eif3l	0610011H21Rik|D15N1e|Eif3eip|Eif3ip|Eif3s6ip|HSP-66Y|PAF67	eukaryotic translation initiation factor 3, subunit L	protein-coding
Adult	Gata4	chr12	114385680	114385881	Intergenic	intergenic	-4442	NM_007763	NM_007763	Crip1	CRHP|CRP1|Crip	cysteine-rich protein 1 (intestinal)	protein-coding
Adult	Gata4	chr14	66743182	66743383	promoter-TSS (NM_001271402)	TSS	76	NM_001271402	NM_007940	Ephx2	CEH|Eph2|SEH|sEP	epoxide hydrolase 2, cytoplasmic	protein-coding
Adult	Gata4	chr13	100078113	100078314	Intergenic	intergenic	36419	NM_026873	NM_026873	Ptcd2	1190005P08Rik	pentatricopeptide repeat domain 2	protein-coding
Adult	Gata4	chr9	66872848	66873049	intron (NM_001164255, intron 8 of 8)	intron	18729	NM_001164254	NM_024427	Tpm1	AA986836|AI854628|TM2|Tm3|Tmpa|Tpm-1|alpha-TM	tropomyosin 1, alpha	protein-coding
Adult	Gata4	chr7	132615905	132616106	intron (NM_026330, intron 2 of 7)	intron	19050	NM_026330	NM_026330	Nsmce1	2510027N19Rik	NSE1 homolog, SMC5-SMC6 complex component	protein-coding
Adult	Gata4	chr8	127391030	127391231	intron (NM_010322, intron 1 of 15)	intron	4198	NM_010322	NM_010322	Gnpat	AU019525|D1Ertd819e|DHAPAT	glyceronephosphate O-acyltransferase	protein-coding
Adult	Gata4	chr11	70353382	70353583	promoter-TSS (NM_001302476)	TSS	-291	NM_001302476	NM_008876	Pld2	PLD1C	phospholipase D2	protein-coding
Adult	Gata4	chr5	21151807	21152008	promoter-TSS (NM_001199632)	TSS	106	NM_026034	NM_026034	Armc10	2810037C14Rik|Svh	armadillo repeat containing 10	protein-coding
Adult	Gata4	chr1	43149187	43149388	intron (NM_001013025, intron 2 of 12)	intron	6179	NM_001013025	NM_001013025	Tgfbrap1	3110018K12Rik|AU024090|AU042859|AW742551|Trap1	transforming growth factor, beta receptor associated protein 1	protein-coding
Adult	Gata4	chr7	17471360	17471561	exon (NM_001081655, exon 4 of 4)	exon	-5674	NM_010320	NM_010320	Gng8	G(y)8	guanine nucleotide binding protein (G protein), gamma 8	protein-coding
Adult	Gata4	chr11	103558696	103558897	promoter-TSS (NR_102396)	TSS	227	NM_019650	NM_019650	Gosr2	2310032N09Rik|C76855|Gs27|SNARE|membrin	golgi SNAP receptor complex member 2	protein-coding
Adult	Gata4	chr16	20672960	20673161	intron (NM_001304432, intron 1 of 31)	intron	261	NM_001304432	NM_145941	Eif4g1	E030015G23Rik|eIF-4-gamma 1|eIF-4G 1|eIF-4G1|eIF4GI	eukaryotic translation initiation factor 4, gamma 1	protein-coding
Adult	Gata4	chr17	6270229	6270430	promoter-TSS (NM_001033178)	TSS	-140	NM_001033178	NM_001033178	Tmem181a	5930418K15Rik|C76977|Gpr178|Tmem181|mKIAA1423	transmembrane protein 181A	protein-coding
Adult	Gata4	chr2	71186266	71186467	intron (NM_172436, intron 2 of 17)	intron	19244	NM_172436	NM_172436	Slc25a12	2610002D09Rik|AI839531|B230107K20Rik|BB129864	solute carrier family 25 (mitochondrial carrier, Aralar), member 12	protein-coding
Adult	Gata4	chr18	10610249	10610450	promoter-TSS (NM_001081222)	TSS	0	NM_001081222	NM_144542	Esco1	A930014I12Rik	establishment of sister chromatid cohesion N-acetyltransferase 1	protein-coding
Adult	Gata4	chr9	107853121	107853322	promoter-TSS (NM_011634)	TSS	-72	NM_011634	NM_011634	Traip	Trip	TRAF-interacting protein	protein-coding
Adult	Gata4	chr11	102742465	102742666	promoter-TSS (NM_001109995)	TSS	8	NM_028492	NM_028492	Ccdc103	1700039D13Rik	coiled-coil domain containing 103	protein-coding
Adult	Gata4	chr17	46261096	46261297	intron (NM_026768, intron 3 of 5)	intron	13244	NM_026768	NM_026768	Mrps18a	1110004O20Rik|C79712	mitochondrial ribosomal protein S18A	protein-coding
Adult	Gata4	chr5	140693042	140693243	intron (NM_010752, intron 10 of 17)	intron	104363	NM_010752	NM_010752	Mad1l1	AI173502|AW550425|Mad1	MAD1 mitotic arrest deficient 1-like 1	protein-coding
Adult	Gata4	chr6	83960551	83960752	intron (NM_001077694, intron 1 of 54)	intron	2060	NM_001077694	NM_021469	Dysf	2310004N10Rik|AI604795|D6Pas3	dysferlin	protein-coding
Adult	Gata4	chr19	59243529	59243730	intron (NM_009501, intron 1 of 2)	intron	889	NM_009501	NM_009501	Vax1	-	ventral anterior homeobox 1	protein-coding
Adult	Gata4	chr15	52543989	52544190	promoter-TSS (NM_027212)	TSS	90	NM_027212	NM_027212	Med30	1810038N03Rik|2510044J04Rik|TRAP25|Thrap6	mediator complex subunit 30	protein-coding
Adult	Gata4	chr11	43030573	43030774	intron (NM_176999, intron 12 of 22)	intron	67295	NM_176999	NM_176999	Atp10b	5930426O13Rik|9030605H24Rik	ATPase, class V, type 10B	protein-coding
Adult	Gata4	chr3	33980014	33980215	exon (NM_001286973, exon 1 of 5)	exon	161	NM_001286972	NM_026332	Dnajc19	1810055D05Rik|AA959924|Tim14	DnaJ heat shock protein family (Hsp40) member C19	protein-coding
Adult	Gata4	chr8	11957205	11957406	Intergenic	intergenic	116785	NM_029326	NM_029326	Tex29	1700018L24Rik	testis expressed 29	protein-coding
Adult	Gata4	chr9	110019704	110019905	intron (NM_001252682, intron 1 of 22)	intron	315	NM_001252682	NM_133347	Dhx30	2810477H02Rik|C130058C04Rik|Ddx30|HELG|Ret-CoR	DEAH (Asp-Glu-Ala-His) box polypeptide 30	protein-coding
Adult	Gata4	chr3	122177028	122177229	intron (NM_013867, intron 3 of 11)	intron	54431	NM_013867	NM_013867	Bcar3	AI131758|AND-34	breast cancer anti-estrogen resistance 3	protein-coding
Adult	Gata4	chr6	146487440	146487641	Intergenic	intergenic	-36796	NM_010586	NM_010586	Itpr2	AI649341|InsP3R-2|InsP3R-5|Ip3r2|Itpr5|insP3R2	inositol 1,4,5-triphosphate receptor 2	protein-coding
Adult	Gata4	chr18	58149994	58150195	Intergenic	intergenic	111763	NM_009194	NM_009194	Slc12a2	9330166H04Rik|Nkcc1|mBSC2|sy-ns	solute carrier family 12, member 2	protein-coding
Adult	Gata4	chr6	99921042	99921243	Intergenic	intergenic	-244757	NM_015768	NM_015768	Prok2	Bv8|PK2|Prok1	prokineticin 2	protein-coding
Adult	Gata4	chr17	23939920	23940121	promoter-TSS (NM_175229)	TSS	-133	NM_175229	NM_175229	Srrm2	5033413A03Rik|AA410130|SRm300|mKIAA0324	serine/arginine repetitive matrix 2	protein-coding
Adult	Gata4	chr18	10213773	10213974	Intergenic	intergenic	-32084	NM_009071	NM_009071	Rock1	1110055K06Rik|Rock-I	Rho-associated coiled-coil containing protein kinase 1	protein-coding
Adult	Gata4	chr11	115637405	115637606	intron (NM_028014, intron 1 of 31)	intron	10759	NM_028014	NM_028014	Tmem94	2310067B10Rik|Kiaa0195|mKIAA0195	transmembrane protein 94	protein-coding
Adult	Gata4	chr10	13132439	13132640	intron (NM_001195065, intron 1 of 12)	intron	-23764	NM_001195066	NM_001033257	Phactr2	AV158170|BC012871	phosphatase and actin regulator 2	protein-coding
Adult	Gata4	chr7	6238098	6238299	promoter-TSS (NM_001024928)	TSS	17	NM_001024928	NM_001024928	Zfp667	A830025F02Rik|Mip1|ZNF667	zinc finger protein 667	protein-coding
Adult	Gata4	chr14	26595966	26596167	Intergenic	intergenic	-7725	NM_001101433	NM_001101433	Zcchc24	2310047A01Rik	zinc finger, CCHC domain containing 24	protein-coding
Adult	Gata4	chr11	35081432	35081633	intron (NM_011412, intron 4 of 35)	intron	146575	NM_011412	NM_011412	Slit3	Slil2|Slit1|b2b2362.1Clo	slit homolog 3 (Drosophila)	protein-coding
Adult	Gata4	chr2	27585563	27585764	intron (NM_001290482, intron 1 of 9)	intron	19561	NM_001290482	NM_011305	Rxra	9530071D11Rik|Nr2b1|RXRalpha1	retinoid X receptor alpha	protein-coding
Adult	Gata4	chr17	26981023	26981224	Intergenic	intergenic	-2614	NM_008700	NM_008700	Nkx2-5	Csx|Nkx-2.5|Nkx2.5|tinman	NK2 homeobox 5	protein-coding
Adult	Gata4	chr19	5741770	5741971	5' UTR (NM_008520, exon 2 of 28)	5' UT	967	NM_008520	NM_008520	Ltbp3	Ltbp2|mFLJ00070	latent transforming growth factor beta binding protein 3	protein-coding
Adult	Gata4	chr7	52003836	52004037	promoter-TSS (NM_133945)	TSS	50	NM_178734	NM_178734	Zfp473	D030014N22Rik|Znf473|zfp-100	zinc finger protein 473	protein-coding
Adult	Gata4	chr5	35104193	35104394	promoter-TSS (NM_010414)	TSS	-95	NM_010414	NM_010414	Htt	AI256365|C430023I11Rik|Hd|Hdh|IT15	huntingtin	protein-coding
Adult	Gata4	chr2	155418296	155418497	intron (NM_008180, intron 1 of 12)	intron	149	NM_008180	NM_008180	Gss	AI314904|GS-A/GS-B|GSH-S	glutathione synthetase	protein-coding
Adult	Gata4	chr4	105299064	105299265	Intergenic	intergenic	469213	NM_080555	NM_080555	Plpp3	1110003O22Rik|2610002D05Rik|AV025606|D4Bwg0538e|D4Bwg1535e|Lpp3|Ppab2b|Ppap2b	phospholipid phosphatase 3	protein-coding
Adult	Gata4	chr2	59667239	59667440	intron (NM_001290659, intron 18 of 25)	intron	53323	NM_001159636	NM_028118	Wdsub1	1700048E19Rik|2610014F08Rik	WD repeat, SAM and U-box domain containing 1	protein-coding
Adult	Gata4	chr15	102207331	102207532	Intergenic	intergenic	-10730	NM_130458	NM_130458	Sp7	6430578P22Rik|C22|Osx	Sp7 transcription factor 7	protein-coding
Adult	Gata4	chr1	6857075	6857276	Intergenic	intergenic	137044	NR_045188	NM_173868	St18	AV348974|Myt3|NZF-3|Nzf3|mKIAA0535	suppression of tumorigenicity 18	protein-coding
Adult	Gata4	chr8	87595716	87595917	exon (NM_001039514, exon 1 of 9)	exon	161	NM_001039514	NM_201408	Dhps	Dhs	deoxyhypusine synthase	protein-coding
Adult	Gata4	chr3	110052898	110053099	non-coding (NR_024139, exon 1 of 2)	ncRNA	918	NM_178891	NM_178891	Prmt6	AW124876|BB233495|Hrmt1l6	protein arginine N-methyltransferase 6	protein-coding
Adult	Gata4	chr2	78709216	78709417	5' UTR (NM_009454, exon 1 of 6)	5' UT	113	NM_009454	NM_009454	Ube2e3	Ubce4|ubcM2	ubiquitin-conjugating enzyme E2E 3	protein-coding
Adult	Gata4	chr3	101400257	101400458	intron (NM_144900, intron 1 of 22)	intron	8272	NM_144900	NM_144900	Atp1a1	Atpa-1|BC010319	ATPase, Na+/K+ transporting, alpha 1 polypeptide	protein-coding
Adult	Gata4	chr1	171461530	171461731	promoter-TSS (NM_023284)	TSS	-36	NM_023284	NM_023284	Nuf2	2410003C07Rik|AU044112|C85691|Cdca1|NUF2R	NUF2, NDC80 kinetochore complex component	protein-coding
Adult	Gata4	chr7	146374291	146374492	promoter-TSS (NM_021302)	TSS	1	NM_021302	NM_021302	Stk32c	PKE|Pkek|YANK3	serine/threonine kinase 32C	protein-coding
Adult	Gata4	chr12	80145805	80146006	intron (NM_181073, intron 2 of 28)	intron	15756	NM_181073	NM_181073	Plekhh1	AV308913|C77772|D630024D12Rik|mKIAA1200	pleckstrin homology domain containing, family H (with MyTH4 domain) member 1	protein-coding
Adult	Gata4	chr1	133328460	133328661	intron (NM_001081011, intron 3 of 22)	intron	95377	NM_001081011	NM_019520	Srgap2	9930124L22Rik|AI448945|FBP2|Fnbp2|srGAP3	SLIT-ROBO Rho GTPase activating protein 2	protein-coding
Adult	Gata4	chr15	98867044	98867245	intron (NM_009448, intron 3 of 3)	intron	6823	NM_009448	NM_009448	Tuba1c	M[a]6|Tuba6	tubulin, alpha 1C	protein-coding
Adult	Gata4	chr19	47477513	47477714	intron (NM_008018, intron 2 of 14)	intron	61287	NM_008018	NM_008018	Sh3pxd2a	2310014D11Rik|AA589508|AI256723|AI413738|C230050L11|EG329070|Fish|Gm5098|Sh3md1|TSK5|Tks5	SH3 and PX domains 2A	protein-coding
Adult	Gata4	chr9	21599631	21599832	exon (NM_145611, exon 3 of 12)	exon	3258	NM_145611	NM_145611	Kank2	AI504612|Ankrd25|BC010245	KN motif and ankyrin repeat domains 2	protein-coding
Adult	Gata4	chr5	138228726	138228927	promoter-TSS (NM_144913)	TSS	-203	NM_001005426	NM_001005426	Zcwpw1	Gm1053	zinc finger, CW type with PWWP domain 1	protein-coding
Adult	Gata4	chr7	129188908	129189109	intron (NM_026140, intron 5 of 8)	intron	21591	NM_026140	NM_026140	Ears2	3230401I01Rik|mKIAA1970	glutamyl-tRNA synthetase 2, mitochondrial	protein-coding
Adult	Gata4	chr13	24995387	24995588	Intergenic	intergenic	-1981	NR_045182	NR_045182	4932702P03Rik	1700047I16Rik	RIKEN cDNA 4932702P03 gene	ncRNA
Adult	Gata4	chr5	51943782	51943983	intron (NR_132764, intron 1 of 12)	intron	1277	NM_008904	NM_008904	Ppargc1a	A830037N07Rik|ENSMUSG00000079510|Gm11133|PGC-1|PPARGC-1-alpha|Pgc-1alpha|Pgc1|Pgco1|Ppargc1	peroxisome proliferative activated receptor, gamma, coactivator 1 alpha	protein-coding
Adult	Gata4	chr2	18529485	18529686	Intergenic	intergenic	-64503	NM_147778	NM_147778	Commd3	AW550818|Bup|D2Ertd542e	COMM domain containing 3	protein-coding
Adult	Gata4	chr2	181255288	181255489	non-coding (NR_073369, exon 1 of 6)	ncRNA	199	NM_001271585	NM_016775	Dnajc5	2610314I24Rik|AU018536|Csp	DnaJ heat shock protein family (Hsp40) member C5	protein-coding
Adult	Gata4	chr11	77328471	77328672	promoter-TSS (NM_026185)	TSS	-47	NM_026185	NM_026185	Abhd15	1300007F04Rik	abhydrolase domain containing 15	protein-coding
Adult	Gata4	chr9	102164602	102164803	intron (NM_173447, intron 1 of 15)	intron	42602	NR_106163	NR_106163	Mir7243	Gm27363|mmu-mir-7243	microRNA 7243	ncRNA
Adult	Gata4	chr11	7715852	7716053	Intergenic	intergenic	-602027	NM_008343	NM_008343	Igfbp3	AI649005|IGFBP-3|IGgfbp3	insulin-like growth factor binding protein 3	protein-coding
Adult	Gata4	chr4	57154998	57155199	intron (NM_019427, intron 1 of 15)	intron	929	NM_019427	NM_019427	Epb41l4b	6430543G08Rik|AA589614|AU021054|BB007528|D4Ertd346e|Ehm2|Epb4.1l4b|Lulu2	erythrocyte membrane protein band 4.1 like 4b	protein-coding
Adult	Gata4	chr9	40965659	40965860	promoter-TSS (NM_176860)	TSS	-183	NM_176860	NM_176860	Ubash3b	2810457I06Rik|BB125008|TULA-2|p70	ubiquitin associated and SH3 domain containing, B	protein-coding
Adult	Gata4	chr19	17304565	17304766	Intergenic	intergenic	109329	NM_001136484	NM_010265	Gcnt1	5630400D21Rik|B130048E03|C2 GlcNAcT|C2GNT|IGnT	glucosaminyl (N-acetyl) transferase 1, core 2	protein-coding
Adult	Gata4	chr9	31720991	31721192	promoter-TSS (NM_013800)	TSS	-222	NM_013800	NM_013800	Barx2	2310006E12Rik|Barx2b	BarH-like homeobox 2	protein-coding
Adult	Gata4	chr15	50700730	50700931	intron (NM_032000, intron 1 of 5)	intron	19764	NM_001310481	NM_032000	Trps1	AI115454|AI447310|D15Ertd586e	trichorhinophalangeal syndrome I (human)	protein-coding
Adult	Gata4	chr14	63685913	63686114	Intergenic	intergenic	12104	NR_046019	NR_046019	2700070H01Rik	-	RIKEN cDNA 2700070H01 gene	ncRNA
Adult	Gata4	chr18	5591921	5592122	intron (NM_011546, intron 1 of 7)	intron	164	NM_011546	NM_011546	Zeb1	3110032K11Rik|AREB6|BZP|MEB1|Nil2|TCF-8|Tcf18|Tcf8|Tw|ZEB|Zfhep|Zfhx1a|Zfx1a|Zfx1ha|[delta]EF1	zinc finger E-box binding homeobox 1	protein-coding
Adult	Gata4	chr4	120597339	120597540	5' UTR (NM_001160043, exon 1 of 2)	5' UT	170	NM_028457	NM_028457	Exo5	3110037I16Rik|AV297100|Dem1|Exo V|mExo5	exonuclease 5	protein-coding
Adult	Gata4	chr2	151528073	151528274	5' UTR (NM_001160363, exon 1 of 2)	5' UT	430	NM_001160363	NM_001160363	Tmem74b	5430405G05Rik	transmembrane protein 74B	protein-coding
Adult	Gata4	chr15	27560268	27560469	promoter-TSS (NM_001013792)	TSS	79	NM_001013792	NM_001013792	Otulin	C79097|Fam105b|m3Sapc|m7-1Sapc	OTU deubiquitinase with linear linkage specificity	protein-coding
Adult	Gata4	chr19	44960914	44961115	Intergenic	intergenic	-44594	NM_001081225	NM_172638	Fam178a	3632432H19|6030443O07Rik|AU014917|Slf2	family with sequence similarity 178, member A	protein-coding
Adult	Gata4	chr4	140135638	140135839	intron (NM_001112722, intron 10 of 27)	intron	68932	NM_001112723	NM_172415	Arhgef10l	2810441C07Rik	Rho guanine nucleotide exchange factor (GEF) 10-like	protein-coding
Adult	Gata4	chr9	37353537	37353738	exon (NM_022029, exon 2 of 4)	exon	6692	NM_022029	NM_022029	Nrgn	0710001B06Rik|AI838505|NG|NG/RC3|Pss1|R75334|RC3	neurogranin	protein-coding
Adult	Gata4	chr5	72978477	72978678	intron (NM_001024147, intron 1 of 2)	intron	211	NM_001024147	NM_001024147	Gm5868	EG545758	predicted gene 5868	protein-coding
Adult	Gata4	chr2	181022628	181022829	promoter-TSS (NM_198169)	TSS	-58	NM_198169	NM_198169	Gmeb2	AI839884	glucocorticoid modulatory element binding protein 2	protein-coding
Adult	Gata4	chr6	49620740	49620941	Intergenic	intergenic	-151868	NM_023456	NM_023456	Npy	0710005A05Rik	neuropeptide Y	protein-coding
Adult	Gata4	chr10	33926344	33926545	intron (NM_172508, intron 1 of 5)	intron	912	NM_172508	NM_172508	Dse	6030499O08|AI480506|B130024B19Rik|DS-epi1|Sart2	dermatan sulfate epimerase	protein-coding
Adult	Gata4	chr11	116909046	116909247	Intergenic	intergenic	-28950	NR_027059	NR_027059	Snhg20	2810008D09Rik	small nucleolar RNA host gene 20	ncRNA
Adult	Gata4	chr11	89162921	89163122	exon (NM_008711, exon 1 of 1)	exon	851	NM_008711	NM_008711	Nog	-	noggin	protein-coding
Adult	Gata4	chr9	115219033	115219234	exon (NM_024222, exon 1 of 16)	exon	405	NM_024222	NM_024222	Stt3b	1300006C19Rik|Simp	STT3, subunit of the oligosaccharyltransferase complex, homolog B (S. cerevisiae)	protein-coding
Adult	Gata4	chr3	64063504	64063705	exon (NM_001104614, exon 6 of 6)	exon	27734	NM_001104614	NM_001104614	Vmn2r3	EG637004	vomeronasal 2, receptor 3	protein-coding
Adult	Gata4	chr2	152240584	152240785	promoter-TSS (NM_175126)	TSS	95	NM_175126	NM_175126	Zcchc3	2810406K24Rik	zinc finger, CCHC domain containing 3	protein-coding
Adult	Gata4	chr4	58566146	58566347	promoter-TSS (NM_172989)	TSS	-82	NM_172989	NM_010336	Lpar1	AI326300|Edg2|Gpcr26|Kdt2|lpA1|vzg-1	lysophosphatidic acid receptor 1	protein-coding
Adult	Gata4	chr2	124849518	124849719	Intergenic	intergenic	-44244	NM_175034	NM_175034	Slc24a5	F630045L20Rik|JSX|NCKX5|NCX5|Oca6	solute carrier family 24, member 5	protein-coding
Adult	Gata4	chr3	75760736	75760937	promoter-TSS (NM_001291069)	TSS	34	NM_001291069	NM_175193	Golim4	3110027H23Rik|GIMPC|GPP130|Golph4|P138	golgi integral membrane protein 4	protein-coding
Adult	Gata4	chr1	135141298	135141499	Intergenic	intergenic	-1275	NM_182930	NM_182930	Plekha6	9530028L01Rik|AU042621|Pepp3	pleckstrin homology domain containing, family A member 6	protein-coding
Adult	Gata4	chr14	19070747	19070948	intron (NM_011584, intron 1 of 7)	intron	772	NM_011584	NM_011584	Nr1d2	RVR|Rev-erb	nuclear receptor subfamily 1, group D, member 2	protein-coding
Adult	Gata4	chr19	53925066	53925267	intron (NM_001170847, intron 10 of 13)	intron	-41554	NM_011050	NM_011050	Pdcd4	D19Ucla1|Ma3|Tis	programmed cell death 4	protein-coding
Adult	Gata4	chr4	101091745	101091946	promoter-TSS (NM_009647)	TSS	-48	NM_001177602	NM_009647	Ak4	AK 4|Ak-3|Ak-4|Ak3|Ak3l1|D4Ertd274e	adenylate kinase 4	protein-coding
Adult	Gata4	chr16	96303238	96303439	intron (NM_176928, intron 4 of 4)	intron	696	NM_176928	NM_145125	Brwd1	5330419I02Rik|D530019K20Rik|G1-403-16|Wdr9|repro5	bromodomain and WD repeat domain containing 1	protein-coding
Adult	Gata4	chrX	34404329	34404530	promoter-TSS (NM_029951)	TSS	-189	NM_029951	NM_029951	C330007P06Rik	-	RIKEN cDNA C330007P06 gene	protein-coding
Adult	Gata4	chr7	111650635	111650836	intron (NM_199146, intron 1 of 7)	intron	5627	NM_001167828	NM_199146	Trim30d	AI451617|TRIM30-3|Trim79	tripartite motif-containing 30D	protein-coding
Adult	Gata4	chr1	93241503	93241704	exon (NM_001033292, exon 9 of 9)	exon	-6046	NM_027551	NM_027551	Klhl30	4631423F02Rik	kelch-like 30	protein-coding
Adult	Gata4	chr9	30704428	30704629	Intergenic	intergenic	24006	NM_001329420	NM_001024139	Adamts15	-	a disintegrin-like and metallopeptidase (reprolysin type) with thrombospondin type 1 motif, 15	protein-coding
Adult	Gata4	chr17	71626256	71626457	intron (NM_145158, intron 3 of 7)	intron	33948	NM_145158	NM_145158	Emilin2	FOAP-10	elastin microfibril interfacer 2	protein-coding
Adult	Gata4	chr16	10698342	10698543	intron (NM_177562, intron 21 of 22)	intron	87186	NM_001271603	NM_009896	Socs1	Cish1|Cish7|JAB|SOCS-1|SSI-1	suppressor of cytokine signaling 1	protein-coding
Adult	Gata4	chr15	79233625	79233826	promoter-TSS (NM_001253817)	TSS	7	NM_172608	NM_172608	Tmem184b	2610507A11|4732495E13Rik	transmembrane protein 184b	protein-coding
Adult	Gata4	chr6	136467514	136467715	intron (NM_019426, intron 1 of 14)	intron	243	NM_019426	NM_019426	Atf7ip	2610204M12Rik|AM|Mcaf1	activating transcription factor 7 interacting protein	protein-coding
Adult	Gata4	chr9	77217141	77217342	intron (NR_040378, intron 3 of 3)	intron	-21565	NM_027150	NM_027150	Mlip	2310046A06Rik|AI931782|CIP	muscular LMNA-interacting protein	protein-coding
Adult	Gata4	chr3	154756416	154756617	promoter-TSS (NM_029330)	TSS	119	NM_028938	NM_028938	Lrriq3	4930438B07Rik|4930511J15Rik|4933403H06Rik|BB020367|Lrrc44	leucine-rich repeats and IQ motif containing 3	protein-coding
Adult	Gata4	chr11	104168579	104168780	intron (NM_010838, intron 5 of 9)	intron	75930	NM_001038609	NM_010838	Mapt	AI413597|AW045860|Mtapt|Tau	microtubule-associated protein tau	protein-coding
Adult	Gata4	chr4	127654790	127654991	Intergenic	intergenic	-6806	NM_001134733	NM_001134733	CK137956	-	cDNA sequence CK137956	protein-coding
Adult	Gata4	chr2	167423005	167423206	Intergenic	intergenic	34399	NM_001311146	NM_023230	Ube2v1	0610011J09Rik|AI256840|CROC-1|CROC1|D7Bwg1382e|UEV-1	ubiquitin-conjugating enzyme E2 variant 1	protein-coding
Adult	Gata4	chr13	43266688	43266889	promoter-TSS (NM_001252640)	TSS	81	NM_001252639	NM_025935	Tbc1d7	2610009C09Rik	TBC1 domain family, member 7	protein-coding
Adult	Gata4	chr4	40669283	40669484	promoter-TSS (NR_077221)	TSS	-34	NR_077221	NR_077221	Gm6297	-	predicted gene 6297	ncRNA
Adult	Gata4	chr19	38129276	38129477	promoter-TSS (NM_028293)	TSS	-138	NM_028293	NM_028293	Cep55	1200008O12Rik|2700032M20Rik	centrosomal protein 55	protein-coding
Adult	Gata4	chr9	30565070	30565271	Intergenic	intergenic	163364	NM_001329420	NM_001024139	Adamts15	-	a disintegrin-like and metallopeptidase (reprolysin type) with thrombospondin type 1 motif, 15	protein-coding
Adult	Gata4	chr7	125387017	125387218	promoter-TSS (NM_001031814)	TSS	33	NM_001031814	NM_177180	Smg1	2610207I05Rik|5430435M13Rik|C130002K18Rik|mKIAA0421	SMG1 homolog, phosphatidylinositol 3-kinase-related kinase (C. elegans)	protein-coding
Adult	Gata4	chr13	32862125	32862326	intron (NM_001166030, intron 1 of 11)	intron	11422	NM_001166030	NM_001166030	Mylk4	EG238564	myosin light chain kinase family, member 4	protein-coding
Adult	Gata4	chr9	80012938	80013139	intron (NM_001039546, intron 1 of 32)	intron	198	NM_001039546	NM_008662	Myo6	BC029719|Tlc|sv	myosin VI	protein-coding
Adult	Gata4	chr17	29390729	29390930	intron (NM_026845, intron 2 of 3)	intron	10086	NM_026845	NM_026845	Ppil1	1110060O10Rik|AI327391|Cypl1	peptidylprolyl isomerase (cyclophilin)-like 1	protein-coding
Adult	Gata4	chr19	7016913	7017114	promoter-TSS (NM_001285453)	TSS	-38	NM_001285453	NM_007522	Bad	AI325008|Bbc2	BCL2-associated agonist of cell death	protein-coding
Adult	Gata4	chr12	113867713	113867914	intron (NM_007421, intron 2 of 12)	intron	9556	NM_007421	NM_007421	Adssl1	AI528595|Adss|Adss1	adenylosuccinate synthetase like 1	protein-coding
Adult	Gata4	chr7	25737433	25737634	Intergenic	intergenic	17560	NR_106013	NR_106013	Mir7046	Gm27469|mmu-mir-7046	microRNA 7046	ncRNA
Adult	Gata4	chr9	56008594	56008795	5' UTR (NM_019793, exon 1 of 7)	5' UT	182	NM_019793	NM_019793	Tspan3	1700055K04Rik|TM4-A|Tm4sf8	tetraspanin 3	protein-coding
Adult	Gata4	chr9	105738050	105738251	Intergenic	intergenic	-7736	NM_001102607	NM_172927	Col6a6	E330019B14|E330026B02Rik	collagen, type VI, alpha 6	protein-coding
Adult	Gata4	chr16	23520587	23520788	promoter-TSS (NM_008555)	TSS	-25	NM_008555	NM_008555	Masp1	AW048060|CCPII|Crarf|Masp1/3	mannan-binding lectin serine peptidase 1	protein-coding
Adult	Gata4	chr11	43287765	43287966	promoter-TSS (NM_026979)	TSS	58	NM_026979	NM_026979	C1qtnf2	1810033K05Rik|CTRP2	C1q and tumor necrosis factor related protein 2	protein-coding
Adult	Gata4	chr2	11933140	11933341	Intergenic	intergenic	233861	NM_177268	NM_177268	Ankrd16	2810455F06Rik|AI646698|D430029B21Rik	ankyrin repeat domain 16	protein-coding
Adult	Gata4	chr7	112959372	112959573	exon (NM_025301, exon 1 of 3)	exon	128	NM_025301	NM_025301	Mrpl17	MRP-L26|Rpml26	mitochondrial ribosomal protein L17	protein-coding
Adult	Gata4	chr1	34067983	34068184	promoter-TSS (NM_133833)	TSS	-586	NM_133833	NM_010081	Dst	2310001O04Rik|A830042E19Rik|AW554249|BP230|BPAG1-n|Bpag|Bpag1|Macf2|ah|athetoid|dt|mKIAA0728|nmf203|nmf339	dystonin	protein-coding
Adult	Gata4	chr12	51651243	51651444	intron (NM_008858, intron 1 of 18)	intron	98866	NM_008858	NM_008858	Prkd1	PKD|PKD1|Pkcm|Prkcm	protein kinase D1	protein-coding
Adult	Gata4	chr9	26962653	26962854	intron (NM_023277, intron 1 of 8)	intron	252	NM_023277	NM_023277	Jam3	1110002N23Rik|JAM-3|JAM-C|Jcam3	junction adhesion molecule 3	protein-coding
Adult	Gata4	chr1	141318718	141318919	promoter-TSS (NM_172643)	TSS	-141	NM_172643	NM_172643	Zbtb41	8430415N23Rik|9430031N01|9830132G07Rik|AI316857	zinc finger and BTB domain containing 41	protein-coding
Adult	Gata4	chr8	59807396	59807597	Intergenic	intergenic	-3735	NR_131041	NR_131041	5033428I22Rik	-	RIKEN cDNA 5033428I22 gene	ncRNA
Adult	Gata4	chr13	21801921	21802122	Intergenic	intergenic	5990	NM_178199	NM_178199	Hist1h2bl	H2b-291a	histone cluster 1, H2bl	protein-coding
Adult	Gata4	chr7	133920235	133920436	promoter-TSS (NM_026875)	TSS	-153	NM_026875	NM_025347	Ypel3	0610043B10Rik|1190001G19Rik|Suap	yippee-like 3 (Drosophila)	protein-coding
Adult	Gata4	chr7	82643496	82643697	intron (NM_029332, intron 1 of 36)	intron	43177	NM_029332	NM_029332	Akap13	1700026G02Rik|5730522G15Rik|5830460E08Rik|AKAP-13|AKAP-Lbc|BRX|Ht31|LBC|PROTO-LB|PROTO-LBC	A kinase (PRKA) anchor protein 13	protein-coding
Adult	Gata4	chr14	29319700	29319901	intron (NM_009524, intron 1 of 4)	intron	1142	NM_009524	NM_009524	Wnt5a	8030457G12Rik|Wnt-5a	wingless-type MMTV integration site family, member 5A	protein-coding
Adult	Gata4	chr17	11080915	11081116	intron (NM_016694, intron 1 of 11)	intron	47791	NM_001317726	NM_016694	Park2	PRKN	Parkinson disease (autosomal recessive, juvenile) 2, parkin	protein-coding
Adult	Gata4	chr11	61080706	61080907	promoter-TSS (NM_001331114)	TSS	-119	NM_001331114	NM_007437	Aldh3a2	AI194803|Ahd-3|Ahd-3r|Ahd3|Ahd3-r|Aldh4|Aldh4-r|FALDH	aldehyde dehydrogenase family 3, subfamily A2	protein-coding
Adult	Gata4	chr4	133054302	133054503	promoter-TSS (NM_001081156)	TSS	62	NM_001081156	NM_001081156	Trnp1	2300002D11Rik|Trnp	TMF1-regulated nuclear protein 1	protein-coding
Adult	Gata4	chr11	117848141	117848342	promoter-TSS (NM_133757)	TSS	71	NM_133757	NM_133757	Pgs1	2610019F11Rik|4933424M23Rik|SAF	phosphatidylglycerophosphate synthase 1	protein-coding
Adult	Gata4	chr18	53101678	53101879	Intergenic	intergenic	173981	NM_001199154	NM_026408	Sncaip	2810407O15Rik|4933427B05Rik|BB104594|SYPH1	synuclein, alpha interacting protein (synphilin)	protein-coding
Adult	Gata4	chr11	32355146	32355347	promoter-TSS (NM_173784)	TSS	-125	NM_173784	NM_173784	Ubtd2	4930571L24|9630054F20Rik|AI645720	ubiquitin domain containing 2	protein-coding
Adult	Gata4	chr1	137421054	137421255	intron (NM_173437, intron 3 of 28)	intron	60777	NM_173437	NM_173437	Nav1	9530089B19|9930003A20Rik|C230080M11Rik|Pomfil3|Unc53h1|mKIAA1151|steerin-1	neuron navigator 1	protein-coding
Adult	Gata4	chr9	108462654	108462855	promoter-TSS (NM_011830)	TSS	-77	NM_011830	NM_011830	Impdh2	IMPD	inosine 5'-phosphate dehydrogenase 2	protein-coding
Adult	Gata4	chr3	52000105	52000306	Intergenic	intergenic	-72053	NM_019739	NM_019739	Foxo1	AI876417|Afxh|FKHR|Fkhr1|Foxo1a	forkhead box O1	protein-coding
Adult	Gata4	chr1	108656274	108656475	promoter-TSS (NM_027534)	TSS	-56	NM_001316750	NM_027534	Kdsr	6330410P18Rik|9430079B08Rik|Fvt1	3-ketodihydrosphingosine reductase	protein-coding
Adult	Gata4	chr7	126864049	126864250	exon (NM_145585, exon 1 of 4)	exon	162	NM_145585	NM_145585	Thumpd1	6330575P11Rik	THUMP domain containing 1	protein-coding
Adult	Gata4	chr10	79451170	79451371	promoter-TSS (NM_007725)	TSS	-74	NM_007725	NM_007725	Cnn2	AA408047|AI324678|Calpo2	calponin 2	protein-coding
Adult	Gata4	chr11	12131178	12131379	Intergenic	intergenic	180864	NM_001282994	NM_172496	Cobl	-	cordon-bleu WH2 repeat	protein-coding
Adult	Gata4	chr4	106691203	106691404	intron (NM_198438, intron 5 of 16)	intron	48167	NM_025500	NM_025500	Mrpl37	2300004O14Rik|AI132596|MRP-L2|Rpml2	mitochondrial ribosomal protein L37	protein-coding
Adult	Gata4	chr13	96901017	96901218	intron (NM_029210, intron 1 of 12)	intron	1414	NM_029210	NM_029210	Sv2c	4930527L09Rik|AI841971	synaptic vesicle glycoprotein 2c	protein-coding
Adult	Gata4	chr15	93355814	93356015	intron (NM_001033217, intron 1 of 7)	intron	70407	NM_001033217	NM_001033217	Prickle1	1110058P22Rik|AW215793|Prickle|b2b019Clo|mpk1	prickle planar cell polarity protein 1	protein-coding
Adult	Gata4	chr6	118689994	118690195	intron (NM_009781, intron 8 of 46)	intron	17897	NM_001290335	NM_009781	Cacna1c	Cav1.2|Cchl1a1|D930026N18Rik|MBC|MELC-CC	calcium channel, voltage-dependent, L type, alpha 1C subunit	protein-coding
Adult	Gata4	chr10	127495789	127495990	promoter-TSS (NM_019766)	TSS	-148	NM_019766	NM_019766	Ptges3	5730442A20Rik|Ptges|Tebp|cPGES|p23|sid3177	prostaglandin E synthase 3 (cytosolic)	protein-coding
Adult	Gata4	chr2	90780451	90780652	promoter-TSS (NM_198683)	TSS	-2	NM_001244891	NM_017368	Celf1	1600010O03Rik|AA407467|Brunol2|CUG-BP|CUG-BP1|CUGBP|Cugbp1|D2Wsu101e|HNAB50|NAB50	CUGBP, Elav-like family member 1	protein-coding
Adult	Gata4	chr2	4139666	4139867	intron (NM_172475, intron 1 of 22)	intron	65858	NM_172475	NM_172475	Frmd4a	2700017I06Rik|5330420J21|AI594879|C230040M21Rik|Frmd4|Gm13190|OTTMUSG00000010806|mKIAA1294	FERM domain containing 4A	protein-coding
Adult	Gata4	chr7	87994644	87994845	Intergenic	intergenic	-12249	NM_009553	NM_009553	Zscan2	Zfp-29|Zfp29	zinc finger and SCAN domain containing 2	protein-coding
Adult	Gata4	chr11	51729825	51730026	Intergenic	intergenic	-51207	NM_029976	NM_029976	Cdkn2aipnl	A430101B06Rik|AA409260|D11Ertd497e|MNCb-1520	CDKN2A interacting protein N-terminal like	protein-coding
Adult	Gata4	chr7	117431243	117431444	Intergenic	intergenic	66127	NM_009302	NM_009302	Swap70	70kDa|AV235546	SWA-70 protein	protein-coding
Adult	Gata4	chr15	27546035	27546236	exon (NM_001013792, exon 4 of 7)	exon	14312	NM_001013792	NM_001013792	Otulin	C79097|Fam105b|m3Sapc|m7-1Sapc	OTU deubiquitinase with linear linkage specificity	protein-coding
Adult	Gata4	chr14	32308252	32308453	promoter-TSS (NM_025907)	TSS	88	NM_028932	NM_028932	Eaf1	4933403C17Rik|AI666536	ELL associated factor 1	protein-coding
Adult	Gata4	chr9	103664175	103664376	promoter-TSS (NM_178638)	TSS	-109	NM_178638	NM_178638	Tmem108	AI462967|B130017P16Rik|R74726	transmembrane protein 108	protein-coding
Adult	Gata4	chr7	75695387	75695588	Intergenic	intergenic	-67854	NR_003648	NM_001013781	Gm5334	EG384639	tetraspanin 7 pseudogene	pseudo
Adult	Gata4	chr19	8848990	8849191	promoter-TSS (NM_026325)	TSS	116	NR_015538	NR_015538	Gm2518	D630022E15Rik	interferon induced transmembrane protein 2 pseudogene	pseudo
Adult	Gata4	chr17	29774442	29774643	intron (NR_132314, intron 7 of 27)	intron	22809	NR_132314	NR_132314	Rnf8-cmtr1	-	Rnf8-cmtr1 readthrough	ncRNA
Adult	Gata4	chr4	14166988	14167189	intron (NR_131155, intron 2 of 2)	intron	51367	NR_131155	NR_131155	Gm2560	-	predicted gene 2560	ncRNA
Adult	Gata4	chr1	89904890	89905091	intron (NM_001198573, intron 1 of 31)	intron	135	NM_001033291	NM_001033291	Usp40	B230215L03Rik|C730029K03	ubiquitin specific peptidase 40	protein-coding
Adult	Gata4	chr5	125620621	125620822	intron (NM_011424, intron 1 of 46)	intron	38862	NM_001253904	NM_011424	Ncor2	N-CoR|SMRT|SMRTe	nuclear receptor co-repressor 2	protein-coding
Adult	Gata4	chr4	24217415	24217616	Intergenic	intergenic	-206093	NM_199467	NM_199467	Mms22l	F730047E07Rik|Gm134	MMS22-like, DNA repair protein	protein-coding
Adult	Gata4	chr13	24694897	24695098	intron (NR_024599, intron 1 of 1)	intron	1638	NR_024599	NR_024599	Gm11346	5830431A10Rik|AI447617|Gm11347|OTTMUSG00000000601|OTTMUSG00000000602	X-linked lymphocyte-regulated 5 pseudogene	pseudo
Adult	Gata4	chr17	84945913	84946114	intron (NM_177606, intron 2 of 29)	intron	34779	NM_177606	NM_177606	Plekhh2	AI256725|E030001K05|mKIAA2028	pleckstrin homology domain containing, family H (with MyTH4 domain) member 2	protein-coding
Adult	Gata4	chr15	42441592	42441793	intron (NM_001286062, intron 1 of 8)	intron	66830	NM_001286062	NM_009640	Angpt1	1110046O21Rik|Ang-1|Ang1	angiopoietin 1	protein-coding
Adult	Gata4	chr9	78296076	78296277	exon (NM_026658, exon 1 of 12)	exon	160	NM_026658	NM_026658	Mto1	2310039H01Rik|5730419A02Rik	mitochondrial tRNA translation optimization 1	protein-coding
Adult	Gata4	chr11	74986744	74986945	promoter-TSS (NR_029794)	TSS	-45	NR_029794	NR_029794	Mir212	Mirn212|mir-212|mmu-mir-212	microRNA 212	ncRNA
Adult	Gata4	chrX	10397437	10397638	Intergenic	intergenic	103047	NM_001166635	NM_026524	Mid1ip1	3110038L01Rik|Mig12|S14R	Mid1 interacting protein 1 (gastrulation specific G12-like (zebrafish))	protein-coding
Adult	Gata4	chr8	73034001	73034202	intron (NM_019883, intron 1 of 3)	intron	164	NM_019883	NM_019883	Uba52	D8Ertd21e|Gm1863|Rps27a|Ubb|Ubc	ubiquitin A-52 residue ribosomal protein fusion product 1	protein-coding
Adult	Gata4	chr17	85489994	85490195	promoter-TSS (NM_028576)	TSS	55	NM_028576	NM_028576	Camkmt	1700106N22Rik|AI480743|AV099781|CLNMT|CaM KMT	calmodulin-lysine N-methyltransferase	protein-coding
Adult	Gata4	chr16	50431377	50431578	intron (NM_001347240, intron 1 of 16)	intron	1024	NM_027444	NM_027444	Bbx	5530401J07Rik|5730403O13Rik	bobby sox HMG box containing	protein-coding
Adult	Gata4	chr7	74632176	74632377	Intergenic	intergenic	-114533	NM_001291191	NM_001033713	Mef2a	A430079H05Rik	myocyte enhancer factor 2A	protein-coding
Adult	Gata4	chr14	55428278	55428479	Intergenic	intergenic	-27656	NM_016972	NM_016972	Slc7a8	AA408822|LAT2	solute carrier family 7 (cationic amino acid transporter, y+ system), member 8	protein-coding
Adult	Gata4	chr3	90312990	90313191	intron (NM_023215, intron 1 of 4)	intron	329	NM_001293777	NM_023215	Chtop	2500003M10Rik|Fop|Srag	chromatin target of PRMT1	protein-coding
Adult	Gata4	chr19	46402669	46402870	promoter-TSS (NM_133694)	TSS	96	NM_133694	NM_133694	Fbxl15	0710008C12Rik|Fbxo37	F-box and leucine-rich repeat protein 15	protein-coding
Adult	Gata4	chr9	42072333	42072534	promoter-TSS (NM_172769)	TSS	-51	NM_172769	NM_172769	Sc5d	A830037K02|A830073K23Rik|Sc5dl	sterol-C5-desaturase	protein-coding
Adult	Gata4	chr11	101999718	101999919	Intergenic	intergenic	-7008	NM_145829	NM_145829	Nags	1700120E20Rik|argA	N-acetylglutamate synthase	protein-coding
Adult	Gata4	chr2	80421272	80421473	promoter-TSS (NM_001290745)	TSS	-34	NM_016965	NM_016965	Nckap1	C79304|H19|Hem-2|Hem2|Nap1|mKIAA0587|mh19|p125Nap1	NCK-associated protein 1	protein-coding
Adult	Gata4	chr14	8704966	8705167	intron (NM_134080, intron 3 of 45)	intron	54596	NM_001081427	NM_134080	Flnb	AL024016|Fln-b	filamin, beta	protein-coding
Adult	Gata4	chr16	46175239	46175440	Intergenic	intergenic	-20150	NM_001304528	NM_001304528	Gm4737	AL024110|EG11615|ENSMUSG00000048087	predicted gene 4737	protein-coding
Adult	Gata4	chr2	74520560	74520761	exon (NM_008273, exon 1 of 2)	exon	281	NM_008273	NM_008273	Hoxd11	E230017H14Rik|Hox-4.6|Hox-5.4|Hox-5.5	homeobox D11	protein-coding
Adult	Gata4	chr8	37185448	37185649	intron (NM_172911, intron 3 of 5)	intron	27667	NM_172911	NM_172911	Prag1	9830148H23|D8Ertd82e|NACK|Sgk223|mFLJ00269	PEAK1 related kinase activating pseudokinase 1	protein-coding
Adult	Gata4	chr5	106031745	106031946	intron (NM_133897, intron 3 of 3)	intron	83356	NM_133897	NM_133897	Lrrc8c	AD158|AI326115|E430036I04Rik|fad158	leucine rich repeat containing 8 family, member C	protein-coding
Adult	Gata4	chr4	141712524	141712725	intron (NM_001109685, intron 3 of 7)	intron	53498	NM_001109684	NM_144531	Kazn	2310007B04Rik|9030409G11Rik|AI256607|AI666764|AW061099|Kaz|Kazrin	kazrin, periplakin interacting protein	protein-coding
Adult	Gata4	chr11	120645268	120645469	promoter-TSS (NM_145370)	TSS	149	NM_009053	NM_009053	Rfng	-	RFNG O-fucosylpeptide 3-beta-N-acetylglucosaminyltransferase	protein-coding
Adult	Gata4	chr4	118081652	118081853	promoter-TSS (NM_001290688)	TSS	115	NM_198170	NM_198170	Szt2	6430407N22|ENSMUSG00000058432|TIGR	seizure threshold 2	protein-coding
Adult	Gata4	chr17	31208958	31209159	intron (NM_009593, intron 2 of 14)	intron	14420	NM_009593	NM_009593	Abcg1	AW413978|Abc8|White	ATP-binding cassette, sub-family G (WHITE), member 1	protein-coding
Adult	Gata4	chr5	138227079	138227280	exon (NM_144913, exon 1 of 4)	exon	749	NM_144913	NM_144913	Mepce	Bcdin3|D5Wsu46e	methylphosphate capping enzyme	protein-coding
Adult	Gata4	chr8	124806504	124806705	intron (NM_009569, intron 1 of 9)	intron	564	NM_009569	NM_009569	Zfpm1	FOG|Fog1	zinc finger protein, multitype 1	protein-coding
Adult	Gata4	chr16	57357255	57357456	intron (NM_001040397, intron 1 of 4)	intron	3966	NM_001040397	NM_001040397	Filip1l	4631422O05Rik|Doc1	filamin A interacting protein 1-like	protein-coding
Adult	Gata4	chr12	16653862	16654063	Intergenic	intergenic	-6313	NM_008747	NM_008747	Ntsr2	NT2R|NTRL	neurotensin receptor 2	protein-coding
Adult	Gata4	chr3	87826244	87826445	3' UTR (NM_022031, exon 7 of 7)	3' UT	5088	NM_022031	NM_022031	Hapln2	4930401E20Rik|Bral1	hyaluronan and proteoglycan link protein 2	protein-coding
Adult	Gata4	chr9	54547354	54547555	promoter-TSS (NM_021422)	TSS	89	NM_021422	NM_021422	Dnaja4	1110021L12Rik|AV358213|Dj4|Hsj4|mmDjA4	DnaJ heat shock protein family (Hsp40) member A4	protein-coding
Adult	Gata4	chr15	93166590	93166791	intron (NR_028315, intron 2 of 4)	intron	675	NR_028315	NM_024189	Yaf2	2810021M11Rik	YY1 associated factor 2	protein-coding
Adult	Gata4	chr5	136108551	136108752	exon (NM_146002, exon 1 of 4)	exon	128	NM_146002	NM_031398	Rhbdd2	0610011L13Rik|AI480532|Rhbdl7|Usmg1	rhomboid domain containing 2	protein-coding
Adult	Gata4	chr7	36270269	36270470	Intergenic	intergenic	36172	NM_021291	NM_021291	Slc7a9	CSNU3	solute carrier family 7 (cationic amino acid transporter, y+ system), member 9	protein-coding
Adult	Gata4	chr9	99847808	99848009	Intergenic	intergenic	-71320	NM_011440	NM_011440	Sox14	-	SRY (sex determining region Y)-box 14	protein-coding
Adult	Gata4	chr9	21142330	21142531	intron (NM_152808, intron 1 of 21)	intron	159	NM_152808	NM_152808	Slc44a2	1110028E10Rik|CTL2	solute carrier family 44, member 2	protein-coding
Adult	Gata4	chr7	81157615	81157816	intron (NM_009181, intron 1 of 5)	intron	852	NM_009181	NM_009181	St8sia2	AI323367|ST8SiaII|STX|Siat8b	ST8 alpha-N-acetyl-neuraminide alpha-2,8-sialyltransferase 2	protein-coding
Adult	Gata4	chr5	125342986	125343187	promoter-TSS (NM_144819)	TSS	12	NM_001081750	NM_001081750	Zfp664	AW060232|D930038J03Rik|ZFOC1|Znf664	zinc finger protein 664	protein-coding
Adult	Gata4	chr17	60075111	60075312	Intergenic	intergenic	-922467	NM_026497	NM_026497	Nudt12	0610016O18Rik	nudix (nucleoside diphosphate linked moiety X)-type motif 12	protein-coding
Adult	Gata4	chr9	44135121	44135322	exon (NM_007875, exon 1 of 9)	exon	294	NM_007875	NM_007875	Dpagt1	AU021132|Dpagt2|GPT|Gnpta	dolichyl-phosphate (UDP-N-acetylglucosamine) acetylglucosaminephosphotransferase 1 (GlcNAc-1-P transferase)	protein-coding
Adult	Gata4	chr15	97923782	97923983	5' UTR (NM_144851, exon 1 of 18)	5' UT	117	NM_144851	NM_144851	Senp1	2310046A20Rik|D15Ertd528e|E330036L07Rik|suPr-2	SUMO1/sentrin specific peptidase 1	protein-coding
Adult	Gata4	chr8	4253149	4253350	exon (NM_133968, exon 1 of 5)	exon	148	NM_133968	NM_133968	Snapc2	0610007H10Rik|AU015675	small nuclear RNA activating complex, polypeptide 2	protein-coding
Adult	Gata4	chr14	79713316	79713517	Intergenic	intergenic	-11975	NM_025427	NM_025427	Rgcc	1190002H23Rik|Rgc-32|Rgc32	regulator of cell cycle	protein-coding
Adult	Gata4	chr15	28088700	28088901	Intergenic	intergenic	-44720	NM_133365	NM_133365	Dnah5	AU022615|Dnahc5|Mdnah5|b2b1134Clo|b2b1154Clo|b2b1537Clo|b2b1565Clo|b2b601Clo|mKIAA1603	dynein, axonemal, heavy chain 5	protein-coding
Adult	Gata4	chr14	9005059	9005260	intron (NM_024221, intron 2 of 9)	intron	346	NM_024221	NM_024221	Pdhb	2610103L06Rik|AL024199|C81408	pyruvate dehydrogenase (lipoamide) beta	protein-coding
Adult	Gata4	chr16	26317437	26317638	Intergenic	intergenic	54387	NM_016674	NM_016674	Cldn1	AI596271	claudin 1	protein-coding
Adult	Gata4	chr1	21086995	21087196	Intergenic	intergenic	-17790	NM_177409	NM_177409	Tram2	C330003D03Rik	translocating chain-associating membrane protein 2	protein-coding
Adult	Gata4	chr11	32247690	32247891	promoter-TSS (NM_177364)	TSS	-20	NM_177364	NM_177364	Sh3pxd2b	G431001E03Rik|TSK4|fad49	SH3 and PX domains 2B	protein-coding
Adult	Gata4	chr2	156452509	156452710	intron (NM_146128, intron 1 of 12)	intron	13177	NM_001277187	NM_146128	Dlgap4	AI225853|BC024558|DAP-4|DAP4|SAPAP-4|Sapap4|WBP16	discs, large homolog-associated protein 4 (Drosophila)	protein-coding
Adult	Gata4	chr18	31606678	31606879	intron (NM_009308, intron 1 of 3)	intron	290	NM_009308	NM_009308	Syt4	SytIV	synaptotagmin IV	protein-coding
Adult	Gata4	chr7	30875405	30875606	promoter-TSS (NM_152814)	TSS	23	NM_152814	NM_152814	Zfp566	2700043M03Rik|mszf4	zinc finger protein 566	protein-coding
Adult	Gata4	chr1	193141758	193141959	exon (NM_025424, exon 1 of 4)	exon	138	NM_025424	NM_025424	Nenf	1110060M21Rik|SCIRP10|Spuf	neuron derived neurotrophic factor	protein-coding
Adult	Gata4	chr15	85939821	85940022	intron (NM_001205353, intron 3 of 18)	intron	50765	NM_001205353	NM_172611	Gramd4	9930016O13	GRAM domain containing 4	protein-coding
Adult	Gata4	chr6	115724229	115724430	promoter-TSS (NM_025958)	TSS	-245	NM_025958	NM_025958	Cand2	2210404G23Rik|Tp120b|mKIAA0667	cullin-associated and neddylation-dissociated 2 (putative)	protein-coding
Adult	Gata4	chr1	74759674	74759875	promoter-TSS (NM_024264)	TSS	-334	NM_024264	NM_024264	Cyp27a1	1300013A03Rik|Cyp27	cytochrome P450, family 27, subfamily a, polypeptide 1	protein-coding
Adult	Gata4	chr1	173119263	173119464	intron (NM_025557, intron 1 of 2)	intron	7035	NM_025557	NM_025557	Pcp4l1	1500036F01Rik	Purkinje cell protein 4-like 1	protein-coding
Adult	Gata4	chr7	73254312	73254513	promoter-TSS (NM_001081163)	TSS	12	NM_001081163	NM_001081163	Chsy1	mKIAA0990	chondroitin sulfate synthase 1	protein-coding
Adult	Gata4	chr3	90024628	90024829	promoter-TSS (NM_026677)	TSS	23	NM_026677	NM_026677	Rab13	0610007N03Rik|B230212B15Rik	RAB13, member RAS oncogene family	protein-coding
Adult	Gata4	chr14	21207962	21208163	promoter-TSS (NM_134081)	TSS	69	NM_134081	NM_134081	Dnajc9	5330419I01Rik|AU020082	DnaJ heat shock protein family (Hsp40) member C9	protein-coding
Adult	Gata4	chr11	119161300	119161501	promoter-TSS (NM_138669)	TSS	-44	NM_138669	NM_138669	Eif4a3	2400003O03Rik|Ddx48|eIF4A-III|mKIAA0111	eukaryotic translation initiation factor 4A3	protein-coding
Adult	Gata4	chr7	25386042	25386243	intron (NM_023154, intron 4 of 7)	intron	-10204	NM_001102613	NM_001102613	Phldb3	EG232970|ENSMUSG00000061511|Gm10102	pleckstrin homology like domain, family B, member 3	protein-coding
Adult	Gata4	chr5	134911903	134912104	intron (NM_001347488, intron 1 of 27)	intron	20128	NM_001081465	NM_020331	Gtf2ird1	1700012P16Rik|BEN|Cream1|ESTM9|GTF3|Gtf2il|MusTRD1|Tg(Alb1-Myc)166.8Sst|WBSCR11|X83320	general transcription factor II I repeat domain-containing 1	protein-coding
Adult	Gata4	chr4	155158368	155158569	exon (NM_001033394, exon 2 of 2)	exon	1514	NM_001033394	NM_001033394	Tmem88b	A230069A22Rik	transmembrane protein 88B	protein-coding
Adult	Gata4	chr1	137727752	137727953	intron (NM_133664, intron 7 of 9)	intron	-5058	NM_001130180	NM_011619	Tnnt2	Tnt|cTnT	troponin T2, cardiac	protein-coding
Adult	Gata4	chr4	15940959	15941160	promoter-TSS (NM_145950)	TSS	-36	NM_145950	NM_145950	Osgin2	BC010311|C230027H09Rik	oxidative stress induced growth inhibitor family member 2	protein-coding
Adult	Gata4	chr17	90854224	90854425	exon (NM_001346961, exon 1 of 6)	exon	895	NM_001346961	NM_020252	Nrxn1	1700062G21Rik|9330127H16Rik|A230068P09Rik|mKIAA0578	neurexin I	protein-coding
Adult	Gata4	chr12	114380434	114380635	intron (NM_001347443, intron 1 of 6)	intron	1719	NM_001347443	NM_024223	Crip2	0610010I23Rik|AW743261|C77570|CRP2|CRP4|Crp|ESP1|Hlp	cysteine rich protein 2	protein-coding
Adult	Gata4	chr4	82145243	82145444	intron (NM_008687, intron 1 of 8)	intron	6339	NM_008687	NM_008687	Nfib	6720429L07Rik|CTF|E030026I10Rik|NF-I/B|NF1-B|NFI-B	nuclear factor I/B	protein-coding
Adult	Gata4	chr17	29604887	29605088	Intergenic	intergenic	-23002	NM_008842	NM_008842	Pim1	Pim-1	proviral integration site 1	protein-coding
Adult	Gata4	chr2	155299318	155299519	Intergenic	intergenic	-32900	NM_001242558	NM_019825	Ncoa6	AIB3|ASC-2|ASC2|NRC|Ncoa7|PRIP|RAP250|mKIAA0181	nuclear receptor coactivator 6	protein-coding
Adult	Gata4	chr4	33070303	33070504	5' UTR (NM_027491, exon 1 of 7)	5' UT	431	NM_027491	NM_027491	Rragd	5730543C08Rik|AI467523|C030003H22Rik|D4Ertd174e	Ras-related GTP binding D	protein-coding
Adult	Gata4	chr7	74837133	74837334	intron (NM_001168476, intron 5 of 9)	intron	44938	NM_025905	NM_025905	Ttc23	1600012K10Rik	tetratricopeptide repeat domain 23	protein-coding
Adult	Gata4	chr17	9065230	9065431	intron (NM_001347321, intron 1 of 21)	intron	22481	NM_001347321	NM_011866	Pde10a	-	phosphodiesterase 10A	protein-coding
Adult	Gata4	chr11	97745435	97745636	promoter-TSS (NM_001081435)	TSS	-68	NM_001081435	NM_001081435	Fbxo47	2900052P03Rik|Gm1562	F-box protein 47	protein-coding
Adult	Gata4	chr13	110692965	110693166	promoter-TSS (NR_035442)	TSS	-951	NR_035442	NR_035442	Mir1904	Mirn1904|mmu-mir-1904	microRNA 1904	ncRNA
Adult	Gata4	chr8	109353563	109353764	intron (NM_173037, intron 17 of 17)	intron	-40478	NM_008217	NM_008217	Has3	-	hyaluronan synthase 3	protein-coding
Adult	Gata4	chr2	56976526	56976727	promoter-TSS (NM_001139509)	TSS	-213	NM_001139509	NM_013613	Nr4a2	HZF-3|NOT|Nurr1|RNR-1|TINOR|TINUR	nuclear receptor subfamily 4, group A, member 2	protein-coding
Adult	Gata4	chr18	65549602	65549803	intron (NM_001037294, intron 1 of 12)	intron	3839	NM_001037294	NM_001037294	Alpk2	Gm549|Hak	alpha-kinase 2	protein-coding
Adult	Gata4	chr12	71755505	71755706	Intergenic	intergenic	-170895	NM_028127	NM_028127	Frmd6	2610019M19Rik|4930488L10Rik|AW212977|Willin	FERM domain containing 6	protein-coding
Adult	Gata4	chr16	78347930	78348131	intron (NM_009988, intron 7 of 7)	intron	28971	NR_002700	NR_002700	Gm7334	EG654432	B-cell translocation gene 3 pseudogene	pseudo
Adult	Gata4	chrX	34335426	34335627	promoter-TSS (NM_007451)	TSS	-65	NM_007451	NM_007451	Slc25a5	Ant2	solute carrier family 25 (mitochondrial carrier, adenine nucleotide translocator), member 5	protein-coding
Adult	Gata4	chr9	56355092	56355293	Intergenic	intergenic	88540	NM_025812	NM_025812	Hmg20a	1200004E06Rik|5730490E10Rik|Hmgxb1|Ibraf	high mobility group 20A	protein-coding
Adult	Gata4	chr1	44204814	44205015	exon (NM_011729, exon 1 of 15)	exon	326	NM_011729	NM_011729	Ercc5	Xpg	excision repair cross-complementing rodent repair deficiency, complementation group 5	protein-coding
Adult	Gata4	chr18	39331680	39331881	intron (NM_175164, intron 11 of 22)	intron	178982	NM_175164	NM_175164	Arhgap26	1810044B20Rik|2610010G17Rik|4933432P15Rik|AI853435|mKIAA0621	Rho GTPase activating protein 26	protein-coding
Adult	Gata4	chr1	193120437	193120638	Intergenic	intergenic	21459	NM_025424	NM_025424	Nenf	1110060M21Rik|SCIRP10|Spuf	neuron derived neurotrophic factor	protein-coding
Adult	Gata4	chr11	32433013	32433214	promoter-TSS (NM_009288)	TSS	-152	NM_009288	NM_009288	Stk10	Gek1|Lok|mKIAA4026	serine/threonine kinase 10	protein-coding
Adult	Gata4	chr11	120971483	120971684	Intergenic	intergenic	8407	NM_027622	NM_027622	Tex19.2	4921530G04Rik|Tex19b	testis expressed gene 19.2	protein-coding
Adult	Gata4	chr10	45009175	45009376	5' UTR (NM_024286, exon 1 of 4)	5' UT	165	NM_024286	NM_024286	Popdc3	AA682104|Pop3	popeye domain containing 3	protein-coding
Adult	Gata4	chr3	122853487	122853688	intron (NM_080451, intron 1 of 4)	intron	85479	NM_080451	NM_080451	Synpo2	1110069I04Rik|2310068J10Rik|9530006G20Rik|AI848603|Myo	synaptopodin 2	protein-coding
Adult	Gata4	chr14	99498924	99499125	promoter-TSS (NM_028315)	TSS	-36	NM_028315	NM_028315	Dis3	2810028N01Rik	DIS3 homolog, exosome endoribonuclease and 3'-5' exoribonuclease	protein-coding
Adult	Gata4	chr19	4698317	4698518	exon (NM_001033447, exon 1 of 15)	exon	250	NM_001033447	NM_001033447	Gm960	TOPOVIBL|Top6bl	predicted gene 960	protein-coding
Adult	Gata4	chr9	106270760	106270961	promoter-TSS (NM_153459)	TSS	-102	NM_153459	NM_153459	Dusp7	AU015694|Mkpx|Pyst2	dual specificity phosphatase 7	protein-coding
Adult	Gata4	chr10	12912823	12913024	promoter-TSS (NM_181470)	TSS	19	NM_181470	NM_181470	Ltv1	2610020N02Rik	LTV1 ribosome biogenesis factor	protein-coding
Adult	Gata4	chr5	34630599	34630800	intron (NM_001015039, intron 1 of 12)	intron	273	NM_001015039	NM_001015039	Zfyve28	9630058O20Rik|Gm146|mKIAA1643	zinc finger, FYVE domain containing 28	protein-coding
Adult	Gata4	chr15	58416957	58417158	Intergenic	intergenic	170035	NM_145959	NM_145959	Fam91a1	AV220772|BC033609|D15Ertd621e|SKIN|mKIAA0493	family with sequence similarity 91, member A1	protein-coding
Adult	Gata4	chr11	117000187	117000388	intron (NM_028777, intron 2 of 16)	intron	23802	NM_001166507	NM_028777	Sec14l1	1200017E04Rik|2810012L19Rik|Naa-35	SEC14-like lipid binding 1	protein-coding
Adult	Gata4	chr17	29925465	29925666	Intergenic	intergenic	-71604	NM_001163741	NM_026782	Ccdc167	1110021J02Rik	coiled-coil domain containing 167	protein-coding
Adult	Gata4	chr10	126703249	126703450	promoter-TSS (NM_001190453)	TSS	32	NM_001190453	NM_027151	Dctn2	2310042E05Rik|C130077D06Rik|C87049|DCTN-50|GMP23-48K|RBP50|p50	dynactin 2	protein-coding
Adult	Gata4	chr5	114991724	114991925	Intergenic	intergenic	-26435	NM_001004180	NM_001004180	Fam222a	-	family with sequence similarity 222, member A	protein-coding
Adult	Gata4	chr11	4702993	4703194	intron (NM_010898, intron 7 of 15)	intron	30044	NM_001252253	NM_010898	Nf2	merlin	neurofibromin 2	protein-coding
Adult	Gata4	chr17	34973854	34974055	promoter-TSS (NM_019442)	TSS	-9	NM_033613	NM_033613	Dxo	Dom3z|NG6	decapping exoribonuclease	protein-coding
Adult	Gata4	chr2	172316722	172316923	Intergenic	intergenic	18769	NM_029608	NM_029608	Fam209	1700029J11Rik	family with sequence similarity 209	protein-coding
Adult	Gata4	chr19	36780392	36780593	Intergenic	intergenic	-16524	NR_033510	NR_033510	1500017E21Rik	-	RIKEN cDNA 1500017E21 gene	ncRNA
Adult	Gata4	chr3	149017008	149017209	Intergenic	intergenic	79408	NR_040591	NR_040591	Gm1653	-	predicted gene 1653	ncRNA
Adult	Gata4	chr14	18507261	18507462	intron (NM_001113417, intron 1 of 9)	intron	13888	NM_001113417	NM_009380	Thrb	Nr1a2|T3R[b]|T3Rbeta|Thrb1|Thrb2|c-erbAbeta	thyroid hormone receptor beta	protein-coding
Adult	Gata4	chr1	158488877	158489078	promoter-TSS (NM_001136104)	TSS	60	NM_001136104	NM_009595	Abl2	AA536808|Abll|Arg	v-abl Abelson murine leukemia viral oncogene 2 (arg, Abelson-related gene)	protein-coding
Adult	Gata4	chr15	76456305	76456506	TTS (NM_183091)	TTS	108	NM_001305668	NM_025842	Vps28	1110014J03Rik|CIIA|D730005C08Rik	vacuolar protein sorting 28	protein-coding
Adult	Gata4	chr11	97313032	97313233	exon (NM_021493, exon 2 of 19)	exon	1659	NM_021493	NM_021493	Arhgap23	A330041B18Rik	Rho GTPase activating protein 23	protein-coding
Adult	Gata4	chr14	21925936	21926137	intron (NM_001243041, intron 3 of 10)	intron	30663	NM_001243041	NM_134079	Adk	2310026J05Rik|5033405D03Rik|AI255373|AI987814|Ak	adenosine kinase	protein-coding
Adult	Gata4	chr9	25163588	25163789	Intergenic	intergenic	103649	NM_001205367	NM_009859	Sept7	Cdc10|E430034N22	septin 7	protein-coding
Adult	Gata4	chr13	43001279	43001480	intron (NM_001302636, intron 1 of 12)	intron	39764	NM_001302636	NM_198419	Phactr1	9630030F18Rik|Rpel1	phosphatase and actin regulator 1	protein-coding
Adult	Gata4	chr2	167932357	167932558	Intergenic	intergenic	25954	NM_021409	NM_021409	Pard6b	AV025615|Par6b	par-6 family cell polarity regulator beta	protein-coding
Adult	Gata4	chrX	141939652	141939853	Intergenic	intergenic	-17571	NM_001290274	NM_153319	Amot	CAG-2|D0Kist1|Sii6	angiomotin	protein-coding
Adult	Gata4	chr15	41019345	41019546	Intergenic	intergenic	-259582	NM_001130166	NM_130885	Oxr1	2210416C20Rik|C7|C7B	oxidation resistance 1	protein-coding
Adult	Gata4	chr18	84759167	84759368	promoter-TSS (NM_001033341)	TSS	-372	NM_001033341	NM_001033341	Zfp407	6430585N13Rik|Gm333|Gm334|Gm948|ZNF407	zinc finger protein 407	protein-coding
Adult	Gata4	chr12	109218624	109218825	intron (NM_001079883, intron 2 of 3)	intron	22899	NM_001286343	NM_021399	Bcl11b	9130430L19Rik|AI604821|B630002E05Rik|BCL-11B|Ctip2|Rit1	B cell leukemia/lymphoma 11B	protein-coding
Adult	Gata4	chr2	38806046	38806247	intron (NM_172854, intron 4 of 7)	intron	18647	NM_172854	NM_172854	Olfml2a	4932431K08Rik|mFLJ00237	olfactomedin-like 2A	protein-coding
Adult	Gata4	chr12	74145468	74145669	intron (NM_009189, intron 1 of 1)	intron	2130	NM_009189	NM_009189	Six1	BB138287	sine oculis-related homeobox 1	protein-coding
Adult	Gata4	chr9	67430835	67431036	Intergenic	intergenic	-23426	NM_001081242	NM_027458	Tln2	5730421P04Rik|AI507121|AI787438|AL118320|mKIAA0320	talin 2	protein-coding
Adult	Gata4	chr4	141210506	141210707	intron (NM_001347237, intron 1 of 18)	intron	9423	NM_001347237	NM_001033150	Plekhm2	2310034J19Rik|AI854247|mKIAA0842	pleckstrin homology domain containing, family M (with RUN domain) member 2	protein-coding
Adult	Gata4	chr4	119343933	119344134	Intergenic	intergenic	-12484	NM_008191	NM_008191	Guca2b	AV066530|Gcap2|Ugn	guanylate cyclase activator 2b (retina)	protein-coding
Adult	Gata4	chr2	30996893	30997094	intron (NM_001038700, intron 1 of 14)	intron	534	NM_001038700	NM_019406	Fnbp1	1110057E06Rik|2210010H06Rik|FBP1|Fbp17	formin binding protein 1	protein-coding
Adult	Gata4	chr11	70467659	70467860	intron (NM_011072, intron 1 of 2)	intron	392	NM_011072	NM_011072	Pfn1	Pfn	profilin 1	protein-coding
Adult	Gata4	chr18	67438295	67438496	Intergenic	intergenic	-10481	NM_053261	NM_053261	Impa2	2210415D20Rik|AI326924|AW259601	inositol (myo)-1(or 4)-monophosphatase 2	protein-coding
Adult	Gata4	chr9	15084395	15084596	promoter-TSS (NM_144933)	TSS	-185	NM_144933	NM_144933	Med17	77kDa|C330002H14Rik|Crsp6|Trap80	mediator complex subunit 17	protein-coding
Adult	Gata4	chr19	37450590	37450791	promoter-TSS (NM_010615)	TSS	-202	NM_010615	NM_010615	Kif11	Eg5|Kif8|Kifl1|Knsl1	kinesin family member 11	protein-coding
Adult	Gata4	chr6	126594245	126594446	5' UTR (NM_010595, exon 1 of 2)	5' UT	1473	NM_010595	NM_010595	Kcna1	AI840627|Kca1-1|Kv1.1|MBK1|Mk-1|Shak|mceph	potassium voltage-gated channel, shaker-related subfamily, member 1	protein-coding
Adult	Gata4	chr9	88753764	88753965	promoter-TSS (NR_037982)	TSS	-157	NR_037983	NR_037982	9330159M07Rik	1700096K11Rik|mU50hg-a	RIKEN cDNA 9330159M07 gene	ncRNA
Adult	Gata4	chr19	6084831	6085032	promoter-TSS (NM_024231)	TSS	-41	NM_024231	NM_024231	Zfpl1	1500015B20Rik	zinc finger like protein 1	protein-coding
Adult	Gata4	chr7	109398089	109398290	intron (NM_019566, intron 1 of 1)	intron	442	NM_019566	NM_019566	Rhog	2810426G09Rik|Arhg|Sid10750	ras homolog family member G	protein-coding
Adult	Gata4	chr1	164478536	164478737	promoter-TSS (NM_144877)	TSS	-161	NM_144877	NM_144877	Mettl13	5630401D24Rik	methyltransferase like 13	protein-coding
Adult	Gata4	chr5	22512092	22512293	intron (NM_029990, intron 1 of 2)	intron	-259491	NR_027362	NR_027362	A930003O13Rik	-	RIKEN cDNA A930003O13 gene	ncRNA
Adult	Gata4	chr6	92041386	92041587	promoter-TSS (NM_011630)	TSS	75	NM_011630	NM_011630	Nr2c2	TAK1|Tr4|mKIAA4145	nuclear receptor subfamily 2, group C, member 2	protein-coding
Adult	Gata4	chr5	28497558	28497759	3' UTR (NM_010134, exon 2 of 2)	3' UT	5423	NM_010134	NM_010134	En2	BB131122|En-2	engrailed 2	protein-coding
Adult	Gata4	chr2	73224045	73224246	intron (NM_001276444, intron 1 of 15)	intron	391	NM_001276443	NM_001080707	Gpr155	1110017O10Rik|DEPDC3|F730029F15Rik|PGR22	G protein-coupled receptor 155	protein-coding
Adult	Gata4	chrX	7524653	7524854	5' UTR (NM_010413, exon 1 of 29)	5' UT	261	NM_001130416	NM_010413	Hdac6	Hd6|Hdac5|Sfc6|mHDA2	histone deacetylase 6	protein-coding
Adult	Gata4	chr14	25306139	25306340	promoter-TSS (NM_001081247)	TSS	28	NM_001081247	NM_183157	Polr3a	9330175N20Rik|BC053071|RPC1|RPC155	polymerase (RNA) III (DNA directed) polypeptide A	protein-coding
Adult	Gata4	chr16	37384540	37384741	intron (NM_172440, intron 1 of 27)	intron	403	NM_172440	NM_172440	Stxbp5l	9430094L02|A830015P08Rik|LLGL4|T2dm1|t2md1|tomosyn-2	syntaxin binding protein 5-like	protein-coding
Adult	Gata4	chr19	44181686	44181887	exon (NM_001162410, exon 1 of 21)	exon	180	NM_001162410	NM_007700	Chuk	AI256658|Chuk1|Fbx24|Fbxo24|IKBKA|IKK1|Ikka|NFKBIKA	conserved helix-loop-helix ubiquitous kinase	protein-coding
Adult	Gata4	chr11	6428682	6428883	promoter-TSS (NR_045893)	TSS	-20	NR_045893	NR_045893	Snhg15	Gm11974|OTTMUSG00000005115	small nucleolar RNA host gene 15	ncRNA
Adult	Gata4	chr13	44317744	44317945	Intergenic	intergenic	-5989	NR_045088	NR_045088	A330076C08Rik	-	RIKEN cDNA A330076C08 gene	ncRNA
Adult	Gata4	chr19	42593148	42593349	promoter-TSS (NM_177464)	TSS	-46	NM_177464	NM_177464	R3hcc1l	1700036B12Rik|AI450607|C10orf28|D19Ertd386e|GIDRP86|Gidrp88	R3H domain and coiled-coil containing 1 like	protein-coding
Adult	Gata4	chr7	37387062	37387263	Intergenic	intergenic	-95974	NM_172298	NM_172298	Tshz3	A630038G13Rik|Tsh3|Zfp537|mKIAA1474|teashirt3	teashirt zinc finger family member 3	protein-coding
Adult	Gata4	chr1	183772553	183772754	promoter-TSS (NM_133815)	TSS	-122	NM_133815	NM_133815	Lbr	AI505894|ic	lamin B receptor	protein-coding
Adult	Gata4	chr16	35363934	35364135	promoter-TSS (NM_133704)	TSS	-31	NM_133704	NM_133704	Sec22a	1810005C06Rik|Sec22l2	SEC22 homolog A, vesicle trafficking protein	protein-coding
Adult	Gata4	chr6	99918970	99919171	Intergenic	intergenic	-242685	NM_015768	NM_015768	Prok2	Bv8|PK2|Prok1	prokineticin 2	protein-coding
Adult	Gata4	chr3	88981264	88981465	promoter-TSS (NM_001309910)	TSS	52	NM_011886	NM_011886	Scamp3	Sc3	secretory carrier membrane protein 3	protein-coding
Adult	Gata4	chr16	37011639	37011840	promoter-TSS (NM_001159369)	TSS	-132	NM_001159369	NM_029977	Polq	A430110D14Rik	polymerase (DNA directed), theta	protein-coding
Adult	Gata4	chr15	67730547	67730748	Intergenic	intergenic	359770	NM_198644	NM_198644	Zfat	Gm922|Zfat1|Zfp406	zinc finger and AT hook domain containing	protein-coding
Adult	Gata4	chr19	42091546	42091747	intron (NM_145500, intron 1 of 2)	intron	-18881	NM_020033	NM_020033	Ankrd2	Arpp|mArpp	ankyrin repeat domain 2 (stretch responsive muscle)	protein-coding
Adult	Gata4	chr17	87600226	87600427	Intergenic	intergenic	-6045	NR_046016	NR_046016	C330024C12Rik	-	RIKEN cDNA C330024C12 gene	ncRNA
Adult	Gata4	chr17	50159920	50160121	intron (NM_181397, intron 7 of 9)	intron	169801	NM_181397	NM_181397	Rftn1	2310015N21Rik|AI853526	raftlin lipid raft linker 1	protein-coding
Adult	Gata4	chr12	83333180	83333381	intron (NM_001167983, intron 1 of 23)	intron	62278	NM_001167983	NM_172579	Sipa1l1	4931426N11Rik|AW213287|Spar|mKIAA0440	signal-induced proliferation-associated 1 like 1	protein-coding
Adult	Gata4	chr1	140860352	140860553	exon (NM_001166501, exon 1 of 22)	exon	167	NM_001166501	NM_181347	Dennd1b	4632404N19Rik|4930467M19Rik|6820401H01Rik|F730008N07Rik	DENN/MADD domain containing 1B	protein-coding
Adult	Gata4	chr18	12968291	12968492	intron (NM_207530, intron 17 of 27)	intron	10024	NR_045524	NM_020573	Osbpl1a	G430090F17Rik|Gm753|ORP-1|Osbpl1b	oxysterol binding protein-like 1A	protein-coding
Adult	Gata4	chr15	102109834	102110035	promoter-TSS (NM_134100)	TSS	48	NM_134100	NM_134100	Mfsd5	AA409375|AW556797|D15Mgi27	major facilitator superfamily domain containing 5	protein-coding
Adult	Gata4	chr5	115031583	115031784	intron (NM_001004180, intron 1 of 2)	intron	13424	NM_001004180	NM_001004180	Fam222a	-	family with sequence similarity 222, member A	protein-coding
Adult	Gata4	chr2	144600552	144600753	Intergenic	intergenic	-48749	NM_025490	NM_025490	Scp2d1	1700010M22Rik	SCP2 sterol-binding domain containing 1	protein-coding
Adult	Gata4	chr19	47354462	47354663	intron (NM_001164717, intron 9 of 13)	intron	-6484	NR_105961	NR_105961	Mir6995	Gm27576|mmu-mir-6995	microRNA 6995	ncRNA
Adult	Gata4	chr6	143115790	143115991	5' UTR (NM_029250, exon 1 of 8)	5' UT	141	NM_029250	NM_029250	Etnk1	1110061E11Rik|4930555L11Rik|AI195356|AI841245|C80956|D6Ertd3e|EKI1	ethanolamine kinase 1	protein-coding
Adult	Gata4	chr12	34114239	34114440	promoter-TSS (NM_172253)	TSS	-149	NM_172253	NM_172253	Twistnb	2410173G11|2810024J17Rik|D16Wsu83e	twist basic helix-loop-helix transcription factor 1 neighbor	protein-coding
Adult	Gata4	chr16	32643905	32644106	promoter-TSS (NM_001110147)	TSS	-723	NM_016788	NM_016788	Tnk2	Ack|Ack-1|Ack1|Cdgip|Pyk1	tyrosine kinase, non-receptor, 2	protein-coding
Adult	Gata4	chr5	104118665	104118866	Intergenic	intergenic	-34015	NM_001163550	NM_028824	1700016H13Rik	-	RIKEN cDNA 1700016H13 gene	protein-coding
Adult	Gata4	chr15	99554347	99554548	3' UTR (NM_010271, exon 8 of 8)	3' UT	-1601	NM_183256	NM_183256	Cox14	2310016M24Rik|AA959804	cytochrome c oxidase assembly protein 14	protein-coding
Adult	Gata4	chr2	5863702	5863903	promoter-TSS (NM_001081131)	TSS	35	NM_001081131	NM_001081131	Dhtkd1	C330018I04Rik	dehydrogenase E1 and transketolase domain containing 1	protein-coding
Adult	Gata4	chr3	10351148	10351349	promoter-TSS (NM_001331013)	TSS	68	NM_025512	NM_025512	Zfand1	2310008M20Rik|AW048890	zinc finger, AN1-type domain 1	protein-coding
Adult	Gata4	chr1	121318266	121318467	5' UTR (NM_008381, exon 1 of 2)	5' UT	458	NM_008381	NM_008381	Inhbb	-	inhibin beta-B	protein-coding
Adult	Gata4	chr13	33057331	33057532	promoter-TSS (NM_011454)	TSS	50	NM_011454	NM_011454	Serpinb6b	NK13|Spi12|ovalbumin	serine (or cysteine) peptidase inhibitor, clade B, member 6b	protein-coding
Adult	Gata4	chr18	53067583	53067784	intron (NM_001199154, intron 10 of 10)	intron	139886	NM_001199154	NM_026408	Sncaip	2810407O15Rik|4933427B05Rik|BB104594|SYPH1	synuclein, alpha interacting protein (synphilin)	protein-coding
Adult	Gata4	chr10	75582526	75582727	Intergenic	intergenic	-8864	NM_023219	NM_023219	Slc5a4b	2010104G07Rik|SAAT1|SGLT3-b|SGLT3b|pSGLT2	solute carrier family 5 (neutral amino acid transporters, system A), member 4b	protein-coding
Adult	Gata4	chr3	157609995	157610196	promoter-TSS (NM_001013806)	TSS	-334	NM_001013806	NM_001013806	Ankrd13c	AI505652|AU022220	ankyrin repeat domain 13c	protein-coding
Adult	Gata4	chr12	40924131	40924332	intron (NM_001033437, intron 1 of 3)	intron	1670	NM_001033437	NM_001033437	Lsmem1	Gm889	leucine-rich single-pass membrane protein 1	protein-coding
Adult	Gata4	chr4	3802360	3802561	Intergenic	intergenic	-3209	NM_020021	NM_020021	Mos	c-mos	Moloney sarcoma oncogene	protein-coding
Adult	Gata4	chr11	107312461	107312662	intron (NM_145823, intron 1 of 9)	intron	19472	NM_145823	NM_145823	Pitpnc1	1110020B03Rik|5830436L09Rik|AI662802|AI851387|C330017I21Rik|Dnr411|RDGBB|RDGBB1|rdgB-beta	phosphatidylinositol transfer protein, cytoplasmic 1	protein-coding
Adult	Gata4	chr9	95758006	95758207	promoter-TSS (NR_073361)	TSS	91	NM_019864	NM_019864	Atr	-	ataxia telangiectasia and Rad3 related	protein-coding
Adult	Gata4	chr9	66053566	66053767	intron (NM_010019, intron 2 of 11)	intron	47634	NM_010019	NM_010019	Dapk2	-	death-associated protein kinase 2	protein-coding
Adult	Gata4	chr5	140440476	140440677	intron (NM_175522, intron 1 of 1)	intron	56680	NM_175522	NM_175522	Elfn1	A930017N06Rik|AI197272|Ppp1r28	leucine rich repeat and fibronectin type III, extracellular 1	protein-coding
Adult	Gata4	chr8	85856318	85856519	promoter-TSS (NM_001170691)	TSS	-34	NM_001170691	NM_178736	Elmod2	9830169G11Rik	ELMO/CED-12 domain containing 2	protein-coding
Adult	Gata4	chr2	164764206	164764407	Intergenic	intergenic	-9412	NM_013599	NM_013599	Mmp9	AW743869|B/MMP9|Clg4b|Gel B|MMP-9|pro-MMP-9	matrix metallopeptidase 9	protein-coding
Adult	Gata4	chr1	154378720	154378921	intron (NM_001346119, intron 13 of 17)	intron	93526	NM_016846	NM_016846	Rgl1	Rgl|mKIAA0959	ral guanine nucleotide dissociation stimulator,-like 1	protein-coding
Adult	Gata4	chr1	89750068	89750269	non-coding (NR_136921, exon 2 of 2)	ncRNA	307	NM_177646	NM_177646	Dgkd	AI841987|D330025K09|DGKdelta|dgkd-2	diacylglycerol kinase, delta	protein-coding
Adult	Gata4	chrX	75828330	75828531	intron (NM_001289683, intron 1 of 4)	intron	713	NM_001164275	NM_027322	Prrg1	2010007L08Rik	proline rich Gla (G-carboxyglutamic acid) 1	protein-coding
Adult	Gata4	chrX	20265623	20265824	5' UTR (NM_011049, exon 1 of 16)	5' UT	172	NM_011049	NM_011049	Cdk16	Crk5|Pctaire1|Pctk1	cyclin-dependent kinase 16	protein-coding
Adult	Gata4	chr14	35401701	35401902	promoter-TSS (NM_001039075)	TSS	-9	NM_001039074	NM_011918	Ldb3	AW742271|PDLIM6|ZASP	LIM domain binding 3	protein-coding
Adult	Gata4	chr8	64156107	64156308	intron (NM_001293772, intron 10 of 21)	intron	82687	NM_001293773	NM_001081390	Palld	2410003B16Rik|6030492A02	palladin, cytoskeletal associated protein	protein-coding
Adult	Gata4	chr2	52479063	52479264	intron (NM_001037099, intron 2 of 13)	intron	52214	NM_001285428	NM_146123	Cacnb4	3110038O15Rik|Cchb4|lh	calcium channel, voltage-dependent, beta 4 subunit	protein-coding
Adult	Gata4	chr14	45949490	45949691	promoter-TSS (NM_025959)	TSS	92	NM_025959	NM_025959	Psmc6	2300001E01Rik|AI451058	proteasome (prosome, macropain) 26S subunit, ATPase, 6	protein-coding
Adult	Gata4	chr7	53152109	53152310	promoter-TSS (NM_021482)	TSS	-129	NM_001291064	NM_021482	Syngr4	1700016O14Rik	synaptogyrin 4	protein-coding
Adult	Gata4	chr4	107040617	107040818	exon (NM_028355, exon 1 of 18)	exon	329	NM_028355	NM_028355	Ndc1	2810475A17Rik|AI450313|Tmem48|sks	NDC1 transmembrane nucleoporin	protein-coding
Adult	Gata4	chr11	50191268	50191469	intron (NM_001347487, intron 1 of 12)	intron	148	NM_001347487	NM_021510	Hnrnph1	AI642080|E430005G16Rik|Hnrnph|Hnrph1	heterogeneous nuclear ribonucleoprotein H1	protein-coding
Adult	Gata4	chr4	135841222	135841423	promoter-TSS (NM_009557)	TSS	-661	NM_009557	NM_009557	Zfp46	AI426962|Mlz-4|Zfp-46|Znf436	zinc finger protein 46	protein-coding
Adult	Gata4	chr9	118058972	118059173	intron (NM_026442, intron 1 of 3)	intron	241	NM_026442	NM_026442	Cmc1	2010110K16Rik|2010312P05Rik|AI596001	COX assembly mitochondrial protein 1	protein-coding
Adult	Gata4	chr11	24573303	24573504	Intergenic	intergenic	57318	NR_033491	NR_033491	Gm10466	ENSMUSG00000073103	predicted gene 10466	ncRNA
Adult	Gata4	chr10	5725330	5725531	intron (NR_126357, intron 1 of 7)	intron	9121	NM_001302532	NM_007956	Esr1	ER|ER-alpha|ERa|ERalpha|ESR|Estr|Estra|Nr3a1	estrogen receptor 1 (alpha)	protein-coding
Adult	Gata4	chr4	148041538	148041739	intron (NM_001085505, intron 8 of 10)	intron	24213	NM_001085505	NM_001085505	Gm572	b2b1167Clo	predicted gene 572	protein-coding
Adult	Gata4	chr17	84413823	84414024	Intergenic	intergenic	16032	NR_130994	NR_130994	8430430B14Rik	-	RIKEN cDNA 8430430B14 gene	ncRNA
Adult	Gata4	chr6	86586502	86586703	Intergenic	intergenic	8435	NM_026414	NM_026414	Asprv1	2300003P22Rik|AA986851|SASP|SASPase|Taps	aspartic peptidase, retroviral-like 1	protein-coding
Adult	Gata4	chr17	80882218	80882419	Intergenic	intergenic	-2526	NM_009231	NM_009231	Sos1	4430401P03Rik|9630010N06|AI449023	son of sevenless homolog 1 (Drosophila)	protein-coding
Adult	Gata4	chr12	52930328	52930529	promoter-TSS (NM_144788)	TSS	94	NM_144788	NM_144788	Hectd1	A630086P08Rik|AI844876|b2b327Clo|opm	HECT domain containing 1	protein-coding
Adult	Gata4	chr5	35590244	35590445	Intergenic	intergenic	-30870	NM_007418	NM_007418	Adra2c	Adra-2c|[a]2C|alpha2-C4|alpha2C	adrenergic receptor, alpha 2c	protein-coding
Adult	Gata4	chr1	71730525	71730726	Intergenic	intergenic	30717	NR_040308	NR_040308	Apol7d	ENSMUSG00000073652|Gm15456|OTTMUSG00000022136	apolipoprotein L 7d	ncRNA
Adult	Gata4	chr1	108692820	108693021	intron (NM_009190, intron 1 of 10)	intron	381	NM_009190	NM_009190	Vps4b	8030489C12Rik|Skd1	vacuolar protein sorting 4B	protein-coding
Adult	Gata4	chr11	29273506	29273707	promoter-TSS (NM_176841)	TSS	-565	NM_176841	NM_176841	Ccdc88a	A430106J12Rik|AI848406|Ape|C130096N06Rik|C330012F17Rik|D130005J21Rik|Girdin|Giv|Grdn|Hkrp1	coiled coil domain containing 88A	protein-coding
Adult	Gata4	chr9	26807130	26807331	promoter-TSS (NM_144543)	TSS	-31	NM_001326361	NM_144543	Thyn1	D730042P09Rik|HSPC144|MDS012|MY105|Thy28	thymocyte nuclear protein 1	protein-coding
Adult	Gata4	chr15	3533320	3533521	promoter-TSS (NM_010284)	TSS	-69	NM_001048178	NM_010284	Ghr	GHBP|GHR/BP	growth hormone receptor	protein-coding
Adult	Gata4	chr11	75161899	75162100	promoter-TSS (NM_001164223)	TSS	65	NM_001102611	NM_177009	Smyd4	G430029E23Rik	SET and MYND domain containing 4	protein-coding
Adult	Gata4	chr6	122209102	122209303	Intergenic	intergenic	23648	NM_016970	NM_016970	Klrg1	2F1-Ag|MAFA|MAFA-L	killer cell lectin-like receptor subfamily G, member 1	protein-coding
Adult	Gata4	chr7	139158662	139158863	exon (NM_173410, exon 1 of 3)	exon	620	NM_173410	NM_173410	Gpr26	9630036A11Rik|A730021D22	G protein-coupled receptor 26	protein-coding
Adult	Gata4	chr13	76125603	76125804	intron (NM_029343, intron 3 of 4)	intron	20517	NM_029343	NM_029343	Spata9	1700030K01Rik|4930599C08Rik|A930023H06Rik	spermatogenesis associated 9	protein-coding
Adult	Gata4	chr11	86394788	86394989	Intergenic	intergenic	2771	NR_029738	NR_029738	Mir21a	Mir21|Mirn21|mmu-mir-21|mmu-mir-21a	microRNA 21a	ncRNA
Adult	Gata4	chr11	94937146	94937347	intron (NM_013565, intron 1 of 25)	intron	781	NM_013565	NM_013565	Itga3	AA407068|CD49C|GAPB3	integrin alpha 3	protein-coding
Adult	Gata4	chr8	34752328	34752529	promoter-TSS (NM_178648)	TSS	19	NM_178648	NM_178648	Ubxn8	D0H8S2298E|Rep-8|Rep8h|Ubxd6	UBX domain protein 8	protein-coding
Adult	Gata4	chr5	29704752	29704953	promoter-TSS (NM_020295)	TSS	77	NM_020295	NM_020295	Lmbr1	1110048D14Rik|AU017641	limb region 1	protein-coding
Adult	Gata4	chr11	74336069	74336270	intron (NM_001015046, intron 2 of 24)	intron	67490	NM_001015046	NM_001015046	Rap1gap2	AU067654|Garnl4|Gm1561|mKIAA1039	RAP1 GTPase activating protein 2	protein-coding
Adult	Gata4	chr2	157739156	157739357	Intergenic	intergenic	-1132	NM_198627	NM_198627	Vstm2l	Gm691	V-set and transmembrane domain containing 2-like	protein-coding
Adult	Gata4	chr18	15221836	15222037	exon (NM_001142731, exon 1 of 5)	exon	154	NM_001142731	NM_134112	Kctd1	4933402K10Rik|AI661543|AW553000	potassium channel tetramerisation domain containing 1	protein-coding
Adult	Gata4	chr11	85124594	85124795	promoter-TSS (NM_016910)	TSS	-61	NM_016910	NM_016910	Ppm1d	AV338790|Wip1	protein phosphatase 1D magnesium-dependent, delta isoform	protein-coding
Adult	Gata4	chr4	83845309	83845510	Intergenic	intergenic	-154627	NR_130998	NR_130998	6030471H07Rik	-	RIKEN cDNA 6030471H07 gene	ncRNA
Adult	Gata4	chr19	4045807	4046008	Intergenic	intergenic	-3687	NM_181796	NM_181796	Gstp2	GSTpiA|Gst-3|Gst3	glutathione S-transferase, pi 2	protein-coding
Adult	Gata4	chr15	81230436	81230637	promoter-TSS (NM_133726)	TSS	-31	NM_001347075	NM_177310	Xpnpep3	APP3|E430012M05Rik	X-prolyl aminopeptidase 3, mitochondrial	protein-coding
Adult	Gata4	chr7	103291695	103291896	Intergenic	intergenic	-27958	NM_001310762	NM_011858	Tenm4	Doc4|ELM2|Odz4|R75022|Ten-m4|l(7)-3Rn|l7Rn3|mKIAA1302	teneurin transmembrane protein 4	protein-coding
Adult	Gata4	chr6	124669665	124669866	TTS (NM_001077705)	TTS	-1358	NR_029792	NR_029792	Mir200c	Mirn200c|mir-200c	microRNA 200c	ncRNA
Adult	Gata4	chr11	20148957	20149158	intron (NM_172260, intron 1 of 6)	intron	369	NM_172260	NM_172260	Cep68	6030463E10Rik|AI481761|BC027174|Kiaa0582	centrosomal protein 68	protein-coding
Adult	Gata4	chr1	155481537	155481738	Intergenic	intergenic	-18529	NM_026380	NM_026380	Rgs8	6530413N01Rik	regulator of G-protein signaling 8	protein-coding
Adult	Gata4	chr9	4376200	4376401	Intergenic	intergenic	-7236	NM_145609	NM_145609	Msantd4	8430410K20Rik|Mysantd4	Myb/SANT-like DNA-binding domain containing 4 with coiled-coils	protein-coding
Adult	Gata4	chr2	181316483	181316684	promoter-TSS (NM_026765)	TSS	94	NM_026765	NM_026765	Uckl1	1110007H10Rik|Urkl1	uridine-cytidine kinase 1-like 1	protein-coding
Adult	Gata4	chr3	56774688	56774889	Intergenic	intergenic	331052	NM_008536	NM_008536	Tm4sf1	L6|M3s1	transmembrane 4 superfamily member 1	protein-coding
Adult	Gata4	chr14	78681459	78681660	intron (NM_011613, intron 4 of 4)	intron	26290	NM_011613	NM_011613	Tnfsf11	Ly109l|ODF|OPGL|RANKL|Trance	tumor necrosis factor (ligand) superfamily, member 11	protein-coding
Adult	Gata4	chr9	22272540	22272741	exon (NM_018739, exon 1 of 6)	exon	159	NM_018739	NM_018739	Rp9	PAP-1|Rp9h	retinitis pigmentosa 9 (human)	protein-coding
Adult	Gata4	chr1	33020511	33020712	Intergenic	intergenic	-416474	NM_001164286	NM_001164286	Gm5415	EG408191|Senp14	predicted gene 5415	protein-coding
Adult	Gata4	chr1	121733382	121733583	5' UTR (NM_019933, exon 1 of 27)	5' UT	165	NM_019933	NM_019933	Ptpn4	PTPMEG|Ptn4|TEP|TEP/mPTPMEG|hPTP-MEG	protein tyrosine phosphatase, non-receptor type 4	protein-coding
Adult	Gata4	chr19	24757906	24758107	3' UTR (NM_175013, exon 11 of 11)	3' UT	9509	NM_183160	NM_183160	Tmem252	E030010A14Rik	transmembrane protein 252	protein-coding
Adult	Gata4	chr1	180971814	180972015	intron (NM_027188, intron 10 of 11)	intron	476219	NM_027188	NM_027188	Smyd3	2410008A19Rik|Zmynd1	SET and MYND domain containing 3	protein-coding
Adult	Gata4	chr11	120116412	120116613	intron (NM_001347621, intron 2 of 27)	intron	22252	NM_198423	NM_198423	Bahcc1	B930044J06|BC060615	BAH domain and coiled-coil containing 1	protein-coding
Adult	Gata4	chr8	34763903	34764104	5' UTR (NM_010344, exon 1 of 13)	5' UT	294	NM_010344	NM_010344	Gsr	AI325518|D8Ertd238e|Gr-1|Gr1	glutathione reductase	protein-coding
Adult	Gata4	chr9	44215043	44215244	promoter-TSS (NM_024266)	TSS	487	NM_021789	NM_021789	Trappc4	1500017G03Rik|AI303617|HSPC172|PTD009|Sbd|Sbdn|Sdcbp2|TRS23	trafficking protein particle complex 4	protein-coding
Adult	Gata4	chr8	47637108	47637309	promoter-TSS (NM_027973)	TSS	-214	NM_027973	NM_027973	Cenpu	1700029A22Rik|Mlf1ip	centromere protein U	protein-coding
Adult	Gata4	chr2	153218990	153219191	exon (NM_001039939, exon 7 of 12)	exon	47216	NM_001039939	NM_001039939	Asxl1	mKIAA0978	additional sex combs like 1	protein-coding
Adult	Gata4	chr6	128119001	128119202	TTS (NR_077223)	TTS	14719	NR_077223	NR_077223	9330102E08Rik	-	RIKEN cDNA 9330102E08 gene	ncRNA
Adult	Gata4	chr19	61085249	61085450	intron (NM_018869, intron 2 of 15)	intron	119698	NM_018869	NM_018869	Grk5	Gprk5	G protein-coupled receptor kinase 5	protein-coding
Adult	Gata4	chr5	113649500	113649701	Intergenic	intergenic	-6328	NM_001033428	NM_001033428	Tmem211	Gm854	transmembrane protein 211	protein-coding
Adult	Gata4	chr10	119549698	119549899	exon (NM_080446, exon 1 of 13)	exon	222	NM_080446	NM_080446	Helb	AI447783|D10Ertd664e	helicase (DNA) B	protein-coding
Adult	Gata4	chr8	118231862	118232063	Intergenic	intergenic	-1169	NM_001025577	NM_001025577	Maf	2810401A20Rik|A230108G15Rik|AW047063|c-maf	avian musculoaponeurotic fibrosarcoma oncogene homolog	protein-coding
Adult	Gata4	chr7	147135752	147135953	Intergenic	intergenic	6098	NM_009482	NM_009482	Utf1	AI505934	undifferentiated embryonic cell transcription factor 1	protein-coding
Adult	Gata4	chr12	101506281	101506482	Intergenic	intergenic	-8437	NR_045741	NR_045741	Gm10432	ENSMUSG00000072882	predicted gene 10432	ncRNA
Adult	Gata4	chr7	29160675	29160876	Intergenic	intergenic	-3095	NM_001290542	NM_138752	Plekhg2	AI194308|Clg|Cslg	pleckstrin homology domain containing, family G (with RhoGef domain) member 2	protein-coding
Adult	Gata4	chr10	126727709	126727910	promoter-TSS (NM_007837)	TSS	-39	NM_001290183	NM_007837	Ddit3	CHOP-10|CHOP10|chop|gadd153	DNA-damage inducible transcript 3	protein-coding
Adult	Gata4	chr19	46606591	46606792	intron (NM_019718, intron 5 of 5)	intron	30554	NM_053100	NM_053100	Trim8	AA408830|BB006755|GERP|Rnf27	tripartite motif-containing 8	protein-coding
Adult	Gata4	chr11	76241483	76241684	intron (NM_001346670, intron 15 of 21)	intron	20939	NM_023355	NM_019818	Timm22	Tim22	translocase of inner mitochondrial membrane 22	protein-coding
Adult	Gata4	chr11	68935893	68936094	intron (NM_033041, intron 3 of 3)	intron	2039	NM_033041	NM_033041	Hes7	bHLHb37	hairy and enhancer of split 7 (Drosophila)	protein-coding
Adult	Gata4	chr10	39618780	39618981	non-coding (NR_033628, exon 1 of 4)	ncRNA	163	NR_033628	NR_033628	Mfsd4b4	AA474331	major facilitator superfamily domain containing 4B4	pseudo
Adult	Gata4	chr6	134741432	134741633	intron (NM_001048054, intron 1 of 6)	intron	1113	NM_001048054	NM_130447	Dusp16	3830417M17Rik|AW558566|D6Ertd213e|MKP-7|MKP7|Mkpm	dual specificity phosphatase 16	protein-coding
Adult	Gata4	chr7	5031984	5032185	TTS (NM_133671)	TTS	248	NM_010147	NM_010147	Epn1	AA269831|Ibp1	epsin 1	protein-coding
Adult	Gata4	chr11	79027573	79027774	Intergenic	intergenic	28852	NM_001042565	NM_019653	Wsb1	1110056B13Rik|2700038M07Rik	WD repeat and SOCS box-containing 1	protein-coding
Adult	Gata4	chr9	40153840	40154041	intron (NM_172768, intron 2 of 19)	intron	12884	NR_040728	NR_040728	1700110K17Rik	-	RIKEN cDNA 1700110K17 gene	ncRNA
Adult	Gata4	chr8	89549972	89550173	Intergenic	intergenic	-140916	NM_030563	NM_030563	N4bp1	AI481586|C81621	NEDD4 binding protein 1	protein-coding
Adult	Gata4	chr4	132070556	132070757	Intergenic	intergenic	-4286	NM_144907	NM_144907	Sesn2	HI95|SEST2|Ses2	sestrin 2	protein-coding
Adult	Gata4	chr12	86279696	86279897	intron (NM_178065, intron 5 of 19)	intron	32039	NM_178065	NM_178065	Arel1	1110018G07Rik|AI649076|AW610792|Kiaa0317|mKIAA0317	apoptosis resistant E3 ubiquitin protein ligase 1	protein-coding
Adult	Gata4	chr3	100489727	100489928	promoter-TSS (NM_010763)	TSS	-432	NM_010763	NM_010763	Man1a2	AI428775|AI528764|AI854422|Man1b|PCR2	mannosidase, alpha, class 1A, member 2	protein-coding
Adult	Gata4	chr15	59960482	59960683	Intergenic	intergenic	-112410	NM_027668	NM_027668	4933412E24Rik	-	RIKEN cDNA 4933412E24 gene	protein-coding
Adult	Gata4	chr5	137734631	137734832	promoter-TSS (NR_106196)	TSS	-276	NR_106196	NR_106196	Mir8116	Gm27485|mmu-mir-8116	microRNA 8116	ncRNA
Adult	Gata4	chr5	123228624	123228825	intron (NM_145358, intron 1 of 15)	intron	694	NM_145358	NM_145358	Camkk2	6330570N16Rik|AW061083|mKIAA0787	calcium/calmodulin-dependent protein kinase kinase 2, beta	protein-coding
Adult	Gata4	chr6	84380257	84380458	Intergenic	intergenic	-6526	NR_046063	NR_046063	Gm10445	ENSMUSG00000072956	predicted gene 10445	ncRNA
Adult	Gata4	chr2	139503723	139503924	promoter-TSS (NM_001276489)	TSS	-90	NM_001276489	NM_001126490	Ism1	5430433G21Rik|Ism	isthmin 1, angiogenesis inhibitor	protein-coding
Adult	Gata4	chr5	151968990	151969191	intron (NM_146258, intron 1 of 13)	intron	23677	NM_146258	NM_146258	Stard13	DLC2|GT650	StAR-related lipid transfer (START) domain containing 13	protein-coding
Adult	Gata4	chr9	48464093	48464294	3' UTR (NM_001033324, exon 7 of 7)	3' UT	-50966	NM_001311062	NM_010924	Nnmt	-	nicotinamide N-methyltransferase	protein-coding
Adult	Gata4	chr19	45092454	45092655	promoter-TSS (NM_001130526)	TSS	-70	NM_001130526	NM_145503	Lzts2	BC014695|LAPSER1|mKIAA1813	leucine zipper, putative tumor suppressor 2	protein-coding
Adult	Gata4	chr15	68243920	68244121	Intergenic	intergenic	-71170	NR_029718	NR_029718	Mir30d	Mirn30d|mir-30d|mmu-mir-30d	microRNA 30d	ncRNA
Adult	Gata4	chr7	54101846	54102047	promoter-TSS (NM_001136069)	TSS	-505	NM_001136069	NM_010699	Ldha	Ldh1|Ldhm|l7R2	lactate dehydrogenase A	protein-coding
Adult	Gata4	chr4	120497777	120497978	intron (NM_001048168, intron 1 of 9)	intron	468	NM_001277095	NM_008692	Nfyc	-	nuclear transcription factor-Y gamma	protein-coding
Adult	Gata4	chr7	31338262	31338463	promoter-TSS (NM_001012401)	TSS	42	NM_001012401	NM_001012401	Hspb6	AA387366|Gm479|Hsp20	heat shock protein, alpha-crystallin-related, B6	protein-coding
Adult	Gata4	chr18	10052433	10052634	Intergenic	intergenic	-22387	NM_001038589	NM_021522	Usp14	2610005K12Rik|2610037B11Rik|AW107924|C78769|ax|nmf375	ubiquitin specific peptidase 14	protein-coding
Adult	Gata4	chr5	101183588	101183789	Intergenic	intergenic	-34954	NM_152803	NM_152803	Hpse	HSE1|Hpa|Hpr1	heparanase	protein-coding
Adult	Gata4	chr1	20048478	20048679	exon (NM_153179, exon 67 of 67)	exon	-297956	NR_045734	NR_045734	4930486I03Rik	-	RIKEN cDNA 4930486I03 gene	ncRNA
Adult	Gata4	chr3	88296931	88297132	intron (NM_001111102, intron 1 of 9)	intron	202	NM_019390	NM_019390	Lmna	Dhe	lamin A	protein-coding
Adult	Gata4	chr8	122564939	122565140	intron (NM_001310635, intron 14 of 14)	intron	48702	NM_001310635	NM_030209	Crispld2	1810049K24Rik|Lcrisp2|Lgl1|coffeecrisp	cysteine-rich secretory protein LCCL domain containing 2	protein-coding
Adult	Gata4	chr10	20067531	20067732	promoter-TSS (NM_027930)	TSS	7	NM_027930	NM_027930	Mtfr2	2610016C23Rik|4933412C16Rik|Dufd1|Fam54a	mitochondrial fission regulator 2	protein-coding
Adult	Gata4	chr5	132126251	132126452	intron (NM_177047, intron 5 of 19)	intron	-229787	NR_040704	NR_040704	4930563F08Rik	-	RIKEN cDNA 4930563F08 gene	ncRNA
Adult	Gata4	chr7	19944534	19944735	intron (NM_145822, intron 1 of 2)	intron	197	NM_145822	NM_145822	Cd3eap	1190028F09|2610103M17Rik|ASE-1|Ase1|CAST|PAF49	CD3E antigen, epsilon polypeptide associated protein	protein-coding
Adult	Gata4	chr4	146035102	146035303	non-coding (NR_030771, exon 1 of 1)	ncRNA	278	NR_030771	NM_001039233	Gm13034	OTTMUSG00000010105	SWI/SNF related, matrix associated, actin dependent regulator of chromatin, subfamily a, member 5 pseudogene	pseudo
Adult	Gata4	chr6	147424251	147424452	promoter-TSS (NM_025911)	TSS	-41	NM_025911	NM_025911	Ccdc91	1700086G08Rik|1810060J02Rik|AU045683|AW555238|p56	coiled-coil domain containing 91	protein-coding
Adult	Gata4	chr9	70918398	70918599	Intergenic	intergenic	91941	NM_001271843	NM_022026	Aqp9	1700020I22Rik|AI266899|AQP-9	aquaporin 9	protein-coding
Adult	Gata4	chr5	64896520	64896721	Intergenic	intergenic	28374	NR_045411	NR_045411	C030018K13Rik	-	RIKEN cDNA C030018K13 gene	ncRNA
Adult	Gata4	chr2	14417870	14418071	Intergenic	intergenic	107946	NM_001012305	NM_001012305	Slc39a12	AW046938|Gm731	solute carrier family 39 (zinc transporter), member 12	protein-coding
Adult	Gata4	chr7	116318463	116318664	5' UTR (NM_001302205, exon 1 of 4)	5' UT	157	NM_001302205	NM_057173	Lmo1	Rbtn-1|Rbtn1|Ttg1	LIM domain only 1	protein-coding
Adult	Gata4	chr3	9123231	9123432	Intergenic	intergenic	61368	NR_040597	NR_040597	4930539M17Rik	-	RIKEN cDNA 4930539M17 gene	ncRNA
Adult	Gata4	chr10	118676959	118677160	promoter-TSS (NM_027994)	TSS	51	NM_027994	NM_027994	Cand1	2310038O07Rik|6330512O03Rik|AI195005|AI846556|D10Ertd516e|Tp120a|mKIAA0829	cullin associated and neddylation disassociated 1	protein-coding
Adult	Gata4	chr7	134920639	134920840	promoter-TSS (NM_178029)	TSS	-163	NM_178029	NM_010940	Setd1a	BC010250|KMT2F|Nsccn1|mKIAA0339|mNSC1	SET domain containing 1A	protein-coding
Adult	Gata4	chr10	82129318	82129519	intron (NM_029102, intron 3 of 9)	intron	23976	NM_029102	NM_029102	Glt8d2	1110021D20Rik	glycosyltransferase 8 domain containing 2	protein-coding
Adult	Gata4	chr8	75042160	75042361	intron (NM_027485, intron 1 of 2)	intron	-25748	NM_177766	NM_177766	Slc35e1	6030458H05|AA408278	solute carrier family 35, member E1	protein-coding
Adult	Gata4	chr11	88579446	88579647	promoter-TSS (NM_054043)	TSS	-4	NM_054043	NM_054043	Msi2	1700105C15Rik|AI451722|AI563628|AW489193|Msi2h	musashi RNA-binding protein 2	protein-coding
Adult	Gata4	chr12	77774782	77774983	intron (NM_013675, intron 1 of 35)	intron	36651	NM_013675	NM_013675	Sptb	AI842465|D330027P03Rik|Gm1301|Spnb-1|Spnb1|ja|jaundiced|mKIAA4219	spectrin beta, erythrocytic	protein-coding
Adult	Gata4	chr2	34768738	34768939	intron (NM_028716, intron 1 of 14)	intron	657	NM_028716	NM_028716	Phf19	3110009G19Rik|3321402G02Rik	PHD finger protein 19	protein-coding
Adult	Gata4	chr3	75436273	75436474	intron (NM_009250, intron 6 of 8)	intron	23279	NR_040539	NR_040539	Platr10	2410007B07Rik	pluripotency associated transcript 10	ncRNA
Adult	Gata4	chr2	160698516	160698717	5' UTR (NM_177263, exon 1 of 4)	5' UT	109	NM_177263	NM_177263	Zhx3	1810059C13Rik|4932418O04Rik|9530010N21Rik|Tix1|mKIAA0395	zinc fingers and homeoboxes 3	protein-coding
Adult	Gata4	chr6	11875843	11876044	promoter-TSS (NM_029404)	TSS	63	NM_001168382	NM_029404	Phf14	1110001C23Rik|4932409F11Rik|5730446A07Rik|AA623952|AV297001|mKIAA0783	PHD finger protein 14	protein-coding
Adult	Gata4	chr6	87761670	87761871	promoter-TSS (NM_001039394)	TSS	2	NM_001039394	NM_133717	Rab43	1810048P08Rik|2500004H21Rik|AW490415	RAB43, member RAS oncogene family	protein-coding
Adult	Gata4	chr7	118745041	118745242	intron (NM_173739, intron 2 of 10)	intron	178349	NM_173739	NM_173739	Galnt18	2900011G21Rik|BC024988|Galntl4	UDP-N-acetyl-alpha-D-galactosamine:polypeptide N-acetylgalactosaminyltransferase 18	protein-coding
Adult	Gata4	chr9	106340494	106340695	promoter-TSS (NM_001276442)	TSS	-28	NM_025371	NM_025371	Acy1	1110014J22Rik|Acy-1	aminoacylase 1	protein-coding
Adult	Gata4	chr16	95904056	95904257	Intergenic	intergenic	-19857	NM_011809	NM_011809	Ets2	AU022856|Ets-2	E26 avian leukemia oncogene 2, 3' domain	protein-coding
Adult	Gata4	chr19	8545305	8545506	Intergenic	intergenic	-65811	NM_177002	NM_177002	Slc22a30	AA986766|C730048C13Rik|UST1R	solute carrier family 22, member 30	protein-coding
Adult	Gata4	chr14	121536677	121536878	intron (NM_134082, intron 2 of 26)	intron	101982	NM_134082	NM_134082	Farp1	AW228844|BC030329|Cdep	FERM, RhoGEF (Arhgef) and pleckstrin domain protein 1 (chondrocyte-derived)	protein-coding
Adult	Gata4	chr3	56251616	56251817	Intergenic	intergenic	-264094	NM_030595	NM_030595	Nbea	Lyst2|mKIAA1544	neurobeachin	protein-coding
Adult	Gata4	chr1	132860566	132860767	Intergenic	intergenic	-24849	NM_001009940	NM_001009940	Il19	-	interleukin 19	protein-coding
Adult	Gata4	chr1	137649576	137649777	TTS (NM_007791)	TTS	-12985	NM_013750	NM_013750	Phlda3	Tih1	pleckstrin homology like domain, family A, member 3	protein-coding
Adult	Gata4	chr9	63868350	63868551	exon (NM_008542, exon 1 of 4)	exon	1415	NM_008542	NM_008542	Smad6	Madh6|b2b390Clo	SMAD family member 6	protein-coding
Adult	Gata4	chr14	59819862	59820063	promoter-TSS (NM_027764)	TSS	-102	NM_027764	NM_027764	Rcbtb1	5430409I18Rik|AW111883|CLLD7|CLLL7	regulator of chromosome condensation (RCC1) and BTB (POZ) domain containing protein 1	protein-coding
Adult	Gata4	chr2	83652783	83652984	promoter-TSS (NM_175514)	TSS	-1	NM_175514	NM_175514	Fam171b	D430039N05Rik	family with sequence similarity 171, member B	protein-coding
Adult	Gata4	chr11	59041565	59041766	promoter-TSS (NM_001130408)	TSS	-2	NM_001130408	NM_007476	Arf1	-	ADP-ribosylation factor 1	protein-coding
Adult	Gata4	chr11	3414533	3414734	promoter-TSS (NM_053267)	TSS	-53	NM_053267	NM_053267	Selenom	1500040L08Rik|A230103K18|Selm|Sepm	selenoprotein M	protein-coding
Adult	Gata4	chr17	78920935	78921136	intron (NM_028813, intron 1 of 13)	intron	13633	NM_001197028	NM_028813	Vit	1700052E02Rik|1700110E08Rik|2810429K11Rik	vitrin	protein-coding
Adult	Gata4	chr4	129488186	129488387	Intergenic	intergenic	-9436	NM_008974	NM_008974	Ptp4a2	Prl-2	protein tyrosine phosphatase 4a2	protein-coding
Adult	Gata4	chr1	91351156	91351357	promoter-TSS (NM_178119)	TSS	-129	NM_001037136	NM_178119	Agap1	Centg2|Ggap1|R75364|mKIAA1099	ArfGAP with GTPase domain, ankyrin repeat and PH domain 1	protein-coding
Adult	Gata4	chr10	19824631	19824832	intron (NM_008580, intron 18 of 29)	intron	-43994	NM_008635	NM_008635	Map7	E-MAP-115|MAP-7|Mtap7|R75000|mshi|mste|ste	microtubule-associated protein 7	protein-coding
Adult	Gata4	chr2	29979996	29980197	promoter-TSS (NM_001290503)	TSS	34	NM_001290503	NM_178694	Zer1	C230075L19Rik|Zyg11bl	zyg-11 related, cell cycle regulator	protein-coding
Adult	Gata4	chr16	90800192	90800393	exon (NM_029497, exon 5 of 39)	exon	10365	NM_029497	NM_029497	Urb1	4921511H13Rik|5730405K23Rik|AA670781|AI645590|mKIAA0539	URB1 ribosome biogenesis 1 homolog (S. cerevisiae)	protein-coding
Adult	Gata4	chr12	37108533	37108734	promoter-TSS (NM_001289503)	TSS	-100	NM_001289503	NM_178629	Ispd	4930579E17Rik|AV040780	isoprenoid synthase domain containing	protein-coding
Adult	Gata4	chr10	120872686	120872887	intron (NM_138956, intron 1 of 4)	intron	40519	NM_138956	NM_138956	Rassf3	AW212023|AW322379	Ras association (RalGDS/AF-6) domain family member 3	protein-coding
Adult	Gata4	chr1	132614119	132614320	exon (NM_178691, exon 1 of 2)	exon	316	NM_178691	NM_178691	Yod1	6330564D18Rik|9930028C20Rik|Hshin7	YOD1 deubiquitinase	protein-coding
Adult	Gata4	chr3	34983521	34983722	Intergenic	intergenic	-162049	NR_105799	NR_105799	Mir6378	Gm27706|mmu-mir-6378	microRNA 6378	ncRNA
Adult	Gata4	chr8	61882566	61882767	Intergenic	intergenic	-421779	NR_126087	NR_126087	4930470O06Rik	-	RIKEN cDNA 4930470O06 gene	ncRNA
Adult	Gata4	chr6	92737421	92737622	intron (NM_175314, intron 27 of 29)	intron	-81344	NM_001081146	NM_001081146	Prickle2	6230400G14Rik|6720451F06Rik|mpk2	prickle planar cell polarity protein 2	protein-coding
Adult	Gata4	chr14	119498672	119498873	promoter-TSS (NM_001081252)	TSS	-117	NM_001081252	NM_025561	Uggt2	1810064L21Rik|3110001A05Rik|3110027P15Rik|A230065J02Rik|AW047562|Ugcgl2	UDP-glucose glycoprotein glucosyltransferase 2	protein-coding
Adult	Gata4	chr5	36412233	36412434	intron (NM_030889, intron 5 of 26)	intron	-134336	NM_175249	NM_175249	Psapl1	2310020A21Rik	prosaposin-like 1	protein-coding
Adult	Gata4	chr7	85939462	85939663	Intergenic	intergenic	11546	NM_026498	NM_026498	Mrps11	0710005I03Rik|C79873	mitochondrial ribosomal protein S11	protein-coding
Adult	Gata4	chr13	49006962	49007163	intron (NM_001033268, intron 9 of 17)	intron	-40809	NM_011078	NM_011078	Phf2	GRC5	PHD finger protein 2	protein-coding
Adult	Gata4	chr18	79134657	79134858	intron (NM_053099, intron 2 of 5)	intron	171372	NM_053099	NM_053099	Setbp1	C130092E12|Seb|mKIAA0437	SET binding protein 1	protein-coding
Adult	Gata4	chr12	119539904	119540105	promoter-TSS (NM_001166385)	TSS	-92	NM_009239	NM_009239	Sp4	5730497N03Rik|HF-1b|HF1-b	trans-acting transcription factor 4	protein-coding
Adult	Gata4	chr9	7836893	7837094	promoter-TSS (NM_001291503)	TSS	63	NM_007465	NM_007465	Birc2	AW146227|Api1|Api2|Birc3|C-IAP1|C330006D17Rik|HIAP1|HIAP2|IAP1|IAP2|MIAP1|MIAP2|MIHB|MIHC|RNF48|cIAP1|cIAP2|mcIAP1	baculoviral IAP repeat-containing 2	protein-coding
Adult	Gata4	chr5	37904890	37905091	intron (NM_022416, intron 4 of 11)	intron	175274	NM_145920	NM_145920	Evc2	1110017L09Rik|Lbn|limbin	Ellis van Creveld syndrome 2	protein-coding
Adult	Gata4	chr10	75414530	75414731	Intergenic	intergenic	-2628	NM_198635	NM_198635	Gm5134	EG333669	predicted gene 5134	protein-coding
Adult	Gata4	chr9	54997224	54997425	promoter-TSS (NM_001346658)	TSS	149	NM_001346657	NM_180600	Ube2q2	3010021M21Rik	ubiquitin-conjugating enzyme E2Q family member 2	protein-coding
Adult	Gata4	chr4	124524933	124525134	3' UTR (NM_008636, exon 11 of 11)	3' UT	2774	NM_001347196	NM_001142727	1110065P20Rik	C530005M16Rik	RIKEN cDNA 1110065P20 gene	protein-coding
Adult	Gata4	chr8	97381304	97381505	promoter-TSS (NM_009090)	TSS	55	NM_009090	NM_009090	Polr2c	33kDa|RPB3|Rpo2-3|mRBP31	polymerase (RNA) II (DNA directed) polypeptide C	protein-coding
Adult	Gata4	chr3	52845246	52845447	promoter-TSS (NM_175386)	TSS	-122	NM_175386	NM_175386	Lhfp	2810489O06Rik|AI194968	lipoma HMGIC fusion partner	protein-coding
Adult	Gata4	chr3	146096405	146096606	intron (NM_001253769, intron 11 of 13)	intron	-16925	NM_028836	NM_028836	Ctbs	2210401K11Rik|CTB	chitobiase, di-N-acetyl-	protein-coding
Adult	Gata4	chr8	15058869	15059070	intron (NM_008664, intron 1 of 36)	intron	1317	NM_008664	NM_008664	Myom2	AW146149	myomesin 2	protein-coding
Adult	Gata4	chr14	63859361	63859562	exon (NM_001310610, exon 2 of 7)	exon	4646	NM_001310610	NM_008092	Gata4	Gata-4	GATA binding protein 4	protein-coding
Adult	Gata4	chr11	51669701	51669902	intron (NM_199299, intron 1 of 11)	intron	1181	NM_199299	NM_199299	Jade2	1200017K05Rik|AI480685|Phf15|mKIAA0239	jade family PHD finger 2	protein-coding
Adult	Gata4	chr9	108362984	108363185	intron (NM_133744, intron 1 of 1)	intron	236	NM_133744	NM_133744	Ccdc71	2600016J21Rik	coiled-coil domain containing 71	protein-coding
Adult	Gata4	chr16	18582001	18582202	exon (NM_001285476, exon 7 of 7)	exon	4960	NM_001285476	NM_011532	Tbx1	-	T-box 1	protein-coding
Adult	Gata4	chr4	148697898	148698099	Intergenic	intergenic	-10749	NR_131918	NR_131918	Ube4bos3	1700121F15Rik	ubiquitination factor E4B, opposite strand 3	ncRNA
Adult	Gata4	chr4	154517987	154518188	intron (NM_001081100, intron 13 of 13)	intron	57402	NM_001081100	NM_001081100	Morn1	2900057D20Rik|4930417P05Rik|AU042805	MORN repeat containing 1	protein-coding
Adult	Gata4	chr1	196523758	196523959	intron (NM_008882, intron 3 of 31)	intron	77836	NM_008882	NM_008882	Plxna2	2810428A13Rik|AA589422|AW457381|OCT|PlexA2|Plxn2|mKIAA0463	plexin A2	protein-coding
Adult	Gata4	chrX	68381768	68381969	intron (NM_001081354, intron 4 of 6)	intron	78438	NM_001256048	NM_001081354	Mamld1	G630014P10Rik	mastermind-like domain containing 1	protein-coding
Adult	Gata4	chr12	31950914	31951115	intron (NM_008482, intron 1 of 32)	intron	856	NM_008482	NM_008482	Lamb1	C77966|C80098|C81607|D130003D08Rik|Lamb-1|Lamb1-1	laminin B1	protein-coding
Adult	Gata4	chr11	112642670	112642871	promoter-TSS (NM_011448)	TSS	-753	NM_011448	NM_011448	Sox9	2010306G03Rik|AV220920|mKIAA4243	SRY (sex determining region Y)-box 9	protein-coding
Adult	Gata4	chr7	47513811	47514012	Intergenic	intergenic	-416195	NR_045504	NR_045504	4933402C06Rik	-	RIKEN cDNA 4933402C06 gene	ncRNA
Adult	Gata4	chr18	35991476	35991677	intron (NM_133687, intron 1 of 2)	intron	2105	NM_133687	NM_133687	Cxxc5	4930415K17Rik	CXXC finger 5	protein-coding
Adult	Gata4	chr18	75814298	75814499	intron (NM_201354, intron 1 of 11)	intron	42951	NM_201354	NM_201354	Ctif	Gm672	CBP80/20-dependent translation initiation factor	protein-coding
Adult	Gata4	chr1	59177021	59177222	promoter-TSS (NM_001033449)	TSS	-182	NM_001033449	NM_001033449	Tmem237	AI853305|Als2cr4|Gm972	transmembrane protein 237	protein-coding
Adult	Gata4	chr6	108300851	108301052	intron (NM_010585, intron 6 of 61)	intron	137862	NM_010585	NM_010585	Itpr1	D6Pas2|ENSMUSG00000072853|Gm10429|IP3R 1|IP3R1|InsP3R|Ip3r|Itpr-1|P400|Pcp-1|Pcp1|insP3R1|opt|wblo	inositol 1,4,5-trisphosphate receptor 1	protein-coding
Adult	Gata4	chr18	60755779	60755980	exon (NM_177340, exon 3 of 3)	exon	-4510	NM_133363	NM_133363	Myoz3	4833419K08Rik|Fatz-3	myozenin 3	protein-coding
Adult	Gata4	chr5	122398404	122398605	intron (NM_001312908, intron 2 of 22)	intron	99329	NM_007804	NM_007804	Cux2	1700051K22Rik|Cutl2|Cux-2|ENSMUSG00000072641	cut-like homeobox 2	protein-coding
Adult	Gata4	chr4	46046118	46046319	intron (NM_146142, intron 16 of 16)	intron	-5875	NM_021883	NM_021883	Tmod1	E-Tmod|Tmod	tropomodulin 1	protein-coding
Adult	Gata4	chr7	4899578	4899779	Intergenic	intergenic	16271	NM_001146329	NM_001146329	Sbk2	Gm1079|Sgk069	SH3-binding domain kinase family, member 2	protein-coding
Adult	Gata4	chr17	26082840	26083041	Intergenic	intergenic	-1065	NM_001039038	NM_001039038	Nhlrc4	F430201B04Rik	NHL repeat containing 4	protein-coding
Adult	Gata4	chr2	77150697	77150898	Intergenic	intergenic	-32149	NM_175465	NM_175465	Sestd1	1500031J16Rik|A930010O20|Solo/Trio8	SEC14 and spectrin domains 1	protein-coding
Adult	Gata4	chr1	110468713	110468914	Intergenic	intergenic	654978	NR_102307	NR_102306	D830032E09Rik	-	RIKEN cDNA D830032E09 gene	ncRNA
Adult	Gata4	chr17	27076574	27076775	promoter-TSS (NR_104458)	TSS	-192	NM_026307	NM_026307	Cuta	0610039D01Rik|1810022E02Rik|1810060C03Rik|2700094G22Rik|AI326454	cutA divalent cation tolerance homolog	protein-coding
Adult	Gata4	chr12	88233228	88233429	Intergenic	intergenic	-7565	NM_145836	NM_145836	Irf2bpl	6430527G18Rik|Eap1	interferon regulatory factor 2 binding protein-like	protein-coding
Adult	Gata4	chr4	149158557	149158758	Intergenic	intergenic	-10282	NM_027460	NM_027460	Slc25a33	5730438N18Rik|Pnc1	solute carrier family 25, member 33	protein-coding
Adult	Gata4	chr11	109484023	109484224	Intergenic	intergenic	-11421	NM_145940	NM_145940	Wipi1	4930533H01Rik|AW411817|D11Ertd498e	WD repeat domain, phosphoinositide interacting 1	protein-coding
Adult	Gata4	chr6	8209125	8209326	promoter-TSS (NM_001302353)	TSS	-62	NM_001302354	NM_001302353	Umad1	Gm16039|OTTMUSG00000029336	UMAP1-MVP12 associated (UMA) domain containing 1	protein-coding
Adult	Gata4	chr18	36440655	36440856	promoter-TSS (NM_008989)	TSS	-60	NM_008989	NM_008989	Pura	CAGER-1|Pur-alpha|ssCRE-BP	purine rich element binding protein A	protein-coding
Adult	Gata4	chr10	106478163	106478364	intron (NM_198636, intron 5 of 10)	intron	82456	NM_198636	NM_198636	Acss3	8430416H19Rik|Gm874	acyl-CoA synthetase short-chain family member 3	protein-coding
Adult	Gata4	chr8	72717164	72717365	intron (NM_001007570, intron 2 of 7)	intron	18915	NM_001007570	NM_001007570	Slc25a42	2900084M01Rik	solute carrier family 25, member 42	protein-coding
Adult	Gata4	chr12	4392104	4392305	intron (NM_010881, intron 2 of 22)	intron	91855	NM_010881	NM_010881	Ncoa1	KAT13A|NCoA-1|NRC-1|SRC-1|SRC-a|SRC1|bHLHe74|mNRC-1	nuclear receptor coactivator 1	protein-coding
Adult	Gata4	chr5	123707130	123707331	Intergenic	intergenic	29032	NM_026000	NM_026000	Psmd9	1500011J20Rik|2610202L11Rik|Bridge-1|P27	proteasome (prosome, macropain) 26S subunit, non-ATPase, 9	protein-coding
Adult	Gata4	chr5	52957508	52957709	promoter-TSS (NM_144945)	TSS	-64	NM_001310604	NM_144945	Lgi2	mKIAA1916	leucine-rich repeat LGI family, member 2	protein-coding
Adult	Gata4	chr2	91848515	91848716	intron (NM_011957, intron 1 of 11)	intron	15711	NM_011957	NM_011957	Creb3l1	Oasis	cAMP responsive element binding protein 3-like 1	protein-coding
Adult	Gata4	chr1	93295243	93295444	promoter-TSS (NM_023343)	TSS	16	NM_023343	NM_023343	Ilkap	0710007A14Rik|1600009O09Rik|PP2C-DELTA	integrin-linked kinase-associated serine/threonine phosphatase 2C	protein-coding
Adult	Gata4	chr5	118539295	118539496	intron (NM_172721, intron 7 of 10)	intron	61563	NM_021344	NM_021344	Tesc	1010001A17Rik|2410011K10Rik|TE-1	tescalcin	protein-coding
Adult	Gata4	chr12	74491668	74491869	intron (NR_046013, intron 2 of 3)	intron	18781	NR_046013	NR_046013	D830013O20Rik	Gm891	RIKEN cDNA D830013O20 gene	ncRNA
Adult	Gata4	chr10	80217698	80217899	promoter-TSS (NM_199322)	TSS	-152	NM_199322	NM_199322	Dot1l	A630076O07|AW907654|Dot1|KMT4|mDot1	DOT1-like, histone H3 methyltransferase (S. cerevisiae)	protein-coding
Adult	Gata4	chr18	90679740	90679941	intron (NM_198295, intron 1 of 15)	intron	295	NM_198295	NM_198295	Tmx3	6430411B10Rik|A730024F05Rik|AV259382|Txndc10|mKIAA1830	thioredoxin-related transmembrane protein 3	protein-coding
Adult	Gata4	chr3	94167371	94167572	exon (NM_001136117, exon 2 of 2)	exon	1106	NM_001136117	NM_001136117	C2cd4d	Gm659	C2 calcium-dependent domain containing 4D	protein-coding
Adult	Gata4	chr14	32390506	32390707	promoter-TSS (NM_009937)	TSS	-38	NM_009937	NM_009937	Colq	A130034K24Rik	collagen-like tail subunit (single strand of homotrimer) of asymmetric acetylcholinesterase	protein-coding
Adult	Gata4	chr9	35007462	35007663	promoter-TSS (NM_001177847)	TSS	-13	NM_054096	NM_054096	Tirap	AA407980|C130027E04Rik|Mal|Tlr4ap|Wyatt	toll-interleukin 1 receptor (TIR) domain-containing adaptor protein	protein-coding
Adult	Gata4	chr11	98054136	98054337	promoter-TSS (NM_013634)	TSS	-17	NM_013634	NM_013634	Med1	AI480703|CRSP210|DRIP205|PBP|Pparbp|TRAP220|l11Jus15	mediator complex subunit 1	protein-coding
Adult	Gata4	chr10	41993698	41993899	intron (NM_019740, intron 2 of 3)	intron	2749	NM_019740	NM_019740	Foxo3	1110048B16Rik|2010203A17Rik|C76856|FKHRL1|Fkhr2|Foxo3a	forkhead box O3	protein-coding
Adult	Gata4	chr5	35880641	35880842	Intergenic	intergenic	-12467	NM_153107	NM_153107	Cpz	AV136066	carboxypeptidase Z	protein-coding
Adult	Gata4	chr6	120481110	120481311	exon (NM_144815, exon 1 of 8)	exon	106	NM_144815	NM_144815	Cecr5	A930002G03Rik	cat eye syndrome chromosome region, candidate 5	protein-coding
Adult	Gata4	chr2	36054166	36054367	Intergenic	intergenic	-31679	NM_008969	NM_008969	Ptgs1	COX1|Cox-1|Cox-3|PGHS-1|PHS 1|Pghs1	prostaglandin-endoperoxide synthase 1	protein-coding
Adult	Gata4	chr10	79399949	79400150	intron (NM_001288625, intron 3 of 8)	intron	9964	NM_001288625	NM_007880	Arid3a	Bright|Dri1|Dril1	AT rich interactive domain 3A (BRIGHT-like)	protein-coding
Adult	Gata4	chr7	119803424	119803625	Intergenic	intergenic	-19309	NM_001166584	NM_009346	Tead1	2610024B07Rik|B230114H05Rik|Gtrgeo5|TEAD-1|TEF-1|Tcf13|mTEF-1	TEA domain family member 1	protein-coding
Adult	Gata4	chr17	48575940	48576141	Intergenic	intergenic	-3988	NM_009694	NM_009694	Apobec2	Arp1	apolipoprotein B mRNA editing enzyme, catalytic polypeptide 2	protein-coding
Adult	Gata4	chr8	86419808	86420009	Intergenic	intergenic	-4088	NM_181039	NM_181039	Adgrl1	2900070I05Rik|AI182398|CLIBA|Lec2|Lphn1|mKIAA0821	adhesion G protein-coupled receptor L1	protein-coding
Adult	Gata4	chr13	58942371	58942572	intron (NM_001025074, intron 4 of 17)	intron	33414	NM_001025074	NM_008745	Ntrk2	GP145-TrkB/GP95-TrkB|Tkrb|trk-B|trkB	neurotrophic tyrosine kinase, receptor, type 2	protein-coding
Adult	Gata4	chr5	122821735	122821936	promoter-TSS (NM_024216)	TSS	136	NM_026883	NM_026883	Fam216a	1500011H22Rik	family with sequence similarity 216, member A	protein-coding
Adult	Gata4	chr9	119890084	119890285	intron (NM_153287, intron 1 of 4)	intron	3591	NM_153287	NM_153287	Csrnp1	4931429D10Rik|Axud1|CSRNP-1|URAX1|taip-3	cysteine-serine-rich nuclear protein 1	protein-coding
Adult	Gata4	chr15	98764579	98764780	intron (NM_011654, intron 1 of 3)	intron	141	NM_011654	NM_011654	Tuba1b	Tuba2	tubulin, alpha 1B	protein-coding
Adult	Gata4	chr5	136353730	136353931	Intergenic	intergenic	-9958	NM_013560	NM_013560	Hspb1	27kDa|Hsp25	heat shock protein 1	protein-coding
Adult	Gata4	chr11	50205209	50205410	intron (NM_172557, intron 16 of 17)	intron	14089	NM_001347487	NM_021510	Hnrnph1	AI642080|E430005G16Rik|Hnrnph|Hnrph1	heterogeneous nuclear ribonucleoprotein H1	protein-coding
Adult	Gata4	chr6	125141646	125141847	promoter-TSS (NM_025595)	TSS	-143	NM_146171	NM_146171	Ncapd2	2810406C15Rik|2810465G24Rik|CAP-D2|CNAP1|mKIAA0159	non-SMC condensin I complex, subunit D2	protein-coding
Adult	Gata4	chr2	80155602	80155803	promoter-TSS (NM_024181)	TSS	80	NM_024181	NM_024181	Dnajc10	1200006L06Rik|D2Ertd706e|ERdj5|JPDI	DnaJ heat shock protein family (Hsp40) member C10	protein-coding
Adult	Gata4	chr1	135133694	135133895	Intergenic	intergenic	-8879	NM_182930	NM_182930	Plekha6	9530028L01Rik|AU042621|Pepp3	pleckstrin homology domain containing, family A member 6	protein-coding
Adult	Gata4	chr4	133807262	133807463	exon (NM_001099296, exon 2 of 2)	exon	2658	NM_001099296	NM_001099296	Grrp1	2810043G13Rik|Fam110d	glycine/arginine rich protein 1	protein-coding
Adult	Gata4	chr8	23704206	23704407	promoter-TSS (NM_001198998)	TSS	-22	NM_011696	NM_011696	Vdac3	-	voltage-dependent anion channel 3	protein-coding
Adult	Gata4	chr3	102567623	102567824	intron (NM_001243132, intron 6 of 7)	intron	18913	NM_009432	NM_009432	Tshb	-	thyroid stimulating hormone, beta subunit	protein-coding
Adult	Gata4	chr7	149088055	149088256	intron (NM_001347562, intron 1 of 6)	intron	155	NM_023764	NM_023764	Tollip	4930403G24Rik|4931428G15Rik	toll interacting protein	protein-coding
Adult	Gata4	chr4	126698662	126698863	exon (NM_023603, exon 1 of 10)	exon	218	NR_045010	NM_023603	Sfpq	1110004P21Rik|2810416M14Rik|5730453G22Rik|9030402K04Rik|AU021830|D4Ertd314e|Gm12940|OTTMUSG00000009329|PSF|REP1	splicing factor proline/glutamine rich (polypyrimidine tract binding protein associated)	protein-coding
Adult	Gata4	chr13	3892779	3892980	promoter-TSS (NM_001047159)	TSS	-53	NM_001047159	NM_019671	Net1	Net1a|mNET1	neuroepithelial cell transforming gene 1	protein-coding
Adult	Gata4	chr7	146101479	146101680	promoter-TSS (NM_009760)	TSS	-391	NM_009760	NM_009760	Bnip3	Nip3	BCL2/adenovirus E1B interacting protein 3	protein-coding
Adult	Gata4	chr5	117565986	117566187	promoter-TSS (NM_001122666)	TSS	-85	NM_001122666	NM_178622	Suds3	2400003N08Rik|2410008L21Rik|AU067672|mSds3	suppressor of defective silencing 3 homolog (S. cerevisiae)	protein-coding
Adult	Gata4	chr4	4065913	4066114	promoter-TSS (NM_001002927)	TSS	-422	NM_001002927	NM_001002927	Penk	AI326464|ENK|PPA|Penk1	preproenkephalin	protein-coding
Adult	Gata4	chr2	76819823	76820024	intron (NM_028004, intron 1 of 191)	intron	680	NM_028004	NM_011652	Ttn	1100001C23Rik|2310036G12Rik|2310057K23Rik|2310074I15Rik|AF006999|AV006427|D330041I19Rik|D830007G01Rik|L56|mdm|shru	titin	protein-coding
Adult	Gata4	chr12	4881088	4881289	promoter-TSS (NM_001033488)	TSS	-24	NM_001033488	NM_001033488	Mfsd2b	Gm1964	major facilitator superfamily domain containing 2B	protein-coding
Adult	Gata4	chr8	87500345	87500546	TTS (NM_008416)	TTS	2201	NM_008416	NM_008416	Junb	-	jun B proto-oncogene	protein-coding
Adult	Gata4	chr5	67152148	67152349	intron (NM_001001980, intron 1 of 25)	intron	15170	NM_001001980	NM_001001980	Limch1	3732412D22Rik|mKIAA1102	LIM and calponin homology domains 1	protein-coding
Adult	Gata4	chr16	13780817	13781018	exon (NM_001039521, exon 1 of 18)	exon	126	NM_001039521	NM_001039521	Rrn3	AL023001|E130302O19Rik|R75565|TIF-1A|Tif1a	RRN3 RNA polymerase I transcription factor homolog (yeast)	protein-coding
Adult	Gata4	chr18	25837446	25837647	3' UTR (NM_001146295, exon 2 of 2)	3' UT	74937	NM_133195	NM_133195	Celf4	A230070D14Rik|BRUNOL-4|Brul4|Brunol4|C130060B05Rik	CUGBP, Elav-like family member 4	protein-coding
Adult	Gata4	chr11	96650322	96650523	promoter-TSS (NM_007622)	TSS	-27	NM_007622	NM_007622	Cbx1	Cbx|Cbx-rs2|E430007M08Rik|HP1B|Hp1beta|M31|MOD1	chromobox 1	protein-coding
Adult	Gata4	chr7	51560095	51560296	exon (NM_009131, exon 4 of 4)	exon	2133	NM_009131	NM_009131	Clec11a	AW457320|Clecsf3|Scgf	C-type lectin domain family 11, member a	protein-coding
Adult	Gata4	chr7	88598785	88598986	intron (NM_001252526, intron 1 of 11)	intron	758	NM_001252525	NM_007755	Cpeb1	AU024112|Cpeb|mCPEB	cytoplasmic polyadenylation element binding protein 1	protein-coding
Adult	Gata4	chr3	107434448	107434649	promoter-TSS (NM_153563)	TSS	79	NM_153563	NM_153563	Strip1	6330569M22Rik|6530401O14Rik|Fam40a	striatin interacting protein 1	protein-coding
Adult	Gata4	chr5	138219921	138220122	promoter-TSS (NM_027242)	TSS	-124	NM_027242	NM_027242	Ppp1r35	2010007H12Rik|2010011D20Rik|AL024004	protein phosphatase 1, regulatory subunit 35	protein-coding
Adult	Gata4	chr10	84648060	84648261	promoter-TSS (NM_007771)	TSS	-362	NM_007771	NM_007771	Cry1	AU020726|AU021000|Phll1	cryptochrome 1 (photolyase-like)	protein-coding
Adult	Gata4	chr8	119681684	119681885	promoter-TSS (NM_001081151)	TSS	-250	NM_001081151	NM_001081151	Gan	A330045G18|gigaxonin	giant axonal neuropathy	protein-coding
Adult	Gata4	chr12	105712666	105712867	Intergenic	intergenic	-1321	NM_010351	NM_010351	Gsc	-	goosecoid homeobox	protein-coding
Adult	Gata4	chr11	88964556	88964757	Intergenic	intergenic	29502	NM_001033266	NM_001033266	Gm525	-	predicted gene 525	protein-coding
Adult	Gata4	chr5	110845070	110845271	intron (NM_001142642, intron 3 of 18)	intron	-29025	NM_028596	NM_028596	Fbrsl1	2410025L10Rik|AI467568|Gm1049|Gm29766|mKIAA1545	fibrosin-like 1	protein-coding
Adult	Gata4	chr11	116942545	116942746	Intergenic	intergenic	3984	NR_105853	NR_105853	Mir6516	mmu-mir-6516	microRNA 6516	ncRNA
Adult	Gata4	chr13	48965527	48965728	intron (NM_011078, intron 1 of 21)	intron	626	NM_011078	NM_011078	Phf2	GRC5	PHD finger protein 2	protein-coding
Adult	Gata4	chr14	103498766	103498967	promoter-TSS (NM_015822)	TSS	-84	NM_001347600	NM_015822	Fbxl3	AU041772|AW212966|FBK|Fbl3a|Fbxl3a|Ovtm|Play68	F-box and leucine-rich repeat protein 3	protein-coding
Adult	Gata4	chr10	80820098	80820299	promoter-TSS (NM_028657)	TSS	-116	NM_028657	NM_028657	Mfsd12	C19orf28|F630110N24Rik|Wdt1	major facilitator superfamily domain containing 12	protein-coding
Adult	Gata4	chr4	86221563	86221764	promoter-TSS (NM_178376)	TSS	87	NM_178376	NM_178376	Rraga	1300010C19Rik|AI255374|FIP-1|RAGA	Ras-related GTP binding A	protein-coding
Adult	Gata4	chr15	38471865	38472066	Intergenic	intergenic	-22945	NM_001102458	NM_018745	Azin1	1700085L02Rik|AZI|Oazi|Oazin	antizyme inhibitor 1	protein-coding
Adult	Gata4	chr11	80191364	80191565	promoter-TSS (NM_027472)	TSS	52	NM_027472	NM_027472	5730455P16Rik	-	RIKEN cDNA 5730455P16 gene	protein-coding
Adult	Gata4	chrX	102274934	102275135	promoter-TSS (NM_026312)	TSS	-60	NM_001281871	NM_026312	Pbdc1	2610029G23Rik	polysaccharide biosynthesis domain containing 1	protein-coding
Adult	Gata4	chr3	122737826	122738027	promoter-TSS (NM_021503)	TSS	-22	NM_021503	NM_021503	Myoz2	1110012I24Rik|Fatz-2|Myozl2	myozenin 2	protein-coding
Adult	Gata4	chr7	56800409	56800610	intron (NM_175272, intron 12 of 37)	intron	91695	NM_001005232	NM_001005232	Dbx1	AI426026|Dbx	developing brain homeobox 1	protein-coding
Adult	Gata4	chrY	233906	234107	promoter-TSS (NM_011419)	TSS	-224	NM_011419	NM_011419	Kdm5d	HY|Jarid1d|Smcy	lysine (K)-specific demethylase 5D	protein-coding
Adult	Gata4	chr16	30977340	30977541	intron (NM_198626, intron 3 of 3)	intron	104077	NM_198626	NM_198626	Xxylt1	AI480653	xyloside xylosyltransferase 1	protein-coding
Adult	Gata4	chr11	74651296	74651497	intron (NM_010813, intron 4 of 5)	intron	6971	NM_010813	NM_010813	Mnt	Rox|bHLHd3	max binding protein	protein-coding
Adult	Gata4	chr15	81296513	81296714	promoter-TSS (NM_019712)	TSS	-132	NM_019712	NM_019712	Rbx1	1500002P15Rik|AA517855|ROC1	ring-box 1	protein-coding
Adult	Gata4	chr14	20752544	20752745	intron (NM_001285909, intron 3 of 5)	intron	43270	NM_001285911	NM_010315	Gng2	-	guanine nucleotide binding protein (G protein), gamma 2	protein-coding
Adult	Gata4	chr11	72609811	72610012	promoter-TSS (NM_001024926)	TSS	184	NM_001045536	NM_001045536	Zzef1	8430405D05Rik|BC051585|C130099L13Rik|C85424|NSPA|mKIAA0399	zinc finger, ZZ-type with EF hand domain 1	protein-coding
Adult	Gata4	chr12	52449037	52449238	promoter-TSS (NM_001167964)	TSS	-79	NM_001015099	NM_001015099	G2e3	6030408C04Rik|9030416F18|AW046379|D930034K21Rik|mKIAA1333	G2/M-phase specific E3 ubiquitin ligase	protein-coding
Adult	Gata4	chr14	58144199	58144400	exon (NM_145837, exon 2 of 3)	exon	634	NM_145837	NM_145837	Il17d	AI462269|IL-17D	interleukin 17D	protein-coding
Adult	Gata4	chr13	31651335	31651536	exon (NM_008239, exon 1 of 1)	exon	1397	NM_008239	NM_008239	Foxq1	HFH-1|Hfh1|Hfh1l|sa	forkhead box Q1	protein-coding
Adult	Gata4	chr8	35138116	35138317	Intergenic	intergenic	32651	NM_001293758	NM_011722	Dctn6	AU044699|WS-3|p27	dynactin 6	protein-coding
Adult	Gata4	chr12	109624718	109624919	intron (NM_001286346, intron 1 of 21)	intron	15456	NM_001286346	NM_001043335	Eml1	1110008N23Rik|A930030P13Rik|AA171013|AI847476|AI853955|ELP79|EMAP|EMAPL|heco	echinoderm microtubule associated protein like 1	protein-coding
Adult	Gata4	chr13	58250462	58250663	TTS (NR_126543)	TTS	2253	NR_126543	NR_126543	1700066J03Rik	-	RIKEN cDNA 1700066J03 gene	ncRNA
Adult	Gata4	chr2	109791331	109791532	intron (NM_172671, intron 1 of 17)	intron	33628	NM_172671	NM_172671	Lgr4	9130225G07|A330106J01Rik|A930009A08Rik|Gpr48	leucine-rich repeat-containing G protein-coupled receptor 4	protein-coding
Adult	Gata4	chr3	105341809	105342010	intron (NM_001039347, intron 2 of 6)	intron	80176	NM_019931	NM_019931	Kcnd3	AW045978|Kncd3|Kv4.3	potassium voltage-gated channel, Shal-related family, member 3	protein-coding
Adult	Gata4	chr14	62267522	62267723	intron (NR_028264, intron 1 of 6)	intron	-16676	NR_029733	NR_029733	Mir15a	Mirn15a|mir-15a|mmu-mir-15a	microRNA 15a	ncRNA
Adult	Gata4	chr7	103359267	103359468	promoter-TSS (NM_001310760)	TSS	221	NM_011858	NM_011858	Tenm4	Doc4|ELM2|Odz4|R75022|Ten-m4|l(7)-3Rn|l7Rn3|mKIAA1302	teneurin transmembrane protein 4	protein-coding
Adult	Gata4	chr9	105673191	105673392	intron (NM_001102607, intron 8 of 36)	intron	38686	NM_172927	NM_172927	Col6a6	E330019B14|E330026B02Rik	collagen, type VI, alpha 6	protein-coding
Adult	Gata4	chr10	38891408	38891609	Intergenic	intergenic	-7909	NM_001127376	NM_001127376	Wisp3	CCN6|ENSMUSG00000062074|Gm735|WISP-3	WNT1 inducible signaling pathway protein 3	protein-coding
Adult	Gata4	chr19	4163196	4163397	promoter-TSS (NM_021485)	TSS	-52	NM_021485	NM_021485	Rps6kb2	70kDa|S6K2	ribosomal protein S6 kinase, polypeptide 2	protein-coding
Adult	Gata4	chr11	9327508	9327709	intron (NM_178259, intron 35 of 61)	intron	235664	NM_178259	NM_178259	Abca13	9830132L24|A930002G16Rik|AI956815	ATP-binding cassette, sub-family A (ABC1), member 13	protein-coding
Adult	Gata4	chr15	85036391	85036592	promoter-TSS (NM_010180)	TSS	54	NM_010180	NM_010180	Fbln1	-	fibulin 1	protein-coding
Adult	Gata4	chr14	77219550	77219751	Intergenic	intergenic	142276	NR_015485	NR_015485	1700108F19Rik	1700020I02Rik|BB065030	RIKEN cDNA 1700108F19 gene	ncRNA
Adult	Gata4	chr19	9102477	9102678	intron (NM_001286518, intron 4 of 6)	intron	38804	NM_001039959	NM_009643	Ahnak	DY6	AHNAK nucleoprotein (desmoyokin)	protein-coding
Adult	Gata4	chr4	141152988	141153189	intron (NM_133754, intron 1 of 8)	intron	2750	NM_001163256	NM_133754	Fblim1	2410043F08Rik|Cal|Fblp1|Gt10|migfilin|migfilin(s)	filamin binding LIM protein 1	protein-coding
Adult	Gata4	chr7	126073409	126073610	intron (NM_001081446, intron 7 of 8)	intron	65215	NM_022420	NM_022420	Gprc5b	AW125761|Raig2	G protein-coupled receptor, family C, group 5, member B	protein-coding
Adult	Gata4	chr16	21211182	21211383	intron (NM_010143, intron 1 of 15)	intron	6415	NM_010143	NM_010143	Ephb3	AW456895|Cek10|Etk2|HEK2|MDK5|Sek4|Tyro6	Eph receptor B3	protein-coding
Adult	Gata4	chr11	101488073	101488274	Intergenic	intergenic	-1089	NM_025654	NM_025654	Rdm1	2410008M22Rik|AW212028|Rad52b	RAD52 motif 1	protein-coding
Adult	Gata4	chr2	120966130	120966331	promoter-TSS (NM_001290811)	TSS	67	NM_001290811	NM_029475	Adal	4930578F03Rik	adenosine deaminase-like	protein-coding
Adult	Gata4	chr4	31217779	31217980	Intergenic	intergenic	626134	NR_040655	NR_040655	4930556G01Rik	-	RIKEN cDNA 4930556G01 gene	ncRNA
Adult	Gata4	chr8	8421895	8422096	Intergenic	intergenic	238777	NM_010111	NM_010111	Efnb2	ELF-2|Epl5|Eplg5|Htk-L|LERK-5|Lerk5|NLERK-1	ephrin B2	protein-coding
Adult	Gata4	chr18	12802477	12802678	intron (NM_028341, intron 1 of 13)	intron	536	NM_028341	NM_028341	Ttc39c	1700008N02Rik|2810439F02Rik	tetratricopeptide repeat domain 39C	protein-coding
Adult	Gata4	chr16	10337297	10337498	Intergenic	intergenic	-6020	NR_126064	NR_126064	Gm1600	Gm1776	predicted gene 1600	ncRNA
Adult	Gata4	chr5	144578082	144578283	promoter-TSS (NM_013557)	TSS	-478	NM_013557	NM_013557	Eif2ak1	HCR|Hri	eukaryotic translation initiation factor 2 alpha kinase 1	protein-coding
Adult	Gata4	chr2	26300690	26300891	promoter-TSS (NM_153125)	TSS	-55	NM_153125	NM_153125	Sec16a	AU024582|C230052J16Rik	SEC16 homolog A, endoplasmic reticulum export factor	protein-coding
Adult	Gata4	chr3	19211189	19211390	promoter-TSS (NM_001122759)	TSS	32	NM_001122759	NM_008802	Pde7a	AU015378|AW047537	phosphodiesterase 7A	protein-coding
Adult	Gata4	chr17	83510062	83510263	Intergenic	intergenic	-32598	NR_045094	NR_045094	Gm19689	-	predicted gene, 19689	ncRNA
Adult	Gata4	chr9	29220113	29220314	intron (NM_172290, intron 1 of 7)	intron	550500	NM_172290	NM_172290	Ntm	6230410L23Rik|B230210G24Rik|Hnt|Igdcc2|R75390	neurotrimin	protein-coding
Adult	Gata4	chr9	48516229	48516430	intron (NM_001033324, intron 4 of 6)	intron	-103102	NM_001311062	NM_010924	Nnmt	-	nicotinamide N-methyltransferase	protein-coding
Adult	Gata4	chr1	90748639	90748840	Intergenic	intergenic	97275	NR_040493	NR_040493	Platr5	2410088K16Rik	pluripotency associated transcript 5	ncRNA
Adult	Gata4	chr13	18083909	18084110	intron (NM_025904, intron 1 of 2)	intron	1175	NM_025904	NM_025904	Yae1d1	1600012F09Rik	Yae1 domain containing 1	protein-coding
Adult	Gata4	chr18	25161306	25161507	intron (NM_001289654, intron 10 of 24)	intron	163059	NM_001142697	NM_001004361	Tpgs2	5730437P09Rik|5730494M16Rik|AI666318|Pgs2	tubulin polyglutamylase complex subunit 2	protein-coding
Adult	Gata4	chr17	35998462	35998663	intron (NM_134122, intron 1 of 3)	intron	300	NM_134122	NM_134122	Nrm	2610307M02Rik|AI429796	nurim (nuclear envelope membrane protein)	protein-coding
Adult	Gata4	chr2	168032161	168032362	5' UTR (NM_001310088, exon 1 of 3)	5' UT	350	NM_009628	NM_009628	Adnp	AA589558|mKIAA0784	activity-dependent neuroprotective protein	protein-coding
Adult	Gata4	chr4	130122278	130122479	Intergenic	intergenic	-3326	NM_025998	NM_025998	Nkain1	2610200G18Rik|2810426C15Rik	Na+/K+ transporting ATPase interacting 1	protein-coding
Adult	Gata4	chr8	35156155	35156356	intron (NM_011722, intron 5 of 6)	intron	14612	NM_001293758	NM_011722	Dctn6	AU044699|WS-3|p27	dynactin 6	protein-coding
Adult	Gata4	chr14	29223933	29224134	intron (NM_001347497, intron 19 of 19)	intron	-94625	NM_009524	NM_009524	Wnt5a	8030457G12Rik|Wnt-5a	wingless-type MMTV integration site family, member 5A	protein-coding
Adult	Gata4	chr2	75497094	75497295	promoter-TSS (NM_053263)	TSS	-121	NM_198090	NM_053263	Hnrnpa3	2410013L13Rik|2610209F03Rik|2610510D13Rik|Hnrpa3	heterogeneous nuclear ribonucleoprotein A3	protein-coding
Adult	Gata4	chr1	163806449	163806650	5' UTR (NM_172645, exon 1 of 24)	5' UT	242	NM_172645	NM_172645	Suco	4732491B11|AI848100|AU016931|Opt	SUN domain containing ossification factor	protein-coding
Adult	Gata4	chr13	44718410	44718611	Intergenic	intergenic	-107632	NM_021878	NM_021878	Jarid2	Jmj|jumonji	jumonji, AT rich interactive domain 2	protein-coding
Adult	Gata4	chr5	52755014	52755215	promoter-TSS (NM_011435)	TSS	72	NM_011435	NM_011435	Sod3	AI314465|EC-SOD	superoxide dismutase 3, extracellular	protein-coding
Adult	Gata4	chr19	12575668	12575869	5' UTR (NM_172442, exon 1 of 9)	5' UT	717	NM_172442	NM_172442	Dtx4	AI449438|BC044798|D930042H13|RNF155	deltex 4, E3 ubiquitin ligase	protein-coding
Adult	Gata4	chr7	138092578	138092779	intron (NM_019564, intron 1 of 8)	intron	12962	NM_019564	NM_019564	Htra1	AI429470|HTRA|L56|Prss11|RSPP11	HtrA serine peptidase 1	protein-coding
Adult	Gata4	chr11	75006919	75007120	promoter-TSS (NM_177708)	TSS	-475	NM_177708	NM_177708	Rtn4rl1	Ngr3|Ngrh2|Ngrl2	reticulon 4 receptor-like 1	protein-coding
Adult	Gata4	chr4	147965628	147965829	exon (NM_009272, exon 1 of 7)	exon	107	NM_009272	NM_009272	Srm	AA407669|SpdST|SpdSy	spermidine synthase	protein-coding
Adult	Gata4	chr9	108709216	108709417	TTS (NM_029634)	TTS	-1394	NM_030729	NM_030729	Nckipsd	AF3P21|DIP1|ORF1|SPIN90|WASLBP|WISH|Wasbp	NCK interacting protein with SH3 domain	protein-coding
Adult	Gata4	chr18	82934692	82934893	Intergenic	intergenic	-6362	NR_045389	NR_045389	2210420H20Rik	-	RIKEN cDNA 2210420H20 gene	ncRNA
Adult	Gata4	chr11	120101643	120101844	intron (NM_001347621, intron 2 of 27)	intron	7483	NM_198423	NM_198423	Bahcc1	B930044J06|BC060615	BAH domain and coiled-coil containing 1	protein-coding
Adult	Gata4	chr1	65224733	65224934	intron (NM_001111320, intron 1 of 8)	intron	882	NM_010497	NM_010497	Idh1	AI314845|AI788952|E030024J03Rik|Id-1|Idh-1|Idpc	isocitrate dehydrogenase 1 (NADP+), soluble	protein-coding
Adult	Gata4	chr10	27710231	27710432	Intergenic	intergenic	-84294	NM_008983	NM_008983	Ptprk	AI853699|PTPk|RPTPkappa	protein tyrosine phosphatase, receptor type, K	protein-coding
Adult	Gata4	chr8	73026263	73026464	intron (NM_018827, intron 6 of 8)	intron	4274	NM_025577	NM_025577	2810428I15Rik	-	RIKEN cDNA 2810428I15 gene	protein-coding
Adult	Gata4	chr15	84272402	84272603	intron (NM_001347543, intron 1 of 5)	intron	4537	NM_001347543	NM_001163145	1810041L15Rik	Kiaa1644	RIKEN cDNA 1810041L15 gene	protein-coding
Adult	Gata4	chr10	3040402	3040603	Intergenic	intergenic	-93801	NM_172546	NM_172546	Cnksr3	6820402C05|BC024086|Magi1	Cnksr family member 3	protein-coding
Adult	Gata4	chr6	107479745	107479946	5' UTR (NM_008516, exon 1 of 2)	5' UT	126	NM_008516	NM_008516	Lrrn1	2810047E21Rik|NLRR-1	leucine rich repeat protein 1, neuronal	protein-coding
Adult	Gata4	chr10	81023164	81023365	intron (NM_001276288, intron 1 of 6)	intron	1076	NM_010347	NM_010347	Aes	AL024115|Esp1|Grg|Grg-5|Grg5|Tle5	amino-terminal enhancer of split	protein-coding
Adult	Gata4	chr7	38803539	38803740	intron (NM_011274, intron 1 of 10)	intron	931	NM_011274	NM_011274	Uri1	C80913|NNX3|Rmp	URI1, prefoldin-like chaperone	protein-coding
Adult	Gata4	chr4	126210223	126210424	intron (NM_153177, intron 1 of 17)	intron	378	NM_153177	NM_153177	Ago4	5730550L01Rik|AI481660|Eif2c4	argonaute RISC catalytic subunit 4	protein-coding
Adult	Gata4	chr11	46250426	46250627	promoter-TSS (NM_001104530)	TSS	64	NM_025426	NM_025426	Med7	1110063B05Rik|Crsp33|Crsp9	mediator complex subunit 7	protein-coding
Adult	Gata4	chr2	32390811	32391012	promoter-TSS (NM_153560)	TSS	33	NM_153560	NM_153560	Fam102a	AI426465|C230093N12Rik|Eeig1	family with sequence similarity 102, member A	protein-coding
Adult	Gata4	chr18	43597426	43597627	exon (NM_001291455, exon 1 of 14)	exon	413	NM_001291455	NM_009468	Dpysl3	CRMP-4|DRP-3|TUC4|ULIP-1|Ulip|Ulip1	dihydropyrimidinase-like 3	protein-coding
Adult	Gata4	chr14	101917461	101917662	intron (NM_001081278, intron 1 of 18)	intron	90846	NM_001081278	NM_173380	Tbc1d4	5930406J04Rik|A930035N22|AV295684|As160	TBC1 domain family, member 4	protein-coding
Adult	Gata4	chr7	108081275	108081476	promoter-TSS (NM_001081116)	TSS	-701	NM_001081116	NM_001081116	Arhgef17	8030463K16|AI428794|AW558066|BC035332|mKIAA0337	Rho guanine nucleotide exchange factor (GEF) 17	protein-coding
Adult	Gata4	chr14	77544765	77544966	Intergenic	intergenic	-11704	NM_001253759	NM_172813	Enox1	B230207J08|D230005D02Rik	ecto-NOX disulfide-thiol exchanger 1	protein-coding
Adult	Gata4	chr7	4959819	4960020	exon (NM_001110330, exon 3 of 3)	exon	4924	NM_001110330	NM_011813	Fiz1	AI790204|mFLJ00416	Flt3 interacting zinc finger protein 1	protein-coding
Adult	Gata4	chr3	94976940	94977141	exon (NM_001272024, exon 21 of 21)	exon	8780	NM_011351	NM_011351	Sema6c	Semay|mKIAA1869	sema domain, transmembrane domain (TM), and cytoplasmic domain, (semaphorin) 6C	protein-coding
Adult	Gata4	chr8	12775642	12775843	intron (NR_121603, intron 1 of 29)	intron	18727	NR_121603	NM_015804	Atp11a	4930558F19Rik|AU040868|Atpc1h|Ih	ATPase, class VI, type 11A	protein-coding
Adult	Gata4	chr1	152977212	152977413	Intergenic	intergenic	-7851	NR_038011	NR_038011	C730036E19Rik	lncLSTR	RIKEN cDNA C730036E19 gene	ncRNA
Adult	Gata4	chr5	100157971	100158172	promoter-TSS (NR_030692)	TSS	7	NR_030692	NR_030692	A930011G23Rik	-	RIKEN cDNA A930011G23 gene	ncRNA
Adult	Gata4	chr15	7765459	7765660	promoter-TSS (NM_001301357)	TSS	10	NM_001301357	NM_010275	Gdnf	AI385739|ATF	glial cell line derived neurotrophic factor	protein-coding
Adult	Gata4	chr16	87263822	87264023	Intergenic	intergenic	-90507	NM_001159331	NM_026366	N6amt1	5830445C04Rik|Hemk2|Pred28	N-6 adenine-specific DNA methyltransferase 1 (putative)	protein-coding
Adult	Gata4	chr3	9340812	9341013	Intergenic	intergenic	-62165	NR_015499	NR_015499	C030034L19Rik	A130044O20Rik	RIKEN cDNA C030034L19 gene	ncRNA
Adult	Gata4	chr8	128214710	128214911	Intergenic	intergenic	21093	NM_028908	NM_028908	Map10	4933403G14Rik|AI835009|mKIAA1383	microtubule-associated protein 10	protein-coding
Adult	Gata4	chr11	30167007	30167208	Intergenic	intergenic	-47336	NM_175836	NM_009260	Sptbn1	9930031C03Rik|AL033301|SPTB2|Spnb-2|Spnb2|elf1|elf3|mKIAA4049	spectrin beta, non-erythrocytic 1	protein-coding
Adult	Gata4	chr13	53247386	53247587	intron (NM_013846, intron 1 of 8)	intron	133991	NM_013846	NM_013846	Ror2	Ntrkr2|mRor2	receptor tyrosine kinase-like orphan receptor 2	protein-coding
Adult	Gata4	chr4	132619660	132619861	exon (NM_146155, exon 6 of 7)	exon	52340	NM_146155	NM_146155	Ahdc1	D030015G18Rik	AT hook, DNA binding motif, containing 1	protein-coding
Adult	Gata4	chr8	73253746	73253947	intron (NM_201607, intron 3 of 16)	intron	5884	NM_201607	NM_201607	Pde4c	Dpde1|E130301F19Rik|dunce	phosphodiesterase 4C, cAMP specific	protein-coding
Adult	Gata4	chr4	105872532	105872733	Intergenic	intergenic	-116185	NM_183225	NM_183225	Usp24	2700066K03Rik|2810030C21Rik|AI414051|B130021E18|C79851	ubiquitin specific peptidase 24	protein-coding
Adult	Gata4	chr12	20821670	20821871	promoter-TSS (NR_015521)	TSS	-131	NR_015521	NR_015521	1700030C10Rik	-	RIKEN cDNA 1700030C10 gene	ncRNA
Adult	Gata4	chr9	50560946	50561147	promoter-TSS (NM_001289784)	TSS	-29	NM_009964	NM_009964	Cryab	Crya-2|Crya2|HspB5|P23	crystallin, alpha B	protein-coding
Adult	Gata4	chr7	28233085	28233286	exon (NM_144923, exon 1 of 5)	exon	189	NM_144923	NM_144923	Blvrb	-	biliverdin reductase B (flavin reductase (NADPH))	protein-coding
Adult	Gata4	chr11	53882260	53882461	exon (NM_019417, exon 1 of 7)	exon	158	NM_019417	NM_019417	Pdlim4	Ril	PDZ and LIM domain 4	protein-coding
Adult	Gata4	chrX	11705345	11705546	intron (NM_001168321, intron 1 of 13)	intron	32026	NR_045434	NM_029510	Bcor	2900008C10Rik|5830466J11Rik|8430401K06Rik|BcorR|D930024N20Rik|mKIAA1575	BCL6 interacting corepressor	protein-coding
Adult	Gata4	chr14	77010518	77010719	Intergenic	intergenic	-53923	NR_027699	NM_001160326	Serp2	2810032E02Rik	stress-associated endoplasmic reticulum protein family member 2	protein-coding
Adult	Gata4	chr18	50171350	50171551	intron (NM_001177760, intron 1 of 2)	intron	32370	NM_001177760	NM_134131	Tnfaip8	AA987150|E130304C20Rik|ENSMUSG00000073567|Gg2-1|Gm10539|Nded|Ssc-2|Tipe	tumor necrosis factor, alpha-induced protein 8	protein-coding
Adult	Gata4	chr15	27406538	27406739	intron (NM_020332, intron 1 of 11)	intron	10207	NM_020332	NM_020332	Ank	Ankh|D15Ertd221e|ank|mKIAA1581	progressive ankylosis	protein-coding
Adult	Gata4	chr8	127275347	127275548	exon (NM_001081120, exon 1 of 2)	exon	261	NM_001081120	NM_001081120	Fam89a	2310031A18Rik	family with sequence similarity 89, member A	protein-coding
Adult	Gata4	chr17	46435058	46435259	intron (NM_001286013, intron 1 of 5)	intron	282	NM_001286013	NM_134120	Dlk2	AI413481|DLK-2|Egfl9	delta-like 2 homolog (Drosophila)	protein-coding
Adult	Gata4	chr8	23246999	23247200	intron (NM_001162947, intron 10 of 14)	intron	-11561	NM_001347318	NM_177898	Nek5	6530411J22|BB049667	NIMA (never in mitosis gene a)-related expressed kinase 5	protein-coding
Adult	Gata4	chr2	76999853	77000054	intron (NM_001025576, intron 2 of 23)	intron	8738	NM_001025576	NM_001025576	Ccdc141	2610301F02Rik|CAMDI|ENSMUSG00000075261	coiled-coil domain containing 141	protein-coding
Adult	Gata4	chr12	103677751	103677952	5' UTR (NM_011175, exon 1 of 14)	5' UT	171	NM_011175	NM_011175	Lgmn	AEP|AI746452|AU022324|Prsc1	legumain	protein-coding
Adult	Gata4	chr6	54631430	54631631	promoter-TSS (NM_001289740)	TSS	-87	NM_001289740	NM_026629	Mturn	2410066E13Rik|AI448550|B230212L03Rik	maturin, neural progenitor differentiation regulator homolog (Xenopus)	protein-coding
Adult	Gata4	chr12	103654605	103654806	intron (NM_011175, intron 2 of 13)	intron	23317	NM_011175	NM_011175	Lgmn	AEP|AI746452|AU022324|Prsc1	legumain	protein-coding
Adult	Gata4	chr9	68893851	68894052	intron (NM_013646, intron 1 of 10)	intron	-243696	NM_001289916	NM_013646	Rora	9530021D13Rik|Nr1f1|ROR1|ROR2|ROR3|nmf267|sg|staggerer|tmgc26	RAR-related orphan receptor alpha	protein-coding
Adult	Gata4	chr5	124656556	124656757	intron (NM_011256, intron 2 of 24)	intron	-19466	NM_001289472	NM_011256	Pitpnm2	NIR3|RDGBA2|Rdgb2|mKIAA1457	phosphatidylinositol transfer protein, membrane-associated 2	protein-coding
Adult	Gata4	chr15	74539757	74539958	promoter-TSS (NM_008415)	TSS	-106	NM_008415	NM_008415	Jrk	-	jerky	protein-coding
Adult	Gata4	chr8	37739588	37739789	intron (NM_001194940, intron 5 of 17)	intron	56419	NM_001194941	NM_015802	Dlc1	A730069N07Rik|Arhgap7|HP|STARD12|dlc-1	deleted in liver cancer 1	protein-coding
Adult	Gata4	chr10	79101683	79101884	TTS (NM_001033473)	TTS	-1121	NM_001024539	NM_001024539	Shc2	6720466E06|SCK|ShcB|Sli	SHC (Src homology 2 domain containing) transforming protein 2	protein-coding
Adult	Gata4	chr6	49232277	49232478	Intergenic	intergenic	-18327	NM_198102	NM_198102	Tra2a	1500010G04Rik|AL022798|G430041M01Rik|mAWMS1	transformer 2 alpha homolog (Drosophila)	protein-coding
Adult	Gata4	chr11	102179458	102179659	promoter-TSS (NM_001044383)	TSS	851	NM_001302955	NM_011551	Ubtf	A930005G04Rik|NOR-90|Tcfubf|UBF|UBF-1|UBF1	upstream binding transcription factor, RNA polymerase I	protein-coding
Adult	Gata4	chr12	109475909	109476110	intron (NM_001159910, intron 1 of 5)	intron	37617	NM_001159910	NM_001159910	Ccdc85c	EG668158|Gm265|Gm9010	coiled-coil domain containing 85C	protein-coding
Adult	Gata4	chr9	22037317	22037518	intron (NM_001164624, intron 1 of 4)	intron	7262	NM_001164624	NM_172763	Zfp809	BB114266|C330026E23	zinc finger protein 809	protein-coding
Adult	Gata4	chrX	68617812	68618013	promoter-TSS (NM_001313702)	TSS	-22	NM_016985	NM_016985	Mtmr1	AW049210	myotubularin related protein 1	protein-coding
Adult	Gata4	chr10	53055236	53055437	intron (NM_001204983, intron 3 of 12)	intron	-2155	NM_023129	NM_023129	Pln	Plb	phospholamban	protein-coding
Adult	Gata4	chr3	98888087	98888288	Intergenic	intergenic	34443	NR_110516	NR_110516	Gm12440	OTTMUSG00000006864	predicted gene 12440	ncRNA
Adult	Gata4	chr5	138188355	138188556	exon (NM_023910, exon 2 of 5)	exon	1259	NM_029805	NM_023910	Tsc22d4	0610009M14Rik|1700023B23Rik|AI415410|Thg-1pit|Tilz2	TSC22 domain family, member 4	protein-coding
Adult	Gata4	chr5	137789935	137790136	Intergenic	intergenic	-1301	NM_001159571	NM_010144	Ephb4	AI042935|Htk|MDK2|Myk1|Tyro11	Eph receptor B4	protein-coding
Adult	Gata4	chr12	52945987	52946188	Intergenic	intergenic	-15565	NM_144788	NM_144788	Hectd1	A630086P08Rik|AI844876|b2b327Clo|opm	HECT domain containing 1	protein-coding
Adult	Gata4	chr7	137130387	137130588	Intergenic	intergenic	24809	NR_046077	NR_046077	Gm4265	-	predicted gene 4265	ncRNA
Adult	Gata4	chr7	137836122	137836323	5' UTR (NM_021314, exon 1 of 18)	5' UT	153	NM_001347637	NM_021314	Tacc2	mKIAA4180	transforming, acidic coiled-coil containing protein 2	protein-coding
Adult	Gata4	chr8	114320614	114320815	intron (NM_011801, intron 5 of 6)	intron	-52966	NM_009954	NM_009954	Bcar1	AI385681|Cas|Crkas	breast cancer anti-estrogen resistance 1	protein-coding
Adult	Gata4	chr12	70993834	70994035	promoter-TSS (NM_178628)	TSS	-157	NM_178628	NM_178628	Atl1	4930435M24Rik|Adfsp|Fsp1|Spg3|Spg3a	atlastin GTPase 1	protein-coding
Adult	Gata4	chr1	39592306	39592507	promoter-TSS (NM_028043)	TSS	-240	NM_028043	NM_028043	Cnot11	2410015L18Rik|C40|D1Bwg0212e	CCR4-NOT transcription complex, subunit 11	protein-coding
Adult	Gata4	chr19	23564369	23564570	Intergenic	intergenic	-41658	NM_174857	NM_174857	Mamdc2	1200015L10Rik|AI591564|mamcan	MAM domain containing 2	protein-coding
Adult	Gata4	chr6	136435382	136435583	Intergenic	intergenic	-31889	NM_019426	NM_019426	Atf7ip	2610204M12Rik|AM|Mcaf1	activating transcription factor 7 interacting protein	protein-coding
Adult	Gata4	chr8	93657300	93657501	intron (NM_001302267, intron 1 of 10)	intron	525	NM_001302266	NM_010241	Aktip	AL023020|Fif|Ft|Ft1|Fts	thymoma viral proto-oncogene 1 interacting protein	protein-coding
Adult	Gata4	chr10	93977463	93977664	promoter-TSS (NM_172051)	TSS	-38	NM_172051	NM_172051	Tmcc3	AW488095|C630016B22Rik|C88213|Tmcc1	transmembrane and coiled coil domains 3	protein-coding
Adult	Gata4	chr11	3102354	3102555	promoter-TSS (NM_001166548)	TSS	99	NM_001166548	NM_023743	Eif4enif1	2610509L04Rik|A930019J01Rik|AA410001|AU021239|Clast4|D11Ertd166e	eukaryotic translation initiation factor 4E nuclear import factor 1	protein-coding
Adult	Gata4	chr14	105774005	105774206	Intergenic	intergenic	-52670	NR_045859	NR_045859	5430440P10Rik	-	RIKEN cDNA 5430440P10 gene	ncRNA
Adult	Gata4	chr4	150229325	150229526	promoter-TSS (NR_040649)	TSS	226	NM_133753	NM_133753	Errfi1	1300002F13Rik|AI788755|Mig-6|Mig6|RALT	ERBB receptor feedback inhibitor 1	protein-coding
Adult	Gata4	chr16	14381229	14381430	intron (NM_008576, intron 1 of 30)	intron	19679	NM_008576	NM_008576	Abcc1	Abcc1a|Abcc1b|MRP|Mdrap|Mrp1	ATP-binding cassette, sub-family C (CFTR/MRP), member 1	protein-coding
Adult	Gata4	chr10	90039288	90039489	promoter-TSS (NM_001177396)	TSS	-47	NM_001177396	NM_181398	Anks1b	AIDA-1b|C030032C09Rik|E530015N03Rik|ENSMUSG00000078431|Gm10937|Gm1555	ankyrin repeat and sterile alpha motif domain containing 1B	protein-coding
Adult	Gata4	chr9	56719101	56719302	intron (NM_139001, intron 1 of 9)	intron	6291	NM_139001	NM_139001	Cspg4	4732461B14Rik|AN2|NG2	chondroitin sulfate proteoglycan 4	protein-coding
Adult	Gata4	chr1	113761236	113761437	5' UTR (NM_001081316, exon 1 of 2)	5' UT	158	NM_001081316	NM_001081316	Dsel	9330132E09Rik|DS-epi2	dermatan sulfate epimerase-like	protein-coding
Adult	Gata4	chr6	55082898	55083099	promoter-TSS (NM_009953)	TSS	11	NM_001288618	NM_009953	Crhr2	CRF-R2|CRFR2alpha|CRFR2beta|Crfr2	corticotropin releasing hormone receptor 2	protein-coding
Adult	Gata4	chr11	18873089	18873290	intron (NM_010789, intron 7 of 11)	intron	45782	NM_010789	NM_010789	Meis1	C530044H18Rik|Evi8	Meis homeobox 1	protein-coding
Adult	Gata4	chr8	79646292	79646493	intron (NM_001083906, intron 3 of 8)	intron	219986	NM_001083906	NM_001083906	Nr3c2	MR|Mlr	nuclear receptor subfamily 3, group C, member 2	protein-coding
Adult	Gata4	chr6	95668544	95668745	intron (NM_011507, intron 1 of 10)	intron	195	NM_011507	NM_011507	Suclg2	AF171077|AW556404|D6Wsu120e|G-SCS|GTPSCS|SCS-betaG	succinate-Coenzyme A ligase, GDP-forming, beta subunit	protein-coding
Adult	Gata4	chr3	136332442	136332643	promoter-TSS (NM_001293622)	TSS	-487	NM_008913	NM_008913	Ppp3ca	2900074D19Rik|CN|Caln|Calna|CnA	protein phosphatase 3, catalytic subunit, alpha isoform	protein-coding
Adult	Gata4	chr5	141047664	141047865	Intergenic	intergenic	-6744	NM_030022	NM_030022	Grifin	E130101O17Rik	galectin-related inter-fiber protein	protein-coding
Adult	Gata4	chr11	105946240	105946441	intron (NM_011947, intron 1 of 15)	intron	125	NM_011947	NM_011947	Map3k3	AW548911|MAPKKK3|Mekk3|mKIAA4031	mitogen-activated protein kinase kinase kinase 3	protein-coding
Adult	Gata4	chr7	132991179	132991380	intron (NM_001081022, intron 15 of 27)	intron	139890	NM_001081022	NM_001081022	D430042O09Rik	Kiaa0556	RIKEN cDNA D430042O09 gene	protein-coding
Adult	Gata4	chr11	100774173	100774374	intron (NM_213659, intron 1 of 23)	intron	26580	NM_213660	NM_011486	Stat3	1110034C02Rik|AW109958|Aprf	signal transducer and activator of transcription 3	protein-coding
Adult	Gata4	chr13	69137724	69137925	intron (NM_153534, intron 1 of 24)	intron	594	NM_153534	NM_153534	Adcy2	mKIAA1060	adenylate cyclase 2	protein-coding
Adult	Gata4	chr4	48138072	48138273	intron (NM_026343, intron 1 of 7)	intron	382	NM_026343	NM_026343	Stx17	4833418L03Rik|6330411F21Rik|9030425C21Rik|AW048351	syntaxin 17	protein-coding
Adult	Gata4	chr5	65884056	65884257	promoter-TSS (NM_133697)	TSS	-83	NM_133697	NM_133697	Smim14	1110003E01Rik|1700127H04Rik|5430439C17Rik|MAd4	small integral membrane protein 14	protein-coding
Adult	Gata4	chr6	35283667	35283868	intron (NR_040526, intron 1 of 2)	intron	2922	NR_040526	NR_040526	1700065J11Rik	-	RIKEN cDNA 1700065J11 gene	ncRNA
Adult	Gata4	chr17	34056309	34056510	promoter-TSS (NM_009318)	TSS	-13	NM_001025313	NM_009318	Tapbp	D17Wsu91e|TPN	TAP binding protein	protein-coding
Adult	Gata4	chr2	167686042	167686243	Intergenic	intergenic	-71684	NM_011201	NM_011201	Ptpn1	PTP-1B|PTP-HA2|PTP1B	protein tyrosine phosphatase, non-receptor type 1	protein-coding
Adult	Gata4	chr11	90539274	90539475	intron (NM_028011, intron 3 of 15)	intron	9540	NM_028011	NM_028011	Tom1l1	2310045L10Rik|C80573|Srcasm	target of myb1-like 1 (chicken)	protein-coding
Adult	Gata4	chr10	14265184	14265385	promoter-TSS (NM_001002268)	TSS	-443	NM_001002268	NM_001002268	Adgrg6	1190004A11Rik|AI449247|AW045736|DREG|Gm222|Gpr126	adhesion G protein-coupled receptor G6	protein-coding
Adult	Gata4	chr5	134932603	134932804	promoter-TSS (NM_001081469)	TSS	-118	NM_001081463	NM_020331	Gtf2ird1	1700012P16Rik|BEN|Cream1|ESTM9|GTF3|Gtf2il|MusTRD1|Tg(Alb1-Myc)166.8Sst|WBSCR11|X83320	general transcription factor II I repeat domain-containing 1	protein-coding
Adult	Gata4	chr7	105851509	105851710	promoter-TSS (NM_028410)	TSS	-172	NR_144495	NR_144495	Gm15506	OTTMUSG00000023003	predicted gene 15506	ncRNA
Adult	Gata4	chr19	33049473	33049674	Intergenic	intergenic	-182028	NR_039552	NR_039552	Mir3970	mmu-mir-3970|mu-mir-3970	microRNA 3970	ncRNA
Adult	Gata4	chr12	30559654	30559855	intron (NM_001093775, intron 18 of 24)	intron	-63146	NM_181395	NM_181395	Pxdn	2310075M15Rik|C85409|E330004E07|VPO1|mKIAA0230	peroxidasin	protein-coding
Adult	Gata4	chr10	69170050	69170251	intron (NM_170730, intron 1 of 17)	intron	173695	NM_170690	NM_009670	Ank3	2900054D09Rik|AI314020|Ank-3|AnkG|Ankyrin-3|Ankyrin-G	ankyrin 3, epithelial	protein-coding
Adult	Gata4	chr3	49733508	49733709	Intergenic	intergenic	-172371	NM_130448	NM_130448	Pcdh18	3110038E07Rik|BB095589|PCDH68L	protocadherin 18	protein-coding
Adult	Gata4	chr15	36750072	36750273	Intergenic	intergenic	-23489	NM_001253806	NM_011740	Ywhaz	1110013I11Rik|14-3-3zeta|AI596267|AL022924|AU020854	tyrosine 3-monooxygenase/tryptophan 5-monooxygenase activation protein, zeta polypeptide	protein-coding
Adult	Gata4	chr19	53082988	53083189	intron (NM_133216, intron 8 of 20)	intron	2157	NR_105834	NR_105834	Mir6407	Gm27832|mmu-mir-6407	microRNA 6407	ncRNA
Adult	Gata4	chr3	95238337	95238538	5' UTR (NM_001037737, exon 1 of 22)	5' UT	126	NM_001037737	NM_009709	Arnt	D3Ertd557e|Drnt|ESTM42|Hif1b|W08714|bHLHe2|mKIAA4051	aryl hydrocarbon receptor nuclear translocator	protein-coding
Adult	Gata4	chr1	192802565	192802766	5' UTR (NM_144879, exon 1 of 8)	5' UT	211	NM_144879	NM_144879	Vash2	B130052G07Rik	vasohibin 2	protein-coding
Adult	Gata4	chr12	100305180	100305381	Intergenic	intergenic	95737	NR_038130	NR_038130	4930474N09Rik	-	RIKEN cDNA 4930474N09 gene	ncRNA
Adult	Gata4	chr5	125342381	125342582	promoter-TSS (NM_001081750)	TSS	109	NM_144819	NM_144819	Ccdc92	AW050178|D5Bwg0834e	coiled-coil domain containing 92	protein-coding
Adult	Gata4	chr9	101841331	101841532	intron (NM_173447, intron 12 of 15)	intron	365873	NR_106163	NR_106163	Mir7243	Gm27363|mmu-mir-7243	microRNA 7243	ncRNA
Adult	Gata4	chr11	86776602	86776803	intron (NM_001005341, intron 2 of 4)	intron	30561	NM_001005341	NM_001005341	Ypel2	6430570G24|E130113K08Rik	yippee-like 2 (Drosophila)	protein-coding
Adult	Gata4	chr1	55462820	55463021	5' UTR (NM_001114663, exon 1 of 6)	5' UT	131	NM_001114663	NM_001114663	Plcl1	C230017K02Rik|PLC-L|PLC-L1|PLCE|PLCL|PLDL1|PRIP|PRIP-1	phospholipase C-like 1	protein-coding
Adult	Gata4	chr16	13448665	13448866	promoter-TSS (NR_030549)	TSS	-850	NR_030549	NR_030549	Mir193b	Mir193|Mirn193b|mir-193b	microRNA 193b	ncRNA
Adult	Gata4	chr2	163223181	163223382	5' UTR (NM_021566, exon 1 of 6)	5' UT	427	NM_021566	NM_021566	Jph2	1110002E14Rik|JP-2|Jp2	junctophilin 2	protein-coding
Adult	Gata4	chr5	28117600	28117801	intron (NM_018878, intron 1 of 20)	intron	389	NM_018878	NM_018878	Paxip1	D5Ertd149e|PTIP	PAX interacting (with transcription-activation domain) protein 1	protein-coding
Adult	Gata4	chr17	74794784	74794985	promoter-TSS (NM_001252478)	TSS	-63	NM_001252478	NM_144798	Slc30a6	9530029F08Rik|ZnT6	solute carrier family 30 (zinc transporter), member 6	protein-coding
Adult	Gata4	chr18	79663717	79663918	Intergenic	intergenic	-357688	NM_053099	NM_053099	Setbp1	C130092E12|Seb|mKIAA0437	SET binding protein 1	protein-coding
Adult	Gata4	chr11	51687873	51688074	Intergenic	intergenic	-16991	NM_199299	NM_199299	Jade2	1200017K05Rik|AI480685|Phf15|mKIAA0239	jade family PHD finger 2	protein-coding
Adult	Gata4	chr7	117850323	117850524	Intergenic	intergenic	-61296	NM_001276301	NM_009667	Ampd3	-	adenosine monophosphate deaminase 3	protein-coding
Adult	Gata4	chr3	156223793	156223994	promoter-TSS (NM_177274)	TSS	757	NR_040398	NR_040398	4930570G19Rik	C630015G22	RIKEN cDNA 4930570G19 gene	ncRNA
Adult	Gata4	chr12	58331401	58331602	promoter-TSS (NM_001164370)	TSS	90	NM_001164370	NM_001164370	Mipol1	1700081O04Rik|6030439O22Rik|AU021838|AW536152|D12Ertd19e	mirror-image polydactyly 1	protein-coding
Adult	Gata4	chr14	58444590	58444791	promoter-TSS (NM_026401)	TSS	309	NM_198605	NM_198605	Ska3	F630043A04Rik	spindle and kinetochore associated complex subunit 3	protein-coding
Adult	Gata4	chr15	79074638	79074839	intron (NM_001045558, intron 6 of 12)	intron	10439	NM_020516	NM_020516	Slc16a8	Mct3	solute carrier family 16 (monocarboxylic acid transporters), member 8	protein-coding
Adult	Gata4	chr8	129185096	129185297	Intergenic	intergenic	-67861	NM_001164598	NM_001164598	Irf2bp2	E130305N23Rik|IRF-2BP2	interferon regulatory factor 2 binding protein 2	protein-coding
Adult	Gata4	chr8	48760497	48760698	promoter-TSS (NM_023503)	TSS	-85	NM_023503	NM_023503	Ing2	2810011M06Rik|Ing1l|Ing2b|P33ING2	inhibitor of growth family, member 2	protein-coding
Adult	Gata4	chr1	34197673	34197874	intron (NM_134448, intron 6 of 97)	intron	-19401	NM_010081	NM_010081	Dst	2310001O04Rik|A830042E19Rik|AW554249|BP230|BPAG1-n|Bpag|Bpag1|Macf2|ah|athetoid|dt|mKIAA0728|nmf203|nmf339	dystonin	protein-coding
Adult	Gata4	chr1	93218524	93218725	promoter-TSS (NM_001033292)	TSS	-27	NM_001033292	NM_001033292	Espnl	Gm556	espin-like	protein-coding
Adult	Gata4	chr19	53112768	53112969	intron (NM_133216, intron 1 of 20)	intron	275	NM_133216	NM_133216	Xpnpep1	D230045I08Rik|sAMP	X-prolyl aminopeptidase (aminopeptidase P) 1, soluble	protein-coding
Adult	Gata4	chr4	137323498	137323699	intron (NM_007431, intron 1 of 11)	intron	-1209	NM_001287172	NM_007431	Alpl	ALP|APTNAP|Akp-2|Akp2|TNAP|TNSALP	alkaline phosphatase, liver/bone/kidney	protein-coding
Adult	Gata4	chr17	87152610	87152811	promoter-TSS (NM_010137)	TSS	-493	NM_010137	NM_010137	Epas1	HIF-2alpha|HIF2A|HLF|HRF|MOP2|bHLHe73	endothelial PAS domain protein 1	protein-coding
Adult	Gata4	chr19	9973985	9974186	promoter-TSS (NM_016692)	TSS	-63	NM_016692	NM_016692	Incenp	2700067E22Rik|AU019509|C130081E20|C77457	inner centromere protein	protein-coding
Adult	Gata4	chr12	88145252	88145453	Intergenic	intergenic	70034	NM_001195767	NM_001195767	Lrrc74a	EG627607|Gm6772|Lrrc74	leucine rich repeat containing 74A	protein-coding
Adult	Gata4	chr11	114300595	114300796	intron (NR_027643, intron 1 of 2)	intron	9478	NR_027643	NM_177008	4932435O22Rik	-	RIKEN cDNA 4932435O22 gene	ncRNA
Adult	Gata4	chr17	26977928	26978129	exon (NM_008700, exon 1 of 2)	exon	481	NM_008700	NM_008700	Nkx2-5	Csx|Nkx-2.5|Nkx2.5|tinman	NK2 homeobox 5	protein-coding
Adult	Gata4	chr5	118426678	118426879	promoter-TSS (NM_001346588)	TSS	0	NM_145564	NM_145564	Fbxo21	2810425J22Rik|AU016673	F-box protein 21	protein-coding
Adult	Gata4	chr17	80689356	80689557	promoter-TSS (NM_194269)	TSS	-95	NM_194269	NM_194269	Morn2	Mopt	MORN repeat containing 2	protein-coding
Adult	Gata4	chr1	172264927	172265128	intron (NM_027528, intron 6 of 7)	intron	26036	NM_001039593	NM_001039593	1700015E13Rik	-	RIKEN cDNA 1700015E13 gene	protein-coding
Adult	Gata4	chr5	30968708	30968909	promoter-TSS (NM_007681)	TSS	-450	NM_001302130	NM_007681	Cenpa	Cenp-A	centromere protein A	protein-coding
Adult	Gata4	chr9	41801052	41801253	intron (NM_011436, intron 32 of 47)	intron	131219	NM_011436	NM_011436	Sorl1	2900010L19Rik|AI596264|AW261561|LR11|SorLA|gp250|mSorLA	sortilin-related receptor, LDLR class A repeats-containing	protein-coding
Adult	Gata4	chr13	23855248	23855449	promoter-TSS (NM_030609)	TSS	-188	NM_030609	NM_030609	Hist1h1a	H1.1|H1a|H1f1|H1var3	histone cluster 1, H1a	protein-coding
Adult	Gata4	chr9	95471732	95471933	Intergenic	intergenic	11597	NM_198414	NM_198414	Paqr9	1700020G04Rik	progestin and adipoQ receptor family member IX	protein-coding
Adult	Gata4	chr7	56085906	56086107	exon (NM_013808, exon 6 of 6)	exon	13034	NM_013808	NM_013808	Csrp3	CRP3|MLP|MMLP	cysteine and glycine-rich protein 3	protein-coding
Adult	Gata4	chr13	90229123	90229324	promoter-TSS (NM_025335)	TSS	-11	NM_028012	NM_028012	Xrcc4	2310057B22Rik|AW413319|AW545101	X-ray repair complementing defective repair in Chinese hamster cells 4	protein-coding
Adult	Gata4	chr5	73597234	73597435	intron (NM_028194, intron 2 of 62)	intron	50522	NM_028194	NM_028194	Fryl	2010313D22Rik|2310004H21Rik|2510002A14Rik|9030227G01Rik|mKIAA0826	FRY like transcription coactivator	protein-coding
Adult	Gata4	chr10	121845926	121846127	Intergenic	intergenic	-39528	NM_016847	NM_016847	Avpr1a	AVPR|Avpr1|V1a|V1aR	arginine vasopressin receptor 1A	protein-coding
Adult	Gata4	chr9	114887501	114887702	Intergenic	intergenic	-44497	NM_175380	NM_175380	Gpd1l	2210409H23Rik|D9Ertd660e	glycerol-3-phosphate dehydrogenase 1-like	protein-coding
Adult	Gata4	chr19	23109593	23109794	Intergenic	intergenic	-106022	NM_010638	NM_010638	Klf9	2310051E17Rik|AA589643|BTEB-1|Bteb1|ENSMUSG00000055440|Gm9971	Kruppel-like factor 9	protein-coding
Adult	Gata4	chr15	58649800	58650001	intron (NM_175212, intron 1 of 6)	intron	5081	NM_175212	NM_175212	Tmem65	2610029O13Rik|4930438D12Rik	transmembrane protein 65	protein-coding
Adult	Gata4	chr4	107420618	107420819	Intergenic	intergenic	-54145	NM_001080926	NM_053073	Lrp8	4932703M08Rik|AA921429|AI848122|ApoER2|Lr8b	low density lipoprotein receptor-related protein 8, apolipoprotein e receptor	protein-coding
Adult	Gata4	chr3	98186129	98186330	promoter-TSS (NM_172863)	TSS	-174	NM_172863	NM_172863	Zfp697	9430053K19|AI467503|Znf697	zinc finger protein 697	protein-coding
Adult	Gata4	chr19	23210312	23210513	Intergenic	intergenic	-5303	NM_010638	NM_010638	Klf9	2310051E17Rik|AA589643|BTEB-1|Bteb1|ENSMUSG00000055440|Gm9971	Kruppel-like factor 9	protein-coding
Adult	Gata4	chr6	29161956	29162157	intron (NM_001302934, intron 2 of 14)	intron	240	NM_011829	NM_011829	Impdh1	B930086D20Rik|IMPDH-I	inosine 5'-phosphate dehydrogenase 1	protein-coding
Adult	Gata4	chr3	70678606	70678807	Intergenic	intergenic	-67494	NR_040556	NR_040556	Gm6634	EG625901	predicted gene 6634	ncRNA
Adult	Gata4	chr1	180307126	180307327	Intergenic	intergenic	-28785	NM_026626	NM_026626	Efcab2	1700073K01Rik|D830011E08Rik	EF-hand calcium binding domain 2	protein-coding
Adult	Gata4	chr9	63247050	63247251	promoter-TSS (NM_027090)	TSS	-100	NM_027090	NM_027090	2300009A05Rik	-	RIKEN cDNA 2300009A05 gene	protein-coding
Adult	Gata4	chr2	34227194	34227395	exon (NM_001290576, exon 1 of 8)	exon	270	NM_001290576	NM_016768	Pbx3	-	pre B cell leukemia homeobox 3	protein-coding
Adult	Gata4	chr3	130974706	130974907	exon (NM_008212, exon 1 of 8)	exon	212	NM_008212	NM_008212	Hadh	AA409008|AU019341|AW742602|HCDH|Hadhsc|Schad	hydroxyacyl-Coenzyme A dehydrogenase	protein-coding
Adult	Gata4	chr2	48669294	48669495	promoter-TSS (NM_007396)	TSS	-234	NM_007396	NM_007396	Acvr2a	ActrIIa|Acvr2|TactrII	activin receptor IIA	protein-coding
Adult	Gata4	chr7	29704753	29704954	intron (NM_021895, intron 1 of 20)	intron	38179	NM_001110807	NM_021894	Capn12	CANP 12	calpain 12	protein-coding
Adult	Gata4	chr11	16951816	16952017	promoter-TSS (NM_029861)	TSS	-20	NM_029861	NM_029861	Cnrip1	1500041B16Rik|3110054C06Rik|5330437A18Rik|AI854501|C2orf32	cannabinoid receptor interacting protein 1	protein-coding
Adult	Gata4	chr1	39424398	39424599	promoter-TSS (NM_001252218)	TSS	-197	NM_001252219	NM_053257	Rpl31	Dts	ribosomal protein L31	protein-coding
Adult	Gata4	chr17	67691499	67691700	intron (NM_008984, intron 1 of 30)	intron	12199	NM_008984	NM_008984	Ptprm	RPTPmu|mKIAA4044	protein tyrosine phosphatase, receptor type, M	protein-coding
Adult	Gata4	chr6	100236989	100237190	intron (NM_019743, intron 1 of 4)	intron	262	NM_019743	NM_019743	Rybp	2410018J24Rik|DEDAF|YEAF1	RING1 and YY1 binding protein	protein-coding
Adult	Gata4	chr8	114148510	114148711	3' UTR (NM_133206, exon 4 of 4)	3' UT	5611	NM_027570	NM_027570	Ldhd	4733401P21Rik|D8Bwg1320e	lactate dehydrogenase D	protein-coding
Adult	Gata4	chr16	70535177	70535378	intron (NM_028803, intron 14 of 15)	intron	-81392	NR_040474	NR_040474	D16Ertd519e	-	DNA segment, Chr 16, ERATO Doi 519, expressed	ncRNA
Adult	Gata4	chr14	56364310	56364511	promoter-TSS (NM_026403)	TSS	110	NM_026819	NM_026819	Dhrs1	1110029G07Rik|AW112170|D14Ertd484e	dehydrogenase/reductase (SDR family) member 1	protein-coding
Adult	Gata4	chr8	108282317	108282518	promoter-TSS (NM_027469)	TSS	89	NM_027469	NM_027469	Gfod2	5730466C23Rik	glucose-fructose oxidoreductase domain containing 2	protein-coding
Adult	Gata4	chr18	74719056	74719257	intron (NM_201600, intron 1 of 38)	intron	-28379	NR_045368	NR_045368	1700120E14Rik	-	RIKEN cDNA 1700120E14 gene	ncRNA
Adult	Gata4	chr9	70350832	70351033	intron (NM_033604, intron 1 of 14)	intron	599	NM_033604	NM_033604	Rnf111	ARK|Arkadia	ring finger 111	protein-coding
Adult	Gata4	chr19	25073949	25074150	promoter-TSS (NM_028785)	TSS	31	NM_028785	NM_028785	Dock8	1200017A24Rik|5830472H07Rik|A130095G14Rik|AI461977	dedicator of cytokinesis 8	protein-coding
Adult	Gata4	chr5	115223435	115223636	promoter-TSS (NM_019834)	TSS	-35	NM_001347400	NM_019834	Git2	1500036H07Rik|5830420E16Rik|6430510B20Rik|9630056M03Rik|B230104M05Rik|CAT2|mKIAA0148	G protein-coupled receptor kinase-interactor 2	protein-coding
Adult	Gata4	chr14	12385871	12386072	promoter-TSS (NM_008981)	TSS	-95	NM_008981	NM_008981	Ptprg	5430405N12Rik|AW046354|AW549872|RPTPgamma	protein tyrosine phosphatase, receptor type, G	protein-coding
Adult	Gata4	chr18	75856239	75856440	intron (NM_201354, intron 1 of 11)	intron	1010	NM_201354	NM_201354	Ctif	Gm672	CBP80/20-dependent translation initiation factor	protein-coding
Adult	Gata4	chr18	39223439	39223640	intron (NM_175164, intron 1 of 22)	intron	70741	NM_175164	NM_175164	Arhgap26	1810044B20Rik|2610010G17Rik|4933432P15Rik|AI853435|mKIAA0621	Rho GTPase activating protein 26	protein-coding
Adult	Gata4	chr4	134502420	134502621	Intergenic	intergenic	15626	NM_026780	NM_026780	Syf2	1110018L13Rik|Cbpin|D4Bwg1551e|Gcipip|Ntc31|mp29|p29	SYF2 homolog, RNA splicing factor (S. cerevisiae)	protein-coding
Adult	Gata4	chr16	91505587	91505788	3' UTR (NM_010508, exon 11 of 11)	3' UT	20228	NM_010508	NM_010508	Ifnar1	CD118|Ifar|Ifnar|Ifrc|Infar	interferon (alpha and beta) receptor 1	protein-coding
Adult	Gata4	chr2	92337023	92337224	Intergenic	intergenic	-36449	NM_145832	NM_145832	Slc35c1	E430007K15Rik|fuct1	solute carrier family 35, member C1	protein-coding
Adult	Gata4	chr7	52308452	52308653	promoter-TSS (NM_175022)	TSS	-302	NM_175022	NM_175022	Prr12	6720469B10|BC058674	proline rich 12	protein-coding
Adult	Gata4	chr11	59103938	59104139	intron (NM_009522, intron 1 of 3)	intron	214	NM_009522	NM_009522	Wnt3a	Wnt-3a|vt	wingless-type MMTV integration site family, member 3A	protein-coding
Adult	Gata4	chr17	35978428	35978629	promoter-TSS (NM_001010833)	TSS	86	NM_001010833	NM_001010833	Mdc1	6820401C03|AA413496|Nfbd1|mKIAA0170	mediator of DNA damage checkpoint 1	protein-coding
Adult	Gata4	chr8	3392974	3393175	promoter-TSS (NM_133962)	TSS	67	NM_133962	NM_133962	Arhgef18	AI467246|D030053O22Rik	rho/rac guanine nucleotide exchange factor (GEF) 18	protein-coding
Adult	Gata4	chr8	118243130	118243331	Intergenic	intergenic	-12437	NM_001025577	NM_001025577	Maf	2810401A20Rik|A230108G15Rik|AW047063|c-maf	avian musculoaponeurotic fibrosarcoma oncogene homolog	protein-coding
Adult	Gata4	chr14	56566599	56566800	Intergenic	intergenic	-3188	NM_010780	NM_010780	Cma1	MMCP-5|Mcp-5|Mcp5|Mcpt5	chymase 1, mast cell	protein-coding
Adult	Gata4	chr4	137306104	137306305	intron (NM_001287172, intron 6 of 11)	intron	16185	NM_001287172	NM_007431	Alpl	ALP|APTNAP|Akp-2|Akp2|TNAP|TNSALP	alkaline phosphatase, liver/bone/kidney	protein-coding
Adult	Gata4	chr3	32743499	32743700	intron (NM_001013024, intron 2 of 20)	intron	27052	NM_001013024	NM_001013024	Usp13	2700071E21Rik|AI848077|ISOT3|IsoT-3	ubiquitin specific peptidase 13 (isopeptidase T-3)	protein-coding
Adult	Gata4	chr2	165714062	165714263	Intergenic	intergenic	-3825	NM_001252587	NM_027230	Zmynd8	1110013E22Rik|2010005I16Rik|3632413B07Rik|AI316811|AL024039|Prkcbp1|RACK7	zinc finger, MYND-type containing 8	protein-coding
Adult	Gata4	chr7	91754315	91754516	promoter-TSS (NM_010176)	TSS	36	NM_010176	NM_010176	Fah	-	fumarylacetoacetate hydrolase	protein-coding
Adult	Gata4	chr8	98239756	98239957	promoter-TSS (NM_001035123)	TSS	44	NM_001035123	NM_001035123	Setd6	0610039J04Rik|3110004G14Rik|AI413388|C76402	SET domain containing 6	protein-coding
Adult	Gata4	chr2	166539083	166539284	exon (NM_177782, exon 1 of 40)	exon	148	NM_177782	NM_177782	Prex1	G630042G04|P-REX1|Setd6	phosphatidylinositol-3,4,5-trisphosphate-dependent Rac exchange factor 1	protein-coding
Adult	Gata4	chr15	8393739	8393940	intron (NM_201232, intron 1 of 45)	intron	623	NM_201232	NM_027707	Nipbl	Idn3	Nipped-B homolog (Drosophila)	protein-coding
Adult	Gata4	chrX	156065461	156065662	5' UTR (NM_001135727, exon 1 of 18)	5' UT	358	NM_001135727	NM_021389	Sh3kbp1	1200007H22Rik|1700125L08Rik|5830464D22Rik|AI447724|Cin85|IN85|Ruk|Seta	SH3-domain kinase binding protein 1	protein-coding
Adult	Gata4	chr10	6820626	6820827	Intergenic	intergenic	-14465	NM_027391	NM_027391	Iyd	0610009A07Rik|AI265638|Dehal1	iodotyrosine deiodinase	protein-coding
Adult	Gata4	chr8	4404509	4404710	Intergenic	intergenic	55022	NM_009138	NM_009138	Ccl25	A130072A22Rik|AI852536|CKb15|Scya25|TECK	chemokine (C-C motif) ligand 25	protein-coding
Adult	Gata4	chr7	73059771	73059972	intron (NM_011048, intron 2 of 21)	intron	52850	NM_001291184	NM_011048	Pcsk6	C86343|Pace4|SPC4	proprotein convertase subtilisin/kexin type 6	protein-coding
Adult	Gata4	chr11	98603141	98603342	5' UTR (NM_001313983, exon 1 of 10)	5' UT	143	NM_178060	NM_178060	Thra	6430529J03Rik|AW259572|Erba|Nr1a1|Rvr|T3R[a]|T3Ralpha|Thra1|Thra2|c-erbA-1|c-erbA-alpha|c-erbAalpha	thyroid hormone receptor alpha	protein-coding
Adult	Gata4	chr8	41393604	41393805	promoter-TSS (NR_106126)	TSS	300	NM_030110	NM_030110	Micu3	2900075B16Rik|Efha2	mitochondrial calcium uptake family, member 3	protein-coding
Adult	Gata4	chr10	55834862	55835063	5' UTR (NM_001163833, exon 2 of 2)	5' UT	8240	NM_001163833	NM_133751	Msl3l2	1700060H10Rik	male-specific lethal 3-like 2 (Drosophila)	protein-coding
Adult	Gata4	chr4	150222814	150223015	intron (NR_040649, intron 3 of 3)	intron	6143	NR_040649	NR_040649	1700045H11Rik	-	RIKEN cDNA 1700045H11 gene	ncRNA
Adult	Gata4	chr16	34067136	34067337	intron (NM_177357, intron 34 of 59)	intron	-100148	NM_009471	NM_009471	Umps	1700095D23Rik|AA408257|AL033308|BB164745	uridine monophosphate synthetase	protein-coding
Adult	Gata4	chr11	98647047	98647248	Intergenic	intergenic	-9935	NM_028722	NM_028722	Msl1	2810017F12Rik|4121402D02Rik|4930463F05Rik|AA682082|Msl-1	male-specific lethal 1 homolog (Drosophila)	protein-coding
Adult	Gata4	chr11	72951748	72951949	promoter-TSS (NM_010353)	TSS	-53	NM_010353	NM_010353	Gsg2	Haspin	germ cell associated 2, haspin	protein-coding
Adult	Gata4	chr1	123464444	123464645	promoter-TSS (NM_025860)	TSS	12	NM_025860	NM_025860	Ddx18	2310005B10Rik	DEAD (Asp-Glu-Ala-Asp) box polypeptide 18	protein-coding
Adult	Gata4	chr3	122986203	122986404	intron (NM_027135, intron 3 of 22)	intron	15890	NM_027135	NM_027135	Sec24d	2310020L09Rik|Gm1349	Sec24 related gene family, member D (S. cerevisiae)	protein-coding
Adult	Gata4	chr10	75236170	75236371	promoter-TSS (NM_010027)	TSS	-152	NM_010027	NM_010027	Ddt	C78655	D-dopachrome tautomerase	protein-coding
Adult	Gata4	chr19	3325334	3325535	intron (NM_013495, intron 1 of 18)	intron	2134	NM_013495	NM_013495	Cpt1a	C730027G07|CPTI|Cpt1	carnitine palmitoyltransferase 1a, liver	protein-coding
Adult	Gata4	chr17	82069748	82069949	intron (NR_104580, intron 1 of 8)	intron	67878	NR_104580	NM_011406	Slc8a1	AI852629|AV344025|D930008O12Rik|Ncx1	solute carrier family 8 (sodium/calcium exchanger), member 1	protein-coding
Adult	Gata4	chr12	9985484	9985685	Intergenic	intergenic	-391192	NM_027588	NM_027588	Nt5c1b	4921514H13Rik|AIRP|CN-IB|cN1B	5'-nucleotidase, cytosolic IB	protein-coding
Adult	Gata4	chr2	132111933	132112134	intron (NM_001291039, intron 1 of 12)	intron	359	NM_001291039	NM_138651	Cds2	5730450N06Rik|5730460C18Rik|AI854580|D2Wsu127e	CDP-diacylglycerol synthase (phosphatidate cytidylyltransferase) 2	protein-coding
Adult	Gata4	chr16	38452366	38452567	intron (NM_007414, intron 1 of 3)	intron	302	NM_007414	NM_007414	Adprh	Arh1	ADP-ribosylarginine hydrolase	protein-coding
Adult	Gata4	chr11	107133756	107133957	intron (NM_145823, intron 5 of 9)	intron	-83162	NM_133702	NM_133702	Nol11	1500002M01Rik|AU015220|AU019874	nucleolar protein 11	protein-coding
Adult	Gata4	chr2	160830170	160830371	intron (NR_126509, intron 16 of 35)	intron	-92196	NM_182840	NM_182840	Emilin3	1110013O17Rik|EMILIN-3|EMILIN-5|EMILIN-T|Emilin5	elastin microfibril interfacer 3	protein-coding
Adult	Gata4	chr7	149645321	149645522	Intergenic	intergenic	-1295	NM_001271510	NM_019391	Lsp1	Lsp-1|WP34|p50|pp52	lymphocyte specific 1	protein-coding
Adult	Gata4	chr16	10412037	10412238	intron (NM_011955, intron 1 of 10)	intron	107	NM_011955	NM_011955	Nubp1	-	nucleotide binding protein 1	protein-coding
Adult	Gata4	chr12	88136793	88136994	Intergenic	intergenic	61575	NM_001195767	NM_001195767	Lrrc74a	EG627607|Gm6772|Lrrc74	leucine rich repeat containing 74A	protein-coding
Adult	Gata4	chr4	57447365	57447566	Intergenic	intergenic	-70302	NR_038179	NR_038178	1700042G15Rik	-	RIKEN cDNA 1700042G15 gene	ncRNA
Adult	Gata4	chr10	59748481	59748682	intron (NM_001146124, intron 1 of 13)	intron	1373	NM_001146124	NM_011179	Psap	AI037048|SGP-1	prosaposin	protein-coding
Adult	Gata4	chr2	180523263	180523464	Intergenic	intergenic	-11759	NM_080641	NM_080641	Bhlhe23	A930001L02Rik|BETA4|Beta3b|Bhlhb4	basic helix-loop-helix family, member e23	protein-coding
Adult	Gata4	chr15	80475987	80476188	promoter-TSS (NR_105922)	TSS	-415	NR_105922	NR_105922	Mir6957	Gm27895|mmu-mir-6957	microRNA 6957	ncRNA
Adult	Gata4	chr6	86476474	86476675	promoter-TSS (NM_011865)	TSS	-416	NM_011865	NM_011865	Pcbp1	WBP17|[a]CP-1|alphaCP-1|hnRNP E1	poly(rC) binding protein 1	protein-coding
Adult	Gata4	chr11	115948820	115949021	promoter-TSS (NM_016852)	TSS	-612	NM_001347642	NM_016852	Wbp2	-	WW domain binding protein 2	protein-coding
Adult	Gata4	chr7	124524768	124524969	exon (NM_175645, exon 1 of 12)	exon	376	NM_175645	NM_175645	Xylt1	8030490L12	xylosyltransferase 1	protein-coding
Adult	Gata4	chr19	40345953	40346154	promoter-TSS (NM_016861)	TSS	52	NM_016861	NM_016861	Pdlim1	CLP36|Clim1|mClim1	PDZ and LIM domain 1 (elfin)	protein-coding
Adult	Gata4	chr2	77180069	77180270	Intergenic	intergenic	-61521	NM_175465	NM_175465	Sestd1	1500031J16Rik|A930010O20|Solo/Trio8	SEC14 and spectrin domains 1	protein-coding
Adult	Gata4	chr17	24832960	24833161	promoter-TSS (NM_027988)	TSS	40	NM_023040	NM_023040	Gfer	Alr|ERV1	growth factor, erv1 (S. cerevisiae)-like (augmenter of liver regeneration)	protein-coding
Adult	Gata4	chr8	87158804	87159005	intron (NM_007578, intron 43 of 46)	intron	27846	NM_010499	NM_010499	Ier2	AI317238|Ch1|Pip92	immediate early response 2	protein-coding
Adult	Gata4	chr6	134961475	134961676	promoter-TSS (NM_026360)	TSS	-54	NM_026360	NM_026360	Ddx47	4930588A18Rik|C77285	DEAD (Asp-Glu-Ala-Asp) box polypeptide 47	protein-coding
Adult	Gata4	chr7	106850855	106851056	intron (NM_175316, intron 1 of 13)	intron	4396	NM_001252530	NM_175316	Slco2b1	AI060904|AI852653|OATP-B|Slc21a9	solute carrier organic anion transporter family, member 2b1	protein-coding
Adult	Gata4	chr6	144865610	144865811	Intergenic	intergenic	131621	NM_001024468	NM_007532	Bcat1	BCATc|Eca39	branched chain aminotransferase 1, cytosolic	protein-coding
Adult	Gata4	chr7	150325934	150326135	intron (NM_008434, intron 1 of 15)	intron	32876	NM_008434	NM_008434	Kcnq1	AW559127|KVLQT1|Kcna9	potassium voltage-gated channel, subfamily Q, member 1	protein-coding
Adult	Gata4	chr7	51941435	51941636	Intergenic	intergenic	-15323	NM_001271540	NM_028021	Myh14	2400004E04Rik|II-C|NHMCII|NMHC II-C	myosin, heavy polypeptide 14	protein-coding
Adult	Gata4	chr5	104937402	104937603	5' UTR (NM_001166581, exon 1 of 2)	5' UT	132	NM_001166581	NM_001166581	BC005561	-	cDNA sequence BC005561	protein-coding
Adult	Gata4	chr1	79846720	79846921	intron (NM_009255, intron 1 of 8)	intron	8419	NM_009255	NM_009255	Serpine2	B230326M24Rik|PAI-1|PI-7|PI7|PN-1|Spi4	serine (or cysteine) peptidase inhibitor, clade E, member 2	protein-coding
Adult	Gata4	chr2	102499087	102499288	5' UTR (NM_001077514, exon 1 of 11)	5' UT	348	NM_001077514	NM_011393	Slc1a2	1700091C19Rik|2900019G14Rik|AI159670|Eaat2|GLT-1|GLT1|MGLT1	solute carrier family 1 (glial high affinity glutamate transporter), member 2	protein-coding
Adult	Gata4	chr7	134164578	134164779	promoter-TSS (NM_001102563)	TSS	46	NM_001102563	NM_001102563	Prrt2	1500031I19Rik|AI195361|DSPB3	proline-rich transmembrane protein 2	protein-coding
Adult	Gata4	chr2	19611847	19612048	Intergenic	intergenic	32259	NM_027715	NM_027715	Otud1	4933428L19Rik	OTU domain containing 1	protein-coding
Adult	Gata4	chr8	125736582	125736783	promoter-TSS (NM_145606)	TSS	5	NM_145606	NM_145606	Chmp1a	2900018H07Rik|Pcoln3	charged multivesicular body protein 1A	protein-coding
Adult	Gata4	chr10	80729516	80729717	promoter-TSS (NM_025317)	TSS	54	NM_025317	NM_025317	Mrpl54	0610008M19Rik|D10Sut1e	mitochondrial ribosomal protein L54	protein-coding
Adult	Gata4	chr19	5474653	5474854	promoter-TSS (NM_001164352)	TSS	19	NM_001164352	NM_021474	Efemp2	0610011K11Rik|Fbln4|MBP1	epidermal growth factor-containing fibulin-like extracellular matrix protein 2	protein-coding
Adult	Gata4	chr5	120136263	120136464	intron (NR_040416, intron 2 of 2)	intron	4863	NR_040416	NR_040416	Tbx3os2	Gm16065|OTTMUSG00000029666	T-box 3, opposite strand 2	ncRNA
Adult	Gata4	chr11	100388392	100388593	intron (NM_134037, intron 1 of 27)	intron	821	NM_001199296	NM_134037	Acly	A730098H14Rik|AW538652	ATP citrate lyase	protein-coding
Adult	Gata4	chr10	105278304	105278505	promoter-TSS (NM_207522)	TSS	31	NM_207522	NM_207522	Mettl25	-	methyltransferase like 25	protein-coding
Adult	Gata4	chr5	33972262	33972463	promoter-TSS (NM_178390)	TSS	-79	NM_178390	NM_178390	Fam53a	2410018C17Rik|5430419M09Rik|Dntnp	family with sequence similarity 53, member A	protein-coding
Adult	Gata4	chr8	94154140	94154341	intron (NM_011936, intron 8 of 8)	intron	171312	NM_001253822	NM_008393	Irx3	AI894186	Iroquois related homeobox 3	protein-coding
Adult	Gata4	chr3	127540406	127540607	promoter-TSS (NM_145964)	TSS	-97	NM_001346718	NM_145964	Ap1ar	AA407621|C78909|Gadkin	adaptor-related protein complex 1 associated regulatory protein	protein-coding
Adult	Gata4	chr18	36658061	36658262	Intergenic	intergenic	17297	NM_010415	NM_010415	Hbegf	AW047313|Dtr|Dts|Hegfl	heparin-binding EGF-like growth factor	protein-coding
Adult	Gata4	chr8	92250485	92250686	Intergenic	intergenic	621565	NM_172913	NM_172913	Tox3	500-9|BC052044|C230068E13|CAGF9|Tnrc9	TOX high mobility group box family member 3	protein-coding
Adult	Gata4	chr7	111061608	111061809	Intergenic	intergenic	-1867	NM_001271020	NM_146959	Olfr631	MOR3-1	olfactory receptor 631	protein-coding
Adult	Gata4	chr11	78511390	78511591	promoter-TSS (NM_008702)	TSS	-564	NM_008702	NM_008702	Nlk	AI194375	nemo like kinase	protein-coding
Adult	Gata4	chr2	180436423	180436624	intron (NM_001291432, intron 1 of 5)	intron	283	NM_011805	NM_011805	Dido1	6720461J16Rik|D130048F08Rik|DATF-1|DIO-1|Datf1|dido	death inducer-obliterator 1	protein-coding
Adult	Gata4	chr17	43766628	43766829	exon (NM_001161366, exon 1 of 5)	exon	519	NM_001161366	NM_198418	Tdrd6	AB097085|Tdr2	tudor domain containing 6	protein-coding
Adult	Gata4	chr5	118794159	118794360	Intergenic	intergenic	99024	NM_001081236	NM_001081236	2410131K14Rik	-	RIKEN cDNA 2410131K14 gene	protein-coding
Adult	Gata4	chr6	50062880	50063081	intron (NM_019939, intron 1 of 12)	intron	2741	NM_019939	NM_008016	Mpp6	P55t|Pals2	membrane protein, palmitoylated 6 (MAGUK p55 subfamily member 6)	protein-coding
Adult	Gata4	chr19	46944090	46944291	intron (NM_001102471, intron 5 of 6)	intron	92650	NM_029810	NM_029810	Nt5c2	2010002I23Rik|CnII|ENSMUSG00000025039|Gm9751|Gmp|Nt5b|Pnt5|cN-II	5'-nucleotidase, cytosolic II	protein-coding
Adult	Gata4	chr6	145745225	145745426	Intergenic	intergenic	-11577	NM_027760	NM_027760	Rassf8	5133400D11Rik|AA815821|AW123240|Hoj1|mHoj-1	Ras association (RalGDS/AF-6) domain family (N-terminal) member 8	protein-coding
Adult	Gata4	chr6	22825403	22825604	promoter-TSS (NM_001081306)	TSS	2	NM_001311064	NM_011219	Ptprz1	AI850339|DSD-1-PG|PTPbeta|PTPzeta|Ptprz|Ptpz|R-PTP-zeta|RPTPz|Rptpbeta	protein tyrosine phosphatase, receptor type Z, polypeptide 1	protein-coding
Adult	Gata4	chr4	116855147	116855348	promoter-TSS (NM_134471)	TSS	-19	NM_134471	NM_134471	Kif2c	4930402F02Rik|ESTM5|Knsl6|MCAK|X83316	kinesin family member 2C	protein-coding
Adult	Gata4	chr13	94268513	94268714	exon (NM_021310, exon 1 of 11)	exon	1149	NM_021310	NM_021310	Jmy	-	junction-mediating and regulatory protein	protein-coding
Adult	Gata4	chr5	135964890	135965091	intron (NM_146001, intron 1 of 30)	intron	56001	NM_146001	NM_146001	Hip1	2610109B09Rik|A930014B11Rik|E130315I21Rik|mKIAA4113	huntingtin interacting protein 1	protein-coding
Adult	Gata4	chr13	6647418	6647619	intron (NM_019703, intron 1 of 21)	intron	498	NM_001291071	NM_019703	Pfkp	1200015H23Rik|9330125N24Rik|ATP-PFK|PFK-C|PFK-P	phosphofructokinase, platelet	protein-coding
Adult	Gata4	chr4	97445102	97445303	intron (NM_010905, intron 1 of 10)	intron	886	NM_010905	NM_010905	Nfia	1110047K16Rik|9430022M17Rik|CTF|NF1-A|NF1A	nuclear factor I/A	protein-coding
Adult	Gata4	chr8	88364632	88364833	promoter-TSS (NM_199446)	TSS	115	NM_028007	NM_028007	Itfg1	2310047C21Rik|AI314457|Cda08|D8Wsu49e	integrin alpha FG-GAP repeat containing 1	protein-coding
Adult	Gata4	chr8	71317567	71317768	promoter-TSS (NM_001293791)	TSS	-160	NM_001293792	NM_027590	Ints10	4921521J11Rik|AI462004	integrator complex subunit 10	protein-coding
Adult	Gata4	chr3	107888056	107888257	intron (NM_028779, intron 1 of 17)	intron	163	NM_001346665	NM_028779	Ampd2	1200014F01Rik|AI552571|Ampd-2|m4521Dajl	adenosine monophosphate deaminase 2	protein-coding
Adult	Gata4	chr5	31916392	31916593	intron (NM_025796, intron 1 of 3)	intron	169	NM_025796	NM_025796	Mrpl33	0610009M10Rik|L33mt|MRP-L33	mitochondrial ribosomal protein L33	protein-coding
Adult	Gata4	chr11	74643391	74643592	promoter-TSS (NM_010813)	TSS	-934	NM_010813	NM_010813	Mnt	Rox|bHLHd3	max binding protein	protein-coding
Adult	Gata4	chr3	122686733	122686934	intron (NM_133857, intron 1 of 15)	intron	531	NM_133857	NM_133857	Usp53	AA939927|Phxr3|Sp6|mKIAA1350|mbo	ubiquitin specific peptidase 53	protein-coding
Adult	Gata4	chr10	41924786	41924987	intron (NM_019740, intron 2 of 3)	intron	71661	NM_019740	NM_019740	Foxo3	1110048B16Rik|2010203A17Rik|C76856|FKHRL1|Fkhr2|Foxo3a	forkhead box O3	protein-coding
Adult	Gata4	chr3	96218555	96218756	promoter-TSS (NR_001579)	TSS	100	NR_001579	NR_001579	Terc	mTER|mTR	telomerase RNA component	ncRNA
Adult	Gata4	chr9	20411887	20412088	promoter-TSS (NR_033729)	TSS	69	NR_033729	NM_175110	Fbxl12os	5730577I03Rik	F-box and leucine-rich repeat protein 12, opposite strand	pseudo
Adult	Gata4	chr10	39797495	39797696	intron (NM_001114332, intron 2 of 5)	intron	-52522	NM_144821	NM_144821	Mfsd4b1	AI317395|AI482555|Naglt1a	major facilitator superfamily domain containing 4B1	protein-coding
Adult	Gata4	chr9	114577477	114577678	Intergenic	intergenic	-20371	NM_146229	NM_146229	Dync1li1	1110053F02Rik|Dnclic1|LIC-1	dynein cytoplasmic 1 light intermediate chain 1	protein-coding
Adult	Gata4	chr3	145941627	145941828	intron (NM_022983, intron 2 of 2)	intron	57803	NM_022983	NM_022983	Lpar3	Edg7|lpA3	lysophosphatidic acid receptor 3	protein-coding
Adult	Gata4	chr10	45205645	45205846	Intergenic	intergenic	-15739	NM_001031772	NM_001031772	Lin28b	2810403D23Rik|D030047M17Rik|Lin-28.2	lin-28 homolog B (C. elegans)	protein-coding
Adult	Gata4	chr2	154032695	154032896	intron (NM_001012392, intron 5 of 15)	intron	6680	NM_153418	NM_153418	Bpifb1	Lplunc1	BPI fold containing family B, member 1	protein-coding
Adult	Gata4	chr12	25670211	25670412	intron (NM_001081378, intron 2 of 31)	intron	10515	NM_001081378	NM_001081378	Kidins220	3110039L19Rik|AI194387|AI316525|C330002I19Rik|mKIAA1250	kinase D-interacting substrate 220	protein-coding
Adult	Gata4	chr9	122930442	122930643	promoter-TSS (NM_001164823)	TSS	99	NM_001164823	NM_025339	Tmem42	0610027O18Rik|4933429E06Rik|AV003444|D9Ertd662e	transmembrane protein 42	protein-coding
Adult	Gata4	chr7	88830373	88830574	intron (NM_001164086, intron 1 of 8)	intron	7377	NM_001164087	NM_011983	Homer2	9330120H11Rik|AW539445|CPD|Vesl-2	homer scaffolding protein 2	protein-coding
Adult	Gata4	chr17	29574303	29574504	Intergenic	intergenic	-53586	NM_008842	NM_008842	Pim1	Pim-1	proviral integration site 1	protein-coding
Adult	Gata4	chr17	46297771	46297972	promoter-TSS (NM_001145979)	TSS	-109	NM_001145979	NM_019581	Gtpbp2	nmf205	GTP binding protein 2	protein-coding
Adult	Gata4	chr3	28680090	28680291	promoter-TSS (NM_177586)	TSS	-42	NM_177586	NM_177586	Eif5a2	9630038B20|eIF5AII	eukaryotic translation initiation factor 5A2	protein-coding
Adult	Gata4	chr9	34913544	34913745	intron (NM_009178, intron 1 of 10)	intron	-10668	NR_029475	NR_029475	4930581F22Rik	-	RIKEN cDNA 4930581F22 gene	ncRNA
Adult	Gata4	chr3	51314833	51315034	Intergenic	intergenic	27046	NM_016858	NM_016858	Rab33b	-	RAB33B, member RAS oncogene family	protein-coding
Adult	Gata4	chr10	76903773	76903974	Intergenic	intergenic	22753	NR_027377	NR_027377	Gm17769	-	predicted gene, 17769	ncRNA
Adult	Gata4	chr11	18920494	18920695	Intergenic	intergenic	-1623	NM_001193271	NM_010789	Meis1	C530044H18Rik|Evi8	Meis homeobox 1	protein-coding
Adult	Gata4	chr1	156898921	156899122	Intergenic	intergenic	47744	NM_010500	NM_010500	Ier5	-	immediate early response 5	protein-coding
Adult	Gata4	chr11	106348434	106348635	intron (NM_023913, intron 1 of 21)	intron	575	NM_023913	NM_023913	Ern1	9030414B18Rik|AI225830|C85377|Ire1a|Ire1alpha|Ire1p	endoplasmic reticulum (ER) to nucleus signalling 1	protein-coding
Adult	Gata4	chr7	140968433	140968634	promoter-TSS (NM_001286032)	TSS	-40	NM_025850	NM_025850	Fank1	1700007B22Rik|AI850911	fibronectin type 3 and ankyrin repeat domains 1	protein-coding
Adult	Gata4	chr6	101301248	101301449	intron (NM_018884, intron 3 of 9)	intron	26542	NM_018884	NM_018884	Pdzrn3	1110020C07Rik|AI429718|AL023082|LNX3|SEMACAP3|Semcap3	PDZ domain containing RING finger 3	protein-coding
Adult	Gata4	chr5	112359147	112359348	Intergenic	intergenic	-168500	NR_045832	NM_207252	E130006D01Rik	Gm16018|Gm681|OTTMUSG00000029083	RIKEN cDNA E130006D01 gene	ncRNA
Adult	Gata4	chr16	87496038	87496239	promoter-TSS (NM_009840)	TSS	-25	NM_009840	NM_009840	Cct8	AI132397|Cctq|Tcpq	chaperonin containing Tcp1, subunit 8 (theta)	protein-coding
Adult	Gata4	chr1	121970307	121970508	promoter-TSS (NM_019432)	TSS	-51	NM_019432	NM_019432	Tmem37	AI173373|AW540203|Pr|Pr1	transmembrane protein 37	protein-coding
Adult	Gata4	chr8	90484588	90484789	Intergenic	intergenic	-1195	NM_033327	NM_033327	Zfp423	Ebfaz|Roaz|Zfp104|Znf423|ataxia1|mKIAA0760|nur12	zinc finger protein 423	protein-coding
Adult	Gata4	chr2	163511504	163511705	intron (NM_001039390, intron 2 of 4)	intron	-8168	NM_011106	NM_011106	Pkig	PKIgamma	protein kinase inhibitor, gamma	protein-coding
Adult	Gata4	chr12	15624180	15624381	Intergenic	intergenic	183626	NR_105809	NR_105809	Mir6387	Gm27281|mmu-mir-6387	microRNA 6387	ncRNA
Adult	Gata4	chr16	30966855	30967056	intron (NM_198626, intron 3 of 3)	intron	114562	NM_198626	NM_198626	Xxylt1	AI480653	xyloside xylosyltransferase 1	protein-coding
Adult	Gata4	chr8	13907774	13907975	promoter-TSS (NM_025785)	TSS	69	NM_025785	NM_025785	Fbxo25	9130015I06Rik|AI649137|Fbx25	F-box protein 25	protein-coding
Adult	Gata4	chr16	33062443	33062644	promoter-TSS (NM_172823)	TSS	-63	NM_172823	NM_172823	Lmln	5330415H22Rik|AI465495	leishmanolysin-like (metallopeptidase M8 family)	protein-coding
Adult	Gata4	chr5	120881788	120881989	promoter-TSS (NM_008499)	TSS	-6	NM_008499	NM_008499	Lhx5	Lim2	LIM homeobox protein 5	protein-coding
Adult	Gata4	chr18	69632277	69632478	intron (NM_001083967, intron 5 of 19)	intron	127003	NM_001083967	NM_013685	Tcf4	5730422P05Rik|ASP-I2|E2-2|E2.2|ITF-2|ITF-2b|ITF2|ME2|MITF-2A|MITF-2B|SEF-2|SEF2|SEF2-1|TFE|Tcf-4|bHLHb19	transcription factor 4	protein-coding
Adult	Gata4	chr11	97223454	97223655	promoter-TSS (NM_138657)	TSS	-310	NM_138657	NM_138657	Socs7	2310063P06Rik|C85125|Nap4	suppressor of cytokine signaling 7	protein-coding
Adult	Gata4	chr12	109512771	109512972	exon (NM_001159910, exon 1 of 6)	exon	755	NM_001159910	NM_001159910	Ccdc85c	EG668158|Gm265|Gm9010	coiled-coil domain containing 85C	protein-coding
Adult	Gata4	chr4	141640008	141640209	promoter-TSS (NR_027137)	TSS	-104	NR_027137	NR_027137	Tmem51os1	ENSMUSG00000073728|Gm10565|Tmem51as1	Tmem51 opposite strand 1	ncRNA
Adult	Gata4	chr18	37854138	37854339	promoter-TSS (NM_033588)	TSS	84	NM_033588	NM_033588	Pcdhga5	-	protocadherin gamma subfamily A, 5	protein-coding
Adult	Gata4	chr17	56752819	56753020	TTS (NM_028782)	TTS	102	NM_018730	NM_018730	Rpl36	-	ribosomal protein L36	protein-coding
Adult	Gata4	chr4	86394705	86394906	5' UTR (NM_184088, exon 1 of 32)	5' UT	347	NM_184088	NM_184088	Dennd4c	1700065A05Rik|AA420392	DENN/MADD domain containing 4C	protein-coding
Adult	Gata4	chr5	37729655	37729856	promoter-TSS (NM_145920)	TSS	39	NM_145920	NM_145920	Evc2	1110017L09Rik|Lbn|limbin	Ellis van Creveld syndrome 2	protein-coding
Adult	Gata4	chr5	52232221	52232422	Intergenic	intergenic	-273358	NR_132764	NM_008904	Ppargc1a	A830037N07Rik|ENSMUSG00000079510|Gm11133|PGC-1|PPARGC-1-alpha|Pgc-1alpha|Pgc1|Pgco1|Ppargc1	peroxisome proliferative activated receptor, gamma, coactivator 1 alpha	protein-coding
Adult	Gata4	chr6	21217760	21217961	intron (NM_019697, intron 1 of 5)	intron	51752	NM_019697	NM_019697	Kcnd2	AI839615|AW555701|Kv4.2|R75121|mKIAA1044	potassium voltage-gated channel, Shal-related family, member 2	protein-coding
Adult	Gata4	chr13	73397759	73397960	promoter-TSS (NM_018885)	TSS	-85	NM_018885	NM_018885	Irx4	-	Iroquois related homeobox 4 (Drosophila)	protein-coding
Adult	Gata4	chr11	98543826	98544027	promoter-TSS (NM_009439)	TSS	59	NM_009439	NM_009439	Psmd3	AI255837|AntP91a|D11Bwg1349e|Psd3|Tstap91a	proteasome (prosome, macropain) 26S subunit, non-ATPase, 3	protein-coding
Adult	Gata4	chr7	143252171	143252372	Intergenic	intergenic	-207735	NR_102277	NR_102277	C030029H02Rik	-	RIKEN cDNA C030029H02 gene	ncRNA
Adult	Gata4	chr9	30252901	30253102	intron (NM_028874, intron 8 of 10)	intron	18088	NM_028874	NM_028874	Snx19	3526401K03Rik|AI195321|AI848208|mKIAA0254	sorting nexin 19	protein-coding
Adult	Gata4	chr9	43895664	43895865	intron (NM_198091, intron 1 of 11)	intron	2762	NM_198091	NM_016808	Usp2	B930035K21Rik|Ubp41	ubiquitin specific peptidase 2	protein-coding
Adult	Gata4	chr10	52101906	52102107	promoter-TSS (NM_001199272)	TSS	-77	NM_001199272	NM_053187	Gopc	2210402P09Rik|AI844555|CAL|FIG|GOPC1|PIST	golgi associated PDZ and coiled-coil motif containing	protein-coding
Adult	Gata4	chr2	152614870	152615071	intron (NM_009743, intron 2 of 2)	intron	35062	NM_053091	NM_053091	Cox4i2	Cox4b|CoxIV-2	cytochrome c oxidase subunit IV isoform 2	protein-coding
Adult	Gata4	chr6	92133975	92134176	promoter-TSS (NM_025578)	TSS	-59	NM_025578	NM_025578	Mrps25	2810429N01Rik|Rpms25	mitochondrial ribosomal protein S25	protein-coding
Adult	Gata4	chr13	74777302	74777503	promoter-TSS (NM_030711)	TSS	83	NM_030711	NM_030711	Erap1	Arts1|ERAAP|PILSA|PILSAP	endoplasmic reticulum aminopeptidase 1	protein-coding
Adult	Gata4	chr11	8524396	8524597	intron (NM_001083587, intron 1 of 30)	intron	40041	NM_001083587	NM_001083587	Tns3	BC023928|F830010I22Rik|TEM6|Tens1	tensin 3	protein-coding
Adult	Gata4	chr3	9439978	9440179	intron (NM_133218, intron 7 of 8)	intron	37001	NR_015499	NR_015499	C030034L19Rik	A130044O20Rik	RIKEN cDNA C030034L19 gene	ncRNA
Adult	Gata4	chr4	142083084	142083285	Intergenic	intergenic	-287869	NM_001109685	NM_144531	Kazn	2310007B04Rik|9030409G11Rik|AI256607|AI666764|AW061099|Kaz|Kazrin	kazrin, periplakin interacting protein	protein-coding
Adult	Gata4	chr2	30121086	30121287	promoter-TSS (NM_001252568)	TSS	-536	NM_172267	NM_172267	Phyhd1	-	phytanoyl-CoA dioxygenase domain containing 1	protein-coding
Adult	Gata4	chr5	31829130	31829331	promoter-TSS (NM_009206)	TSS	-96	NM_028150	NM_028150	Supt7l	2610524B01Rik|6030455L14Rik	suppressor of Ty 7-like	protein-coding
Adult	Gata4	chr4	141349275	141349476	promoter-TSS (NM_001277932)	TSS	-151	NM_001277932	NM_015733	Casp9	AI115399|APAF-3|AW493809|CASP-9|Caspase-9|ICE-LAP6|Mch6	caspase 9	protein-coding
Adult	Gata4	chr2	21063730	21063931	Intergenic	intergenic	63161	NM_027728	NM_027728	Enkur	4933434I06Rik|AU016229	enkurin, TRPC channel interacting protein	protein-coding
Adult	Gata4	chr11	95120381	95120582	Intergenic	intergenic	-2361	NM_053093	NM_053093	Tac4	AW489379|PPT-C	tachykinin 4	protein-coding
Adult	Gata4	chr1	87942398	87942599	promoter-TSS (NM_001144992)	TSS	61	NM_001144992	NM_001144992	2810459M11Rik	-	RIKEN cDNA 2810459M11 gene	protein-coding
Adult	Gata4	chr4	55185376	55185577	Intergenic	intergenic	-177437	NM_009011	NM_009011	Rad23b	0610007D13Rik|AV001138|HR23B|mHR23B|p58	RAD23 homolog B, nucleotide excision repair protein	protein-coding
Adult	Gata4	chr11	120521556	120521757	5' UTR (NM_175263, exon 2 of 12)	5' UT	494	NM_175263	NM_175263	Notum	5730593N15Rik	notum pectinacetylesterase homolog (Drosophila)	protein-coding
Adult	Gata4	chr12	113146004	113146205	5' UTR (NM_011625, exon 1 of 17)	5' UT	161	NM_011625	NM_011625	Ppp1r13b	AI449786|ASPP1|AW545810|Tp53bp2|Trp53bp2|p85	protein phosphatase 1, regulatory (inhibitor) subunit 13B	protein-coding
Adult	Gata4	chr4	115690287	115690488	5' UTR (NM_010173, exon 1 of 15)	5' UT	119	NM_010173	NM_010173	Faah	AW412498	fatty acid amide hydrolase	protein-coding
Adult	Gata4	chr7	87909195	87909396	intron (NM_016721, intron 5 of 37)	intron	38921	NM_016721	NM_016721	Iqgap1	AA682088|D7Ertd237e|D7Ertd257e|mKIAA0051	IQ motif containing GTPase activating protein 1	protein-coding
Adult	Gata4	chr13	64253623	64253824	intron (NM_175494, intron 1 of 4)	intron	783	NM_175494	NM_175494	Zfp367	8030486J21Rik|ZFF29a|ZFF29b|Znf367	zinc finger protein 367	protein-coding
Adult	Gata4	chr13	112726803	112727004	Intergenic	intergenic	68760	NR_130345	NR_130345	Gm15326	OTTMUSG00000020187	predicted gene 15326	ncRNA
Adult	Gata4	chr7	29594010	29594211	Intergenic	intergenic	-1798	NM_177301	NM_177301	Hnrnpl	C79783|D830027H13Rik|Hnrpl	heterogeneous nuclear ribonucleoprotein L	protein-coding
Adult	Gata4	chr8	48981839	48982040	intron (NM_133791, intron 4 of 22)	intron	72104	NM_029383	NM_029383	Cldn22	2210404A22Rik|5330431C14Rik|9530051B05Rik	claudin 22	protein-coding
Adult	Gata4	chr16	18629541	18629742	intron (NM_213614, intron 2 of 11)	intron	389	NM_213614	NM_213614	Sept5	Cdcrel-1|Cdcrel1|Pnutl1	septin 5	protein-coding
Adult	Gata4	chr13	95779790	95779991	intron (NM_172590, intron 7 of 12)	intron	33592	NM_172590	NM_172590	Wdr41	B830029I03Rik|MSTP048	WD repeat domain 41	protein-coding
Adult	Gata4	chr10	79926513	79926714	Intergenic	intergenic	-30216	NM_001164153	NM_011548	Tcf3	A1|AA408400|ALF2|AW209082|E12|E12/E47|E2A|E47|KA1|ME2|Pan1|Pan2|TCF-3|Tcfe2a|VDIR|bHLHb21	transcription factor 3	protein-coding
Adult	Gata4	chr19	29741609	29741810	Intergenic	intergenic	-18800	NM_001081213	NM_146098	Ermp1	D19Ertd410e|D19Wsu12e|Fxna|mKIAA1815	endoplasmic reticulum metallopeptidase 1	protein-coding
Adult	Gata4	chr13	47109994	47110195	exon (NM_175340, exon 1 of 1)	exon	124	NM_175340	NM_175340	Nhlrc1	AI505271|B230309E09Rik|EPM2B	NHL repeat containing 1	protein-coding
Adult	Gata4	chr13	31900123	31900324	exon (NM_008592, exon 1 of 1)	exon	1709	NM_008592	NM_008592	Foxc1	FREAC3|Fkh1|Mf1|Mf4|ch|fkh-1|frkhda	forkhead box C1	protein-coding
Adult	Gata4	chr8	96392750	96392951	intron (NM_001113384, intron 2 of 7)	intron	-55396	NR_026888	NM_029449	4930488L21Rik	4930452J22Rik	RIKEN cDNA 4930488L21 gene	ncRNA
Adult	Gata4	chr18	68092844	68093045	promoter-TSS (NM_172631)	TSS	34	NM_172631	NM_172631	Ldlrad4	8230401C20Rik|A430083H02|A430108L08Rik|C18orf1|D18Ertd653e|D330030L18Rik	low density lipoprotein receptor class A domain containing 4	protein-coding
Adult	Gata4	chr4	130348430	130348631	promoter-TSS (NM_011520)	TSS	79	NM_011520	NM_011520	Sdc3	Synd3|mKIAA0468|syn-3	syndecan 3	protein-coding
Adult	Gata4	chr18	38509702	38509903	Intergenic	intergenic	-11156	NM_011937	NM_011937	Gnpda1	GNPDA|Gnp1|Gnpi|oscillin	glucosamine-6-phosphate deaminase 1	protein-coding
Adult	Gata4	chr8	107152434	107152635	exon (NM_019662, exon 5 of 5)	exon	2686	NM_019662	NM_019662	Rrad	REM3|Rad	Ras-related associated with diabetes	protein-coding
Adult	Gata4	chr11	100287278	100287479	intron (NM_026561, intron 8 of 8)	intron	10371	NM_010221	NM_010221	Fkbp10	AI325255|FKBP-10|FKBP-65|FKBP65|Fkbp-rs1|Fkbp1-rs|Fkbp6|Fkbprp	FK506 binding protein 10	protein-coding
Adult	Gata4	chr2	4438696	4438897	intron (NM_001347086, intron 8 of 24)	intron	-42003	NM_001177844	NM_172475	Frmd4a	2700017I06Rik|5330420J21|AI594879|C230040M21Rik|Frmd4|Gm13190|OTTMUSG00000010806|mKIAA1294	FERM domain containing 4A	protein-coding
Adult	Gata4	chr8	87323759	87323960	intron (NM_010906, intron 1 of 8)	intron	377	NM_010906	NM_010906	Nfix	CTF|NF-I/X|NF1-X|NFI-X	nuclear factor I/X	protein-coding
Adult	Gata4	chr1	133699328	133699529	intron (NM_178079, intron 6 of 12)	intron	5457	NM_178079	NM_178079	Pm20d1	4732466D17Rik|AI098026	peptidase M20 domain containing 1	protein-coding
Adult	Gata4	chr4	115611705	115611906	intron (NM_130865, intron 1 of 4)	intron	725	NM_001025567	NM_130865	Dmbx1	Atx|Cdmx|Mbx|Otx3	diencephalon/mesencephalon homeobox 1	protein-coding
Adult	Gata4	chr13	13905011	13905212	intron (NM_001302997, intron 3 of 3)	intron	28538	NM_010317	NM_010317	Gng4	-	guanine nucleotide binding protein (G protein), gamma 4	protein-coding
Adult	Gata4	chr8	129108046	129108247	Intergenic	intergenic	9189	NM_001164598	NM_001164598	Irf2bp2	E130305N23Rik|IRF-2BP2	interferon regulatory factor 2 binding protein 2	protein-coding
Adult	Gata4	chr12	86814464	86814665	promoter-TSS (NM_010234)	TSS	-286	NM_010234	NM_010234	Fos	D12Rfj1|c-fos|cFos	FBJ osteosarcoma oncogene	protein-coding
Adult	Gata4	chr1	152133797	152133998	Intergenic	intergenic	-32649	NM_001159730	NM_024458	Pdc	Rpr-1|Rpr1	phosducin	protein-coding
Adult	Gata4	chr17	35301561	35301762	intron (NM_001199044, intron 1 of 30)	intron	160	NM_020027	NM_020027	Prrc2a	3110039B05Rik|Bat-2|Bat2|D17H6S51E|G2|Wbp12|mKIAA4178	proline-rich coiled-coil 2A	protein-coding
Adult	Gata4	chr14	104049385	104049586	promoter-TSS (NM_198014)	TSS	26	NM_198014	NM_198014	Slain1	9630044O09Rik|AA675320|AW742596	SLAIN motif family, member 1	protein-coding
Adult	Gata4	chr10	42890357	42890558	intron (NM_175407, intron 1 of 6)	intron	3878	NM_175407	NM_175407	Sobp	2900009C16Rik|5330439J01Rik|JXC1|jc	sine oculis-binding protein homolog (Drosophila)	protein-coding
Adult	Gata4	chr2	150351763	150351964	Intergenic	intergenic	-41065	NM_001034900	NM_001034900	Zfp345	OTTMUSG00000015743	zinc finger protein 345	protein-coding
Adult	Gata4	chr7	106327649	106327850	intron (NM_026384, intron 1 of 7)	intron	3473	NM_026384	NM_026384	Dgat2	0610010B06Rik|ARAT|DGAT-2	diacylglycerol O-acyltransferase 2	protein-coding
Adult	Gata4	chr13	47013917	47014118	intron (NM_010617, intron 2 of 37)	intron	11069	NM_010617	NM_010617	Kif13a	4930505I07Rik|mKIAA4109	kinesin family member 13A	protein-coding
Adult	Gata4	chr14	22642226	22642427	Intergenic	intergenic	-8456	NM_011695	NM_011695	Vdac2	Vdac6|mVDAC2|mVDAC6	voltage-dependent anion channel 2	protein-coding
Adult	Gata4	chr11	115640516	115640717	intron (NM_028014, intron 2 of 31)	intron	13870	NM_028014	NM_028014	Tmem94	2310067B10Rik|Kiaa0195|mKIAA0195	transmembrane protein 94	protein-coding
Adult	Gata4	chr4	42929818	42930019	promoter-TSS (NM_172690)	TSS	-196	NM_001346526	NM_172690	Phf24	GINIP|N28178	PHD finger protein 24	protein-coding
Adult	Gata4	chr1	82835870	82836071	promoter-TSS (NM_010472)	TSS	-64	NM_010472	NM_010472	Agfg1	AU045498|C130049H11Rik|C85612|D730048C23Rik|Hrb|RAB|Rip	ArfGAP with FG repeats 1	protein-coding
Adult	Gata4	chr14	79248790	79248991	promoter-TSS (NM_173758)	TSS	-94	NM_027906	NM_027906	Vwa8	1300010F03Rik|4932416F07Rik|AI957255|Kiaa0564|mKIAA0564	von Willebrand factor A domain containing 8	protein-coding
Adult	Gata4	chr9	65044642	65044843	Intergenic	intergenic	-17754	NM_177460	NM_177460	Parp16	ARTD15|BC055447|C79952|PARP-16	poly (ADP-ribose) polymerase family, member 16	protein-coding
Adult	Gata4	chr13	47319100	47319301	intron (NM_001170643, intron 3 of 7)	intron	29829	NM_001170643	NM_146042	Rnf144b	BC025007|E130105P19Rik|Ibrdc2|Pir2	ring finger protein 144B	protein-coding
Adult	Gata4	chr5	37104311	37104512	Intergenic	intergenic	-17152	NM_001081232	NM_177221	D5Ertd579e	9030221A05Rik|A930018H20Rik|Kiaa0232	DNA segment, Chr 5, ERATO Doi 579, expressed	protein-coding
Adult	Gata4	chr5	140611836	140612037	intron (NM_010752, intron 12 of 17)	intron	185569	NM_010752	NM_010752	Mad1l1	AI173502|AW550425|Mad1	MAD1 mitotic arrest deficient 1-like 1	protein-coding
Adult	Gata4	chr11	100333990	100334191	promoter-TSS (NM_172565)	TSS	5	NM_172565	NM_172565	Klhl11	BC011167	kelch-like 11	protein-coding
Adult	Gata4	chr15	77259109	77259310	intron (NM_001024848, intron 1 of 4)	intron	-17700	NM_001162883	NM_173786	Apol9a	-	apolipoprotein L 9a	protein-coding
Adult	Gata4	chr11	55283331	55283532	intron (NM_013716, intron 1 of 11)	intron	178	NM_013716	NM_013716	G3bp1	AI849976|B430204O07|C87777|G3bp|mKIAA4115	GTPase activating protein (SH3 domain) binding protein 1	protein-coding
Adult	Gata4	chr15	97661907	97662108	5' UTR (NM_001204276, exon 1 of 26)	5' UT	190	NM_001204277	NM_019572	Hdac7	5830434K02Rik|HD7|HD7a|Hdac7a|mFLJ00062	histone deacetylase 7	protein-coding
Adult	Gata4	chr5	76733848	76734049	promoter-TSS (NM_001289826)	TSS	-132	NM_001289826	NM_007715	Clock	5330400M04Rik|KAT13D	circadian locomotor output cycles kaput	protein-coding
Adult	Gata4	chr13	49242332	49242533	exon (NM_001290313, exon 2 of 30)	exon	1264	NM_001290313	NM_029361	Wnk2	1810073P09Rik|AW122246|ESTM15|X83337|mKIAA1760	WNK lysine deficient protein kinase 2	protein-coding
Adult	Gata4	chr11	32122174	32122375	promoter-TSS (NM_001291818)	TSS	18	NM_001291818	NM_010117	Rhbdf1	C16ORF8|Dist|Dist1|Egfr-rs|mKIAA4242	rhomboid 5 homolog 1	protein-coding
Adult	Gata4	chr10	62486841	62487042	promoter-TSS (NM_001079824)	TSS	-318	NM_026085	NM_026085	Pbld2	3110049J23Rik|Mawbp	phenazine biosynthesis-like protein domain containing 2	protein-coding
Adult	Gata4	chr9	121240691	121240892	Intergenic	intergenic	-35284	NM_175114	NM_175114	Trak1	2310001H13Rik|AI413908|AI467545|hyrt|mKIAA1042	trafficking protein, kinesin binding 1	protein-coding
Adult	Gata4	chr8	108674057	108674258	promoter-TSS (NM_133792)	TSS	-141	NM_133792	NM_133792	Pla2g15	ACS|C87498|LLPL|Lpla2|Lypla3	phospholipase A2, group XV	protein-coding
Adult	Gata4	chr5	21290497	21290698	promoter-TSS (NM_011188)	TSS	385	NM_009584	NM_009584	Dnajc2	AU020218|MIDA1|Zrf1|Zrf2	DnaJ heat shock protein family (Hsp40) member C2	protein-coding
Adult	Gata4	chrX	58146023	58146224	exon (NM_009237, exon 1 of 1)	exon	481	NM_009237	NM_009237	Sox3	Sox-3	SRY (sex determining region Y)-box 3	protein-coding
Adult	Gata4	chr13	69698568	69698769	Intergenic	intergenic	-25927	NM_198600	NM_198600	Papd7	LAK-1|POLK|Pols|TRF4|TRF4-1	PAP associated domain containing 7	protein-coding
Adult	Gata4	chr12	77923013	77923214	intron (NM_134050, intron 1 of 6)	intron	397	NM_134050	NM_134050	Rab15	2310012G06Rik|AI840042	RAB15, member RAS oncogene family	protein-coding
Adult	Gata4	chr19	12870611	12870812	promoter-TSS (NM_053009)	TSS	-99	NM_053009	NM_053009	Zfp91	9130014I08Rik|A530054C17Rik|AL024263|AW545902|Pzf|Zfp-91	zinc finger protein 91	protein-coding
Adult	Gata4	chrX	158346157	158346358	intron (NM_001081052, intron 1 of 7)	intron	190773	NM_198409	NM_198409	Rai2	3f8	retinoic acid induced 2	protein-coding
Adult	Gata4	chr8	37676938	37677139	promoter-TSS (NM_015802)	TSS	-42	NM_015802	NM_015802	Dlc1	A730069N07Rik|Arhgap7|HP|STARD12|dlc-1	deleted in liver cancer 1	protein-coding
Adult	Gata4	chr2	103637573	103637774	promoter-TSS (NM_001111289)	TSS	123	NM_001111291	NM_016739	Caprin1	AL022980|Caprin-1|Gpiap|Gpiap1|Mmgpip137|P137|rng105	cell cycle associated protein 1	protein-coding
Adult	Gata4	chr2	122456303	122456504	promoter-TSS (NM_001033256)	TSS	43	NM_001033256	NM_001033256	Spata5l1	AV141009|C130039A10Rik	spermatogenesis associated 5-like 1	protein-coding
Adult	Gata4	chr4	149655518	149655719	promoter-TSS (NM_001085492)	TSS	-406	NM_001085492	NM_001085492	Rere	1110033A15Rik|AI414665|ARG|ARP|ATN1L|AW742570|Atr2|DNB1|eye<m03Jus>|eyes3|mKIAA0458	arginine glutamic acid dipeptide (RE) repeats	protein-coding
Adult	Gata4	chr13	55203003	55203204	Intergenic	intergenic	-1443	NR_121592	NM_011307	Uimc1	9430016E08Rik|D330018D10Rik|D630032M02Rik|RIP110|Rxrip110	ubiquitin interaction motif containing 1	protein-coding
Adult	Gata4	chr4	131477611	131477812	promoter-TSS (NM_001201367)	TSS	26	NM_001201367	NM_001201367	Tmem200b	EG623230	transmembrane protein 200B	protein-coding
Adult	Gata4	chr9	113966439	113966640	promoter-TSS (NM_001101510)	TSS	68	NM_001101510	NM_001101510	Susd5	Gm1126	sushi domain containing 5	protein-coding
Adult	Gata4	chr11	17853532	17853733	promoter-TSS (NR_131916)	TSS	245	NM_026576	NM_026576	Etaa1	5730466H23Rik|AA672646	Ewing tumor-associated antigen 1	protein-coding
Adult	Gata4	chr4	44570953	44571154	intron (NM_008782, intron 8 of 9)	intron	49386	NR_039580	NR_039580	Mir5120	mmu-mir-5120|mu-mir-5120	microRNA 5120	ncRNA
Adult	Gata4	chr11	117699980	117700181	3' UTR (NM_027827, exon 11 of 11)	3' UT	-10470	NM_001012273	NM_009689	Birc5	AAC-11|Api4|TIAP|survivin40	baculoviral IAP repeat-containing 5	protein-coding
Adult	Gata4	chr9	118396847	118397048	Intergenic	intergenic	9641	NM_001164789	NM_010136	Eomes	C77258|TBR-2|Tbr2	eomesodermin	protein-coding
Adult	Gata4	chr4	150539784	150539985	intron (NM_001081557, intron 6 of 23)	intron	76206	NM_001308446	NM_001308446	Gm13090	OTTMUSG00000010356	predicted gene 13090	protein-coding
Adult	Gata4	chr8	13669784	13669985	intron (NM_009025, intron 1 of 23)	intron	7702	NM_009025	NM_009025	Rasa3	AI326412|C86362|E130011G04|GAPIII|hlb381|scat	RAS p21 protein activator 3	protein-coding
Adult	Gata4	chr9	102395531	102395732	Intergenic	intergenic	-12836	NM_024291	NM_024291	Ky	CD1|D9Mgc44e|ky	kyphoscoliosis peptidase	protein-coding
Adult	Gata4	chr1	165268729	165268930	Intergenic	intergenic	-25049	NM_001025570	NM_011127	Prrx1	A230024N07Rik|AA755424|AI385634|AI843499|K-2|Pmx|Pmx1|Prx1|mHox	paired related homeobox 1	protein-coding
Adult	Gata4	chr7	71202932	71203133	Intergenic	intergenic	-95688	NM_001039104	NM_018752	Trpm1	4732499L03Rik|AI606771|Ltrpc1|Mlsn1	transient receptor potential cation channel, subfamily M, member 1	protein-coding
Adult	Gata4	chr5	112705570	112705771	promoter-TSS (NM_009419)	TSS	-40	NM_009419	NM_009419	Tpst2	AI448750|D5Ucla3|Tango13b|grm|grt	protein-tyrosine sulfotransferase 2	protein-coding
Adult	Gata4	chr2	79475773	79475974	exon (NM_080558, exon 1 of 18)	exon	292	NM_080558	NM_080558	Ssfa2	5730488C15Rik|CS-1|CS1|KRAP|SPAG13|mKIAA1927	sperm specific antigen 2	protein-coding
Adult	Gata4	chr11	109334423	109334624	promoter-TSS (NM_134038)	TSS	19	NM_134038	NM_134038	Slc16a6	AW743111|ESTM12|MCT 6|MCT 7|MCT6	solute carrier family 16 (monocarboxylic acid transporters), member 6	protein-coding
Adult	Gata4	chr2	68309243	68309444	intron (NM_016866, intron 1 of 17)	intron	694	NM_016866	NM_016866	Stk39	AW227544|AW556857|DCHT|RF005|Rnl5|SPAK	serine/threonine kinase 39	protein-coding
Adult	Gata4	chr4	155366483	155366684	promoter-TSS (NM_001302468)	TSS	203	NM_080445	NM_080445	B3galt6	BB129894|GalTII	UDP-Gal:betaGal beta 1,3-galactosyltransferase, polypeptide 6	protein-coding
Adult	Gata4	chr8	123109491	123109692	intron (NM_178856, intron 3 of 4)	intron	3383	NM_178856	NM_178856	Gins2	2210013I18Rik|4833427B12Rik|AI323585|Pfs2	GINS complex subunit 2 (Psf2 homolog)	protein-coding
Adult	Gata4	chr1	154750009	154750210	promoter-TSS (NM_001005507)	TSS	-334	NM_001005507	NM_001005507	Smg7	9430023P16Rik|mKIAA0250	Smg-7 homolog, nonsense mediated mRNA decay factor (C. elegans)	protein-coding
Adult	Gata4	chr19	46150189	46150390	promoter-TSS (NM_001039351)	TSS	-47	NM_001039353	NM_053086	Nolc1	NOPP130|NOPP140|P130	nucleolar and coiled-body phosphoprotein 1	protein-coding
Adult	Gata4	chr2	155436775	155436976	promoter-TSS (NM_001085378)	TSS	-103	NM_001085378	NM_001085378	Myh7b	Myh14	myosin, heavy chain 7B, cardiac muscle, beta	protein-coding
Adult	Gata4	chr10	77823010	77823211	Intergenic	intergenic	-8666	NM_053014	NM_053014	Agpat3	AW061257|AW493985|D10Jhu12e|lpaat3	1-acylglycerol-3-phosphate O-acyltransferase 3	protein-coding
Adult	Gata4	chr4	132821776	132821977	TTS (NM_025667)	TTS	-2875	NM_031393	NM_031393	Sytl1	9030417L18|PSGL-1|Slp1	synaptotagmin-like 1	protein-coding
Adult	Gata4	chr9	45823317	45823518	intron (NM_027498, intron 1 of 24)	intron	2515	NM_027498	NM_027498	Sik3	5730525O22Rik|9030204A07Rik|AI447252|AI846254|AI849445|Qsk|SIK-3|mKIAA0999	SIK family kinase 3	protein-coding
Adult	Gata4	chr12	104480781	104480982	promoter-TSS (NM_133364)	TSS	-526	NM_133364	NM_133364	Prima1	B230212M13Rik|BB120497|PRiMA	proline rich membrane anchor 1	protein-coding
Adult	Gata4	chr2	150730421	150730622	promoter-TSS (NM_024465)	TSS	-55	NM_024465	NM_024465	Abhd12	1500011G07Rik|6330583M11Rik|AI431047|AW547313	abhydrolase domain containing 12	protein-coding
Adult	Gata4	chrX	66613434	66613635	promoter-TSS (NM_008032)	TSS	29	NM_008032	NM_008032	Aff2	FMR2P|Fmr2|Ox19|Oxh	AF4/FMR2 family, member 2	protein-coding
Adult	Gata4	chr2	180097446	180097647	Intergenic	intergenic	-22762	NR_045331	NR_045331	Mir1a-1hg	EG622283|Gm6307	Mir1a-1 and Mir133a-2 host gene	ncRNA
Adult	Gata4	chr5	65203378	65203579	intron (NM_008453, intron 1 of 5)	intron	8717	NM_008453	NM_008453	Klf3	9930027G08Rik|AL024007|Bklf|Tef-2	Kruppel-like factor 3 (basic)	protein-coding
Adult	Gata4	chr12	9318694	9318895	Intergenic	intergenic	258596	NR_045488	NR_045488	1700022H16Rik	-	RIKEN cDNA 1700022H16 gene	ncRNA
Adult	Gata4	chr8	124976221	124976422	Intergenic	intergenic	-1100	NR_015497	NR_015497	Gm20735	-	predicted gene, 20735	ncRNA
Adult	Gata4	chr5	143942262	143942463	promoter-TSS (NM_001045482)	TSS	91	NM_001045482	NM_021326	Rbak	-	RB-associated KRAB zinc finger	protein-coding
Adult	Gata4	chr8	93431986	93432187	intron (NM_177224, intron 2 of 39)	intron	-24061	NM_001310530	NM_177224	Chd9	1810014J18Rik|9030205D12Rik|A330063D19Rik|AD013|PRIC320|mKIAA0308	chromodomain helicase DNA binding protein 9	protein-coding
Adult	Gata4	chr15	51685645	51685846	intron (NM_080635, intron 1 of 7)	intron	11261	NM_080635	NM_080635	Eif3h	1110008A16Rik|40kD|9430017H16Rik|EIF3-P40|EIF3-gamma|Eif3s3	eukaryotic translation initiation factor 3, subunit H	protein-coding
Adult	Gata4	chr10	80598874	80599075	promoter-TSS (NM_010731)	TSS	-41	NM_010731	NM_010731	Zbtb7a	9030619K07Rik|9130006G12Rik|AI452336|FBI-1|Lrf|Pokemon|Zbtb7	zinc finger and BTB domain containing 7a	protein-coding
Adult	Gata4	chr11	52096569	52096770	promoter-TSS (NM_009331)	TSS	-154	NM_001313981	NM_009331	Tcf7	AI465550|TCF-1|Tcf1	transcription factor 7, T cell specific	protein-coding
Adult	Gata4	chr19	45890418	45890619	promoter-TSS (NM_030716)	TSS	34	NM_145704	NM_030716	Kcnip2	KChIP2	Kv channel-interacting protein 2	protein-coding
Adult	Gata4	chr2	58341706	58341907	intron (NM_007394, intron 4 of 11)	intron	77432	NM_007394	NM_007394	Acvr1	ALK2|ActR-I|ActRIA|Acvr|Acvrlk2|Alk-2|Alk8|D330013D15Rik|SKR1|Tsk7L	activin A receptor, type 1	protein-coding
Adult	Gata4	chr12	15822531	15822732	5' UTR (NM_144551, exon 1 of 3)	5' UT	959	NM_144551	NM_144551	Trib2	AW319517|TRB-2|TRB2	tribbles pseudokinase 2	protein-coding
Adult	Gata4	chr18	74877504	74877705	intron (NM_201600, intron 26 of 38)	intron	60504	NR_028560	NR_028560	Scarna17	MBII-119	small Cajal body-specific RNA 17	ncRNA
Adult	Gata4	chr16	18052896	18053097	promoter-TSS (NM_010047)	TSS	44	NM_010047	NM_010047	Dgcr6	-	DiGeorge syndrome critical region gene 6	protein-coding
Adult	Gata4	chr6	38613195	38613396	exon (NM_001101507, exon 1 of 6)	exon	227	NM_001101507	NM_001101507	Clec2l	AI414054|AW122724|Gm1064	C-type lectin domain family 2, member L	protein-coding
Adult	Gata4	chr2	93118460	93118661	intron (NM_183180, intron 2 of 9)	intron	56083	NM_183180	NM_183180	Tspan18	2610042G18Rik|6720430O15|BB226562	tetraspanin 18	protein-coding
Adult	Gata4	chr18	52688512	52688713	exon (NM_001286181, exon 2 of 8)	exon	762	NM_001286181	NM_010728	Lox	AI893619|TSC-160|rrg	lysyl oxidase	protein-coding
Adult	Gata4	chr19	24936215	24936416	promoter-TSS (NM_175013)	TSS	16	NM_175013	NM_175013	Pgm5	4833423B07|9530034F03Rik|D830025G17|aciculin	phosphoglucomutase 5	protein-coding
Adult	Gata4	chr15	99532474	99532675	promoter-TSS (NM_031842)	TSS	-143	NM_031842	NM_031842	Smarcd1	AA407987|Baf60a|D15Kz1	SWI/SNF related, matrix associated, actin dependent regulator of chromatin, subfamily d, member 1	protein-coding
Adult	Gata4	chr13	74382754	74382955	intron (NM_001317351, intron 3 of 9)	intron	-36707	NM_177333	NM_177333	Exoc3	2810050O03Rik|E430013E20Rik|Sec6|Sec6l1	exocyst complex component 3	protein-coding
Adult	Gata4	chr16	15887332	15887533	promoter-TSS (NM_007679)	TSS	54	NM_007679	NM_007679	Cebpd	c/EBPdelta	CCAAT/enhancer binding protein (C/EBP), delta	protein-coding
Adult	Gata4	chr12	34642143	34642344	promoter-TSS (NM_011658)	TSS	-292	NM_011658	NM_011658	Twist1	M-Twist|Pde|Ska10|Ska<m10Jus>|Twist|bHLHa38|pdt	twist basic helix-loop-helix transcription factor 1	protein-coding
Adult	Gata4	chr11	8910949	8911150	5' UTR (NM_001303610, exon 1 of 7)	5' UT	144	NR_130178	NM_008316	Hus1	-	HUS1 checkpoint clamp component	protein-coding
Adult	Gata4	chr11	30058163	30058364	intron (NM_009260, intron 2 of 30)	intron	39993	NM_009260	NM_009260	Sptbn1	9930031C03Rik|AL033301|SPTB2|Spnb-2|Spnb2|elf1|elf3|mKIAA4049	spectrin beta, non-erythrocytic 1	protein-coding
Adult	Gata4	chr7	73007141	73007342	exon (NM_001291184, exon 1 of 21)	exon	220	NM_001291184	NM_011048	Pcsk6	C86343|Pace4|SPC4	proprotein convertase subtilisin/kexin type 6	protein-coding
Adult	Gata4	chr1	173259077	173259278	promoter-TSS (NM_001128609)	TSS	-98	NM_001128609	NM_011615	Dedd	CASP8IP1|DEFT|Dedpro1|FLDED1|KE05	death effector domain-containing	protein-coding
Adult	Gata4	chr19	5117941	5118142	intron (NR_045528, intron 1 of 15)	intron	366	NR_045528	NM_008451	Klc2	8030455F02Rik|AW212649|KLC 2|KLC-2	kinesin light chain 2	protein-coding
Adult	Gata4	chr6	30253036	30253237	intron (NM_009459, intron 1 of 6)	intron	1402	NM_001169576	NM_009459	Ube2h	1500009C23Rik|AI181839|AI326965|AI462483|AW227540|E2-20K|Gid3|N28148|Ubc8	ubiquitin-conjugating enzyme E2H	protein-coding
Adult	Gata4	chr5	91380639	91380840	intron (NM_026788, intron 3 of 7)	intron	20518	NM_026788	NM_026788	Mthfd2l	1110019K23Rik|C630010D07Rik	methylenetetrahydrofolate dehydrogenase (NADP+ dependent) 2-like	protein-coding
Adult	Gata4	chr10	30949047	30949248	Intergenic	intergenic	-84063	NM_027168	NM_027168	Hddc2	2310057G13Rik	HD domain containing 2	protein-coding
Adult	Gata4	chr17	69505977	69506178	promoter-TSS (NM_013813)	TSS	-72	NM_013813	NM_013813	Epb41l3	4.1B|DAL1P|Dal1|Epb4.1l3|NBL3	erythrocyte membrane protein band 4.1 like 3	protein-coding
Adult	Gata4	chr5	106161028	106161229	intron (NM_178701, intron 1 of 2)	intron	31300	NM_178701	NM_178701	Lrrc8d	2810473G09Rik|4930525N13Rik|A930019F03|Lrrc5	leucine rich repeat containing 8D	protein-coding
Adult	Gata4	chr4	151387513	151387714	intron (NM_001033352, intron 2 of 3)	intron	4614	NM_001033352	NM_001033352	Klhl21	1810045K06Rik|D330008A20|mKIAA0469	kelch-like 21	protein-coding
Adult	Gata4	chr1	153018744	153018945	Intergenic	intergenic	33681	NR_038011	NR_038011	C730036E19Rik	lncLSTR	RIKEN cDNA C730036E19 gene	ncRNA
Adult	Gata4	chr2	26470606	26470807	Intergenic	intergenic	-10770	NM_026212	NM_026212	Agpat2	2510002J07Rik|AV000834|BSCL|BSCL1|LPAAB|LPAAT-beta	1-acylglycerol-3-phosphate O-acyltransferase 2 (lysophosphatidic acid acyltransferase, beta)	protein-coding
Adult	Gata4	chr1	122818192	122818393	Intergenic	intergenic	-165689	NR_110450	NR_038008	Celrr	AI848258|B230209K01Rik|Celr|Gm818	cerebellum expressed regulatory RNA	ncRNA
Adult	Gata4	chr4	82177032	82177233	intron (NR_137202, intron 1 of 1)	intron	23240	NR_137202	NR_137202	Gm11266	OTTMUSG00000000396	predicted gene 11266	ncRNA
Adult	Gata4	chr18	11145064	11145265	Intergenic	intergenic	-92600	NR_105023	NR_105022	1010001N08Rik	Gata6as	RIKEN cDNA 1010001N08 gene	ncRNA
Adult	Gata4	chr1	136127942	136128143	intron (NM_001291930, intron 1 of 1)	intron	3390	NM_001291928	NM_009629	Adora1	A1-AR|A1AR|A1R|AA1R|AI848715|BB176431|Ri	adenosine A1 receptor	protein-coding
Adult	Gata4	chr15	37065281	37065482	Intergenic	intergenic	-97409	NM_026496	NM_026496	Grhl2	0610015A08Rik|BOM|Tcfcp2l3|clft3	grainyhead-like 2 (Drosophila)	protein-coding
Adult	Gata4	chr11	45077571	45077772	Intergenic	intergenic	-147242	NR_045100	NR_045100	Gm12159	OTTMUSG00000005475	predicted gene 12159	ncRNA
Adult	Gata4	chr4	83063417	83063618	promoter-TSS (NM_029949)	TSS	-130	NM_029949	NM_029949	Snapc3	1810020H02Rik|4930558A07Rik|5031401C21Rik|AI414457|E030018J20Rik	small nuclear RNA activating complex, polypeptide 3	protein-coding
Adult	Gata4	chr8	113580061	113580262	promoter-TSS (NM_028274)	TSS	-77	NM_028274	NM_028274	Exosc6	2610510N21Rik|C76919|Mtr3	exosome component 6	protein-coding
Adult	Gata4	chr11	35106832	35107033	intron (NM_011412, intron 4 of 35)	intron	171975	NM_011412	NM_011412	Slit3	Slil2|Slit1|b2b2362.1Clo	slit homolog 3 (Drosophila)	protein-coding
Adult	Gata4	chr3	83666662	83666863	Intergenic	intergenic	-21233	NM_011905	NM_011905	Tlr2	Ly105	toll-like receptor 2	protein-coding
Adult	Gata4	chr1	5073295	5073496	intron (NM_133826, intron 1 of 13)	intron	229	NM_133826	NM_133826	Atp6v1h	0710001F19Rik|AU022349|CGI-11|SFD|SFDalpha|SFDbeta|VMA13	ATPase, H+ transporting, lysosomal V1 subunit H	protein-coding
Adult	Gata4	chr4	56775584	56775785	intron (NM_026079, intron 30 of 36)	intron	19391	NM_009611	NM_009611	Actl7a	Tact2	actin-like 7a	protein-coding
Adult	Gata4	chr5	130237002	130237203	intron (NM_008095, intron 1 of 9)	intron	6153	NM_008095	NM_008095	Gbas	AV006093|Nipsnap2	glioblastoma amplified sequence	protein-coding
Adult	Gata4	chr3	65762110	65762311	promoter-TSS (NM_019937)	TSS	-64	NM_019937	NM_019937	Ccnl1	2610030E23Rik|AU018493|Ccnl|ania-6a	cyclin L1	protein-coding
Adult	Gata4	chr10	117342898	117343099	Intergenic	intergenic	-19516	NR_045342	NR_045342	4933411E08Rik	-	RIKEN cDNA 4933411E08 gene	ncRNA
Adult	Gata4	chr3	67177940	67178141	promoter-TSS (NM_001039543)	TSS	22	NM_010801	NM_010801	Mlf1	HLS7	myeloid leukemia factor 1	protein-coding
Adult	Gata4	chr16	10399283	10399484	Intergenic	intergenic	-3826	NM_001291001	NM_001099275	Tekt5	3300001K11Rik	tektin 5	protein-coding
Adult	Gata4	chr2	29790984	29791185	exon (NM_028923, exon 1 of 16)	exon	156	NM_028923	NM_028923	Gle1	4933405K21Rik|AA553313|Gle1l	GLE1 RNA export mediator (yeast)	protein-coding
Adult	Gata4	chr5	128097710	128097911	promoter-TSS (NM_133895)	TSS	-49	NM_133895	NM_133895	Slc15a4	AA987064|AW742963|C130069N12Rik|PHT1|PTR4	solute carrier family 15, member 4	protein-coding
Adult	Gata4	chr7	142907569	142907770	intron (NM_001081117, intron 1 of 13)	intron	392	NM_001081117	NM_001081117	Mki67	D630048A14Rik|Ki-67|Ki67	antigen identified by monoclonal antibody Ki 67	protein-coding
Adult	Gata4	chr8	125091522	125091723	promoter-TSS (NM_026014)	TSS	-292	NM_026014	NM_026014	Cdt1	2610318F11Rik|AW545653|C76791|Ris2	chromatin licensing and DNA replication factor 1	protein-coding
Adult	Gata4	chr9	88154468	88154669	Intergenic	intergenic	-67878	NM_011851	NM_011851	Nt5e	2210401F01Rik|5'-NT|AI447961|CD73|NT|Nt5|eNT	5' nucleotidase, ecto	protein-coding
Adult	Gata4	chr9	79820557	79820758	intron (NM_001081243, intron 1 of 5)	intron	5031	NM_001081243	NM_001081243	Filip1	5730485H21Rik|AI843021	filamin A interacting protein 1	protein-coding
Adult	Gata4	chr5	122961548	122961749	Intergenic	intergenic	-9415	NM_001110140	NM_009722	Atp2a2	9530097L16Rik|D5Wsu150e|SERCA2|SERCA2B|Serca2a|mKIAA4195	ATPase, Ca++ transporting, cardiac muscle, slow twitch 2	protein-coding
Adult	Gata4	chr12	11156643	11156844	intron (NM_001168564, intron 1 of 2)	intron	435	NM_173417	NM_173417	Kcns3	-	potassium voltage-gated channel, delayed-rectifier, subfamily S, member 3	protein-coding
Adult	Gata4	chrX	92907220	92907421	5' UTR (NM_001034907, exon 1 of 9)	5' UT	304	NM_001034907	NM_001034907	Zc3h12b	A130028J20Rik|CXorf32|Gm373	zinc finger CCCH-type containing 12B	protein-coding
Adult	Gata4	chr16	23990016	23990217	Intergenic	intergenic	-1419	NM_009744	NM_009744	Bcl6	Bcl5	B cell leukemia/lymphoma 6	protein-coding
Adult	Gata4	chr2	26997852	26998053	promoter-TSS (NM_175427)	TSS	44	NM_175427	NM_175427	Fam163b	C630035N08Rik	family with sequence similarity 163, member B	protein-coding
Adult	Gata4	chr16	17405938	17406139	promoter-TSS (NM_023348)	TSS	-54	NM_023348	NM_023348	Snap29	1300018G05Rik|AI891940|AU020222|BB131856|Gs32	synaptosomal-associated protein 29	protein-coding
Adult	Gata4	chr7	19670523	19670724	intron (NM_032418, intron 1 of 14)	intron	1426	NM_001190491	NM_032418	Dmpk	DM|DMK|Dm15|MDPK|MT-PK	dystrophia myotonica-protein kinase	protein-coding
Adult	Gata4	chr9	108208574	108208775	promoter-TSS (NM_001313961)	TSS	184	NM_016802	NM_016802	Rhoa	Arha|Arha1|Arha2	ras homolog family member A	protein-coding
Adult	Gata4	chr9	117781887	117782088	Intergenic	intergenic	-167652	NM_001048146	NM_013727	Azi2	AA410145|AZ2	5-azacytidine induced gene 2	protein-coding
Adult	Gata4	chr13	75844735	75844936	promoter-TSS (NM_138953)	TSS	-96	NM_138953	NM_138953	Ell2	-	elongation factor RNA polymerase II 2	protein-coding
Adult	Gata4	chr3	51028366	51028567	promoter-TSS (NM_009834)	TSS	98	NM_009834	NM_009834	Noct	AU043840|Ccr4|Ccrn4l	nocturnin	protein-coding
Adult	Gata4	chr19	45438140	45438341	promoter-TSS (NM_009771)	TSS	17	NM_009771	NM_009771	Btrc	Beta-Trcp1|E3RS-IkappaB|E3RSIkappaB|FWD1|Fbw1a|HOS|Slimb|b-TrCP|beta-TrCP	beta-transducin repeat containing protein	protein-coding
Adult	Gata4	chr15	98464587	98464788	promoter-TSS (NM_001286226)	TSS	-510	NM_007581	NM_007581	Cacnb3	Beta3|CAB3|Ca(v)beta3|Cchb3	calcium channel, voltage-dependent, beta 3 subunit	protein-coding
Adult	Gata4	chr9	49148318	49148519	promoter-TSS (NM_010077)	TSS	-348	NM_010077	NM_010077	Drd2	D2R|Drd-2	dopamine receptor D2	protein-coding
Adult	Gata4	chr18	80522190	80522391	intron (NM_001190373, intron 2 of 3)	intron	38702	NM_001190373	NM_001190373	Kcng2	AA591524	potassium voltage-gated channel, subfamily G, member 2	protein-coding
Adult	Gata4	chr14	49791593	49791794	promoter-TSS (NM_027492)	TSS	-227	NM_027492	NM_027492	Naa30	4930487N19Rik|5730533P17Rik|AI447922|AW322455|Nat12	N(alpha)-acetyltransferase 30, NatC catalytic subunit	protein-coding
Adult	Gata4	chr4	57825815	57826016	intron (NM_001304544, intron 6 of 8)	intron	-32204	NM_009649	NM_009649	Akap2	AA959716|AI649048|Akap-2|Akap-kl|B230340M18Rik|Prka2	A kinase (PRKA) anchor protein 2	protein-coding
Adult	Gata4	chr13	60761626	60761827	intron (NM_001285917, intron 2 of 26)	intron	58155	NM_134062	NM_029653	Dapk1	D13Ucla1|DAP-Kinase	death associated protein kinase 1	protein-coding
Adult	Gata4	chr5	23384782	23384983	Intergenic	intergenic	26832	NR_028536	NR_028536	Snord93	Gm22397|MBII-336	small nucleolar RNA, C/D box 93	snoRNA
Adult	Gata4	chr1	188922230	188922431	intron (NM_028848, intron 8 of 9)	intron	-26686	NR_040554	NR_040554	1700007P06Rik	-	RIKEN cDNA 1700007P06 gene	ncRNA
Adult	Gata4	chr18	80814146	80814347	intron (NM_198429, intron 9 of 9)	intron	-72962	NR_028424	NR_028424	Gm2176	A430076E10Rik	glucosamine-6-phosphate deaminase 1 pseudogene	pseudo
Adult	Gata4	chr17	13059794	13059995	intron (NM_008552, intron 1 of 8)	intron	1114	NM_008552	NM_008552	Mas1	Mas-1|Mgra	MAS1 oncogene	protein-coding
Adult	Gata4	chr3	96331255	96331456	exon (NM_027126, exon 3 of 4)	exon	2248	NM_027126	NM_027126	Hfe2	2310035L15Rik|5230400G09Rik|AI414844|AI789733|DL-M|HJV|Rgmc|hemojuvelin	hemochromatosis type 2 (juvenile)	protein-coding
Adult	Gata4	chr8	125778597	125778798	promoter-TSS (NM_001310661)	TSS	-576	NM_001310661	NM_028200	Vps9d1	1300018I17Rik|2410004N05Rik|5DOS1|Vsp9d1	VPS9 domain containing 1	protein-coding
Adult	Gata4	chr7	112892727	112892928	promoter-TSS (NM_020024)	TSS	24	NM_020024	NM_020024	Taf10	30kDa|AU041226|TAFII30|Taf2h	TATA-box binding protein associated factor 10	protein-coding
Adult	Gata4	chr4	98590422	98590623	promoter-TSS (NM_001301414)	TSS	22	NM_146144	NM_146144	Usp1	-	ubiquitin specific peptidase 1	protein-coding
Adult	Gata4	chr15	81353624	81353825	Intergenic	intergenic	56979	NM_019712	NM_019712	Rbx1	1500002P15Rik|AA517855|ROC1	ring-box 1	protein-coding
Adult	Gata4	chr19	29436389	29436590	promoter-TSS (NM_026362)	TSS	-129	NM_026362	NM_026362	Plgrkt	1110007H22Rik|5033414D02Rik|AI852040|Plg-R(KT)|Plg-RKT	plasminogen receptor, C-terminal lysine transmembrane protein	protein-coding
Adult	Gata4	chr2	45428530	45428731	Intergenic	intergenic	-123494	NR_040497	NR_040497	1700019E08Rik	-	RIKEN cDNA 1700019E08 gene	ncRNA
Adult	Gata4	chr7	86611125	86611326	promoter-TSS (NM_017462)	TSS	-67	NM_017462	NM_017462	Polg	AA409516|PolgA	polymerase (DNA directed), gamma	protein-coding
Adult	Gata4	chr13	93614717	93614918	promoter-TSS (NM_001162945)	TSS	76	NM_001162945	NM_001162945	Mtx3	4930470O13Rik|AA409304|AI853833|AU067765|EG624619|Gm1194|Gm6514	metaxin 3	protein-coding
Adult	Gata4	chr7	19755644	19755845	Intergenic	intergenic	-4269	NM_001080815	NM_001080815	Gipr	GIP-R|Gm1081|Gm160	gastric inhibitory polypeptide receptor	protein-coding
Adult	Gata4	chr11	110241171	110241372	Intergenic	intergenic	-19164	NM_011943	NM_011943	Map2k6	MEK6|MKK6|Prkmk6|SAPKK3	mitogen-activated protein kinase kinase 6	protein-coding
Adult	Gata4	chr18	79205848	79206049	intron (NM_053099, intron 2 of 5)	intron	100181	NM_053099	NM_053099	Setbp1	C130092E12|Seb|mKIAA0437	SET binding protein 1	protein-coding
Adult	Gata4	chrX	113955565	113955766	Intergenic	intergenic	160879	NM_001281530	NM_001281530	H2afb2	EG624153|H2A.Bbd4|H2afb2-ps	H2A histone family, member B2	protein-coding
Adult	Gata4	chr6	99642364	99642565	promoter-TSS (NM_008158)	TSS	-208	NM_008158	NM_008158	Gpr27	-	G protein-coupled receptor 27	protein-coding
Adult	Gata4	chr7	16705277	16705478	exon (NM_133727, exon 1 of 12)	exon	153	NM_133727	NM_133727	Kptn	2310042D10Rik|2E4|C030013F01Rik	kaptin	protein-coding
Adult	Gata4	chr13	43655364	43655565	promoter-TSS (NM_001081059)	TSS	95	NM_001081059	NM_001081059	Mcur1	6230416A05Rik|AU015498|AV136929|AW554392|C88263|Ccdc90a	mitochondrial calcium uniporter regulator 1	protein-coding
Adult	Gata4	chr2	129423109	129423310	intron (NM_001291022, intron 1 of 4)	intron	4305	NM_001291021	NM_007547	Sirpa	AI835480|Bit|CD172a|P84|Ptpns1|SHP-1|SHPS-1|SIRP	signal-regulatory protein alpha	protein-coding
Adult	Gata4	chr4	57795904	57796105	intron (NM_001304544, intron 6 of 8)	intron	-62115	NM_009649	NM_009649	Akap2	AA959716|AI649048|Akap-2|Akap-kl|B230340M18Rik|Prka2	A kinase (PRKA) anchor protein 2	protein-coding
Adult	Gata4	chr2	68269228	68269429	intron (NM_016866, intron 1 of 17)	intron	40709	NM_016866	NM_016866	Stk39	AW227544|AW556857|DCHT|RF005|Rnl5|SPAK	serine/threonine kinase 39	protein-coding
Adult	Gata4	chr2	152052376	152052577	promoter-TSS (NM_007788)	TSS	-99	NM_007788	NM_007788	Csnk2a1	Csnk2a1-rs4	casein kinase 2, alpha 1 polypeptide	protein-coding
Adult	Gata4	chr2	131387803	131388004	exon (NM_013460, exon 1 of 2)	exon	117	NM_013460	NM_013460	Adra1d	Adra-1|Adra1|Adra1a|Gpcr8|Spr8|[a]1d|alpha1D-AR	adrenergic receptor, alpha 1d	protein-coding
Adult	Gata4	chr4	116976554	116976755	intron (NM_025739, intron 3 of 14)	intron	-14595	NM_001310731	NM_025739	Rnf220	4732477A13|4931406I20Rik|5730503K05Rik|AV302541	ring finger protein 220	protein-coding
Adult	Gata4	chr11	60033895	60034096	exon (NM_001313979, exon 1 of 19)	exon	133	NM_011480	NM_011480	Srebf1	ADD1|SREBP-1a|SREBP1|SREBP1c|bHLHd1	sterol regulatory element binding transcription factor 1	protein-coding
Adult	Gata4	chr14	22667948	22668149	promoter-TSS (NM_026965)	TSS	83	NM_026965	NM_026965	Comtd1	1810030M08Rik|MT773	catechol-O-methyltransferase domain containing 1	protein-coding
Adult	Gata4	chr17	82186830	82187031	Intergenic	intergenic	-49204	NM_001112798	NM_011406	Slc8a1	AI852629|AV344025|D930008O12Rik|Ncx1	solute carrier family 8 (sodium/calcium exchanger), member 1	protein-coding
Adult	Gata4	chr11	101887812	101888013	intron (NM_007863, intron 1 of 18)	intron	356	NM_007863	NM_007863	Mpp3	6430514B01|Dlgh3	membrane protein, palmitoylated 3 (MAGUK p55 subfamily member 3)	protein-coding
Adult	Gata4	chr5	142916359	142916560	intron (NM_199068, intron 2 of 8)	intron	-23425	NM_172725	NM_172725	Ap5z1	C330006K01Rik	adaptor-related protein complex 5, zeta 1 subunit	protein-coding
Adult	Gata4	chr16	36990368	36990569	Intergenic	intergenic	-11247	NM_001037321	NM_001037321	Fbxo40	9830003A13Rik|mKIAA1195	F-box protein 40	protein-coding
Adult	Gata4	chr3	58219050	58219251	5' UTR (NM_001347233, exon 1 of 3)	5' UT	509	NM_001081229	NM_001081229	Tsc22d2	1810043J12Rik|5530402M19Rik	TSC22 domain family, member 2	protein-coding
Adult	Gata4	chr8	37669971	37670172	intron (NM_001194940, intron 5 of 17)	intron	6925	NM_015802	NM_015802	Dlc1	A730069N07Rik|Arhgap7|HP|STARD12|dlc-1	deleted in liver cancer 1	protein-coding
Adult	Gata4	chr13	81829614	81829815	intron (NM_001081176, intron 3 of 7)	intron	20297	NM_001081176	NM_001081176	Polr3g	2310047G20Rik|AV275904|RPC32|RPC7	polymerase (RNA) III (DNA directed) polypeptide G	protein-coding
Adult	Gata4	chr9	44282412	44282613	Intergenic	intergenic	-19663	NM_009476	NM_009476	Upk2	AW491716|UPII	uroplakin 2	protein-coding
Adult	Gata4	chrX	162917584	162917785	5' UTR (NM_019773, exon 1 of 3)	5' UT	114	NM_019773	NM_019773	Rab9	2410064E05Rik|AI195561|Rab9a|Sid6061p	RAB9, member RAS oncogene family	protein-coding
Adult	Gata4	chr2	130460665	130460866	exon (NM_001291027, exon 5 of 5)	exon	-4992	NM_080562	NM_080562	Ubox5	1500010O06Rik|C330018L13Rik|Rnf37|UIP5|Ubce7ip5|Ube7ip5	U box domain containing 5	protein-coding
Adult	Gata4	chr17	28914216	28914417	intron (NM_011950, intron 8 of 11)	intron	8055	NM_011950	NM_011950	Mapk13	SAPK4|Serk4	mitogen-activated protein kinase 13	protein-coding
Adult	Gata4	chr2	125342363	125342564	Intergenic	intergenic	-10290	NM_007993	NM_007993	Fbn1	AI536462|B430209H23|Fib-1|Tsk	fibrillin 1	protein-coding
Adult	Gata4	chr7	147020067	147020268	promoter-TSS (NM_177469)	TSS	95	NM_177469	NM_177469	Adgra1	2900059M17Rik|D7Ertd680e|Gpr123	adhesion G protein-coupled receptor A1	protein-coding
Adult	Gata4	chr2	4022522	4022723	intron (NM_001347086, intron 2 of 24)	intron	39564	NR_040500	NR_040500	1700080N15Rik	4933408D14Rik	RIKEN cDNA 1700080N15 gene	ncRNA
Adult	Gata4	chr1	172185662	172185863	Intergenic	intergenic	-21692	NM_012009	NM_012009	Sh2d1b1	EAT-2|EAT-2A|Eat2|Eat2a|Sh2d1b	SH2 domain containing 1B1	protein-coding
Adult	Gata4	chr6	28782528	28782729	promoter-TSS (NM_138682)	TSS	-882	NM_138682	NM_138682	Lrrc4	MBAG1|NGL-2|NGL2|NLG-2|Nag14	leucine rich repeat containing 4	protein-coding
Adult	Gata4	chr7	26612365	26612566	Intergenic	intergenic	-10917	NM_028775	NM_028775	Cyp2s1	1200011C15Rik|AU041727|C79779	cytochrome P450, family 2, subfamily s, polypeptide 1	protein-coding
Adult	Gata4	chr16	43772654	43772855	intron (NM_007877, intron 1 of 6)	intron	10421	NM_007877	NM_007877	Drd3	D3R	dopamine receptor D3	protein-coding
Adult	Gata4	chr17	87929866	87930067	Intergenic	intergenic	-83692	NM_007589	NM_007589	Calm2	1500001E21Rik|AL024017	calmodulin 2	protein-coding
Adult	Gata4	chr16	11203233	11203434	promoter-TSS (NM_025546)	TSS	51	NM_025546	NM_025546	Rsl1d1	2410005K20Rik|C76439|pBK1	ribosomal L1 domain containing 1	protein-coding
Adult	Gata4	chr13	103696180	103696381	intron (NM_175171, intron 4 of 28)	intron	145946	NR_130318	NR_130171	1700099I09Rik	-	RIKEN cDNA 1700099I09 gene	ncRNA
Adult	Gata4	chr11	74646422	74646623	intron (NM_010813, intron 1 of 5)	intron	2097	NM_010813	NM_010813	Mnt	Rox|bHLHd3	max binding protein	protein-coding
Adult	Gata4	chr3	93373106	93373307	Intergenic	intergenic	14168	NM_009112	NM_009112	S100a10	42C|AA409961|AL024248|CAL12|CLP11|Cal1l|p10|p11	S100 calcium binding protein A10 (calpactin)	protein-coding
Adult	Gata4	chr5	104665819	104666020	Intergenic	intergenic	34284	NM_016779	NM_016779	Dmp1	AV020965|Dmp|PP	dentin matrix protein 1	protein-coding
Adult	Gata4	chr9	54539344	54539545	Intergenic	intergenic	-7921	NM_021422	NM_021422	Dnaja4	1110021L12Rik|AV358213|Dj4|Hsj4|mmDjA4	DnaJ heat shock protein family (Hsp40) member A4	protein-coding
Adult	Gata4	chr8	74134992	74135193	5' UTR (NM_146211, exon 1 of 12)	5' UT	170	NM_146211	NM_146211	Colgalt1	2810024B22Rik|Glt25d1	collagen beta(1-O)galactosyltransferase 1	protein-coding
Adult	Gata4	chr7	29616595	29616796	intron (NM_016772, intron 8 of 9)	intron	-2117	NM_010706	NM_010706	Lgals4	gal-4	lectin, galactose binding, soluble 4	protein-coding
Adult	Gata4	chr10	5277504	5277705	5' UTR (NM_022027, exon 1 of 17)	5' UT	127	NM_022027	NM_022027	Syne1	8B|A330049M09Rik|BE692247|C130039F11Rik|CPG2|Myne1|mKIAA1756|myne-1	spectrin repeat containing, nuclear envelope 1	protein-coding
Adult	Gata4	chr10	98087629	98087830	Intergenic	intergenic	-273229	NR_045179	NR_045179	Gm8633	EG667438	predicted gene 8633	ncRNA
Adult	Gata4	chr5	115193133	115193334	intron (NM_001077359, intron 14 of 18)	intron	23710	NR_105995	NR_105995	Mir7028	Gm27674|mmu-mir-7028	microRNA 7028	ncRNA
Adult	Gata4	chr2	65088905	65089106	Intergenic	intergenic	-12323	NM_177025	NM_027225	Cobll1	1810047P18Rik|Coblr1|D430044D16Rik	Cobl-like 1	protein-coding
Adult	Gata4	chr14	65567809	65568010	promoter-TSS (NM_001253731)	TSS	784	NM_177338	NM_177338	Hmbox1	AI451877|AI604847|F830020C16Rik	homeobox containing 1	protein-coding
Adult	Gata4	chr11	49838480	49838681	promoter-TSS (NM_001290749)	TSS	-252	NM_001290749	NM_021540	Rnf130	2510042A13Rik|G1RZFP|G1rp|GOLIATH|GP	ring finger protein 130	protein-coding
Adult	Gata4	chr7	93157223	93157424	Intergenic	intergenic	-47332	NM_001105187	NM_001105187	Vmn2r74	EG546980	vomeronasal 2, receptor 74	protein-coding
Adult	Gata4	chr1	22869972	22870173	Intergenic	intergenic	-57510	NM_001012623	NM_053270	Rims1	C030033M19Rik|RIM1|RIM1a|RIM1alpha|Rab3ip1|Rim|Serg1|mKIAA0340	regulating synaptic membrane exocytosis 1	protein-coding
Adult	Gata4	chr9	102256504	102256705	intron (NM_173447, intron 1 of 15)	intron	418	NM_001168296	NM_173447	Ephb1	9330129L11|AW488255|C130099E04Rik|Cek6|ENSMUSG00000074119|Elk|Elkh|Hek6|Net	Eph receptor B1	protein-coding
Adult	Gata4	chr3	121518093	121518294	promoter-TSS (NM_008991)	TSS	-61	NM_008991	NM_008991	Abcd3	AI313901|AU018866|AW146054|PMP68|PMP70|Pxmp1	ATP-binding cassette, sub-family D (ALD), member 3	protein-coding
Adult	Gata4	chr9	96619933	96620134	intron (NM_175537, intron 1 of 2)	intron	12060	NM_175537	NM_175537	Zbtb38	A930014K01Rik|CIBZ	zinc finger and BTB domain containing 38	protein-coding
Adult	Gata4	chr8	72942796	72942997	intron (NM_001004062, intron 1 of 13)	intron	20575	NM_001004062	NM_001004062	Crtc1	AI413414|Mect1|R74955|TORC1|mKIAA0616	CREB regulated transcription coactivator 1	protein-coding
Adult	Gata4	chr19	6076994	6077195	promoter-TSS (NM_001081041)	TSS	92	NM_001081041	NM_001081041	Vps51	1110014N23Rik|3110057M17Rik|AI837850|Ffr	VPS51 GARP complex subunit	protein-coding
Adult	Gata4	chr6	40275532	40275733	intron (NM_023538, intron 1 of 15)	intron	156	NM_023538	NM_023538	Agk	2610037M15Rik|6720408I04Rik|AI465370|Mulk	acylglycerol kinase	protein-coding
Adult	Gata4	chr2	58384780	58384981	intron (NM_007394, intron 2 of 11)	intron	34358	NM_007394	NM_007394	Acvr1	ALK2|ActR-I|ActRIA|Acvr|Acvrlk2|Alk-2|Alk8|D330013D15Rik|SKR1|Tsk7L	activin A receptor, type 1	protein-coding
Adult	Gata4	chr1	52901674	52901875	promoter-TSS (NM_146108)	TSS	-107	NM_146108	NM_146108	Hibch	2610509I15Rik|HIBYL-COA-H	3-hydroxyisobutyryl-Coenzyme A hydrolase	protein-coding
Adult	Gata4	chr18	82940610	82940811	Intergenic	intergenic	-12280	NR_045389	NR_045389	2210420H20Rik	-	RIKEN cDNA 2210420H20 gene	ncRNA
Adult	Gata4	chr13	6024960	6025161	Intergenic	intergenic	164326	NM_011803	NM_011803	Klf6	AI448727|BCD1|C86813|CPBP|Copeb|FM2|FM6|Ierepo1|Ierepo3|R75280|Zf9	Kruppel-like factor 6	protein-coding
Adult	Gata4	chr6	120413192	120413393	promoter-TSS (NM_008359)	TSS	78	NM_008359	NM_008359	Il17ra	AW538159|Cdw217|Il17r|VDw217	interleukin 17 receptor A	protein-coding
Adult	Gata4	chr6	88396118	88396319	exon (NM_023060, exon 1 of 7)	exon	314	NM_023060	NM_023060	Eefsec	Selb|sec	eukaryotic elongation factor, selenocysteine-tRNA-specific	protein-coding
Adult	Gata4	chr1	74997914	74998115	5' UTR (NM_010544, exon 1 of 3)	5' UT	231	NM_010544	NM_010544	Ihh	HHG-2	Indian hedgehog	protein-coding
Adult	Gata4	chr6	24614750	24614951	5' UTR (NM_028459, exon 1 of 11)	5' UT	144	NM_001167745	NM_028459	Wasl	2900021I12Rik|3110031I02Rik|N-WASP	Wiskott-Aldrich syndrome-like (human)	protein-coding
Adult	Gata4	chr6	86743161	86743362	intron (NM_013471, intron 1 of 12)	intron	316	NM_013471	NM_013471	Anxa4	AI265406|AIV|AW106930|Anx4|Xanx-4	annexin A4	protein-coding
Adult	Gata4	chr16	31200464	31200665	intron (NM_030138, intron 1 of 22)	intron	759	NM_030138	NM_030138	Acap2	4832442G16|9530039J15Rik|CNT-B2|Centb2|mKIAA0041	ArfGAP with coiled-coil, ankyrin repeat and PH domains 2	protein-coding
Adult	Gata4	chr2	127992279	127992480	Intergenic	intergenic	39069	NM_001284410	NM_009754	Bcl2l11	1500006F24Rik|Bim|Bod|bcl2-L-11	BCL2-like 11 (apoptosis facilitator)	protein-coding
Adult	Gata4	chr5	148000236	148000437	promoter-TSS (NM_008178)	TSS	65	NM_008178	NM_008178	Gsx1	Gsh-1|Gsh1	GS homeobox 1	protein-coding
Adult	Gata4	chr11	117060970	117061171	promoter-TSS (NM_001113486)	TSS	96	NM_001113486	NM_017380	Sept9	MSF1|Msf|PNUTL4|Sint1	septin 9	protein-coding
Adult	Gata4	chr12	87298454	87298655	intron (NM_001347395, intron 29 of 32)	intron	121436	NM_009368	NM_009368	Tgfb3	TGF-beta-3|Tgfb-3	transforming growth factor, beta 3	protein-coding
Adult	Gata4	chr1	91497092	91497293	intron (NM_001037136, intron 1 of 16)	intron	83274	NR_015540	NR_015540	4933400F21Rik	1700091C04Rik|4930565K10Rik	RIKEN cDNA 4933400F21 gene	ncRNA
Adult	Gata4	chr5	9627333	9627534	intron (NM_181850, intron 1 of 5)	intron	97918	NM_181850	NM_181850	Grm3	0710001G23Rik|Gprc1c|mGlu3|mGluR3	glutamate receptor, metabotropic 3	protein-coding
Adult	Gata4	chr16	32524068	32524269	Intergenic	intergenic	27802	NM_199309	NM_199309	Zdhhc19	Gm1744|Gm616	zinc finger, DHHC domain containing 19	protein-coding
Adult	Gata4	chr9	120401518	120401719	promoter-TSS (NM_026892)	TSS	-105	NM_026892	NM_026892	Eif1b	1500010M16Rik|3110001N14Rik|Gc20	eukaryotic translation initiation factor 1B	protein-coding
Adult	Gata4	chr1	9788319	9788520	intron (NM_177547, intron 1 of 16)	intron	209	NM_177547	NM_133220	Sgk3	2510015P22Rik|A330005P07Rik|Cisk|fy|fz	serum/glucocorticoid regulated kinase 3	protein-coding
Adult	Gata4	chr10	59383769	59383970	Intergenic	intergenic	30648	NM_029083	NM_029083	Ddit4	5830413E08Rik|AA415483|REDD1|Rtp801|dig2	DNA-damage-inducible transcript 4	protein-coding
Adult	Gata4	chr13	113598257	113598458	intron (NM_008903, intron 1 of 5)	intron	7373	NM_008247	NM_008247	Plpp1	Hic53|Hpic53|LPP-1|LPP1|PAP-2a|PAP2-alpha|PAP2a|Ppap2a|mPAP	phospholipid phosphatase 1	protein-coding
Adult	Gata4	chr9	86360706	86360907	promoter-TSS (NM_177208)	TSS	46	NM_177208	NM_177208	Dopey1	B130005I07Rik|BC035275|C130028L17|D9Ertd809e	dopey family member 1	protein-coding
Adult	Gata4	chr2	150865114	150865315	promoter-TSS (NM_026086)	TSS	-100	NM_026086	NM_026086	Nanp	1600031M04Rik|Hdhd4	N-acetylneuraminic acid phosphatase	protein-coding
Adult	Gata4	chr14	125141789	125141990	Intergenic	intergenic	-65541	NM_207667	NM_010201	Fgf14	FHF-4|Fhf4|mFHF-4(1B)	fibroblast growth factor 14	protein-coding
Adult	Gata4	chr5	37087190	37087391	promoter-TSS (NM_001081232)	TSS	-31	NM_001081232	NM_177221	D5Ertd579e	9030221A05Rik|A930018H20Rik|Kiaa0232	DNA segment, Chr 5, ERATO Doi 579, expressed	protein-coding
Adult	Gata4	chr12	27154211	27154412	exon (NM_020557, exon 1 of 5)	exon	232	NM_020557	NM_020557	Cmpk2	1200004E04Rik|TDKI|Tyki	cytidine monophosphate (UMP-CMP) kinase 2, mitochondrial	protein-coding
Adult	Gata4	chr4	152856036	152856237	intron (NM_001099299, intron 1 of 5)	intron	802	NM_001099299	NM_001099299	Ajap1	Gm573	adherens junction associated protein 1	protein-coding
Adult	Gata4	chr1	82644610	82644811	intron (NM_007734, intron 3 of 51)	intron	61215	NM_007734	NM_007734	Col4a3	[a]3(IV)|alpha3(IV)	collagen, type IV, alpha 3	protein-coding
Adult	Gata4	chr14	70951956	70952157	Intergenic	intergenic	-1806	NM_021877	NM_021877	Hr	ALUNC|AU|N|ba|bldy|hr|rh|rh-bmh|rhino	hairless	protein-coding
Adult	Gata4	chr1	94276020	94276221	Intergenic	intergenic	84998	NR_105865	NR_105865	Mir6900	Gm27708|mmu-mir-6900	microRNA 6900	ncRNA
Adult	Gata4	chr3	54859466	54859667	promoter-TSS (NM_007628)	TSS	403	NR_040593	NR_040593	4931419H13Rik	-	RIKEN cDNA 4931419H13 gene	ncRNA
Adult	Gata4	chr11	120211136	120211337	intron (NR_038126, intron 1 of 1)	intron	1245	NR_038126	NR_038126	0610009L18Rik	-	RIKEN cDNA 0610009L18 gene	ncRNA
Adult	Gata4	chr11	31506217	31506418	Intergenic	intergenic	65544	NM_001024919	NM_001024919	Bod1	2310022M17Rik|BOD2.1|Fam44b	biorientation of chromosomes in cell division 1	protein-coding
Adult	Gata4	chr11	23155751	23155952	promoter-TSS (NM_134014)	TSS	-189	NM_134014	NM_134014	Xpo1	AA420417|Crm1|Exp1	exportin 1	protein-coding
Adult	Gata4	chr10	25079379	25079580	promoter-TSS (NM_001199265)	TSS	-124	NM_001199265	NM_013511	Epb41l2	4.1G|AW555191|D10Ertd398e|Epb4.1l2|NBL2	erythrocyte membrane protein band 4.1 like 2	protein-coding
Adult	Gata4	chr13	62568113	62568314	promoter-TSS (NM_178875)	TSS	-42	NM_001136496	NM_178875	Zfp935	8430426H19Rik|Es113	zinc finger protein 935	protein-coding
Adult	Gata4	chr15	103103256	103103457	promoter-TSS (NM_019817)	TSS	8	NM_019817	NM_019817	Copz1	5930435A22Rik|AA407760|D4Ertd360e	coatomer protein complex, subunit zeta 1	protein-coding
Adult	Gata4	chr3	40886951	40887152	promoter-TSS (NM_027558)	TSS	-84	NM_027558	NM_027558	Pgrmc2	4631434O19Rik|5730409G06Rik|DG6|PMBP	progesterone receptor membrane component 2	protein-coding
Adult	Gata4	chr13	63673913	63674114	intron (NM_001328514, intron 1 of 23)	intron	754	NM_001328514	NM_008957	Ptch1	A230106A15Rik|Ptc|Ptc1|Ptch|mes	patched 1	protein-coding
Adult	Gata4	chr17	35195961	35196162	promoter-TSS (NM_001190449)	TSS	82	NM_016765	NM_016765	Ddah2	1110003M04Rik|AU019324|AW413173|DDAH-2|DDAHII|Ddah|G6a|NG30	dimethylarginine dimethylaminohydrolase 2	protein-coding
Adult	Gata4	chr5	122110473	122110674	promoter-TSS (NM_001289544)	TSS	2	NM_001289543	NM_028227	Brap	3010002G07Rik|BRAP2|IMP	BRCA1 associated protein	protein-coding
Adult	Gata4	chr3	101158592	101158793	Intergenic	intergenic	-22355	NM_207205	NM_207205	Igsf3	1700016K10Rik|2810035F16Rik|4833439O17Rik|mKIAA0466	immunoglobulin superfamily, member 3	protein-coding
Adult	Gata4	chr9	32216838	32217039	Intergenic	intergenic	15369	NM_001168354	NM_019659	Kcnj1	Kir1.1|ROMK|Romk2	potassium inwardly-rectifying channel, subfamily J, member 1	protein-coding
Adult	Gata4	chr1	73966368	73966569	intron (NM_001289895, intron 27 of 32)	intron	-55429	NR_045311	NR_045311	6030407O03Rik	-	RIKEN cDNA 6030407O03 gene	ncRNA
Adult	Gata4	chr6	113327955	113328156	promoter-TSS (NM_001170485)	TSS	-51	NM_026552	NM_026552	Arpc4	20kDa|5330419I20Rik|AI327076|p20-Arc	actin related protein 2/3 complex, subunit 4	protein-coding
Adult	Gata4	chr11	99091429	99091630	intron (NM_020618, intron 1 of 10)	intron	801	NM_020618	NM_020618	Smarce1	2810417B20Rik|5830412H02Rik|9030408N19Rik|Baf27	SWI/SNF related, matrix associated, actin dependent regulator of chromatin, subfamily e, member 1	protein-coding
Adult	Gata4	chr11	82202867	82203068	intron (NM_001304439, intron 1 of 8)	intron	566	NM_001304439	NM_023438	Tmem132e	Gm644	transmembrane protein 132E	protein-coding
Adult	Gata4	chr6	93411490	93411691	Intergenic	intergenic	451366	NR_104594	NM_010367	Magi1	AIP3|BAP1|Baiap1|Gukmi1|MAGI1c|Magi-1|TNRC19|WWP3|mKIAA4129	membrane associated guanylate kinase, WW and PDZ domain containing 1	protein-coding
Adult	Gata4	chr5	92819725	92819926	intron (NM_181728, intron 1 of 7)	intron	2666	NM_181728	NM_181728	Art3	4930569O04Rik|ARTC3	ADP-ribosyltransferase 3	protein-coding
Adult	Gata4	chr2	74600776	74600977	promoter-TSS (NR_110445)	TSS	76	NR_110445	NR_110445	Haglr	6720416L17Rik|Hoxd-as1|Mdgt	Hoxd antisense growth associated long non-coding RNA	ncRNA
Adult	Gata4	chr13	47024716	47024917	intron (NM_010617, intron 1 of 37)	intron	270	NM_010617	NM_010617	Kif13a	4930505I07Rik|mKIAA4109	kinesin family member 13A	protein-coding
Adult	Gata4	chr6	146075943	146076144	intron (NM_019923, intron 55 of 56)	intron	193377	NM_010656	NM_010656	Sspn	Krag	sarcospan	protein-coding
Adult	Gata4	chr8	108128974	108129175	promoter-TSS (NM_001081241)	TSS	-54	NM_001081241	NM_001081241	Fam65a	2310066E14Rik|AI837433	family with sequence similarity 65, member A	protein-coding
Adult	Gata4	chr3	87950764	87950965	intron (NM_133665, intron 1 of 10)	intron	4571	NM_001310593	NM_133665	Mef2d	C80750	myocyte enhancer factor 2D	protein-coding
Adult	Gata4	chr4	59883748	59883949	intron (NM_172468, intron 3 of 8)	intron	44079	NM_021053	NM_021053	Slc46a2	5430429N04Rik|Ly110|TSO-1C12|Tscot	solute carrier family 46, member 2	protein-coding
Adult	Gata4	chr12	53198684	53198885	promoter-TSS (NM_029760)	TSS	52	NM_029760	NM_029760	Nubpl	2410170E07Rik	nucleotide binding protein-like	protein-coding
Adult	Gata4	chr17	80772491	80772692	exon (NM_001145452, exon 15 of 18)	exon	290	NR_028385	NR_028385	Gm10190	ENSMUSG00000066938	predicted gene 10190	ncRNA
Adult	Gata4	chr2	144429981	144430182	intron (NM_025314, intron 2 of 5)	intron	4393	NM_025314	NM_025314	Dtd1	0610006H08Rik|DUE-B|Hars2	D-tyrosyl-tRNA deacylase 1	protein-coding
Adult	Gata4	chr11	30671736	30671937	promoter-TSS (NM_134013)	TSS	62	NM_134013	NM_134013	Psme4	AA409398|AU041366|TEMO|mKIAA0077	proteasome (prosome, macropain) activator subunit 4	protein-coding
Adult	Gata4	chr5	105730436	105730637	Intergenic	intergenic	-7819	NM_194336	NM_194336	Gbp6	AI595338|Mpa2l	guanylate binding protein 6	protein-coding
Adult	Gata4	chr2	165571249	165571450	intron (NM_010165, intron 9 of 15)	intron	90552	NM_010165	NM_010165	Eya2	Eab1	EYA transcriptional coactivator and phosphatase 2	protein-coding
Adult	Gata4	chr4	135816498	135816699	intron (NM_011542, intron 5 of 10)	intron	12727	NM_011542	NM_011542	Tcea3	S-II|SII-K1	transcription elongation factor A (SII), 3	protein-coding
Adult	Gata4	chr19	45516321	45516522	intron (NM_001037758, intron 2 of 14)	intron	78198	NM_009771	NM_009771	Btrc	Beta-Trcp1|E3RS-IkappaB|E3RSIkappaB|FWD1|Fbw1a|HOS|Slimb|b-TrCP|beta-TrCP	beta-transducin repeat containing protein	protein-coding
Adult	Gata4	chr17	29560185	29560386	Intergenic	intergenic	62427	NM_001159538	NM_013710	Fgd2	Tcd-2|Tcd2|ZFYVE4|tcs-2|tcs2	FYVE, RhoGEF and PH domain containing 2	protein-coding
Adult	Gata4	chr11	79902720	79902921	promoter-TSS (NM_001029856)	TSS	-81	NM_001029856	NM_001029856	Atad5	C130052G03Rik|FRAG1|Gm17	ATPase family, AAA domain containing 5	protein-coding
Adult	Gata4	chr14	73109368	73109569	intron (NM_207636, intron 1 of 25)	intron	341	NM_207636	NM_207636	Fndc3a	1700094E19Rik|D14Ertd453e|F730017H24Rik|Fndc3|sys	fibronectin type III domain containing 3A	protein-coding
Adult	Gata4	chr12	73932920	73933121	Intergenic	intergenic	70823	NM_008910	NM_008910	Ppm1a	2310003C21Rik|2900017D14Rik|AI427932|AU017636|MMPa-2|MPPa-1	protein phosphatase 1A, magnesium dependent, alpha isoform	protein-coding
Adult	Gata4	chr9	58046055	58046256	exon (NM_001161536, exon 4 of 4)	exon	3366	NM_001161537	NM_177193	Islr2	B930052A04Rik|Linx|Mbu-3|mKIAA1465	immunoglobulin superfamily containing leucine-rich repeat 2	protein-coding
Adult	Gata4	chr7	148621134	148621335	promoter-TSS (NM_001177576)	TSS	-742	NM_001177576	NM_026646	Slc25a22	1300006L01Rik|AI060884|Gc1	solute carrier family 25 (mitochondrial carrier, glutamate), member 22	protein-coding
Adult	Gata4	chr3	121656044	121656245	promoter-TSS (NM_172525)	TSS	-99	NM_172525	NM_172525	Arhgap29	6720461J18Rik|A830014I19|AU040217|B130017I01Rik|C76601|Parg1	Rho GTPase activating protein 29	protein-coding
Adult	Gata4	chr1	170218381	170218582	intron (NM_183355, intron 2 of 8)	intron	143818	NM_001291509	NM_008783	Pbx1	2310056B04Rik|D230003C07Rik|Pbx-1	pre B cell leukemia homeobox 1	protein-coding
Adult	Gata4	chr1	21055211	21055412	intron (NM_177409, intron 1 of 10)	intron	13994	NM_177409	NM_177409	Tram2	C330003D03Rik	translocating chain-associating membrane protein 2	protein-coding
Adult	Gata4	chr12	74867266	74867467	intron (NM_008856, intron 12 of 13)	intron	-134944	NM_001313920	NM_010431	Hif1a	AA959795|HIF-1-alpha|HIF1-alpha|HIF1alpha|MOP1|bHLHe78	hypoxia inducible factor 1, alpha subunit	protein-coding
Adult	Gata4	chr19	34753034	34753235	intron (NM_172838, intron 3 of 6)	intron	37756	NM_008331	NM_008331	Ifit1	ISG56|Ifi56|P56	interferon-induced protein with tetratricopeptide repeats 1	protein-coding
Adult	Gata4	chr16	42907391	42907592	promoter-TSS (NM_001285805)	TSS	-266	NM_001285805	NM_019778	Zbtb20	1300017A20Rik|7330412A13Rik|A930017C21Rik|D16Wsu73e|DPZF|HOF|ODA-8S|Oda8|Zfp288	zinc finger and BTB domain containing 20	protein-coding
Adult	Gata4	chr13	112747409	112747610	Intergenic	intergenic	89366	NR_130345	NR_130345	Gm15326	OTTMUSG00000020187	predicted gene 15326	ncRNA
Adult	Gata4	chr7	87258875	87259076	intron (NM_173011, intron 1 of 10)	intron	1260	NM_173011	NM_173011	Idh2	E430004F23|IDPm|Idh-2	isocitrate dehydrogenase 2 (NADP+), mitochondrial	protein-coding
Adult	Gata4	chr2	104421579	104421780	Intergenic	intergenic	-8961	NM_177253	NM_145529	Cstf3	4732468G05Rik|C79532|CstF-77	cleavage stimulation factor, 3' pre-RNA, subunit 3	protein-coding
Adult	Gata4	chr5	106246410	106246611	Intergenic	intergenic	-59076	NR_030777	NM_018759	Zfp326	5730470H14Rik|ZAN75|Znf326	zinc finger protein 326	protein-coding
Adult	Gata4	chr7	134957390	134957591	intron (NM_024414, intron 4 of 9)	intron	10554	NM_024414	NM_024414	Stx1b	Stx1b2|Stx1bl|Syn1b	syntaxin 1B	protein-coding
Adult	Gata4	chr8	114400617	114400818	promoter-TSS (NM_025781)	TSS	-143	NM_025781	NM_025781	Tmem170	9030409E16Rik|AA403674|D8Bwg1414e|Tmem170a	transmembrane protein 170	protein-coding
Adult	Gata4	chrX	130593629	130593830	promoter-TSS (NM_001290399)	TSS	15	NM_133196	NM_133196	Cstf2	C630034J23Rik|Cstf64|mir-3112	cleavage stimulation factor, 3' pre-RNA subunit 2	protein-coding
Adult	Gata4	chr2	164899898	164900099	Intergenic	intergenic	16251	NR_033448	NR_033448	1700025C18Rik	-	RIKEN cDNA 1700025C18 gene	ncRNA
Adult	Gata4	chr8	113969500	113969701	Intergenic	intergenic	-4499	NR_105819	NR_105819	Mir1957b	Gm27725|mmu-mir-1957b	microRNA 1957b	ncRNA
Adult	Gata4	chr8	97125528	97125729	promoter-TSS (NM_028221)	TSS	-3	NM_028221	NM_028221	Fam192a	1700001O11Rik|2310065K24Rik|AI596259|Nip30	family with sequence similarity 192, member A	protein-coding
Adult	Gata4	chr6	5392730	5392931	Intergenic	intergenic	53447	NM_013743	NM_013743	Pdk4	AV005916	pyruvate dehydrogenase kinase, isoenzyme 4	protein-coding
Adult	Gata4	chr13	58460103	58460304	Intergenic	intergenic	-3981	NM_175214	NM_175214	Kif27	4930517I18Rik	kinesin family member 27	protein-coding
Adult	Gata4	chr11	100258748	100258949	promoter-TSS (NR_132425)	TSS	255	NM_010593	NM_010593	Jup	Ctnng|D930025P04Rik|PG	junction plakoglobin	protein-coding
Adult	Gata4	chr18	80376276	80376477	Intergenic	intergenic	-6601	NR_131039	NR_131039	LOC105246506	-	uncharacterized LOC105246506	ncRNA
Adult	Gata4	chr11	103153525	103153726	Intergenic	intergenic	-24911	NM_016896	NM_016896	Map3k14	Nik|aly	mitogen-activated protein kinase kinase kinase 14	protein-coding
Adult	Gata4	chr10	92185115	92185316	promoter-TSS (NM_008682)	TSS	-53	NM_008682	NM_008682	Nedd1	-	neural precursor cell expressed, developmentally down-regulated gene 1	protein-coding
Adult	Gata4	chr11	53277179	53277380	exon (NM_001290789, exon 2 of 7)	exon	6573	NM_027917	NM_027917	Shroom1	Apx|Shrm1	shroom family member 1	protein-coding
Adult	Gata4	chr3	105490457	105490658	promoter-TSS (NM_017397)	TSS	-69	NM_017397	NM_017397	Ddx20	GEMIN3|dp103	DEAD (Asp-Glu-Ala-Asp) box polypeptide 20	protein-coding
Adult	Gata4	chr4	43505752	43505953	promoter-TSS (NR_001460)	TSS	78	NR_001460	NR_001460	Rmrp	1110032O22Rik|Rmrpr	RNA component of mitochondrial RNAase P	ncRNA
Adult	Gata4	chr4	57580810	57581011	promoter-TSS (NM_001304544)	TSS	-209	NM_001304544	NM_001304544	Pakap	AF064781|Gm20459|Palm2-Akap2|Palm2Akap2|Palm2akap2	paralemmin A kinase anchor protein	protein-coding
Adult	Gata4	chr4	140633949	140634150	intron (NM_025383, intron 1 of 7)	intron	210	NM_025383	NM_025383	Necap2	1110005F07Rik|AA409105|C78898	NECAP endocytosis associated 2	protein-coding
Adult	Gata4	chr13	31898952	31899153	5' UTR (NM_008592, exon 1 of 1)	5' UT	538	NM_008592	NM_008592	Foxc1	FREAC3|Fkh1|Mf1|Mf4|ch|fkh-1|frkhda	forkhead box C1	protein-coding
Adult	Gata4	chr9	44521239	44521440	intron (NM_153537, intron 6 of 21)	intron	21941	NM_153537	NM_153537	Phldb1	AU041016|D330037A14Rik|Ll5a	pleckstrin homology like domain, family B, member 1	protein-coding
Adult	Gata4	chr3	159503264	159503465	intron (NM_026582, intron 1 of 11)	intron	706	NR_037590	NM_026582	Wls	5031439A09Rik|AI173978|AI987742|Gpr177	wntless homolog (Drosophila)	protein-coding
Adult	Gata4	chr6	53018789	53018990	promoter-TSS (NM_173406)	TSS	-272	NM_173406	NM_173406	Jazf1	AI591476|C820002C15|Jaz1|Tip27	JAZF zinc finger 1	protein-coding
Adult	Gata4	chr7	3581485	3581686	promoter-TSS (NM_027328)	TSS	-1	NM_027328	NM_027328	Prpf31	1500019O16Rik|2810404O06Rik|AW554706|PRP31|RP11	pre-mRNA processing factor 31	protein-coding
Adult	Gata4	chr11	32542575	32542776	5' UTR (NM_001271347, exon 1 of 13)	5' UT	121	NM_001271349	NM_134015	Fbxw11	2310065A07Rik|AA536858|BTRC2|BTRCP2|Fbxw1b|HOS	F-box and WD-40 domain protein 11	protein-coding
Adult	Gata4	chr10	26095726	26095927	promoter-TSS (NM_172787)	TSS	-802	NM_172787	NM_172787	L3mbtl3	AI481284|MBT-1	l(3)mbt-like 3 (Drosophila)	protein-coding
Adult	Gata4	chr15	12679881	12680082	Intergenic	intergenic	74430	NM_001166360	NM_029998	6030458C11Rik	-	RIKEN cDNA 6030458C11 gene	protein-coding
Adult	Gata4	chr8	11705849	11706050	Intergenic	intergenic	-11436	NR_028307	NR_028307	Gm6524	EG624710	katanin p60 (ATPase-containing) subunit A1 pseudogene	pseudo
Adult	Gata4	chr3	146538785	146538986	intron (NM_001302957, intron 1 of 21)	intron	23555	NM_001302958	NM_027594	Ttll7	1110049N09Rik|4921517B04Rik|C630030B20|mTTLL7	tubulin tyrosine ligase-like family, member 7	protein-coding
Adult	Gata4	chr14	32228440	32228641	intron (NM_011894, intron 2 of 8)	intron	2322	NM_001347585	NM_011894	Sh3bp5	AI606498|SH3BP-5|Sab	SH3-domain binding protein 5 (BTK-associated)	protein-coding
Adult	Gata4	chr16	4896694	4896895	intron (NM_029657, intron 1 of 16)	intron	10695	NM_029657	NM_029657	Mgrn1	2610042J20Rik|mKIAA0544|md|nc	mahogunin, ring finger 1	protein-coding
Adult	Gata4	chr16	96895250	96895451	exon (NM_031174, exon 20 of 33)	exon	206138	NM_008791	NM_008791	Pcp4	P16Rimb19|Pcp-4|Pep19	Purkinje cell protein 4	protein-coding
Adult	Gata4	chr2	91366952	91367153	Intergenic	intergenic	-19426	NM_029437	NM_029437	Ckap5	3110043H24Rik|4930432B04Rik|D730027C18Rik|T25636|mKIAA0097	cytoskeleton associated protein 5	protein-coding
Adult	Gata4	chr16	22500140	22500341	intron (NM_001346673, intron 21 of 23)	intron	-11312	NR_130988	NR_130988	9230117E06Rik	-	RIKEN cDNA 9230117E06 gene	ncRNA
Adult	Gata4	chr4	149407544	149407745	Intergenic	intergenic	-24513	NM_173371	NM_173371	H6pd	AI785303|G6pd1|Gpd-1|Gpd1	hexose-6-phosphate dehydrogenase (glucose 1-dehydrogenase)	protein-coding
Adult	Gata4	chr1	36360262	36360463	Intergenic	intergenic	-4215	NM_001290727	NM_145996	Arid5a	D430024K22Rik|Mrf1	AT rich interactive domain 5A (MRF1-like)	protein-coding
Adult	Gata4	chr8	35209545	35209746	intron (NM_026609, intron 1 of 3)	intron	147	NM_026609	NM_026609	Leprotl1	1110067H13Rik|1520402O14Rik|AI854296	leptin receptor overlapping transcript-like 1	protein-coding
Adult	Gata4	chr5	93238227	93238428	promoter-TSS (NM_001077595)	TSS	-80	NM_001077595	NM_015756	Shroom3	AL022960|D5Ertd287e|Shrm|Shrm3	shroom family member 3	protein-coding
Adult	Gata4	chr9	8003784	8003985	intron (NM_001171147, intron 1 of 8)	intron	711	NM_009534	NM_009534	Yap1	AI325207|Yap|Yap65|Yki|Yorkie	yes-associated protein 1	protein-coding
Adult	Gata4	chr8	49641124	49641325	intron (NM_001145937, intron 2 of 26)	intron	118819	NM_001145937	NM_011857	Tenm3	2610100B16Rik|Odz1|Odz3|Ten-m3|mKIAA1455	teneurin transmembrane protein 3	protein-coding
Adult	Gata4	chr8	130796788	130796989	Intergenic	intergenic	5236	NR_105822	NR_105822	Mir21c	Gm28013|mmu-mir-21c	microRNA 21c	ncRNA
Adult	Gata4	chr2	125259400	125259601	intron (NM_007993, intron 6 of 65)	intron	72673	NM_007993	NM_007993	Fbn1	AI536462|B430209H23|Fib-1|Tsk	fibrillin 1	protein-coding
Adult	Gata4	chr8	120715230	120715431	Intergenic	intergenic	-92180	NM_019707	NM_019707	Cdh13	4932416G01Rik|Cdht|Tcad	cadherin 13	protein-coding
Adult	Gata4	chr1	186823085	186823286	intron (NM_145515, intron 1 of 17)	intron	242	NM_145515	NM_145515	Mark1	AW491150|B930025N23Rik|Emk3|Par-1c|mKIAA1477|mPar-1c	MAP/microtubule affinity regulating kinase 1	protein-coding
Adult	Gata4	chr5	143580101	143580302	Intergenic	intergenic	-1136	NM_001122730	NM_178242	Tnrc18	BC025631|EG381742|Zfp469	trinucleotide repeat containing 18	protein-coding
Adult	Gata4	chr4	41450103	41450304	promoter-TSS (NM_001085515)	TSS	-96	NM_001085515	NM_001085515	AI464131	AA408153|AI604836|Gm762|Kiaa1161|NET37	expressed sequence AI464131	protein-coding
Adult	Gata4	chr12	100866008	100866209	promoter-TSS (NR_045288)	TSS	75	NR_045288	NR_045288	1700064M15Rik	-	RIKEN cDNA 1700064M15 gene	ncRNA
Adult	Gata4	chr4	97809545	97809746	Intergenic	intergenic	240310	NM_053157	NM_053157	Tm2d1	2310026L18Rik|AA990549|Bbp	TM2 domain containing 1	protein-coding
Adult	Gata4	chr12	33540326	33540527	Intergenic	intergenic	31446	NR_045032	NR_045032	Gdap10	Gdap-ps	ganglioside-induced differentiation-associated-protein 10	ncRNA
Adult	Gata4	chr9	41270029	41270230	intron (NR_131928, intron 3 of 4)	intron	-12846	NR_131930	NM_001033153	3110039I08Rik	2610203C20Rik|AI848448|D230004N17Rik|D3Mgi9|Mir100hg	RIKEN cDNA 3110039I08 gene	ncRNA
Adult	Gata4	chr6	124867289	124867490	intron (NM_026988, intron 1 of 4)	intron	574	NM_026988	NM_026988	Ptms	2610009E16Rik	parathymosin	protein-coding
Adult	Gata4	chr19	24781928	24782129	intron (NM_175013, intron 10 of 10)	intron	33531	NM_183160	NM_183160	Tmem252	E030010A14Rik	transmembrane protein 252	protein-coding
Adult	Gata4	chr4	45354855	45355056	promoter-TSS (NM_153167)	TSS	-17	NM_153167	NM_153167	Dcaf10	AA959934|Wdr32	DDB1 and CUL4 associated factor 10	protein-coding
Adult	Gata4	chrX	68809405	68809606	intron (NM_001293623, intron 1 of 4)	intron	414	NM_001293624	NM_008253	Hmgb3	Hmg2a|Hmg4	high mobility group box 3	protein-coding
Adult	Gata4	chr5	26397018	26397219	intron (NM_001281516, intron 4 of 4)	intron	18685	NM_001177579	NM_001177579	Gm10471	ENSMUSG00000073116	predicted gene 10471	protein-coding
Adult	Gata4	chr16	95661547	95661748	intron (NM_001302152, intron 3 of 10)	intron	19307	NM_001302154	NM_133659	Erg	D030036I24Rik	avian erythroblastosis virus E-26 (v-ets) oncogene related	protein-coding
Adult	Gata4	chr2	167677017	167677218	Intergenic	intergenic	-80709	NM_011201	NM_011201	Ptpn1	PTP-1B|PTP-HA2|PTP1B	protein tyrosine phosphatase, non-receptor type 1	protein-coding
Adult	Gata4	chr13	59686777	59686978	promoter-TSS (NR_045633)	TSS	184	NM_030153	NM_030153	Naa35	A330021G12Rik|A330027C19Rik|AI158944|C030004C14Rik|Mak10	N(alpha)-acetyltransferase 35, NatC auxiliary subunit	protein-coding
Adult	Gata4	chr11	20731063	20731264	promoter-TSS (NM_173752)	TSS	-53	NM_173752	NM_173752	Lgalsl	1110067D22Rik|A530071M23|Grpa|Hspc159|Lgalsla	lectin, galactoside binding-like	protein-coding
Adult	Gata4	chr12	70397720	70397921	5' UTR (NM_027117, exon 1 of 13)	5' UT	153	NM_027117	NM_027117	Klhdc2	2310022K15Rik|D12Ertd522e|HCLP-1|LCP	kelch domain containing 2	protein-coding
Adult	Gata4	chr8	119387308	119387509	Intergenic	intergenic	57927	NM_026844	NM_026844	Cmc2	1110046L09Rik|2310061C15Rik|DC13	COX assembly mitochondrial protein 2	protein-coding
Adult	Gata4	chr12	111684684	111684885	promoter-TSS (NM_001135001)	TSS	-604	NM_001135001	NM_012023	Ppp2r5c	2610043M05Rik|2700063L20Rik|AI060890|AW545884|C85228|D12Bwg0916e|mKIAA0044	protein phosphatase 2, regulatory subunit B', gamma	protein-coding
Adult	Gata4	chrX	34184960	34185161	5' UTR (NM_001081956, exon 1 of 7)	5' UT	348	NM_001081956	NM_001081956	Akap17b	AA407619|AKAP-17B|B230333C21Rik|C230056F04Rik|PRKA17B|Sfrs17b|Srsf17b|Talia	A kinase (PRKA) anchor protein 17B	protein-coding
Adult	Gata4	chr9	65193860	65194061	promoter-TSS (NM_016688)	TSS	86	NM_016688	NM_016688	Pdcd7	C80112|ES18	programmed cell death 7	protein-coding
Adult	Gata4	chr4	138610550	138610751	intron (NM_029857, intron 16 of 16)	intron	20053	NM_021358	NM_021358	Htr6	5-HT6	5-hydroxytryptamine (serotonin) receptor 6	protein-coding
Adult	Gata4	chr6	94650785	94650986	promoter-TSS (NM_008377)	TSS	-747	NM_008377	NM_008377	Lrig1	D6Bwg0781e|Img|LIG-1	leucine-rich repeats and immunoglobulin-like domains 1	protein-coding
Adult	Gata4	chr17	57129375	57129576	promoter-TSS (NM_017393)	TSS	-211	NM_017393	NM_017393	Clpp	AU019820|D17Wsu160e	caseinolytic mitochondrial matrix peptidase proteolytic subunit	protein-coding
Adult	Gata4	chr8	114026214	114026415	intron (NM_176923, intron 4 of 26)	intron	19692	NM_001170743	NM_176923	Wdr59	5430401O09Rik|Cdw12	WD repeat domain 59	protein-coding
Adult	Gata4	chr2	160808170	160808371	intron (NM_173368, intron 24 of 36)	intron	-70196	NM_182840	NM_182840	Emilin3	1110013O17Rik|EMILIN-3|EMILIN-5|EMILIN-T|Emilin5	elastin microfibril interfacer 3	protein-coding
Adult	Gata4	chr1	39861221	39861422	intron (NM_001177348, intron 1 of 1)	intron	855	NM_001177348	NM_001177348	Gm3646	-	predicted gene 3646	protein-coding
Adult	Gata4	chr9	71164917	71165118	Intergenic	intergenic	101422	NM_009022	NM_009022	Aldh1a2	AV116159|Aldh1a7|Raldh1|Raldh2	aldehyde dehydrogenase family 1, subfamily A2	protein-coding
Adult	Gata4	chr19	60865965	60866166	intron (NM_010123, intron 1 of 21)	intron	530	NM_010123	NM_010123	Eif3a	A830012B05Rik|Csma|Eif3|Eif3s10|mKIAA0139	eukaryotic translation initiation factor 3, subunit A	protein-coding
Adult	Gata4	chr19	29122173	29122374	non-coding (NR_028360, exon 1 of 1)	ncRNA	118	NM_021299	NM_021299	Ak3	AA407498|AI506714|AK-3|Ak3l|Ak3l1|Akl3l	adenylate kinase 3	protein-coding
Adult	Gata4	chr9	105514286	105514487	Intergenic	intergenic	-30938	NM_001081309	NM_029380	Pik3r4	2210010O15Rik|C730038E05Rik|C85833|D9Ertd418e	phosphatidylinositol 3 kinase, regulatory subunit, polypeptide 4, p150	protein-coding
Adult	Gata4	chr13	34056386	34056587	promoter-TSS (NM_001163239)	TSS	-41	NM_020282	NM_020282	Nqo2	NMO2|Nmor2|Ox2	NAD(P)H dehydrogenase, quinone 2	protein-coding
Adult	Gata4	chr15	3282620	3282821	intron (NM_001048178, intron 7 of 8)	intron	-29195	NM_001166063	NM_001166063	Ccdc152	ENSMUSG00000071814	coiled-coil domain containing 152	protein-coding
Adult	Gata4	chr9	102420873	102421074	intron (NM_024291, intron 3 of 10)	intron	12506	NM_024291	NM_024291	Ky	CD1|D9Mgc44e|ky	kyphoscoliosis peptidase	protein-coding
Adult	Gata4	chr5	77334436	77334637	promoter-TSS (NM_173765)	TSS	2	NM_173765	NM_173765	Aasdh	A230062G08Rik|A830035E16|Acsf4|U26	aminoadipate-semialdehyde dehydrogenase	protein-coding
Adult	Gata4	chr3	153575795	153575996	promoter-TSS (NM_011231)	TSS	34	NR_028094	NM_011231	Rabggtb	-	Rab geranylgeranyl transferase, b subunit	protein-coding
Adult	Gata4	chr18	83724516	83724717	Intergenic	intergenic	-229341	NR_045361	NR_045361	4921531P14Rik	1700108N05Rik	RIKEN cDNA 4921531P14 gene	ncRNA
Adult	Gata4	chr8	120067817	120068018	intron (NM_172285, intron 2 of 32)	intron	45743	NM_172285	NM_172285	Plcg2	PLC-gamma-2|PLCgamma2|Plcg-2	phospholipase C, gamma 2	protein-coding
Adult	Gata4	chr9	47338332	47338533	promoter-TSS (NM_001025600)	TSS	-2	NM_207675	NM_018770	Cadm1	2900073G06Rik|3100001I08Rik|AI987920|Bl2|Igsf4|Igsf4a|Necl2|RA175|RA175A|RA175B|RA175C|RA175N|ST17|SgIGSF|SynCam|Tslc1	cell adhesion molecule 1	protein-coding
Adult	Gata4	chr9	24956142	24956343	promoter-TSS (NM_020586)	TSS	37	NM_020586	NM_020586	Herpud2	5031400M07Rik|AB041580	HERPUD family member 2	protein-coding
Adult	Gata4	chr17	66136709	66136910	intron (NM_001114131, intron 2 of 19)	intron	4115	NR_104465	NM_146081	Ppp4r1	3110001J10Rik|Pp4r1	protein phosphatase 4, regulatory subunit 1	protein-coding
Adult	Gata4	chr6	52266467	52266668	exon (NM_007966, exon 3 of 3)	exon	-1742	NR_038163	NR_038163	Evx1os	5730457N03Rik|Evx1as	even skipped homeotic gene 1, opposite strand	ncRNA
Adult	Gata4	chr7	116489921	116490122	intron (NM_054103, intron 2 of 13)	intron	92545	NM_054103	NM_054103	Stk33	4921505G21Rik|AW061264	serine/threonine kinase 33	protein-coding
Adult	Gata4	chr5	124933193	124933394	intron (NM_029532, intron 1 of 1)	intron	130	NM_029532	NM_029532	Snrnp35	6330548G22Rik	small nuclear ribonucleoprotein 35 (U11/U12)	protein-coding
Adult	Gata4	chr7	109371524	109371725	promoter-TSS (NM_145583)	TSS	83	NR_111938	NM_145583	Pgap2	1810006G21Rik|C76649|Frag1	post-GPI attachment to proteins 2	protein-coding
Adult	Gata4	chr7	144629225	144629426	promoter-TSS (NM_023140)	TSS	-5	NM_023140	NM_023140	Glrx3	PICOT|Txnl2	glutaredoxin 3	protein-coding
Adult	Gata4	chr11	120433999	120434200	exon (NM_011032, exon 1 of 11)	exon	150	NM_011032	NM_011032	P4hb	ERp59|PDI|Pdia1|Thbp	prolyl 4-hydroxylase, beta polypeptide	protein-coding
Adult	Gata4	chr2	84680655	84680856	promoter-TSS (NM_001083809)	TSS	-27	NM_001083809	NM_024497	Slc43a1	2610016F07Rik|AA986141|Lat3|PB39|Pov1|R00504	solute carrier family 43, member 1	protein-coding
Adult	Gata4	chr11	117127366	117127567	promoter-TSS (NM_001113487)	TSS	-93	NM_001113487	NM_017380	Sept9	MSF1|Msf|PNUTL4|Sint1	septin 9	protein-coding
Adult	Gata4	chr17	36106479	36106680	intron (NM_013854, intron 1 of 22)	intron	115	NM_013854	NM_013854	Abcf1	AU041969|Abc50|D17Wsu166e|GCN20	ATP-binding cassette, sub-family F (GCN20), member 1	protein-coding
Adult	Gata4	chr7	82757023	82757224	intron (NM_029332, intron 7 of 36)	intron	156704	NM_029332	NM_029332	Akap13	1700026G02Rik|5730522G15Rik|5830460E08Rik|AKAP-13|AKAP-Lbc|BRX|Ht31|LBC|PROTO-LB|PROTO-LBC	A kinase (PRKA) anchor protein 13	protein-coding
Adult	Gata4	chr5	113324952	113325153	intron (NM_028901, intron 1 of 43)	intron	329	NM_028901	NM_028901	Myo18b	4932408L24Rik|4933411E19Rik|Gm448	myosin XVIIIb	protein-coding
Adult	Gata4	chr1	172574427	172574628	promoter-TSS (NM_177068)	TSS	-135	NM_177068	NM_177068	Olfml2b	1110018N05Rik|4832415H08Rik|AI467542	olfactomedin-like 2B	protein-coding
Adult	Gata4	chr19	9191720	9191921	intron (NM_025610, intron 4 of 6)	intron	18235	NM_025610	NM_025610	Asrgl1	2410004D18Rik|ALP|ALP1|AU040643|AW060375	asparaginase like 1	protein-coding
Adult	Gata4	chr16	92301404	92301605	promoter-TSS (NM_138743)	TSS	-43	NM_138743	NM_138743	Smim11	1190017O12Rik|C21orf51|Fam165b|Smim11a	small integral membrane protein 11	protein-coding
Adult	Gata4	chr16	21246628	21246829	TTS (NR_046162)	TTS	9410	NR_106145	NR_106145	Mir7680	Gm27417|mmu-mir-7680	microRNA 7680	ncRNA
Adult	Gata4	chr4	133870829	133871030	promoter-TSS (NM_001039048)	TSS	-105	NM_001039048	NM_001039048	Trim63	MuRF1|RF1|Rnf28	tripartite motif-containing 63	protein-coding
Adult	Gata4	chr1	39957392	39957593	promoter-TSS (NM_001252200)	TSS	-265	NM_008696	NM_008696	Map4k4	9430080K19Rik|AU043147|AU045934|AW046177|HGK|Nik	mitogen-activated protein kinase kinase kinase kinase 4	protein-coding
Adult	Gata4	chr2	32006671	32006872	5' UTR (NM_001159634, exon 1 of 32)	5' UT	104	NM_172661	NM_172661	Prrc2b	5830434P21Rik|AI173903|Bat2l|Bat2l1|D430039P21|mKIAA0515	proline-rich coiled-coil 2B	protein-coding
Adult	Gata4	chrX	139265151	139265352	intron (NM_001199360, intron 5 of 6)	intron	91709	NR_030523	NR_030523	Mir652	Mirn652|miRX|mmu-mir-652	microRNA 652	ncRNA
Adult	Gata4	chr14	103469558	103469759	exon (NM_001033242, exon 1 of 4)	exon	226	NM_001033242	NM_001033242	Cln5	A730075N08Rik	ceroid-lipofuscinosis, neuronal 5	protein-coding
Adult	Gata4	chr9	71803854	71804055	intron (NM_011544, intron 5 of 20)	intron	-60052	NM_001253863	NM_011544	Tcf12	A130037E08Rik|ALF1|HEB|HEBAlt|HTF-4|HTF4|ME1|REB|bHLHb20	transcription factor 12	protein-coding
Adult	Gata4	chr12	30666709	30666910	intron (NM_181395, intron 4 of 22)	intron	43909	NM_181395	NM_181395	Pxdn	2310075M15Rik|C85409|E330004E07|VPO1|mKIAA0230	peroxidasin	protein-coding
Adult	Gata4	chr12	36863797	36863998	intron (NM_025840, intron 1 of 11)	intron	19514	NM_025840	NM_025840	Bzw2	1110001I24Rik|Bdm2|HSPC028	basic leucine zipper and W2 domains 2	protein-coding
Adult	Gata4	chr4	106739535	106739736	promoter-TSS (NM_025500)	TSS	43	NM_001346552	NM_175471	Cyb5rl	2810410C14Rik	cytochrome b5 reductase-like	protein-coding
Adult	Gata4	chr4	136025603	136025804	promoter-TSS (NM_024452)	TSS	28	NM_024452	NM_024452	Luzp1	2700072H04Rik|AI266952|Luzp|mFLJ00226	leucine zipper protein 1	protein-coding
Adult	Gata4	chr11	93857171	93857372	promoter-TSS (NM_001199203)	TSS	-133	NM_027569	NM_027569	Spag9	3110018C07Rik|4733401I23Rik|4831406C20Rik|AW552012|JLP|JSAP2|JSAP2a|Jip4|Mapk8ip4|syd1	sperm associated antigen 9	protein-coding
Adult	Gata4	chr8	27956090	27956291	Intergenic	intergenic	-21296	NR_045904	NR_045904	2310008N11Rik	-	RIKEN cDNA 2310008N11 gene	ncRNA
Adult	Gata4	chr7	88851395	88851596	intron (NM_001164086, intron 1 of 8)	intron	315	NM_011983	NM_011983	Homer2	9330120H11Rik|AW539445|CPD|Vesl-2	homer scaffolding protein 2	protein-coding
Adult	Gata4	chr5	115896978	115897179	intron (NM_008629, intron 10 of 14)	intron	17385	NM_008629	NM_008629	Msi1	Msi1h|Musahi1|m-Msi-1	musashi RNA-binding protein 1	protein-coding
Adult	Gata4	chr7	28474317	28474518	promoter-TSS (NM_001112731)	TSS	59	NM_001112731	NM_198417	Zfp607b	C030039L03Rik	zinc finger protein 607B	protein-coding
Adult	Gata4	chr16	94511670	94511871	Intergenic	intergenic	-2308	NM_139145	NM_139145	Hlcs	410I21.SP6|D16Jhu34	holocarboxylase synthetase (biotin- [propriony-Coenzyme A-carboxylase (ATP-hydrolysing)] ligase)	protein-coding
Adult	Gata4	chr15	103153585	103153786	intron (NM_013866, intron 2 of 7)	intron	-12817	NM_030720	NM_030720	Gpr84	EX33	G protein-coupled receptor 84	protein-coding
Adult	Gata4	chr5	23536496	23536697	promoter-TSS (NM_001310471)	TSS	-89	NM_053090	NM_053090	Fam126a	AB030242|Drctnnb1a	family with sequence similarity 126, member A	protein-coding
Adult	Gata4	chr14	31166891	31167092	promoter-TSS (NM_001083616)	TSS	-320	NM_001083616	NM_028981	Cacna1d	8430418G19Rik|C79217|Cach3|Cacn4|Cacnl1a2|Cav1.3|Cchl1a|Cchl1a2|D-LTCC	calcium channel, voltage-dependent, L type, alpha 1D subunit	protein-coding
Adult	Gata4	chr5	93112606	93112807	exon (NM_015756, exon 1 of 11)	exon	246	NM_015756	NM_015756	Shroom3	AL022960|D5Ertd287e|Shrm|Shrm3	shroom family member 3	protein-coding
Adult	Gata4	chr11	54475101	54475302	intron (NM_001252494, intron 20 of 28)	intron	65554	NM_001252498	NM_175258	Rapgef6	A530068K01|AI844632|BB085664|C030018K18Rik|PDZ-GEF2|Pdzgef2|RA-GEF-2|Ragef2|mKIAA4052	Rap guanine nucleotide exchange factor (GEF) 6	protein-coding
Adult	Gata4	chr6	121121320	121121521	Intergenic	intergenic	-12264	NM_001304773	NM_028730	Pex26	4632428M11Rik	peroxisomal biogenesis factor 26	protein-coding
Adult	Gata4	chr5	137016177	137016378	intron (NM_009986, intron 1 of 23)	intron	25573	NM_001291240	NM_009986	Cux1	CDP|Cutl1|Cux|Cux-1	cut-like homeobox 1	protein-coding
Adult	Gata4	chr16	13903054	13903255	promoter-TSS (NM_001039533)	TSS	83	NM_053181	NM_053181	Pdxdc1	2210010A19Rik|AA415817|Kiaa0251-hp	pyridoxal-dependent decarboxylase domain containing 1	protein-coding
Adult	Gata4	chr2	125331185	125331386	exon (NM_007993, exon 2 of 66)	exon	888	NM_007993	NM_007993	Fbn1	AI536462|B430209H23|Fib-1|Tsk	fibrillin 1	protein-coding
Adult	Gata4	chr12	74563084	74563285	Intergenic	intergenic	-52635	NR_046013	NR_046013	D830013O20Rik	Gm891	RIKEN cDNA D830013O20 gene	ncRNA
Adult	Gata4	chr6	84926465	84926666	intron (NM_177077, intron 6 of 21)	intron	92941	NM_177077	NM_177077	Exoc6b	4930569O18Rik|G430127E12Rik|Sec15b|Sec15l2|mKIAA0919	exocyst complex component 6B	protein-coding
Adult	Gata4	chr6	112679056	112679257	intron (NM_080448, intron 20 of 21)	intron	-32493	NM_021385	NM_021385	Rad18	2810024C04Rik|Rad18sc	RAD18 E3 ubiquitin protein ligase	protein-coding
Adult	Gata4	chr19	7342739	7342940	promoter-TSS (NM_001320554)	TSS	71	NM_001320554	NM_054048	Rcor2	1A13|AW122124|CoREST|Rcor|Rcor1	REST corepressor 2	protein-coding
Adult	Gata4	chr19	10922981	10923182	exon (NM_023044, exon 2 of 8)	exon	6048	NM_023044	NM_023044	Slc15a3	Ci1|cI-1	solute carrier family 15, member 3	protein-coding
Adult	Gata4	chr17	25569723	25569924	exon (NM_021415, exon 2 of 35)	exon	904	NM_001163691	NM_021415	Cacna1h	Cav3.2|MNCb-1209|alpha13.2	calcium channel, voltage-dependent, T type, alpha 1H subunit	protein-coding
Adult	Gata4	chr3	100292246	100292447	intron (NM_001142952, intron 1 of 1)	intron	768	NM_001142952	NM_001142952	Fam46c	4930431B09Rik|AI449797	family with sequence similarity 46, member C	protein-coding
Adult	Gata4	chr4	12040851	12041052	Intergenic	intergenic	24435	NM_198957	NM_198957	Rbm12b2	AV299215|C430048L16Rik|Rbm12bb	RNA binding motif protein 12 B2	protein-coding
Adult	Gata4	chr8	47179327	47179528	intron (NM_207213, intron 4 of 17)	intron	30072	NM_207213	NM_207213	Snx25	AI661919|Gm1699|Gm173|Sbbi31	sorting nexin 25	protein-coding
Adult	Gata4	chr1	52687533	52687734	promoter-TSS (NR_024590)	TSS	85	NM_001142647	NM_172654	Nemp2	5330401P04Rik|9830163O08|Tmem194b	nuclear envelope integral membrane protein 2	protein-coding
Adult	Gata4	chr8	9977764	9977965	5' UTR (NM_001081119, exon 1 of 2)	5' UT	148	NM_001081119	NM_026868	Abhd13	1110065L07Rik|AI463703|AI788994	abhydrolase domain containing 13	protein-coding
Adult	Gata4	chr1	66514637	66514838	promoter-TSS (NM_175510)	TSS	-283	NM_175510	NM_175510	Unc80	C030018G13Rik|C230061B10Rik|UNC-80	unc-80, NALCN activator	protein-coding
Adult	Gata4	chr1	36592675	36592876	promoter-TSS (NM_153502)	TSS	-192	NM_153502	NM_153502	Ankrd23	1110058D09Rik|2310041C05Rik|AI853437|Darp|MARP3	ankyrin repeat domain 23	protein-coding
Adult	Gata4	chr9	107904793	107904994	promoter-TSS (NM_013785)	TSS	-85	NM_013785	NM_013785	Ip6k1	1200016D08Rik|AU022776|Ihpk1|InsP6|InsP6k1|Itpk6	inositol hexaphosphate kinase 1	protein-coding
Adult	Gata4	chr2	38499182	38499383	intron (NM_011187, intron 1 of 7)	intron	143	NM_011187	NM_011187	Psmb7	AU020723|MC14	proteasome (prosome, macropain) subunit, beta type 7	protein-coding
Adult	Gata4	chr6	119130289	119130490	intron (NM_001033379, intron 2 of 8)	intron	5119	NM_001033379	NM_001033379	Dcp1b	B930050E02Rik	decapping mRNA 1B	protein-coding
Adult	Gata4	chr15	76030872	76031073	promoter-TSS (NM_201391)	TSS	64	NM_201390	NM_011117	Plec	AA591047|AU042537|EBS1|PCN|PLTN|Plec1	plectin	protein-coding
Adult	Gata4	chr17	28623005	28623206	promoter-TSS (NM_010220)	TSS	-12	NM_010220	NM_010220	Fkbp5	D17Ertd592e|Dit1|FKBP-5|FKBP51	FK506 binding protein 5	protein-coding
Adult	Gata4	chr15	27423248	27423449	intron (NM_020332, intron 1 of 11)	intron	26917	NM_020332	NM_020332	Ank	Ankh|D15Ertd221e|ank|mKIAA1581	progressive ankylosis	protein-coding
Adult	Gata4	chr1	145390057	145390258	Intergenic	intergenic	-97669	NM_020025	NM_020025	B3galt2	-	UDP-Gal:betaGlcNAc beta 1,3-galactosyltransferase, polypeptide 2	protein-coding
Adult	Gata4	chr17	73186818	73187019	intron (NM_027166, intron 1 of 2)	intron	875	NM_027166	NM_027166	Ypel5	2310076K21Rik|CGI-127	yippee-like 5 (Drosophila)	protein-coding
Adult	Gata4	chr2	35631331	35631532	intron (NM_029774, intron 9 of 9)	intron	-43278	NR_040618	NR_040618	9030204H09Rik	-	RIKEN cDNA 9030204H09 gene	ncRNA
Adult	Gata4	chr2	156546524	156546725	promoter-TSS (NR_040505)	TSS	20	NR_040505	NR_040505	4930405A21Rik	-	RIKEN cDNA 4930405A21 gene	ncRNA
Adult	Gata4	chr19	4889836	4890037	3' UTR (NM_001033128, exon 17 of 17)	3' UT	11247	NM_001168517	NM_027476	Zdhhc24	5730496N17Rik|Leng4	zinc finger, DHHC domain containing 24	protein-coding
Adult	Gata4	chr3	89197490	89197691	promoter-TSS (NM_009565)	TSS	-466	NM_009565	NM_009565	Zbtb7b	Thpok|Zfp67|c-Krox	zinc finger and BTB domain containing 7B	protein-coding
Adult	Gata4	chr8	116976702	116976903	intron (NM_019573, intron 4 of 8)	intron	13251	NM_019573	NM_019573	Wwox	5330426P09Rik|9030416C10Rik|WOX1	WW domain-containing oxidoreductase	protein-coding
Adult	Gata4	chr6	122258692	122258893	promoter-TSS (NM_010749)	TSS	-235	NM_010749	NM_010749	M6pr	CD-MPR|Mpr46	mannose-6-phosphate receptor, cation dependent	protein-coding
Adult	Gata4	chr6	4455359	4455560	promoter-TSS (NM_007743)	TSS	-158	NM_007743	NM_007743	Col1a2	AA960264|AI325291|Col1a-2|Cola-2|Cola2|oim	collagen, type I, alpha 2	protein-coding
Adult	Gata4	chr2	143688336	143688537	exon (NM_001291061, exon 1 of 8)	exon	472	NM_009751	NM_009751	Bfsp1	CP95	beaded filament structural protein 1, in lens-CP94	protein-coding
Adult	Gata4	chr1	181664688	181664889	Intergenic	intergenic	66427	NM_178653	NM_178653	Sccpdh	AW214504|C330023F11Rik	saccharopine dehydrogenase (putative)	protein-coding
Adult	Gata4	chr4	44180375	44180576	promoter-TSS (NM_175201)	TSS	-66	NM_175201	NM_175201	Rnf38	1700065B19Rik|2610202O07Rik|AA673263|Oip1	ring finger protein 38	protein-coding
Adult	Gata4	chr14	67690603	67690804	intron (NM_028032, intron 1 of 9)	intron	604	NM_028032	NM_028032	Ppp2r2a	2410004D02Rik|mKIAA1541	protein phosphatase 2, regulatory subunit B, alpha	protein-coding
Adult	Gata4	chr4	115822838	115823039	promoter-TSS (NM_026651)	TSS	-184	NM_026651	NM_026651	Pomgnt1	0610016I07Rik|4930467B06Rik	protein O-linked mannose beta 1,2-N-acetylglucosaminyltransferase	protein-coding
Adult	Gata4	chr16	35470319	35470520	intron (NM_028295, intron 1 of 16)	intron	20539	NM_028295	NM_028295	Pdia5	2700053F16Rik|AU015525|Pdir	protein disulfide isomerase associated 5	protein-coding
Adult	Gata4	chr7	134489038	134489239	promoter-TSS (NM_146202)	TSS	-311	NM_146202	NM_146202	Zfp768	BC026432|Znf768	zinc finger protein 768	protein-coding
Adult	Gata4	chr7	73047438	73047639	intron (NM_011048, intron 1 of 21)	intron	40517	NM_001291184	NM_011048	Pcsk6	C86343|Pace4|SPC4	proprotein convertase subtilisin/kexin type 6	protein-coding
Adult	Gata4	chr12	75098779	75098980	intron (NM_172804, intron 1 of 6)	intron	132	NM_172804	NM_172804	Syt16	6430703N11|Strep14|Syt14l|syt14r	synaptotagmin XVI	protein-coding
Adult	Gata4	chr6	70741908	70742109	exon (NM_009075, exon 1 of 9)	exon	160	NM_009075	NM_009075	Rpia	RPI	ribose 5-phosphate isomerase A	protein-coding
Adult	Gata4	chr2	137490586	137490787	Intergenic	intergenic	-548431	NM_013822	NM_013822	Jag1	ABE2|Gsfabe2|Htu|Ozz|Ser-1	jagged 1	protein-coding
Adult	Gata4	chr5	122960638	122960839	Intergenic	intergenic	-8505	NM_001110140	NM_009722	Atp2a2	9530097L16Rik|D5Wsu150e|SERCA2|SERCA2B|Serca2a|mKIAA4195	ATPase, Ca++ transporting, cardiac muscle, slow twitch 2	protein-coding
Adult	Gata4	chr6	56568424	56568625	Intergenic	intergenic	86168	NM_025520	NM_025520	Lsm5	2010208O10Rik|2310034K10Rik	LSM5 homolog, U6 small nuclear RNA and mRNA degradation associated	protein-coding
Adult	Gata4	chr13	60589278	60589479	Intergenic	intergenic	-113929	NM_029653	NM_029653	Dapk1	D13Ucla1|DAP-Kinase	death associated protein kinase 1	protein-coding
Adult	Gata4	chr17	85453976	85454177	intron (NM_009205, intron 7 of 9)	intron	26390	NM_009205	NM_009205	Slc3a1	D2H|NBAT|NTAA|RBAT	solute carrier family 3, member 1	protein-coding
Adult	Gata4	chr19	4510306	4510507	promoter-TSS (NM_001162946)	TSS	-65	NM_001162946	NM_008797	Pcx	Pc|Pcb	pyruvate carboxylase	protein-coding
Adult	Gata4	chr6	17587351	17587552	intron (NM_007604, intron 1 of 9)	intron	354	NM_007604	NM_007604	Capza2	1110053K06Rik|AW208808|Cappa2	capping protein (actin filament) muscle Z-line, alpha 2	protein-coding
Adult	Gata4	chr7	52690077	52690278	promoter-TSS (NM_011304)	TSS	-31	NM_030678	NM_030678	Gys1	Gys3|MGS	glycogen synthase 1, muscle	protein-coding
Adult	Gata4	chr5	65726706	65726907	promoter-TSS (NM_011258)	TSS	71	NM_001347358	NM_011258	Rfc1	140kDa|Alp145|RFC140|Recc1	replication factor C (activator 1) 1	protein-coding
Adult	Gata4	chr11	4202779	4202980	Intergenic	intergenic	36081	NM_001039537	NM_008501	Lif	-	leukemia inhibitory factor	protein-coding
Adult	Gata4	chr2	75615010	75615211	Intergenic	intergenic	-55123	NM_172666	NM_172666	Agps	5832437L22|9930035G10Rik|AW123847|Adaps|Adas|Adhaps|Adps|Aldhpsy|bs2	alkylglycerone phosphate synthase	protein-coding
Adult	Gata4	chr2	128689543	128689744	promoter-TSS (NM_024237)	TSS	-24	NM_024237	NM_024237	Fbln7	1600015H20Rik|AI464334|TM14	fibulin 7	protein-coding
Adult	Gata4	chr4	19685013	19685214	Intergenic	intergenic	-48963	NM_177327	NM_177327	Wwp1	8030445B08Rik|AIP5|SDRP1|Tiul1	WW domain containing E3 ubiquitin protein ligase 1	protein-coding
Adult	Gata4	chr16	32854240	32854441	intron (NM_172615, intron 2 of 18)	intron	14111	NM_172615	NM_172615	Rubcn	1700021K19Rik|5330403K09|Kiaa0226|Rubicon|mKIAA0226	RUN domain and cysteine-rich domain containing, Beclin 1-interacting protein	protein-coding
Adult	Gata4	chr7	56044407	56044608	intron (NM_028031, intron 1 of 16)	intron	135	NM_028031	NM_028031	Zdhhc13	2410004E01Rik|C530010M18|HIP3RP|Hip14l|kojak|skc4	zinc finger, DHHC domain containing 13	protein-coding
Adult	Gata4	chr11	23206937	23207138	intron (NM_001190401, intron 1 of 79)	intron	143	NM_001190401	NM_001190401	Usp34	A530081C03Rik|Murr2	ubiquitin specific peptidase 34	protein-coding
Adult	Gata4	chr8	109910009	109910210	intron (NR_039557, intron 2 of 3).2	intron	16995	NM_008706	NM_008706	Nqo1	AV001255|Dia4|Dtd|Nmo-1|Nmo1|Nmor1|Ox-1|Ox1|Qr1	NAD(P)H dehydrogenase, quinone 1	protein-coding
Adult	Gata4	chr5	130647460	130647661	promoter-TSS (NM_001199059)	TSS	-128	NM_001199059	NM_019983	Rabgef1	Rab5ef|Rabex5|Rin2	RAB guanine nucleotide exchange factor (GEF) 1	protein-coding
Adult	Gata4	chr14	33975532	33975733	intron (NM_001146022, intron 2 of 58)	intron	22619	NM_001146022	NM_001146022	Wdfy4	Gm18810	WD repeat and FYVE domain containing 4	protein-coding
Adult	Gata4	chr9	60164442	60164643	intron (NM_001040426, intron 6 of 17)	intron	-175516	NM_172444	NM_172444	Thsd4	ADAMTSL-6|ADAMTSL6|AI585901|Adamtsl4|B230114P05Rik	thrombospondin, type I, domain containing 4	protein-coding
Adult	Gata4	chr6	85865670	85865871	promoter-TSS (NM_023160)	TSS	58	NM_176842	NM_176842	Tprkb	0610033G21Rik|1810034M08Rik|Cgi-121|DRWMS1|mDRWMS1	Tp53rk binding protein	protein-coding
Adult	Gata4	chr5	116081622	116081823	promoter-TSS (NM_198163)	TSS	102	NR_027810	NM_021417	1110006O24Rik	-	RIKEN cDNA 1110006O24 gene	ncRNA
Adult	Gata4	chr7	38892821	38893022	promoter-TSS (NM_007633)	TSS	-413	NM_007633	NM_007633	Ccne1	AW538188|CycE1	cyclin E1	protein-coding
Adult	Gata4	chr11	68199573	68199774	5' UTR (NM_008744, exon 2 of 7)	5' UT	654	NM_008744	NM_008744	Ntn1	AI561871|BC019633|Netrin-1	netrin 1	protein-coding
Adult	Gata4	chr4	116393659	116393860	5' UTR (NM_146151, exon 1 of 11)	5' UT	200	NM_146151	NM_146151	Tesk2	-	testis-specific kinase 2	protein-coding
Adult	Gata4	chr19	53977427	53977628	promoter-TSS (NM_001168491)	TSS	-313	NM_001168491	NM_011050	Pdcd4	D19Ucla1|Ma3|Tis	programmed cell death 4	protein-coding
Adult	Gata4	chr13	93196724	93196925	intron (NM_175455, intron 1 of 4)	intron	901	NM_175455	NM_175455	Ankrd34b	6430502M16Rik|DP58	ankyrin repeat domain 34B	protein-coding
Adult	Gata4	chr17	28450271	28450472	promoter-TSS (NM_001163819)	TSS	-103	NM_001163820	NM_028348	Fance	2810451D06Rik|AI415634|AW209126	Fanconi anemia, complementation group E	protein-coding
Adult	Gata4	chr15	101090949	101091150	Intergenic	intergenic	-6227	NM_010444	NM_010444	Nr4a1	GFRP1|Gfrp|Hbr-1|Hbr1|Hmr|N10|NGFI-B|NGFIB|NP10|TIS1|TR3|nur77	nuclear receptor subfamily 4, group A, member 1	protein-coding
Adult	Gata4	chr16	60086909	60087110	intron (NM_007938, intron 5 of 17)	intron	-447775	NM_001347244	NM_019665	Arl6	1110018H24Rik|2210411E14Rik|BBS3	ADP-ribosylation factor-like 6	protein-coding
Adult	Gata4	chr5	149552221	149552422	Intergenic	intergenic	-1094	NR_028285	NR_028285	2210417A02Rik	AV081004	RIKEN cDNA 2210417A02 gene	ncRNA
Adult	Gata4	chr19	5924015	5924216	intron (NM_026772, intron 1 of 1)	intron	700	NM_026772	NM_026772	Cdc42ep2	1110008C05Rik|Borg1|Cep2|D19Bwg1013e	CDC42 effector protein (Rho GTPase binding) 2	protein-coding
Adult	Gata4	chr5	32748954	32749155	Intergenic	intergenic	-12288	NM_172707	NM_172707	Ppp1cb	1200010B19	protein phosphatase 1, catalytic subunit, beta isoform	protein-coding
Adult	Gata4	chr3	37877516	37877717	intron (NR_040559, intron 2 of 3)	intron	79882	NR_040559	NR_040559	Gm20755	-	predicted gene, 20755	ncRNA
Adult	Gata4	chr7	16633631	16633832	Intergenic	intergenic	-23462	NM_001347559	NM_001099277	Zfp541	EG666528|Znf541	zinc finger protein 541	protein-coding
Adult	Gata4	chr13	23643308	23643509	exon (NM_175655, exon 1 of 1)	exon	103	NM_175655	NM_175655	Hist1h4f	-	histone cluster 1, H4f	protein-coding
Adult	Gata4	chr3	95706018	95706219	intron (NM_011797, intron 1 of 10)	intron	2443	NM_011797	NM_011797	Car14	AW536446|Ca14	carbonic anhydrase 14	protein-coding
Adult	Gata4	chr8	105120626	105120827	Intergenic	intergenic	188284	NM_009866	NM_009866	Cdh11	Cad11|OSF-4	cadherin 11	protein-coding
Adult	Gata4	chr16	33892752	33892953	intron (NM_001145884, intron 5 of 14)	intron	63102	NM_001145884	NM_010580	Itgb5	AA475909|AI874634|ESTM23|[b]-5|[b]5|[b]5A|[b]5B|beta-5|beta5	integrin beta 5	protein-coding
Adult	Gata4	chr19	53403969	53404170	promoter-TSS (NM_001008543)	TSS	167	NM_010847	NM_010847	Mxi1	ENSMUSG00000067085|Gm10197|Mad2|bHLHc11	MAX interactor 1, dimerization protein	protein-coding
Adult	Gata4	chr14	33005691	33005892	intron (NM_016897, intron 4 of 6)	intron	9285	NM_016897	NM_016897	Timm23	Tim23	translocase of inner mitochondrial membrane 23	protein-coding
Adult	Gata4	chr12	102267432	102267633	promoter-TSS (NM_026681)	TSS	-340	NM_026681	NM_026681	Ccdc88c	0610010D24Rik|AV000935|AW324073|Daple|mKIAA1509	coiled-coil domain containing 88C	protein-coding
Adult	Gata4	chr8	4249157	4249358	exon (NM_001195258, exon 2 of 7)	exon	1044	NM_001195258	NM_001195258	Tgfbr3l	Gm14378|OTTMUSG00000016477	transforming growth factor, beta receptor III-like	protein-coding
Adult	Gata4	chr2	65058667	65058868	intron (NM_177025, intron 1 of 13)	intron	17915	NM_027225	NM_027225	Cobll1	1810047P18Rik|Coblr1|D430044D16Rik	Cobl-like 1	protein-coding
Adult	Gata4	chr11	74200957	74201158	intron (NM_001015046, intron 24 of 24)	intron	22885	NM_001011851	NM_001011851	Olfr412	MOR127-5P	olfactory receptor 412	protein-coding
Adult	Gata4	chr4	129662100	129662301	promoter-TSS (NM_001290714)	TSS	87	NM_001290714	NM_173071	Adgrb2	Bai2	adhesion G protein-coupled receptor B2	protein-coding
Adult	Gata4	chr11	65567218	65567419	intron (NM_009157, intron 2 of 10)	intron	-18985	NR_030417	NR_030417	Mir744	Mirn744|mir-744|mmu-mir-744	microRNA 744	ncRNA
Adult	Gata4	chr3	84446842	84447043	Intergenic	intergenic	-23171	NM_177260	NM_177260	Tmem154	9930117H01Rik	transmembrane protein 154	protein-coding
Adult	Gata4	chr7	133940981	133941182	intron (NM_001177308, intron 2 of 8)	intron	1610	NM_001177307	NM_007438	Aldoa	Aldo-1|Aldo1	aldolase A, fructose-bisphosphate	protein-coding
Adult	Gata4	chr1	99685174	99685375	intron (NM_026250, intron 7 of 7)	intron	18526	NM_026250	NM_026250	Gin1	4930429M06Rik|8430411H10Rik|Gin-1|Zh2c2	gypsy retrotransposon integrase 1	protein-coding
Adult	Gata4	chr2	32736519	32736720	intron (NM_146119, intron 1 of 13)	intron	4966	NM_146119	NM_146119	Fam129b	9130404D14Rik	family with sequence similarity 129, member B	protein-coding
Adult	Gata4	chr15	8608341	8608542	intron (NM_148938, intron 3 of 9)	intron	52365	NM_148938	NM_148938	Slc1a3	AI504299|B430115D02Rik|Eaat1|GLAST|GLAST-1|GLU-T|GluT-1|Gmt1|MGluT1	solute carrier family 1 (glial high affinity glutamate transporter), member 3	protein-coding
Adult	Gata4	chr18	32711717	32711918	intron (NM_001048207, intron 1 of 2)	intron	7870	NM_001347610	NM_027863	Gypc	0610037F22Rik|Cd236r	glycophorin C	protein-coding
Adult	Gata4	chr16	18836744	18836945	exon (NM_001033164, exon 2 of 3)	exon	172	NM_001033164	NM_001033164	2510002D24Rik	2410043I01Rik|AA163535|AA409624|DXMgi27	RIKEN cDNA 2510002D24 gene	protein-coding
Adult	Gata4	chr1	73718954	73719155	intron (NR_045311, intron 7 of 8)	intron	183094	NR_105769	NR_105769	Mir6351	Gm27936|mmu-mir-6351	microRNA 6351	ncRNA
Adult	Gata4	chr9	88256007	88256208	intron (NM_011851, intron 3 of 8)	intron	33661	NM_011851	NM_011851	Nt5e	2210401F01Rik|5'-NT|AI447961|CD73|NT|Nt5|eNT	5' nucleotidase, ecto	protein-coding
Adult	Gata4	chr6	72184623	72184824	exon (NM_153778, exon 1 of 3)	exon	847	NM_153778	NM_153778	Atoh8	4933425C05Rik|Hath6|Math6|bHLHa21|okadin	atonal bHLH transcription factor 8	protein-coding
Adult	Gata4	chr4	120770647	120770848	promoter-TSS (NM_172700)	TSS	100	NM_172700	NM_172700	Zmpste24	A530043O15Rik|D030046F19|FACE1|Face-1|MADB|STE24|Ste24p	zinc metallopeptidase, STE24	protein-coding
Adult	Gata4	chr2	180190868	180191069	Intergenic	intergenic	-4714	NM_148933	NM_148933	Slco4a1	OATP-E|Slc21a12	solute carrier organic anion transporter family, member 4a1	protein-coding
Adult	Gata4	chr16	92954616	92954817	Intergenic	intergenic	-128398	NM_001111022	NM_009821	Runx1	AML1|CBF-alpha-2|Cbfa2|Pebp2a2|Pebpa2b	runt related transcription factor 1	protein-coding
Adult	Gata4	chr18	38672561	38672762	Intergenic	intergenic	88260	NM_011898	NM_011898	Spry4	A030006O18Rik|sprouty4	sprouty homolog 4 (Drosophila)	protein-coding
Adult	Gata4	chr12	81483841	81484042	intron (NM_177267, intron 5 of 8)	intron	8722	NR_037207	NR_037207	Mir1843a	Mir1843|mir-1843a|mmu-mir-1843|mmu-mir-1843a	microRNA 1843a	ncRNA
Adult	Gata4	chr15	76553108	76553309	promoter-TSS (NM_198119)	TSS	-606	NM_198119	NM_198119	Lrrc24	6430402H13Rik	leucine rich repeat containing 24	protein-coding
Adult	Gata4	chr5	118507630	118507831	intron (NM_021344, intron 6 of 7)	intron	29898	NM_021344	NM_021344	Tesc	1010001A17Rik|2410011K10Rik|TE-1	tescalcin	protein-coding
Adult	Gata4	chr6	134516440	134516641	intron (NM_008514, intron 1 of 22)	intron	390	NM_008514	NM_008514	Lrp6	C030016K15Rik|Cd|Gw|ska26|ska<m26Jus>|skax26	low density lipoprotein receptor-related protein 6	protein-coding
[truncated: 305,160+ more rows]
