# Supplementary material for: A reference map of murine cardiac transcription factor chromatin occupancy identifies dynamic and conserved enhancers
Source: Nat Commun. 2019 Oct 28;10:4907. doi: 10.1038/s41467-019-12812-3 (PMC6817842; doi:10.1038/s41467-019-12812-3)
Supplement: Supplementary file 5 — Supplementary Data 2 [file 41467_2019_12812_MOESM5_ESM.xlsx]

## Sheet: Legend
Supplementary Table 3. Gene Ontology Analyses
Tab 1. Fig. 1e_Adult_Distal_TF regions. The top 1000 indicated adult distal TF regions were analyzed for enriched GO biological process terms using GREAT. The table shows the scores across all TFs for the union of the top 10 most significant terms per TF
Tab 2. Fig. 1e_Fetal_Distal_TF regions. Same as for Tab 1, but using fetal distal TF regions.
Tab 3. Fig. 3d_Adult_Distal. The top 1000 indicated adult distal H3K27ac regions in each of 5 CHS quintiles were analyzed for enriched GO biological process terms using GREAT. The union of the top 5 most significant terms per quintile is included.
Tab 4. Fig. 3d_Fetal_Distal_H3K27ac regions. Same as for Tab 3, but using fetal distal H3K27ac regions.
Tab 5. Fig. S8d. Adult Distal TF co-occupied regions. Top 5 GO terms for the adult TF co-occupied region (20 with the highest region counts).
Tab 6. Fig. S8d. Fetal Distal TF co-occupied regions. Same as for Tab 4 but using fetal distal TF co-occupied regions.

## Sheet: 1. Fig1e_Adult_distal
	Neg Log10 Qvalue
Desc	G	A	N	S	T	E
positive regulation of heart contraction					3.19419
regulation of cardiac muscle contraction			3.69886		5.01894
regulation of heart contraction	1.40242		3.06643		7.95482
muscle contraction					3.13101
muscle structure development	3.62773	1.94488			2.21216	2.48478
muscle system process					4.95906
regulation of muscle contraction			2.92472		6.10462
regulation of muscle system process			2.84754		5.743
striated muscle cell differentiation	2.4333		1.68785
blood vessel development		4.6571		1.44992		2.70411
blood vessel morphogenesis		2.07992		1.55448		2.62693
tissue morphogenesis						2.78774
vasculature development		4.56444		1.66941		2.4046
tube development	2.85553	2.3656				3.62184
tube morphogenesis		2.02159
actin cytoskeleton organization	3.10456	3.82846	4.2014		1.42803	2.75382
actin filament-based process	4.09857	3.38398	3.38398		1.41295	4.84071
actomyosin structure organization	2.55178				1.33846
negative regulation of cellular protein metabolic process						3.22595
negative regulation of protein modification process						2.63981
regulation of cell migration		1.85961
regulation of cell motility		1.57907				1.33136
mitochondrion organization	2.44853		1.66396
positive regulation of glycogen metabolic process	2.74761		3.70773
regulation of cellular carbohydrate catabolic process					3.61843
regulation of cellular carbohydrate metabolic process					3.05031
regulation of generation of precursor metabolites and energy	2.43308		3.75693	1.80372	6.64023
regulation of glucose metabolic process	1.71484			1.71484	3.96413
cellular response to hormone stimulus						2.31684
cellular response to insulin stimulus			3.43688			1.83626
cellular response to peptide hormone stimulus			3.67646		1.68625	2.65294
regulation of TOR signaling cascade					4.3326
regulation of transforming growth factor beta production	2.47256
response to hydrogen peroxide		1.98371
response to organonitrogen compound					3.49288
response to oxidative stress		2.6186
response to reactive oxygen species		2.50345
hematopoietic or lymphoid organ development		2.48171
hemopoiesis		2.58954
immune system development		3.22188
positive regulation of establishment of protein localization to plasma membrane			3.06859
regulation of cellular component movement		1.34127		1.34127	2.32371	2.07089
placenta development	2.84419

## Sheet: 2. Fig1e_Fetal_distal
	Neg Log10 Qvalue
Desc	G	A	C	N	S	T	E
cardiac muscle tissue development	1.74751	1.39973					1.39973
cardiocyte differentiation		2.11795
heart development	3.04731	2.26083	1.76041				2.78042
heart morphogenesis							1.7344
regulation of cardiac muscle contraction	1.85911
muscle cell development		1.82416
muscle structure development	1.94488	2.48478	3.04585	1.68299	1.68299		1.94488
muscle tissue development		1.97113	1.97113
striated muscle cell development		2.31924
striated muscle tissue development		2.86051	2.54455
blood vessel development		2.44369					1.93716
blood vessel morphogenesis							1.55448
vasculature development		2.65888					1.66941
connective tissue development	1.4734
embryonic organ development				1.48767
respiratory tube development			2.45065
tissue morphogenesis							1.59191
tube development	2.60845	5.26495	1.89268	1.89268			1.43699
actin cytoskeleton organization			3.10456
actin filament-based process			2.69768
regulation of cell adhesion		2.53848
negative regulation of cellular protein metabolic process			1.31278		1.31278
negative regulation of kinase activity			3.10048
negative regulation of phosphorylation			1.79131
negative regulation of sequence-specific DNA binding transcription factor activity						1.52762
negative regulation of transferase activity			2.83603
nucleosome disassembly	1.54612
positive regulation of transferase activity							1.53409
positive regulation of cell motility			3.10963
regulation of cell migration			2.38853
regulation of cell motility			2.35324		1.33136
regulation of cellular component movement			3.11054		1.34127		1.57963
regulation of locomotion			2.04228		1.31475
regulation of calcium ion transport into cytosol	1.53854
regulation of membrane repolarization				1.44168
regulation of release of sequestered calcium ion into cytosol	1.30498
response to growth factor stimulus		1.62293				1.32688
hematopoietic or lymphoid organ development		2.20589
immune system development		1.84574
ossification							1.85478

## Sheet: 3. Fig. 3d_Adult_H3K27ac_by_CHS
GO BP terms from GREAT for fetal distal h3K27ac regions by CHS quintile.
The table shows the scores for the union of the top 5 regions from each quintile. Blanks entries indicate that the term was not significant.
	Bonferonni Binomial P
GO BP Term	CHS_1	CHS_2	CHS_3	CHS_4	CHS_5
carboxylic acid catabolic process	184.766
cellular amino acid metabolic process	189.763
lipid biosynthetic process	155.586	80.6946	55.3188
single-organism biosynthetic process	168.04	44.6317
small molecule biosynthetic process	184.646	54.375
small molecule catabolic process	208.125
steroid metabolic process	213.641	54.9326
fatty acid metabolic process	210.133	111.196	48.0984
monocarboxylic acid metabolic process	250	129.735	43.8991
regulation of protein kinase activity	27.7901	118.083	59.0464	112.944	85.1889
actin cytoskeleton organization		110.209	229.91	209.354	132.237
apoptotic signaling pathway		107.325	179.283	108.991
cellular response to oxygen-containing compound	38.6687	88.1277	129.004	128.278	79.8384
immune system development	30.5665	96.5464	132.508	149.328	65.3488
negative regulation of cellular protein metabolic process		111.51	107.019	124.315	86.9142
negative regulation of phosphorylation		118.595	124.769	111.915	76.4929
negative regulation of protein metabolic process		114.443	103.039	135.71	106.95
actin filament-based process		116.546	244.805	246.297	164.858
blood vessel development		68.3217	165.159	219.785	188.483
blood vessel morphogenesis		73.3606	162.987	219.352	158.781
positive regulation of GTPase activity		46.262	101.957	165.582	75.9094
positive regulation of hydrolase activity		79.778	115.49	155.851	85.4719
regulation of cellular component movement		64.2006	132.691	164.999	125.306
regulation of small GTPase mediated signal transduction		74.8252	92.0132	163.926	77.7252
vasculature development		70.5169	159.352	215.325	182.616
cardiac muscle tissue development				40.1317	151.077
heart development			60.8551	96.8861	236.729
muscle structure development		40.1303	60.9151	74.3523	147.752
muscle tissue development			35.1754	45.1842	137.867
striated muscle tissue development			35.3079	51.2806	147.957

## Sheet: 4. Fig. 3d_Fetal_H3K27ac_by_CHS
GO BP terms from GREAT for fetal distal h3K27ac regions by CHS quintile.
The table shows the scores for the union of the top 5 regions from each quintile. Blanks entries indicate that the term was not significant.
	Bonferonni Binomial P
GO BP Term	CHS_1	CHS_2	CHS_3	CHS_4	CHS_5
protein ubiquitination	21.5619	7.8822
regulation of myeloid cell differentiation	28.0352	24.4076
cellular response to starvation	20.9185	21.9726
definitive hemopoiesis	5.7749	40.1808	13.6388
erythrocyte homeostasis	9.26979	44.8728	8.88597
hemopoiesis	25.3745	36.5922	22.6689	27.988
homeostasis of number of cells	11.1985	33.4406
myeloid cell development	18.7635	34.6337	10.5842
negative regulation of myeloid cell differentiation	20.2588	27.7805	6.98505
porphyrin-containing compound biosynthetic process		33.9426
negative regulation of protein metabolic process	16.7721	12.0411	45.202	41.6208
posttranscriptional regulation of gene expression	17.2566	21.1357	33.2847	19.7253
regulation of mRNA stability		33.3912	38.0377	27.4661
blood vessel morphogenesis		6.2989	38.4412	80.5756	55.3984
immune system development	20.3782	31.9266	27.3772	37.5691
negative regulation of protein modification process	14.5583	5.50791	39.34	40.7964
vasculature development			37.2791	73.3027	54.985
actin cytoskeleton organization		7.85125	21.8654	56.8623	84.4864
actin filament-based process		4.90149	19.4304	54.9127	97.0651
cardiac chamber development				26.2807	96.6469
cardiac muscle tissue development				26.6755	93.6349
heart development			21.9627	58.9154	110.756
heart morphogenesis			11.328	39.7697	88.815
muscle cell differentiation			10.4144	34.4879	81.0482
tube development			20.8611	52.8967	56.6043

## Sheet: 5. Fig. S10d. Adult_cooccupied
GO_Desc	A	AE	E	G	GANTE	GE	GNE	GNTE	N	NE	NT	NTE	S	T
actin cytoskeleton organization	9.45262	1.35526	43.1503				4.54695	1.4947	16.1279	3.45983			6.79114	1.34785
actin filament-based process	10.1281	2.01676	50.022				3.67414	2.10086	16.8615	5.11234			8.28531
actomyosin structure organization	5.18014		10.1601	1.61892				2.63703	15.1026
adult heart development									13.1958
angiogenesis	9.41053		14.8265										6.78075
apoptotic signaling pathway	4.65968		15.9625	1.7489		2.77857			10.2563	2.13765			10.3552
blood vessel development	13.7037		24.2297						2.34689				5.16127	2.44902
blood vessel morphogenesis	11.0014		25.2093						2.58928				5.48471	4.37284
cardiac cell development			8.27739					3.95627	11.0065
cardiac muscle cell development								4.77127	12.7757
cardiac muscle tissue development	2.02084		14.3694					1.90752	8.37619
cardiac myofibril assembly								3.65883	5.40634
cell junction assembly			19.78											2.93155
cell junction organization			24.228						2.60656					1.74305
cellular response to insulin stimulus							1.47536		3.64835	2.47304
cellular response to organonitrogen compound			10.008						6.29136
cellular response to peptide hormone stimulus			7.49691						4.76446	3.42165		1.49819
cellular response to vascular endothelial growth factor stimulus	11.1886
chromatin modification				6.88353					5.30701
circulatory system process							1.46013		2.06402
covalent chromatin modification				4.96662					4.45317
embryonic organ development				6.53475
heart development	3.9012		32.8855	3.17149	4.47129	1.66117			15.0985	1.58508
heart morphogenesis			18.0845	2.80203					6.61135
hematopoietic or lymphoid organ development	14.7459		13.8999						7.70908
hemopoiesis	16.123		12.6708						5.16817
immune system development	15.693		14.7646	2.09629					7.40694
intrinsic apoptotic signaling pathway	3.44253		6.9117						1.97288				5.66239
membrane depolarization involved in regulation of cardiac muscle cell action potential														1.99618
mitochondrion organization	3.10534		16.7429						12.5612	2.85847		1.54773
muscle cell development	4.15387		14.8423	3.42001				3.22966	14.9846
muscle cell differentiation	4.06302		16.6384	3.43411				2.19768	11.4004
muscle structure development	9.24138		19.1599	8.32989	1.71871			1.74371	9.73469			2.43912
muscle tissue development	5.64559		13.939	2.40035					5.79391
myofibril assembly	2.64296		6.87395					2.51793	11.4338
negative regulation of cell differentiation	5.59685		6.75942	7.78298
negative regulation of cellular protein metabolic process	5.62897	3.6066	16.1247	1.32376					4.73481				4.73573
negative regulation of kinase activity	8.89845	1.77596	10.8321										3.22047
negative regulation of phosphorylation	5.00187	2.32112	13.3581						1.70553	1.64195			2.72073
negative regulation of protein kinase activity	6.3148	2.38199	7.48755										2.6355
negative regulation of protein metabolic process	4.60651	3.49742	16.777	2.15159					4.9598				6.2988
negative regulation of protein modification process	5.4892	2.17494	9.30103						2.02778				3.29485
negative regulation of transforming growth factor beta receptor signaling pathway			5.50025	5.97653		1.43975								1.41229
pattern specification process				9.81654
positive regulation of GTPase activity	10.8433	1.74458	10.9332						6.56325
positive regulation of mitochondrion organization									2.36283	4.10309
posttranscriptional regulation of gene expression			16.4452	4.83034		4.69225			8.44143	1.57757			5.27505
protein stabilization			5.29925			3.30468
regionalization				7.25488
regulation of cardiac muscle cell action potential involved in contraction												1.57217
regulation of cardiac muscle contraction			8.12928						4.83829	3.77411		2.29405		4.25199
regulation of cellular carbohydrate metabolic process			16.5376						8.2979			1.63983
regulation of cellular component movement	11.5003	1.91515	18.2493
regulation of gene expression				9.28587	2.66209			2.56145	6.35309	3.04993			3.2317
regulation of generation of precursor metabolites and energy			23.1811		2.86607				12.0037	4.91303		4.16764
regulation of glucose import			7.18865
regulation of glucose metabolic process			15.8031						6.67	2.03751		1.95882
regulation of heart contraction			10.2262					1.36808	11.9138	4.97895		1.30185		4.40739
regulation of mitochondrion organization			8.28322						4.12898	5.10166
regulation of muscle contraction			8.95906						4.69804	4.8161				3.92859
regulation of muscle system process			7.09292						7.12828	3.88405		2.14105		2.13236
regulation of protein kinase activity	7.45718	2.65825	14.3388						2.0429				1.5207
regulation of small GTPase mediated signal transduction	3.57004		15.8238						12.8088
regulation of striated muscle contraction			9.05754						8.39177	3.59577		1.97258		5.20716
regulation of translation			7.41231			1.75448			5.51238				2.00709
response to decreased oxygen levels			33.1803	2.41226					3.24042
response to hypoxia			31.214	2.73819					2.748
response to oxygen levels			32.6846	2.27095					2.79375
somatic stem cell maintenance						1.41117
striated muscle cell development	2.64947		9.81378					3.04949	13.2403
striated muscle cell differentiation			12.6688	2.39618				2.40965	10.3844
striated muscle tissue development	6.68868		15.5526	3.61447					6.52212
vasculature development	12.8858	1.31087	23.3738										4.89226	1.75958

## Sheet: 6. Fig. S10d. Fetal_cooccupied
GO_Desc	CE	CN	CNTE	CTE	E	G	GACNTE	GC	GCE	GCNT	GCNTE	GCTE	GE	GN	GT	N	NT	S	T
actin cytoskeleton organization	4.38301				36.0846	36.9418		2.26329			1.33316		2.82264			3.12535		11.2397	15.5976
actin filament bundle assembly																		6.80562
actin filament-based process	4.01809				41.9922	43.1949		4.46464					2.96118			3.31326	2.99316	12.0424	19.8643
actomyosin structure organization					9.14326			4.34167								3.26523			3.85031
adherens junction assembly					10.7303													6.38102
angiogenesis	5.2136				32.2972	36.4151							3.06743					6.10295	5.5018
apoptotic signaling pathway					22.2371	23.4981			2.58506				1.35821			3.79185		5.47775
axon ensheathment																			3.16218
blood vessel development	9.47354				53.6715	72.2003			1.33642		1.72702		9.57144			2.718	2.44333	6.93264	13.0522
blood vessel morphogenesis	10.0402				54.4678	62.8752					2.32279		7.33982			2.87974		4.65649	13.7372
canonical Wnt receptor signaling pathway					12.2314
cardiac cell development					12.6254	13.7535	2.24255	1.88505			4.06681					3.41813			4.59125
cardiac chamber development	1.70932				32.0644	55.8318	1.38975				4.09366		5.62877			2.97489			5.18662
cardiac muscle cell development					10.2997		2.90042	1.57977			3.27858					2.59364			3.25277
cardiac muscle cell differentiation					11.9531	18.4203	3.42323	2.78302								3.8312			4.00731
cardiac muscle tissue development			1.33383		27.2462	41.7059	2.45987	2.57554			4.19181		2.01444			5.52353			6.16167
cardiac muscle tissue morphogenesis					12.889	14.7396					2.31984
cardiac ventricle development					23.0738	33.7477					4.28594		3.97052			1.4193			3.28245
cardiocyte differentiation					19.8537	28.6874	3.39489	2.4938					1.32802			5.88049			6.80633
cell junction assembly					21.1414	14.4805										2.68369		6.26635	5.27597
cell-substrate junction assembly					17.7801	13.0593												6.4034
cellular response to insulin stimulus						14.8445													3.99
cellular response to peptide hormone stimulus						15.8766								1.4591
chromatin modification																6.15235
endoderm development						12.2477						2.00616
enzyme linked receptor protein signaling pathway	5.23176				25.7975	35.9181							5.90004					2.45627	8.82387
epithelial cell differentiation					11.3674	27.8274				1.34274									6.35376
epithelial tube morphogenesis					25.7922	45.6229							7.91206						4.92507
gastrulation						27.877						2.25189
heart development	6.47812				62.4011	89.5688	3.69739	1.49463	4.62425		4.2924		6.96674			10.5182		3.83684	16.2457
heart morphogenesis	4.50527				40.3575	66.993	1.42743		1.34894		3.64432		5.28055			4.68799			6.44333
histone modification																4.56307
in utero embryonic development	3.90667				28.151	43.8883					3.07195		1.57241			6.56203			8.11085
morphogenesis of an epithelium	1.74418				30.5021	45.4649							8.55734					2.50709	4.94588
muscle cell differentiation					24.3053	26.7178	3.46798	3.04597			1.43436					3.77114			13.6634
muscle organ morphogenesis					14.4945	17.8113					1.63054
muscle structure development	3.72925		2.70551		39.4303	45.7972	1.81828	2.16824			7.39462		2.8959			3.93535		4.12568	12.2397
muscle tissue development					29.779	35.4785					5.68879		1.92574			1.90011			4.77226
muscle tissue morphogenesis					10.9587	13.2568					2.0873
myofibril assembly								5.57005								4.31726			3.29133
negative regulation of cell development																			5.47369
negative regulation of kinase activity	1.426				12.9414	12.6106							1.99629	1.40684		6.14277		1.31616	9.14425
negative regulation of multicellular organismal process						19.8896											3.55768		2.7607
negative regulation of neurogenesis																			3.94364
negative regulation of phosphate metabolic process	1.64979				11.6839	12.9188			2.84186				3.73812			3.12356		1.42281	7.79954
negative regulation of phosphorylation	1.6501				15.2283	17.7744			2.16916				4.70525			5.13541		2.11145	11.9211
negative regulation of protein metabolic process	1.53711				24.8304	25.0634			2.60898				3.48635			3.84329		4.62288	11.1357
negative regulation of protein modification process					17.0844	18.8801			1.31468				3.44066			3.48871	1.99527	2.11403	11.0709
negative regulation of transferase activity	1.85026				11.8874	12.884							1.61253			5.80267		1.35485	9.54084
negative regulation of transport					9.40874
pattern specification process					19.4003	20.2051				1.70445						1.3046			4.62282
positive regulation of cell cycle arrest						16.9321											2.9119
positive regulation of protein phosphorylation	4.80962				21.2514	23.4663			2.19523				5.67995						4.89445
positive regulation of Wnt receptor signaling pathway					8.28884	16.2806							2.16243
posttranscriptional regulation of gene expression	1.87105				30.4575	17.578										6.2494	3.58032	5.75621	6.91655
protein localization to nucleus					9.56763
Ras protein signal transduction															1.46781
regulation of cell activation					10.4469	17.3065
regulation of cell cycle arrest						12.1471											2.93395
regulation of cellular component movement	3.16579				29.5083	49.6705							4.99239			1.33786		1.55916	12.7492
regulation of cellular response to stress					19.5047	18.929			6.60097				4.80797						4.15642
regulation of generation of precursor metabolites and energy											2.51842					6.95792		3.56911
regulation of leukocyte activation				2.08033	9.73061
regulation of lymphocyte activation						12.0337
regulation of MAPK cascade					17.7423	23.0489			3.0402				5.30377						9.0441
regulation of protein kinase activity	4.20819				24.3902	21.5514			4.30217				5.90331			1.58371			11.6475
regulation of small GTPase mediated signal transduction					22.0038	13.5156							3.59434			3.10482	1.76937	2.32017	12.4641
regulation of stress-activated MAPK cascade									3.09948				1.70858
regulation of stress-activated protein kinase signaling cascade									3.01774				1.60848
regulation of vasculature development	5.12256				10.6734	21.8077
response to decreased oxygen levels					18.8486	14.7247							3.10557				3.20252	3.12291
response to hypoxia					18.3111	13.8696							2.62987				3.43053	2.07141
response to oxygen levels					19.0627	15.8587							3.19683				2.90606	4.26405
response to peptide														1.8171
response to peptide hormone stimulus														1.64557		1.61043
sarcomere organization								3.25732								3.48552
stem cell development					16.8517	27.1038					2.87765		2.1794						3.40026
striated muscle cell development					11.5468		1.31937	2.77718			3.52538					3.35063			8.02269
striated muscle cell differentiation					17.3035	16.6221	3.3954	4.60574								2.01498			12.1188
striated muscle tissue development					30.3197	36.5603		1.82295			6.33865					3.02587			5.20686
tissue morphogenesis	3.63989				40.2847	63.8337			2.40553	2.31431			11.9396					4.43596	6.43427
tube development	3.04001				42.8567	70.0705					2.75254		9.71738			3.45786		3.6277	12.1468
tube morphogenesis					29.2298	51.6227							8.0774			1.90216		1.4885	8.54172
vasculature development	9.41671				55.9069	68.6912					1.77491		10.1822			3.59369	2.01699	7.14042	12.3395
ventricular cardiac muscle tissue development			2.26052		18.9656	20.5965					4.00256					3.94221
ventricular cardiac muscle tissue morphogenesis			2.06077		15.657	15.2576					4.03557
Wnt receptor signaling pathway		3.61663			18.1518	24.0705							4.59692			1.43107		2.80883	3.09841
