# Supplementary material for: A reference map of murine cardiac transcription factor chromatin occupancy identifies dynamic and conserved enhancers
Source: Nat Commun. 2019 Oct 28;10:4907. doi: 10.1038/s41467-019-12812-3 (PMC6817842; doi:10.1038/s41467-019-12812-3)
Supplement: Supplementary file 6 — Supplementary Data 3 [file 41467_2019_12812_MOESM6_ESM.xlsx]

## Sheet: Supplementary Data 3 Legend
Supplementary Data 3. TF cobound regions in fetal and adult heart
TF bound regions in the same developmental stage with peak centers less than 300 bp apart were merged using Homer's mergePeaks function. The regions are annotated with the nearest TSS and with overlapping cHRs.

## Sheet: Fetal_TFcobound_regions
Stage	Chr	Start_0base	End	Code	TFCode	mergedTF_PeakID	DistancetoTSS	GeneSymbol
Fetal	chr7	52844695	52844996	0001000	...N...	Fetal_Merged-chr7-52844846-1	-14300	0610005C13Rik
Fetal	chr7	52829814	52830115	0000001	......E	Fetal_Merged-chr7-52829965-1	581	0610005C13Rik
Fetal	chr7	52848846	52849147	0000001	......E	Fetal_Merged-chr7-52848997-1	-18451	0610005C13Rik
Fetal	chr12	87159452	87160262	1011111	G.CNSTE	Fetal_Merged-chr12-87159778-6	5638	0610007P14Rik
Fetal	chr12	87150299	87150600	0000001	......E	Fetal_Merged-chr12-87150450-1	15045	0610007P14Rik
Fetal	chr12	87154587	87154888	0000001	......E	Fetal_Merged-chr12-87154738-1	10757	0610007P14Rik
Fetal	chr12	87161841	87162226	1000010	G....T.	Fetal_Merged-chr12-87162034-2	3461	0610007P14Rik
Fetal	chr12	87160384	87160796	0011000	..CN...	Fetal_Merged-chr12-87160590-2	4905	0610007P14Rik
Fetal	chr12	87150660	87151056	1011010	G.CN.T.	Fetal_Merged-chr12-87150872-4	14637	0610007P14Rik
Fetal	chr12	87153715	87154070	0000110	....ST.	Fetal_Merged-chr12-87153893-2	11602	0610007P14Rik
Fetal	chr12	87134091	87134392	0000001	......E	Fetal_Merged-chr12-87134242-1	31253	0610007P14Rik
Fetal	chr11	51495121	51495422	1000000	G......	Fetal_Merged-chr11-51495272-1	6864	0610009B22Rik
Fetal	chr11	51501959	51502744	0011111	..CNSTE	Fetal_Merged-chr11-51502335-5	-216	0610009B22Rik
Fetal	chr11	120211992	120212293	0001000	...N...	Fetal_Merged-chr11-120212143-1	2151	0610009L18Rik
Fetal	chr11	120209458	120210453	1111100	GACNS..	Fetal_Merged-chr11-120209910-6	-36	0610009L18Rik
Fetal	chr11	120211532	120211841	0010001	..C...E	Fetal_Merged-chr11-120211687-2	1695	0610009L18Rik
Fetal	chr11	120210495	120210796	0000010	.....T.	Fetal_Merged-chr11-120210646-1	654	0610009L18Rik
Fetal	chr18	38409621	38410428	1100110	GA..ST.	Fetal_Merged-chr18-38410031-4	122	0610009O20Rik
Fetal	chr11	23533580	23533976	0001100	...NS..	Fetal_Merged-chr11-23533778-2	-147	0610010F05Rik
Fetal	chr11	23532925	23533226	1000000	G......	Fetal_Merged-chr11-23533076-1	555	0610010F05Rik
Fetal	chr11	70050436	70050858	0011010	..CN.T.	Fetal_Merged-chr11-70050652-3	769	0610010K14Rik
Fetal	chr11	70051098	70051583	1100100	GA..S..	Fetal_Merged-chr11-70051349-3	75	0610010K14Rik
Fetal	chr16	31944093	31944394	1000000	G......	Fetal_Merged-chr16-31944244-1	4363	0610012G03Rik
Fetal	chr16	31947762	31948063	0000001	......E	Fetal_Merged-chr16-31947913-1	694	0610012G03Rik
Fetal	chr3	137919179	137919480	1000000	G......	Fetal_Merged-chr3-137919330-1	-16703	0610031O16Rik
Fetal	chr4	107562616	107562957	0010101	..C.S.E	Fetal_Merged-chr4-107562785-3	283	0610037L13Rik
Fetal	chr8	79985362	79985663	0000010	.....T.	Fetal_Merged-chr8-79985513-1	-55442	0610038B21Rik
Fetal	chr8	79865307	79865608	0000010	.....T.	Fetal_Merged-chr8-79865458-1	-175497	0610038B21Rik
Fetal	chr8	79927978	79928279	0000001	......E	Fetal_Merged-chr8-79928129-1	-112826	0610038B21Rik
Fetal	chr8	79756377	79756731	0111010	.ACN.T.	Fetal_Merged-chr8-79756559-4	-284401	0610038B21Rik
Fetal	chr8	79767644	79767945	0000010	.....T.	Fetal_Merged-chr8-79767795-1	-273160	0610038B21Rik
Fetal	chr8	80002757	80003058	0000001	......E	Fetal_Merged-chr8-80002908-1	-38047	0610038B21Rik
Fetal	chr8	79808537	79808838	1000000	G......	Fetal_Merged-chr8-79808688-1	-232267	0610038B21Rik
Fetal	chr8	79882212	79882594	1011011	G.CN.TE	Fetal_Merged-chr8-79882413-5	-158552	0610038B21Rik
Fetal	chr8	80012283	80012584	0000001	......E	Fetal_Merged-chr8-80012434-1	-28521	0610038B21Rik
Fetal	chr8	79854305	79854606	0000001	......E	Fetal_Merged-chr8-79854456-1	-186499	0610038B21Rik
Fetal	chr8	80005404	80006004	1100001	GA....E	Fetal_Merged-chr8-80005734-3	-35251	0610038B21Rik
Fetal	chr8	79997797	79998098	0000100	....S..	Fetal_Merged-chr8-79997948-1	-43007	0610038B21Rik
Fetal	chr8	79873271	79873639	0001010	...N.T.	Fetal_Merged-chr8-79873455-2	-167500	0610038B21Rik
Fetal	chr8	79931332	79931638	1000010	G....T.	Fetal_Merged-chr8-79931485-2	-109470	0610038B21Rik
Fetal	chr8	79943644	79943945	0000001	......E	Fetal_Merged-chr8-79943795-1	-97160	0610038B21Rik
Fetal	chr8	80021353	80021654	0000001	......E	Fetal_Merged-chr8-80021504-1	-19451	0610038B21Rik
Fetal	chr8	79842783	79843084	0010000	..C....	Fetal_Merged-chr8-79842934-1	-198021	0610038B21Rik
Fetal	chr8	79960488	79960789	0000001	......E	Fetal_Merged-chr8-79960639-1	-80316	0610038B21Rik
Fetal	chr8	79900082	79900617	0011001	..CN..E	Fetal_Merged-chr8-79900375-3	-140605	0610038B21Rik
Fetal	chr8	79967935	79968405	1011111	G.CNSTE	Fetal_Merged-chr8-79968218-6	-72785	0610038B21Rik
Fetal	chr8	79747117	79747418	0000010	.....T.	Fetal_Merged-chr8-79747268-1	-293687	0610038B21Rik
Fetal	chr8	79874004	79874305	0000001	......E	Fetal_Merged-chr8-79874155-1	-166800	0610038B21Rik
Fetal	chr8	80040746	80041254	0010011	..C..TE	Fetal_Merged-chr8-80041027-3	45	0610038B21Rik
Fetal	chr8	79962110	79962616	1000010	G....T.	Fetal_Merged-chr8-79962363-2	-78592	0610038B21Rik
Fetal	chr8	79852970	79853286	1000001	G.....E	Fetal_Merged-chr8-79853128-2	-187827	0610038B21Rik
Fetal	chr8	79852526	79852827	0010000	..C....	Fetal_Merged-chr8-79852677-1	-188278	0610038B21Rik
Fetal	chr8	79997257	79997646	1001010	G..N.T.	Fetal_Merged-chr8-79997466-3	-43503	0610038B21Rik
Fetal	chr8	79763168	79763469	1000000	G......	Fetal_Merged-chr8-79763319-1	-277636	0610038B21Rik
Fetal	chr8	79880281	79880582	0000010	.....T.	Fetal_Merged-chr8-79880432-1	-160523	0610038B21Rik
Fetal	chr8	80011138	80011781	0011010	..CN.T.	Fetal_Merged-chr8-80011422-3	-29495	0610038B21Rik
Fetal	chr8	80016204	80016627	1001000	G..N...	Fetal_Merged-chr8-80016416-2	-24539	0610038B21Rik
Fetal	chr8	79899722	79900023	0000010	.....T.	Fetal_Merged-chr8-79899873-1	-141082	0610038B21Rik
Fetal	chr8	79954634	79955024	0010010	..C..T.	Fetal_Merged-chr8-79954829-2	-86126	0610038B21Rik
Fetal	chr11	88461921	88462422	1000001	G.....E	Fetal_Merged-chr11-88462172-2	-18393	0610039H22Rik
Fetal	chr11	88335730	88336031	1000000	G......	Fetal_Merged-chr11-88335881-1	-144684	0610039H22Rik
Fetal	chr11	88367137	88367491	1000011	G....TE	Fetal_Merged-chr11-88367313-3	-113251	0610039H22Rik
Fetal	chr11	88474923	88475285	1000100	G...S..	Fetal_Merged-chr11-88475104-2	-5461	0610039H22Rik
Fetal	chr11	88361144	88361483	1000010	G....T.	Fetal_Merged-chr11-88361314-2	-119251	0610039H22Rik
Fetal	chr11	88374303	88374604	0000100	....S..	Fetal_Merged-chr11-88374454-1	-106111	0610039H22Rik
Fetal	chr11	88469061	88469362	0000010	.....T.	Fetal_Merged-chr11-88469212-1	-11353	0610039H22Rik
Fetal	chr11	88516102	88516418	0111000	.ACN...	Fetal_Merged-chr11-88516259-3	35695	0610039H22Rik
Fetal	chr11	88397531	88397832	0000001	......E	Fetal_Merged-chr11-88397682-1	-82883	0610039H22Rik
Fetal	chr11	88483175	88483476	0000001	......E	Fetal_Merged-chr11-88483326-1	2761	0610039H22Rik
Fetal	chr11	88466454	88466911	1000010	G....T.	Fetal_Merged-chr11-88466683-2	-13882	0610039H22Rik
Fetal	chr11	88352519	88352820	0000001	......E	Fetal_Merged-chr11-88352670-1	-127895	0610039H22Rik
Fetal	chr11	88334606	88334907	0000001	......E	Fetal_Merged-chr11-88334757-1	-145808	0610039H22Rik
Fetal	chr11	88517742	88518043	0000001	......E	Fetal_Merged-chr11-88517893-1	37328	0610039H22Rik
Fetal	chr11	88408366	88408935	1010001	G.C...E	Fetal_Merged-chr11-88408614-3	-71914	0610039H22Rik
Fetal	chr11	88342094	88342395	0000001	......E	Fetal_Merged-chr11-88342245-1	-138320	0610039H22Rik
Fetal	chr11	88372891	88373192	0100000	.A.....	Fetal_Merged-chr11-88373042-1	-107523	0610039H22Rik
Fetal	chr11	88374696	88375049	1011011	G.CN.TE	Fetal_Merged-chr11-88374875-5	-105692	0610039H22Rik
Fetal	chr11	88364519	88364820	0001000	...N...	Fetal_Merged-chr11-88364670-1	-115895	0610039H22Rik
Fetal	chr11	88338777	88339078	0000010	.....T.	Fetal_Merged-chr11-88338928-1	-141637	0610039H22Rik
Fetal	chr11	88511670	88511971	0010000	..C....	Fetal_Merged-chr11-88511821-1	31256	0610039H22Rik
Fetal	chr11	88475453	88475754	0000001	......E	Fetal_Merged-chr11-88475604-1	-4961	0610039H22Rik
Fetal	chr11	88337653	88337954	1000000	G......	Fetal_Merged-chr11-88337804-1	-142761	0610039H22Rik
Fetal	chr11	88369132	88369447	0011010	..CN.T.	Fetal_Merged-chr11-88369291-3	-111275	0610039H22Rik
Fetal	chr11	88368586	88368887	1000000	G......	Fetal_Merged-chr11-88368737-1	-111828	0610039H22Rik
Fetal	chr11	88353627	88353981	0001100	...NS..	Fetal_Merged-chr11-88353804-2	-126761	0610039H22Rik
Fetal	chr11	88384224	88384555	1000010	G....T.	Fetal_Merged-chr11-88384390-2	-96175	0610039H22Rik
Fetal	chr11	88338222	88338576	0011001	..CN..E	Fetal_Merged-chr11-88338406-3	-142166	0610039H22Rik
Fetal	chr11	88388073	88388374	0001000	...N...	Fetal_Merged-chr11-88388224-1	-92341	0610039H22Rik
Fetal	chr11	88481598	88482031	0111001	.ACN..E	Fetal_Merged-chr11-88481814-4	1250	0610039H22Rik
Fetal	chr11	88351640	88351989	0001010	...N.T.	Fetal_Merged-chr11-88351815-2	-128750	0610039H22Rik
Fetal	chr2	163468545	163468846	1000000	G......	Fetal_Merged-chr2-163468696-1	-1890	0610039K10Rik
Fetal	chr2	163467461	163467762	1000000	G......	Fetal_Merged-chr2-163467612-1	-2974	0610039K10Rik
Fetal	chr2	163469941	163471058	0101111	.A.NSTE	Fetal_Merged-chr2-163470552-6	-86	0610039K10Rik
Fetal	chr2	163463331	163463712	1000011	G....TE	Fetal_Merged-chr2-163463512-3	-7064	0610039K10Rik
Fetal	chr5	144095592	144095893	1000000	G......	Fetal_Merged-chr5-144095743-1	4756	0610040B10Rik
Fetal	chr5	144090803	144091104	1000000	G......	Fetal_Merged-chr5-144090954-1	-33	0610040B10Rik
Fetal	chr6	108659740	108660282	0101000	.A.N...	Fetal_Merged-chr6-108660011-2	-49083	0610040F04Rik
Fetal	chr6	108654601	108655010	0000110	....ST.	Fetal_Merged-chr6-108654806-2	-43878	0610040F04Rik
Fetal	chr6	108585610	108585911	1000000	G......	Fetal_Merged-chr6-108585761-1	-12600	0610040F04Rik
Fetal	chr6	108558520	108558821	1000000	G......	Fetal_Merged-chr6-108558671-1	14490	0610040F04Rik
Fetal	chr6	108610629	108611026	1001000	G..N...	Fetal_Merged-chr6-108610828-2	100	0610040F04Rik
Fetal	chr6	108521279	108521580	0000010	.....T.	Fetal_Merged-chr6-108521430-1	51731	0610040F04Rik
Fetal	chr6	108663776	108664077	0000010	.....T.	Fetal_Merged-chr6-108663927-1	-52999	0610040F04Rik
Fetal	chr6	108655738	108656042	0010001	..C...E	Fetal_Merged-chr6-108655890-2	-44962	0610040F04Rik
Fetal	chr6	108611518	108611819	0000100	....S..	Fetal_Merged-chr6-108611669-1	-741	0610040F04Rik
Fetal	chr6	108648358	108648659	0000010	.....T.	Fetal_Merged-chr6-108648509-1	-37581	0610040F04Rik
Fetal	chr5	64158027	64158328	0000001	......E	Fetal_Merged-chr5-64158178-1	-45556	0610040J01Rik
Fetal	chr5	64193076	64193377	1000000	G......	Fetal_Merged-chr5-64193227-1	-10507	0610040J01Rik
Fetal	chr5	64203085	64203468	0010001	..C...E	Fetal_Merged-chr5-64203277-2	-457	0610040J01Rik
Fetal	chr5	64213157	64213458	1000000	G......	Fetal_Merged-chr5-64213308-1	9574	0610040J01Rik
Fetal	chr5	64208482	64208835	0100010	.A...T.	Fetal_Merged-chr5-64208659-2	4925	0610040J01Rik
Fetal	chr18	11092595	11092896	1000000	G......	Fetal_Merged-chr18-11092746-1	-40181	1010001N08Rik
Fetal	chr18	11316727	11317028	0000100	....S..	Fetal_Merged-chr18-11316878-1	-264313	1010001N08Rik
Fetal	chr18	11387804	11388369	0001011	...N.TE	Fetal_Merged-chr18-11388073-3	-335522	1010001N08Rik
Fetal	chr18	11059359	11059660	0010000	..C....	Fetal_Merged-chr18-11059510-1	-6945	1010001N08Rik
Fetal	chr18	11069333	11069874	1111011	GACN.TE	Fetal_Merged-chr18-11069597-6	-17039	1010001N08Rik
Fetal	chr18	11239792	11240093	0000001	......E	Fetal_Merged-chr18-11239943-1	-187378	1010001N08Rik
Fetal	chr18	11368920	11369221	0000001	......E	Fetal_Merged-chr18-11369071-1	-316506	1010001N08Rik
Fetal	chr18	11144900	11145375	1111011	GACN.TE	Fetal_Merged-chr18-11145119-6	-92573	1010001N08Rik
Fetal	chr18	11196613	11197083	0000110	....ST.	Fetal_Merged-chr18-11196848-2	-144283	1010001N08Rik
Fetal	chr18	11234025	11234509	1111101	GACNS.E	Fetal_Merged-chr18-11234247-6	-181702	1010001N08Rik
Fetal	chr18	11058827	11059215	0001010	...N.T.	Fetal_Merged-chr18-11059021-2	-6456	1010001N08Rik
Fetal	chr18	11200128	11200429	1000000	G......	Fetal_Merged-chr18-11200279-1	-147714	1010001N08Rik
Fetal	chr18	11325717	11326018	1000000	G......	Fetal_Merged-chr18-11325868-1	-273303	1010001N08Rik
Fetal	chr18	11243527	11243828	1000000	G......	Fetal_Merged-chr18-11243678-1	-191113	1010001N08Rik
Fetal	chr18	11210727	11211541	1010011	G.C..TE	Fetal_Merged-chr18-11211204-4	-158569	1010001N08Rik
Fetal	chr18	11372255	11372556	1000000	G......	Fetal_Merged-chr18-11372406-1	-319841	1010001N08Rik
Fetal	chr18	11287887	11288188	0000001	......E	Fetal_Merged-chr18-11288038-1	-235473	1010001N08Rik
Fetal	chr18	11391359	11391917	0010001	..C...E	Fetal_Merged-chr18-11391638-2	-339073	1010001N08Rik
Fetal	chr18	11251335	11251728	1000010	G....T.	Fetal_Merged-chr18-11251532-2	-198967	1010001N08Rik
Fetal	chr18	11258023	11258616	0000101	....S.E	Fetal_Merged-chr18-11258320-2	-205755	1010001N08Rik
Fetal	chr18	11214513	11214814	0000001	......E	Fetal_Merged-chr18-11214664-1	-162099	1010001N08Rik
Fetal	chr18	11100781	11101179	0001010	...N.T.	Fetal_Merged-chr18-11100980-2	-48415	1010001N08Rik
Fetal	chr18	11074339	11074690	1010001	G.C...E	Fetal_Merged-chr18-11074514-3	-21950	1010001N08Rik
Fetal	chr18	11102552	11102873	0001010	...N.T.	Fetal_Merged-chr18-11102713-2	-50148	1010001N08Rik
Fetal	chr18	11232977	11233278	0000100	....S..	Fetal_Merged-chr18-11233128-1	-180563	1010001N08Rik
Fetal	chr18	11109050	11109351	0000001	......E	Fetal_Merged-chr18-11109201-1	-56636	1010001N08Rik
Fetal	chr18	11055437	11055965	0010001	..C...E	Fetal_Merged-chr18-11055701-2	-3136	1010001N08Rik
Fetal	chr18	11373432	11373785	1111101	GACNS.E	Fetal_Merged-chr18-11373609-6	-321044	1010001N08Rik
Fetal	chr18	11366877	11367178	0001000	...N...	Fetal_Merged-chr18-11367028-1	-314463	1010001N08Rik
Fetal	chr18	11096696	11097179	0110101	.AC.S.E	Fetal_Merged-chr18-11096932-4	-44373	1010001N08Rik
Fetal	chr18	11392118	11392419	1000000	G......	Fetal_Merged-chr18-11392269-1	-339704	1010001N08Rik
Fetal	chr18	11142645	11142955	0001010	...N.T.	Fetal_Merged-chr18-11142800-2	-90235	1010001N08Rik
Fetal	chr18	11255039	11255340	1000000	G......	Fetal_Merged-chr18-11255190-1	-202625	1010001N08Rik
Fetal	chr18	11205110	11205416	0001010	...N.T.	Fetal_Merged-chr18-11205263-2	-152698	1010001N08Rik
Fetal	chr18	11313273	11313574	1000000	G......	Fetal_Merged-chr18-11313424-1	-260859	1010001N08Rik
Fetal	chr18	11234524	11234825	0000010	.....T.	Fetal_Merged-chr18-11234675-1	-182110	1010001N08Rik
Fetal	chr18	11075278	11075579	1000000	G......	Fetal_Merged-chr18-11075429-1	-22864	1010001N08Rik
Fetal	chr18	11322320	11322621	1000000	G......	Fetal_Merged-chr18-11322471-1	-269906	1010001N08Rik
Fetal	chr18	11095745	11096232	1011011	G.CN.TE	Fetal_Merged-chr18-11095970-5	-43424	1010001N08Rik
Fetal	chr18	11328694	11328995	1000000	G......	Fetal_Merged-chr18-11328845-1	-276280	1010001N08Rik
Fetal	chr18	11057316	11057847	0010001	..C...E	Fetal_Merged-chr18-11057582-2	-5017	1010001N08Rik
Fetal	chr18	11255750	11256051	1000000	G......	Fetal_Merged-chr18-11255901-1	-203336	1010001N08Rik
Fetal	chr18	11232345	11232646	0100000	.A.....	Fetal_Merged-chr18-11232496-1	-179931	1010001N08Rik
Fetal	chr18	11077653	11077954	1000000	G......	Fetal_Merged-chr18-11077804-1	-25239	1010001N08Rik
Fetal	chr18	11372751	11373052	0000010	.....T.	Fetal_Merged-chr18-11372902-1	-320337	1010001N08Rik
Fetal	chr18	11132852	11133229	0011010	..CN.T.	Fetal_Merged-chr18-11133034-3	-80476	1010001N08Rik
Fetal	chr18	11077994	11078378	0011011	..CN.TE	Fetal_Merged-chr18-11078195-4	-25621	1010001N08Rik
Fetal	chr18	11402009	11402563	1110001	GAC...E	Fetal_Merged-chr18-11402263-4	-349721	1010001N08Rik
Fetal	chr18	11355228	11355756	1000001	G.....E	Fetal_Merged-chr18-11355492-2	-302927	1010001N08Rik
Fetal	chr10	66374154	66374455	1000000	G......	Fetal_Merged-chr10-66374305-1	8827	1110002J07Rik
Fetal	chr10	66383843	66384541	1001110	G..NST.	Fetal_Merged-chr10-66384157-4	-1060	1110002J07Rik
Fetal	chr10	66277269	66277570	1000000	G......	Fetal_Merged-chr10-66277420-1	105712	1110002J07Rik
Fetal	chr10	66371769	66372282	1011000	G.CN...	Fetal_Merged-chr10-66372057-3	11106	1110002J07Rik
Fetal	chr10	66382657	66383388	1111001	GACN..E	Fetal_Merged-chr10-66383106-5	109	1110002J07Rik
Fetal	chr10	66276742	66277143	0011010	..CN.T.	Fetal_Merged-chr10-66276949-3	106189	1110002J07Rik
Fetal	chr10	66348291	66348592	0100000	.A.....	Fetal_Merged-chr10-66348442-1	34690	1110002J07Rik
Fetal	chr10	66372922	66373327	1000010	G....T.	Fetal_Merged-chr10-66373125-2	10007	1110002J07Rik
Fetal	chr10	66406723	66407024	1000000	G......	Fetal_Merged-chr10-66406874-1	-23742	1110002J07Rik
Fetal	chr10	66376400	66376839	0011101	..CNS.E	Fetal_Merged-chr10-66376606-4	6512	1110002J07Rik
Fetal	chr10	66107696	66108102	1011010	G.CN.T.	Fetal_Merged-chr10-66107901-4	275233	1110002J07Rik
Fetal	chr10	66281955	66282316	0100010	.A...T.	Fetal_Merged-chr10-66282136-2	100996	1110002J07Rik
Fetal	chr10	66352985	66353286	0100000	.A.....	Fetal_Merged-chr10-66353136-1	29996	1110002J07Rik
Fetal	chr10	66394299	66394600	0000010	.....T.	Fetal_Merged-chr10-66394450-1	-11318	1110002J07Rik
Fetal	chr10	66391284	66391785	1011000	G.CN...	Fetal_Merged-chr10-66391502-3	-8403	1110002J07Rik
Fetal	chr10	66388658	66388959	1000000	G......	Fetal_Merged-chr10-66388809-1	-5677	1110002J07Rik
Fetal	chr10	66369467	66369768	0000001	......E	Fetal_Merged-chr10-66369618-1	13514	1110002J07Rik
Fetal	chr10	66316004	66316324	1010100	G.C.S..	Fetal_Merged-chr10-66316163-3	66968	1110002J07Rik
Fetal	chr10	66015720	66016021	0000001	......E	Fetal_Merged-chr10-66015871-1	367261	1110002J07Rik
Fetal	chr10	66292118	66292419	1000000	G......	Fetal_Merged-chr10-66292269-1	90863	1110002J07Rik
Fetal	chr10	66398421	66398734	1000001	G.....E	Fetal_Merged-chr10-66398578-2	-15446	1110002J07Rik
Fetal	chr10	66351151	66351452	0000010	.....T.	Fetal_Merged-chr10-66351302-1	31830	1110002J07Rik
Fetal	chr10	66408994	66409295	1000000	G......	Fetal_Merged-chr10-66409145-1	-26013	1110002J07Rik
Fetal	chr12	3426335	3426818	1011100	G.CNS..	Fetal_Merged-chr12-3426576-4	170	1110002L01Rik
Fetal	chr16	90934428	90935271	1110111	GAC.STE	Fetal_Merged-chr16-90934799-6	244	1110004E09Rik
Fetal	chr16	90916346	90916647	0000100	....S..	Fetal_Merged-chr16-90916497-1	18597	1110004E09Rik
Fetal	chr16	90952955	90953256	0000010	.....T.	Fetal_Merged-chr16-90953106-1	-18012	1110004E09Rik
Fetal	chr16	90913647	90913948	1000000	G......	Fetal_Merged-chr16-90913798-1	21296	1110004E09Rik
Fetal	chr16	90911462	90911763	1000000	G......	Fetal_Merged-chr16-90911613-1	23481	1110004E09Rik
Fetal	chr16	90958522	90958823	0000001	......E	Fetal_Merged-chr16-90958673-1	-23579	1110004E09Rik
Fetal	chr16	90925753	90926054	0000001	......E	Fetal_Merged-chr16-90925904-1	9190	1110004E09Rik
Fetal	chr16	90921468	90922071	1111011	GACN.TE	Fetal_Merged-chr16-90921827-6	13324	1110004E09Rik
Fetal	chr7	123236612	123236995	0001110	...NST.	Fetal_Merged-chr7-123236811-3	-90	1110004F10Rik
Fetal	chr7	123266277	123266578	0000001	......E	Fetal_Merged-chr7-123266428-1	29534	1110004F10Rik
Fetal	chr7	123274914	123275215	1000000	G......	Fetal_Merged-chr7-123275065-1	38171	1110004F10Rik
Fetal	chr7	123253119	123253420	0000001	......E	Fetal_Merged-chr7-123253270-1	16376	1110004F10Rik
Fetal	chr7	123243590	123243927	1001110	G..NST.	Fetal_Merged-chr7-123243762-4	6865	1110004F10Rik
Fetal	chr5	116065047	116065391	0011010	..CN.T.	Fetal_Merged-chr5-116065223-3	16606	1110006O24Rik
Fetal	chr5	116081713	116082014	0000010	.....T.	Fetal_Merged-chr5-116081864-1	-39	1110006O24Rik
Fetal	chr2	156688399	156689175	0101110	.A.NST.	Fetal_Merged-chr2-156688772-4	-71	1110008F13Rik
Fetal	chr12	56403498	56403799	0001000	...N...	Fetal_Merged-chr12-56403649-1	25	1110008L16Rik
Fetal	chr2	32230812	32231396	0011000	..CN...	Fetal_Merged-chr2-32231104-2	6331	1110008P14Rik
Fetal	chr2	32236788	32237089	0000010	.....T.	Fetal_Merged-chr2-32236939-1	496	1110008P14Rik
Fetal	chr2	32237348	32237649	0000100	....S..	Fetal_Merged-chr2-32237499-1	-64	1110008P14Rik
Fetal	chr2	32229684	32229985	0000001	......E	Fetal_Merged-chr2-32229835-1	7600	1110008P14Rik
Fetal	chrX	67638308	67638609	0001000	...N...	Fetal_Merged-chrX-67638459-1	-629	1110012L19Rik
Fetal	chr3	4734741	4735042	0000001	......E	Fetal_Merged-chr3-4734892-1	-63816	1110015O18Rik
Fetal	chr3	4471268	4471569	0000001	......E	Fetal_Merged-chr3-4471419-1	-327289	1110015O18Rik
Fetal	chr4	41454055	41454356	0000001	......E	Fetal_Merged-chr4-41454206-1	591	1110017D15Rik
Fetal	chr6	14247433	14247804	0110010	.AC..T.	Fetal_Merged-chr6-14247612-3	426050	1110019D14Rik
Fetal	chr6	14097718	14098053	1000001	G.....E	Fetal_Merged-chr6-14097886-2	276317	1110019D14Rik
Fetal	chr6	14013843	14014195	0010011	..C..TE	Fetal_Merged-chr6-14014016-3	192450	1110019D14Rik
Fetal	chr6	14147171	14147472	1000000	G......	Fetal_Merged-chr6-14147322-1	325753	1110019D14Rik
Fetal	chr6	14208682	14208983	0010000	..C....	Fetal_Merged-chr6-14208833-1	387264	1110019D14Rik
Fetal	chr6	14248246	14248547	0000010	.....T.	Fetal_Merged-chr6-14248397-1	426828	1110019D14Rik
Fetal	chr6	14157619	14157920	1000000	G......	Fetal_Merged-chr6-14157770-1	336201	1110019D14Rik
Fetal	chr6	14070757	14071096	1010010	G.C..T.	Fetal_Merged-chr6-14070931-3	249358	1110019D14Rik
Fetal	chr6	14044963	14045264	0000100	....S..	Fetal_Merged-chr6-14045114-1	223545	1110019D14Rik
Fetal	chr17	85356538	85356839	0000100	....S..	Fetal_Merged-chr17-85356689-1	74	1110020A21Rik
Fetal	chr11	87523434	87523735	0000001	......E	Fetal_Merged-chr11-87523585-1	10559	1110028F11Rik
Fetal	chr11	87502816	87503207	1001011	G..N.TE	Fetal_Merged-chr11-87503006-4	-10014	1110028F11Rik
Fetal	chr8	109101252	109101568	0010001	..C...E	Fetal_Merged-chr8-109101410-2	-9633	1110028F18Rik
Fetal	chr8	109100898	109101199	1000000	G......	Fetal_Merged-chr8-109101049-1	-9994	1110028F18Rik
Fetal	chr8	109113266	109113567	0000010	.....T.	Fetal_Merged-chr8-109113417-1	2374	1110028F18Rik
Fetal	chr8	109085123	109085424	0000100	....S..	Fetal_Merged-chr8-109085274-1	-25769	1110028F18Rik
Fetal	chr3	68587665	68587966	1000000	G......	Fetal_Merged-chr3-68587816-1	-85692	1110032F04Rik
Fetal	chr3	68593278	68593579	1000000	G......	Fetal_Merged-chr3-68593429-1	-80079	1110032F04Rik
Fetal	chr3	68672996	68673465	1010000	G.C....	Fetal_Merged-chr3-68673231-2	-277	1110032F04Rik
Fetal	chr3	68626130	68626431	0000100	....S..	Fetal_Merged-chr3-68626281-1	-47227	1110032F04Rik
Fetal	chr3	68621153	68621454	1000000	G......	Fetal_Merged-chr3-68621304-1	-52204	1110032F04Rik
Fetal	chr3	68586956	68587257	0000100	....S..	Fetal_Merged-chr3-68587107-1	-86401	1110032F04Rik
Fetal	chr3	68664262	68664664	1000010	G....T.	Fetal_Merged-chr3-68664463-2	-9045	1110032F04Rik
Fetal	chr2	132526775	132527076	0000001	......E	Fetal_Merged-chr2-132526926-1	10907	1110034G24Rik
Fetal	chr2	132521485	132521786	1000000	G......	Fetal_Merged-chr2-132521636-1	5617	1110034G24Rik
Fetal	chr2	132515235	132515536	0000001	......E	Fetal_Merged-chr2-132515386-1	-633	1110034G24Rik
Fetal	chr2	132524182	132524483	0000010	.....T.	Fetal_Merged-chr2-132524333-1	8314	1110034G24Rik
Fetal	chr2	132553899	132554200	1000000	G......	Fetal_Merged-chr2-132554050-1	38031	1110034G24Rik
Fetal	chr2	132553018	132553319	1000000	G......	Fetal_Merged-chr2-132553169-1	37150	1110034G24Rik
Fetal	chr2	132512520	132512821	0000100	....S..	Fetal_Merged-chr2-132512671-1	-3348	1110034G24Rik
Fetal	chr2	132540978	132541557	1111110	GACNST.	Fetal_Merged-chr2-132541276-6	25249	1110034G24Rik
Fetal	chr2	132512015	132512512	0001001	...N..E	Fetal_Merged-chr2-132512264-2	-3755	1110034G24Rik
Fetal	chr2	132519751	132520052	0000100	....S..	Fetal_Merged-chr2-132519902-1	3883	1110034G24Rik
Fetal	chr2	132490148	132490449	1000000	G......	Fetal_Merged-chr2-132490299-1	-25720	1110034G24Rik
Fetal	chr9	63897967	63898268	0000010	.....T.	Fetal_Merged-chr9-63898118-1	482	1110036E04Rik
Fetal	chr9	63908023	63908336	1000010	G....T.	Fetal_Merged-chr9-63908180-2	10544	1110036E04Rik
Fetal	chr9	63901487	63901799	1000001	G.....E	Fetal_Merged-chr9-63901643-2	4007	1110036E04Rik
Fetal	chr9	63898475	63898776	1000000	G......	Fetal_Merged-chr9-63898626-1	990	1110036E04Rik
Fetal	chr4	11382236	11382537	0000001	......E	Fetal_Merged-chr4-11382387-1	-30718	1110037F02Rik
Fetal	chr4	11380966	11381267	1000000	G......	Fetal_Merged-chr4-11381117-1	-31988	1110037F02Rik
Fetal	chr4	11376186	11376487	0000100	....S..	Fetal_Merged-chr4-11376337-1	-36768	1110037F02Rik
Fetal	chr4	11412702	11413465	1110101	GAC.S.E	Fetal_Merged-chr4-11413052-5	-21	1110037F02Rik
Fetal	chr4	11376492	11376793	1000000	G......	Fetal_Merged-chr4-11376643-1	-36462	1110037F02Rik
Fetal	chr17	35089404	35090036	1011001	G.CN..E	Fetal_Merged-chr17-35089757-4	-304	1110038B12Rik
Fetal	chr15	76778348	76779119	0011010	..CN.T.	Fetal_Merged-chr15-76778740-3	43	1110038F14Rik
Fetal	chr15	76790534	76790835	0000001	......E	Fetal_Merged-chr15-76790685-1	11711	1110038F14Rik
Fetal	chr2	91284717	91285055	1001000	G..N...	Fetal_Merged-chr2-91284886-2	-15	1110051M20Rik
Fetal	chr2	91195961	91196262	0000001	......E	Fetal_Merged-chr2-91196112-1	88687	1110051M20Rik
Fetal	chr2	91210582	91210883	0000001	......E	Fetal_Merged-chr2-91210733-1	74066	1110051M20Rik
Fetal	chr2	91277429	91277787	1001000	G..N...	Fetal_Merged-chr2-91277608-2	7191	1110051M20Rik
Fetal	chr2	91212532	91212833	0000001	......E	Fetal_Merged-chr2-91212683-1	72116	1110051M20Rik
Fetal	chr2	91276898	91277199	0000001	......E	Fetal_Merged-chr2-91277049-1	7750	1110051M20Rik
Fetal	chr2	91269083	91269651	0110000	.AC....	Fetal_Merged-chr2-91269367-2	15432	1110051M20Rik
Fetal	chr2	91270751	91271155	1011010	G.CN.T.	Fetal_Merged-chr2-91270937-4	13846	1110051M20Rik
Fetal	chr2	91251690	91251991	0000001	......E	Fetal_Merged-chr2-91251841-1	32958	1110051M20Rik
Fetal	chr17	64348979	64349280	1000000	G......	Fetal_Merged-chr17-64349130-1	50891	1110058D11Rik
Fetal	chr17	64473202	64473503	0010000	..C....	Fetal_Merged-chr17-64473353-1	-73332	1110058D11Rik
Fetal	chr17	64449057	64449385	1000010	G....T.	Fetal_Merged-chr17-64449221-2	-49200	1110058D11Rik
Fetal	chr17	64428069	64428370	1000000	G......	Fetal_Merged-chr17-64428220-1	-28199	1110058D11Rik
Fetal	chr17	64491275	64491687	1111011	GACN.TE	Fetal_Merged-chr17-64491480-6	-91460	1110058D11Rik
Fetal	chr17	64449429	64449801	1010001	G.C...E	Fetal_Merged-chr17-64449621-3	-49594	1110058D11Rik
Fetal	chr17	64352821	64353176	0111001	.ACN..E	Fetal_Merged-chr17-64352999-4	47022	1110058D11Rik
Fetal	chr17	64465087	64465388	0000001	......E	Fetal_Merged-chr17-64465238-1	-65217	1110058D11Rik
Fetal	chr19	21711533	21711834	0000001	......E	Fetal_Merged-chr19-21711684-1	15597	1110059E24Rik
Fetal	chr19	21646472	21646868	1100000	GA.....	Fetal_Merged-chr19-21646670-2	80611	1110059E24Rik
Fetal	chr19	21651872	21652173	1000000	G......	Fetal_Merged-chr19-21652023-1	75258	1110059E24Rik
Fetal	chr19	21726446	21726747	1000000	G......	Fetal_Merged-chr19-21726597-1	684	1110059E24Rik
Fetal	chr19	21645124	21645634	0111111	.ACNSTE	Fetal_Merged-chr19-21645341-6	81902	1110059E24Rik
Fetal	chr9	122859791	122860249	1010010	G.C..T.	Fetal_Merged-chr9-122860002-3	98	1110059G10Rik
Fetal	chr4	124527438	124528202	1100110	GA..ST.	Fetal_Merged-chr4-124527798-4	-12	1110065P20Rik
Fetal	chr4	124524872	124525185	1100000	GA.....	Fetal_Merged-chr4-124525029-2	2779	1110065P20Rik
Fetal	chr4	124520755	124521066	0010001	..C...E	Fetal_Merged-chr4-124520911-2	6897	1110065P20Rik
Fetal	chr9	94434656	94434957	1000000	G......	Fetal_Merged-chr9-94434807-1	3693	1190002N15Rik
Fetal	chr9	94037332	94037841	0010001	..C...E	Fetal_Merged-chr9-94037587-2	400913	1190002N15Rik
Fetal	chr9	94438959	94439403	0010100	..C.S..	Fetal_Merged-chr9-94439181-2	-681	1190002N15Rik
Fetal	chr9	94379235	94379536	0000001	......E	Fetal_Merged-chr9-94379386-1	59114	1190002N15Rik
Fetal	chr9	93905633	93906111	0010001	..C...E	Fetal_Merged-chr9-93905872-2	532628	1190002N15Rik
Fetal	chr9	94431330	94431716	1000010	G....T.	Fetal_Merged-chr9-94431523-2	6977	1190002N15Rik
Fetal	chr9	94030959	94031260	0010000	..C....	Fetal_Merged-chr9-94031110-1	407390	1190002N15Rik
Fetal	chr9	94279240	94279589	1001000	G..N...	Fetal_Merged-chr9-94279415-2	159085	1190002N15Rik
Fetal	chr9	93885311	93885688	0011000	..CN...	Fetal_Merged-chr9-93885500-2	553000	1190002N15Rik
Fetal	chr9	94424354	94424655	0000001	......E	Fetal_Merged-chr9-94424505-1	13995	1190002N15Rik
Fetal	chr9	94184378	94184766	1010001	G.C...E	Fetal_Merged-chr9-94184586-3	253928	1190002N15Rik
Fetal	chr9	94434077	94434475	1001000	G..N...	Fetal_Merged-chr9-94434276-2	4224	1190002N15Rik
Fetal	chr9	94482740	94483129	1110000	GAC....	Fetal_Merged-chr9-94482931-3	-44435	1190002N15Rik
Fetal	chr9	94031285	94031656	1001001	G..N..E	Fetal_Merged-chr9-94031464-3	407029	1190002N15Rik
Fetal	chr9	94355902	94356203	0000001	......E	Fetal_Merged-chr9-94356053-1	82447	1190002N15Rik
Fetal	chr9	94438506	94438885	0000011	.....TE	Fetal_Merged-chr9-94438696-2	-196	1190002N15Rik
Fetal	chr9	94026099	94026400	1000000	G......	Fetal_Merged-chr9-94026250-1	412250	1190002N15Rik
Fetal	chr9	94433311	94433612	1000000	G......	Fetal_Merged-chr9-94433462-1	5038	1190002N15Rik
Fetal	chr9	94179198	94179499	1000000	G......	Fetal_Merged-chr9-94179349-1	259151	1190002N15Rik
Fetal	chr9	93850411	93850712	1000000	G......	Fetal_Merged-chr9-93850562-1	587938	1190002N15Rik
Fetal	chr9	94407442	94407745	1000001	G.....E	Fetal_Merged-chr9-94407594-2	30906	1190002N15Rik
Fetal	chr9	94435939	94436240	0010000	..C....	Fetal_Merged-chr9-94436090-1	2410	1190002N15Rik
Fetal	chr9	94182390	94182691	0000001	......E	Fetal_Merged-chr9-94182541-1	255959	1190002N15Rik
Fetal	chr9	94383394	94383695	0000001	......E	Fetal_Merged-chr9-94383545-1	54955	1190002N15Rik
Fetal	chr9	94371778	94372174	1000001	G.....E	Fetal_Merged-chr9-94371976-2	66524	1190002N15Rik
Fetal	chr9	94433641	94433942	0000010	.....T.	Fetal_Merged-chr9-94433792-1	4708	1190002N15Rik
Fetal	chr9	93918595	93918896	0000010	.....T.	Fetal_Merged-chr9-93918746-1	519754	1190002N15Rik
Fetal	chr9	94436625	94436953	0001001	...N..E	Fetal_Merged-chr9-94436789-2	1711	1190002N15Rik
Fetal	chr9	94436962	94437263	1000000	G......	Fetal_Merged-chr9-94437113-1	1387	1190002N15Rik
Fetal	chr9	94189621	94190016	0111011	.ACN.TE	Fetal_Merged-chr9-94189823-5	248681	1190002N15Rik
Fetal	chr9	94496552	94496853	1000000	G......	Fetal_Merged-chr9-94496703-1	-58203	1190002N15Rik
Fetal	chr9	94185209	94185510	0000001	......E	Fetal_Merged-chr9-94185360-1	253140	1190002N15Rik
Fetal	chr9	94426581	94426882	0010000	..C....	Fetal_Merged-chr9-94426732-1	11768	1190002N15Rik
Fetal	chr9	94110883	94111459	0011011	..CN.TE	Fetal_Merged-chr9-94111200-4	327329	1190002N15Rik
Fetal	chr9	94364002	94364388	1000011	G....TE	Fetal_Merged-chr9-94364204-3	74305	1190002N15Rik
Fetal	chr9	94190109	94190410	1000000	G......	Fetal_Merged-chr9-94190260-1	248240	1190002N15Rik
Fetal	chr9	94440675	94440976	1000000	G......	Fetal_Merged-chr9-94440826-1	-2326	1190002N15Rik
Fetal	chr9	94326055	94326536	1010001	G.C...E	Fetal_Merged-chr9-94326310-3	112204	1190002N15Rik
Fetal	chr9	94424822	94425123	1000000	G......	Fetal_Merged-chr9-94424973-1	13527	1190002N15Rik
Fetal	chr9	94105483	94105868	1000001	G.....E	Fetal_Merged-chr9-94105676-2	332824	1190002N15Rik
Fetal	chr9	94303044	94303488	0111010	.ACN.T.	Fetal_Merged-chr9-94303286-4	135234	1190002N15Rik
Fetal	chr9	94381718	94382019	0000010	.....T.	Fetal_Merged-chr9-94381869-1	56631	1190002N15Rik
Fetal	chr9	94414961	94415367	0100001	.A....E	Fetal_Merged-chr9-94415164-2	23336	1190002N15Rik
Fetal	chr13	64672364	64672665	0100000	.A.....	Fetal_Merged-chr13-64672515-1	-73415	1190003K10Rik
Fetal	chr8	123139455	123139756	0000001	......E	Fetal_Merged-chr8-123139606-1	18676	1190005I06Rik
Fetal	chr8	123145748	123146074	0001001	...N..E	Fetal_Merged-chr8-123145911-2	12371	1190005I06Rik
Fetal	chr8	123153977	123154278	0000001	......E	Fetal_Merged-chr8-123154128-1	4154	1190005I06Rik
Fetal	chr10	82085021	82085322	1000000	G......	Fetal_Merged-chr10-82085172-1	801	1190007I07Rik
Fetal	chr10	82085641	82086207	0000011	.....TE	Fetal_Merged-chr10-82085924-2	49	1190007I07Rik
Fetal	chr16	21818743	21819077	0010001	..C...E	Fetal_Merged-chr16-21818910-2	24490	1300002E11Rik
Fetal	chr16	21795240	21795541	0000001	......E	Fetal_Merged-chr16-21795391-1	971	1300002E11Rik
Fetal	chr16	21794081	21794382	1000000	G......	Fetal_Merged-chr16-21794232-1	-188	1300002E11Rik
Fetal	chr3	88635412	88635736	0110000	.AC....	Fetal_Merged-chr3-88635574-2	835	1500004A13Rik
Fetal	chr15	82086669	82086970	0000001	......E	Fetal_Merged-chr15-82086820-1	367	1500009C09Rik
Fetal	chr15	82092598	82092936	0111011	.ACN.TE	Fetal_Merged-chr15-82092769-5	6314	1500009C09Rik
Fetal	chr15	82089939	82090240	0001000	...N...	Fetal_Merged-chr15-82090090-1	3637	1500009C09Rik
Fetal	chr10	83466395	83466696	0000001	......E	Fetal_Merged-chr10-83466546-1	280936	1500009L16Rik
Fetal	chr10	83202048	83202515	0111000	.ACN...	Fetal_Merged-chr10-83202289-3	16672	1500009L16Rik
Fetal	chr10	83309152	83309469	1010001	G.C...E	Fetal_Merged-chr10-83309309-3	123701	1500009L16Rik
Fetal	chr10	83355484	83355825	0011010	..CN.T.	Fetal_Merged-chr10-83355654-3	170045	1500009L16Rik
Fetal	chr10	83220063	83220364	1000000	G......	Fetal_Merged-chr10-83220214-1	34604	1500009L16Rik
Fetal	chr10	83489515	83490012	1111111	GACNSTE	Fetal_Merged-chr10-83489755-7	304154	1500009L16Rik
Fetal	chr10	83437443	83437794	1000001	G.....E	Fetal_Merged-chr10-83437619-2	252009	1500009L16Rik
Fetal	chr10	83155259	83155560	1000000	G......	Fetal_Merged-chr10-83155410-1	-30200	1500009L16Rik
Fetal	chr10	83399960	83400261	1000000	G......	Fetal_Merged-chr10-83400111-1	214501	1500009L16Rik
Fetal	chr10	83268099	83268525	1000001	G.....E	Fetal_Merged-chr10-83268312-2	82702	1500009L16Rik
Fetal	chr10	83484023	83484324	0000001	......E	Fetal_Merged-chr10-83484174-1	298564	1500009L16Rik
Fetal	chr10	83358239	83358810	1111011	GACN.TE	Fetal_Merged-chr10-83358563-6	172915	1500009L16Rik
Fetal	chr10	83498909	83499210	0000001	......E	Fetal_Merged-chr10-83499060-1	313450	1500009L16Rik
Fetal	chr10	83510272	83510573	1000000	G......	Fetal_Merged-chr10-83510423-1	324813	1500009L16Rik
Fetal	chr10	83482800	83483101	0010000	..C....	Fetal_Merged-chr10-83482951-1	297341	1500009L16Rik
Fetal	chr10	83229281	83229582	1000000	G......	Fetal_Merged-chr10-83229432-1	43822	1500009L16Rik
Fetal	chr10	83282424	83282725	1000000	G......	Fetal_Merged-chr10-83282575-1	96965	1500009L16Rik
Fetal	chr10	83455769	83456127	0011010	..CN.T.	Fetal_Merged-chr10-83455944-3	270338	1500009L16Rik
Fetal	chr10	83498046	83498347	0010000	..C....	Fetal_Merged-chr10-83498197-1	312587	1500009L16Rik
Fetal	chr10	83513261	83513562	0000010	.....T.	Fetal_Merged-chr10-83513412-1	327802	1500009L16Rik
Fetal	chr10	83223225	83223526	0000001	......E	Fetal_Merged-chr10-83223376-1	37766	1500009L16Rik
Fetal	chr10	83286511	83286812	1000000	G......	Fetal_Merged-chr10-83286662-1	101052	1500009L16Rik
Fetal	chr10	83345340	83345641	0000001	......E	Fetal_Merged-chr10-83345491-1	159881	1500009L16Rik
Fetal	chr10	83523424	83523867	1001010	G..N.T.	Fetal_Merged-chr10-83523661-3	338036	1500009L16Rik
Fetal	chr10	83188966	83189267	0100000	.A.....	Fetal_Merged-chr10-83189117-1	3507	1500009L16Rik
Fetal	chr10	83328731	83329033	1001000	G..N...	Fetal_Merged-chr10-83328882-2	143272	1500009L16Rik
Fetal	chr10	83165508	83165809	0000100	....S..	Fetal_Merged-chr10-83165659-1	-19951	1500009L16Rik
Fetal	chr10	83322283	83322584	1000000	G......	Fetal_Merged-chr10-83322434-1	136824	1500009L16Rik
Fetal	chr10	83192292	83192593	0001000	...N...	Fetal_Merged-chr10-83192443-1	6833	1500009L16Rik
Fetal	chr5	115255099	115255400	0010000	..C....	Fetal_Merged-chr5-115255250-1	8735	1500011B03Rik
Fetal	chr5	115246190	115246491	0000010	.....T.	Fetal_Merged-chr5-115246341-1	17644	1500011B03Rik
Fetal	chr5	115257542	115257882	1001000	G..N...	Fetal_Merged-chr5-115257712-2	6273	1500011B03Rik
Fetal	chr5	115256968	115257269	0100000	.A.....	Fetal_Merged-chr5-115257119-1	6866	1500011B03Rik
Fetal	chr2	127617994	127618406	0111110	.ACNST.	Fetal_Merged-chr2-127618187-5	24	1500011K16Rik
Fetal	chr18	61906468	61906769	0010000	..C....	Fetal_Merged-chr18-61906619-1	20575	1500015A07Rik
Fetal	chr18	61907753	61908054	0000001	......E	Fetal_Merged-chr18-61907904-1	21860	1500015A07Rik
Fetal	chr18	61907186	61907487	0000001	......E	Fetal_Merged-chr18-61907337-1	21293	1500015A07Rik
Fetal	chr18	61901667	61901968	0000001	......E	Fetal_Merged-chr18-61901818-1	15774	1500015A07Rik
Fetal	chr18	61886610	61886911	0000100	....S..	Fetal_Merged-chr18-61886761-1	717	1500015A07Rik
Fetal	chr18	61911746	61912047	1000000	G......	Fetal_Merged-chr18-61911897-1	25853	1500015A07Rik
Fetal	chr19	20495478	20495779	0000100	....S..	Fetal_Merged-chr19-20495629-1	15851	1500015L24Rik
Fetal	chr19	20477297	20477598	0000001	......E	Fetal_Merged-chr19-20477448-1	-2330	1500015L24Rik
Fetal	chr19	20521839	20522140	0000001	......E	Fetal_Merged-chr19-20521990-1	42212	1500015L24Rik
Fetal	chr1	43652368	43652669	0000010	.....T.	Fetal_Merged-chr1-43652519-1	-134928	1500015O10Rik
Fetal	chr1	43795039	43795340	0010000	..C....	Fetal_Merged-chr1-43795190-1	7743	1500015O10Rik
Fetal	chr1	43748023	43748391	0000011	.....TE	Fetal_Merged-chr1-43748207-2	-39240	1500015O10Rik
Fetal	chr1	43755259	43755697	0111111	.ACNSTE	Fetal_Merged-chr1-43755484-6	-31969	1500015O10Rik
Fetal	chr1	43692598	43692899	1000000	G......	Fetal_Merged-chr1-43692749-1	-94698	1500015O10Rik
Fetal	chr1	43771707	43772015	0010001	..C...E	Fetal_Merged-chr1-43771861-2	-15586	1500015O10Rik
Fetal	chr1	43672822	43673123	1000000	G......	Fetal_Merged-chr1-43672973-1	-114474	1500015O10Rik
Fetal	chr1	43751771	43752078	0011000	..CN...	Fetal_Merged-chr1-43751925-2	-35522	1500015O10Rik
Fetal	chr1	43817079	43817380	1000000	G......	Fetal_Merged-chr1-43817230-1	29783	1500015O10Rik
Fetal	chr19	36743205	36744144	1011110	G.CNST.	Fetal_Merged-chr19-36743712-5	20294	1500017E21Rik
Fetal	chr19	36755655	36755956	0000001	......E	Fetal_Merged-chr19-36755806-1	8163	1500017E21Rik
Fetal	chr19	36771130	36771576	0001100	...NS..	Fetal_Merged-chr19-36771353-2	-7384	1500017E21Rik
Fetal	chr19	36720619	36721198	0000101	....S.E	Fetal_Merged-chr19-36720909-2	43060	1500017E21Rik
Fetal	chr19	36742596	36742897	0000001	......E	Fetal_Merged-chr19-36742747-1	21222	1500017E21Rik
Fetal	chr19	36738961	36739351	0111110	.ACNST.	Fetal_Merged-chr19-36739156-5	24813	1500017E21Rik
Fetal	chr19	36754468	36755231	0011001	..CN..E	Fetal_Merged-chr19-36754869-3	9119	1500017E21Rik
Fetal	chr19	36780424	36780725	1000000	G......	Fetal_Merged-chr19-36780575-1	-16606	1500017E21Rik
Fetal	chr19	36762502	36762836	0111100	.ACNS..	Fetal_Merged-chr19-36762665-4	1300	1500017E21Rik
Fetal	chr19	36715630	36715931	0000001	......E	Fetal_Merged-chr19-36715781-1	48188	1500017E21Rik
Fetal	chr19	36775961	36776480	0010001	..C...E	Fetal_Merged-chr19-36776221-2	-12252	1500017E21Rik
Fetal	chr19	36756182	36756483	0010000	..C....	Fetal_Merged-chr19-36756333-1	7636	1500017E21Rik
Fetal	chr19	36757052	36757553	1101111	GA.NSTE	Fetal_Merged-chr19-36757317-6	6666	1500017E21Rik
Fetal	chr19	36763405	36764088	1111111	GACNSTE	Fetal_Merged-chr19-36763843-7	222	1500017E21Rik
Fetal	chr19	36741068	36741369	0000001	......E	Fetal_Merged-chr19-36741219-1	22750	1500017E21Rik
Fetal	chr19	36736798	36737601	1111011	GACN.TE	Fetal_Merged-chr19-36737323-6	26769	1500017E21Rik
Fetal	chr10	89148950	89149292	0000110	....ST.	Fetal_Merged-chr10-89149121-2	13	1500026H17Rik
Fetal	chr16	96178313	96178614	0000001	......E	Fetal_Merged-chr16-96178464-1	-27780	1600002D24Rik
Fetal	chr16	96022474	96022775	0000001	......E	Fetal_Merged-chr16-96022625-1	97695	1600002D24Rik
Fetal	chr16	96166994	96167323	0010010	..C..T.	Fetal_Merged-chr16-96167159-2	-16475	1600002D24Rik
Fetal	chr16	96053127	96053428	0000001	......E	Fetal_Merged-chr16-96053278-1	67042	1600002D24Rik
Fetal	chr16	96082964	96083265	1000000	G......	Fetal_Merged-chr16-96083115-1	37205	1600002D24Rik
Fetal	chr16	96073570	96073871	1000000	G......	Fetal_Merged-chr16-96073721-1	46599	1600002D24Rik
Fetal	chr16	96046481	96047213	1111000	GACN...	Fetal_Merged-chr16-96046877-4	73473	1600002D24Rik
Fetal	chr16	96069747	96070086	1001010	G..N.T.	Fetal_Merged-chr16-96069919-3	50403	1600002D24Rik
Fetal	chr17	24357544	24358057	1000100	G...S..	Fetal_Merged-chr17-24357801-2	-87	1600002H07Rik
Fetal	chr10	79635557	79635937	1100100	GA..S..	Fetal_Merged-chr10-79635752-3	58	1600002K03Rik
Fetal	chr7	38952048	38952515	1000001	G.....E	Fetal_Merged-chr7-38952282-2	-15954	1600014C10Rik
Fetal	chr7	38958864	38959165	0000001	......E	Fetal_Merged-chr7-38959015-1	-9221	1600014C10Rik
Fetal	chr7	38985910	38986322	0100101	.A..S.E	Fetal_Merged-chr7-38986133-3	17310	1600014C10Rik
Fetal	chr7	38951433	38951734	0000010	.....T.	Fetal_Merged-chr7-38951584-1	-16652	1600014C10Rik
Fetal	chr17	45886004	45886385	0101010	.A.N.T.	Fetal_Merged-chr17-45886204-3	-15402	1600014C23Rik
Fetal	chr17	45985625	45985926	0010000	..C....	Fetal_Merged-chr17-45985776-1	-114983	1600014C23Rik
Fetal	chr17	45866323	45866859	0011011	..CN.TE	Fetal_Merged-chr17-45866598-4	4202	1600014C23Rik
Fetal	chr17	45953111	45953412	0000010	.....T.	Fetal_Merged-chr17-45953262-1	-82469	1600014C23Rik
Fetal	chr17	45883481	45883782	0000001	......E	Fetal_Merged-chr17-45883632-1	-12839	1600014C23Rik
Fetal	chr17	45885506	45885807	0000001	......E	Fetal_Merged-chr17-45885657-1	-14864	1600014C23Rik
Fetal	chr17	46003336	46003637	0000010	.....T.	Fetal_Merged-chr17-46003487-1	-132694	1600014C23Rik
Fetal	chr17	45870708	45871219	0010100	..C.S..	Fetal_Merged-chr17-45870964-2	-171	1600014C23Rik
Fetal	chr17	45861192	45861531	0011001	..CN..E	Fetal_Merged-chr17-45861357-3	9431	1600014C23Rik
Fetal	chr17	45865018	45865319	0000010	.....T.	Fetal_Merged-chr17-45865169-1	5624	1600014C23Rik
Fetal	chr17	45904001	45904302	0001000	...N...	Fetal_Merged-chr17-45904152-1	-33359	1600014C23Rik
Fetal	chr17	45860581	45860882	0000100	....S..	Fetal_Merged-chr17-45860732-1	10061	1600014C23Rik
Fetal	chr17	45873373	45873953	1101001	GA.N..E	Fetal_Merged-chr17-45873631-4	-2870	1600014C23Rik
Fetal	chr17	46010479	46010780	1000000	G......	Fetal_Merged-chr17-46010630-1	-139837	1600014C23Rik
Fetal	chr17	45949713	45950280	0001010	...N.T.	Fetal_Merged-chr17-45949997-2	-79204	1600014C23Rik
Fetal	chr17	45942709	45943013	0010001	..C...E	Fetal_Merged-chr17-45942861-2	-72068	1600014C23Rik
Fetal	chr17	45937889	45938190	0000001	......E	Fetal_Merged-chr17-45938040-1	-67247	1600014C23Rik
Fetal	chr17	45872395	45872696	0000100	....S..	Fetal_Merged-chr17-45872546-1	-1753	1600014C23Rik
Fetal	chr17	45939382	45939779	1011110	G.CNST.	Fetal_Merged-chr17-45939596-5	-68788	1600014C23Rik
Fetal	chr17	45868186	45868487	0010000	..C....	Fetal_Merged-chr17-45868337-1	2456	1600014C23Rik
Fetal	chr6	48882044	48882345	0100000	.A.....	Fetal_Merged-chr6-48882195-1	2300	1600015I10Rik
Fetal	chr16	35509800	35510101	0000001	......E	Fetal_Merged-chr16-35509951-1	-446	1600019K03Rik
Fetal	chr16	35501239	35501540	0000010	.....T.	Fetal_Merged-chr16-35501390-1	8115	1600019K03Rik
Fetal	chr16	35502625	35502957	1010000	G.C....	Fetal_Merged-chr16-35502791-2	6714	1600019K03Rik
Fetal	chr6	86500607	86500908	1000000	G......	Fetal_Merged-chr6-86500758-1	23363	1600020E01Rik
Fetal	chr6	86495237	86495538	1000000	G......	Fetal_Merged-chr6-86495388-1	17993	1600020E01Rik
Fetal	chr6	86519327	86519901	0001011	...N.TE	Fetal_Merged-chr6-86519633-3	42219	1600020E01Rik
Fetal	chr6	86497793	86498094	1000000	G......	Fetal_Merged-chr6-86497944-1	20549	1600020E01Rik
Fetal	chr5	46059604	46060035	0010001	..C...E	Fetal_Merged-chr5-46059820-2	1127	1600023N17Rik
Fetal	chr5	46060762	46061293	0001110	...NST.	Fetal_Merged-chr5-46061011-3	-81	1600023N17Rik
Fetal	chr8	105697750	105698051	1000000	G......	Fetal_Merged-chr8-105697901-1	173533	1600027J07Rik
Fetal	chr8	105967764	105968065	1000000	G......	Fetal_Merged-chr8-105967915-1	-96481	1600027J07Rik
Fetal	chr8	105798747	105799048	1000000	G......	Fetal_Merged-chr8-105798898-1	72536	1600027J07Rik
Fetal	chr8	105889310	105889611	0000001	......E	Fetal_Merged-chr8-105889461-1	-18027	1600027J07Rik
Fetal	chr8	105933170	105933471	1000000	G......	Fetal_Merged-chr8-105933321-1	-61887	1600027J07Rik
Fetal	chr8	105759523	105759824	1000000	G......	Fetal_Merged-chr8-105759674-1	111760	1600027J07Rik
Fetal	chr8	105861253	105861554	0000010	.....T.	Fetal_Merged-chr8-105861404-1	10030	1600027J07Rik
Fetal	chr8	105929687	105929988	1000000	G......	Fetal_Merged-chr8-105929838-1	-58404	1600027J07Rik
Fetal	chr8	105944711	105945081	1000010	G....T.	Fetal_Merged-chr8-105944896-2	-73462	1600027J07Rik
Fetal	chr8	105890274	105890845	0010001	..C...E	Fetal_Merged-chr8-105890560-2	-19126	1600027J07Rik
Fetal	chr8	105704563	105704864	0000010	.....T.	Fetal_Merged-chr8-105704714-1	166720	1600027J07Rik
Fetal	chr8	105966412	105966713	1000000	G......	Fetal_Merged-chr8-105966563-1	-95129	1600027J07Rik
Fetal	chr8	105758349	105758650	1000000	G......	Fetal_Merged-chr8-105758500-1	112934	1600027J07Rik
Fetal	chr8	105754836	105755188	1100000	GA.....	Fetal_Merged-chr8-105755012-2	116422	1600027J07Rik
Fetal	chr8	105703947	105704248	1000000	G......	Fetal_Merged-chr8-105704098-1	167336	1600027J07Rik
Fetal	chr8	105986698	105986999	0000001	......E	Fetal_Merged-chr8-105986849-1	-115415	1600027J07Rik
Fetal	chr8	105968623	105968924	0000001	......E	Fetal_Merged-chr8-105968774-1	-97340	1600027J07Rik
Fetal	chr8	105846991	105847292	0000001	......E	Fetal_Merged-chr8-105847142-1	24292	1600027J07Rik
Fetal	chr9	99406952	99407253	0000001	......E	Fetal_Merged-chr9-99407103-1	36263	1600029I14Rik
Fetal	chr5	30778968	30779275	0010001	..C...E	Fetal_Merged-chr5-30779122-2	10672	1700001C02Rik
Fetal	chr17	47583018	47583423	1011011	G.CN.TE	Fetal_Merged-chr17-47583210-5	-8897	1700001C19Rik
Fetal	chr17	47589246	47589547	0000001	......E	Fetal_Merged-chr17-47589397-1	-15073	1700001C19Rik
Fetal	chr17	47596463	47596764	1000000	G......	Fetal_Merged-chr17-47596614-1	-22290	1700001C19Rik
Fetal	chr17	47587234	47587652	0001101	...NS.E	Fetal_Merged-chr17-47587445-3	-13119	1700001C19Rik
Fetal	chr17	47590002	47590303	0000100	....S..	Fetal_Merged-chr17-47590153-1	-15829	1700001C19Rik
Fetal	chr17	47599682	47599988	1000001	G.....E	Fetal_Merged-chr17-47599835-2	-25511	1700001C19Rik
Fetal	chr17	47546882	47547183	0000001	......E	Fetal_Merged-chr17-47547033-1	4627	1700001C19Rik
Fetal	chr17	47577272	47577573	0000001	......E	Fetal_Merged-chr17-47577423-1	-3099	1700001C19Rik
Fetal	chr17	47574957	47575258	0000010	.....T.	Fetal_Merged-chr17-47575108-1	-784	1700001C19Rik
Fetal	chr17	47565911	47566306	0001010	...N.T.	Fetal_Merged-chr17-47566109-2	-7280	1700001C19Rik
Fetal	chr17	47585523	47585824	0000001	......E	Fetal_Merged-chr17-47585674-1	-11350	1700001C19Rik
Fetal	chr17	47578110	47578460	0010010	..C..T.	Fetal_Merged-chr17-47578285-2	-3961	1700001C19Rik
Fetal	chr8	63866130	63866886	0010110	..C.ST.	Fetal_Merged-chr8-63866497-3	-98839	1700001D01Rik
Fetal	chr8	63827328	63827707	1000001	G.....E	Fetal_Merged-chr8-63827518-2	-59849	1700001D01Rik
Fetal	chr8	63833380	63833681	0000001	......E	Fetal_Merged-chr8-63833531-1	-65862	1700001D01Rik
Fetal	chr8	63801282	63801583	0000010	.....T.	Fetal_Merged-chr8-63801433-1	-33764	1700001D01Rik
Fetal	chr8	63755836	63756162	1000010	G....T.	Fetal_Merged-chr8-63755999-2	11670	1700001D01Rik
Fetal	chr8	63753966	63754367	1000001	G.....E	Fetal_Merged-chr8-63754167-2	13502	1700001D01Rik
Fetal	chr8	63761961	63762262	1000000	G......	Fetal_Merged-chr8-63762112-1	5557	1700001D01Rik
Fetal	chr8	63760455	63760756	1000000	G......	Fetal_Merged-chr8-63760606-1	7063	1700001D01Rik
Fetal	chr8	63835288	63835626	1000001	G.....E	Fetal_Merged-chr8-63835457-2	-67788	1700001D01Rik
Fetal	chr8	63762364	63762975	0000111	....STE	Fetal_Merged-chr8-63762638-3	4999	1700001D01Rik
Fetal	chr8	63743793	63744103	1001000	G..N...	Fetal_Merged-chr8-63743948-2	23721	1700001D01Rik
Fetal	chr8	63746322	63746623	0000010	.....T.	Fetal_Merged-chr8-63746473-1	21196	1700001D01Rik
Fetal	chr8	63753399	63753700	0000001	......E	Fetal_Merged-chr8-63753550-1	14119	1700001D01Rik
Fetal	chr8	63837887	63838188	1000000	G......	Fetal_Merged-chr8-63838038-1	-70369	1700001D01Rik
Fetal	chr8	63751662	63751963	0000010	.....T.	Fetal_Merged-chr8-63751813-1	15856	1700001D01Rik
Fetal	chr8	63744104	63744511	0010001	..C...E	Fetal_Merged-chr8-63744308-2	23361	1700001D01Rik
Fetal	chr14	43929403	43929704	0000001	......E	Fetal_Merged-chr14-43929554-1	96790	1700001F09Rik
Fetal	chr14	66927501	66927802	0001000	...N...	Fetal_Merged-chr14-66927652-1	-11686	1700001G11Rik
Fetal	chr14	66916642	66916943	0001000	...N...	Fetal_Merged-chr14-66916793-1	-827	1700001G11Rik
Fetal	chr1	33741334	33741635	0000001	......E	Fetal_Merged-chr1-33741485-1	14816	1700001G17Rik
Fetal	chr1	33726942	33727243	0000001	......E	Fetal_Merged-chr1-33727093-1	424	1700001G17Rik
Fetal	chr5	146999058	146999359	1000000	G......	Fetal_Merged-chr5-146999209-1	-2329	1700001J03Rik
Fetal	chr12	111925974	111926600	0110011	.AC..TE	Fetal_Merged-chr12-111926262-4	-5458	1700001K19Rik
Fetal	chr19	53331534	53331843	1101100	GA.NS..	Fetal_Merged-chr19-53331688-4	-1994	1700001K23Rik
Fetal	chr19	53302660	53303235	1111000	GACN...	Fetal_Merged-chr19-53302909-4	26747	1700001K23Rik
Fetal	chr19	53351157	53351461	0001010	...N.T.	Fetal_Merged-chr19-53351309-2	-21614	1700001K23Rik
Fetal	chr19	53292424	53292725	0001000	...N...	Fetal_Merged-chr19-53292575-1	37120	1700001K23Rik
Fetal	chr19	53304945	53305246	1000000	G......	Fetal_Merged-chr19-53305096-1	24599	1700001K23Rik
Fetal	chr19	53304210	53304511	1000000	G......	Fetal_Merged-chr19-53304361-1	25334	1700001K23Rik
Fetal	chr19	53286562	53286875	1000001	G.....E	Fetal_Merged-chr19-53286719-2	42976	1700001K23Rik
Fetal	chr19	53285085	53285386	0000001	......E	Fetal_Merged-chr19-53285236-1	44459	1700001K23Rik
Fetal	chr19	53288064	53288365	0000010	.....T.	Fetal_Merged-chr19-53288215-1	41480	1700001K23Rik
Fetal	chr19	53299147	53299528	1010110	G.C.ST.	Fetal_Merged-chr19-53299325-4	30357	1700001K23Rik
Fetal	chr19	53298744	53299045	0000001	......E	Fetal_Merged-chr19-53298895-1	30800	1700001K23Rik
Fetal	chr19	53331121	53331422	0010000	..C....	Fetal_Merged-chr19-53331272-1	-1577	1700001K23Rik
Fetal	chr19	53351879	53352180	0000100	....S..	Fetal_Merged-chr19-53352030-1	-22335	1700001K23Rik
Fetal	chr15	83218423	83218724	0000001	......E	Fetal_Merged-chr15-83218574-1	-20847	1700001L05Rik
Fetal	chr15	83204565	83204866	1000000	G......	Fetal_Merged-chr15-83204716-1	-6989	1700001L05Rik
Fetal	chr15	83205589	83205890	0001000	...N...	Fetal_Merged-chr15-83205740-1	-8013	1700001L05Rik
Fetal	chr13	68740114	68740415	0010000	..C....	Fetal_Merged-chr13-68740265-1	3949	1700001L19Rik
Fetal	chr2	30635057	30635358	1000000	G......	Fetal_Merged-chr2-30635208-1	22049	1700001O22Rik
Fetal	chr2	30650041	30650490	1110001	GAC...E	Fetal_Merged-chr2-30650245-4	6991	1700001O22Rik
Fetal	chr2	30626725	30627156	1010000	G.C....	Fetal_Merged-chr2-30626941-2	30316	1700001O22Rik
Fetal	chr2	30627556	30627961	0000011	.....TE	Fetal_Merged-chr2-30627759-2	29498	1700001O22Rik
Fetal	chr2	30651869	30652170	0000010	.....T.	Fetal_Merged-chr2-30652020-1	5237	1700001O22Rik
Fetal	chr2	30639898	30640199	0000010	.....T.	Fetal_Merged-chr2-30640049-1	17208	1700001O22Rik
Fetal	chr11	97638176	97638477	0000001	......E	Fetal_Merged-chr11-97638327-1	-1095	1700001P01Rik
Fetal	chr11	98217109	98217410	1000000	G......	Fetal_Merged-chr11-98217260-1	2337	1700003D09Rik
Fetal	chr11	98219278	98219579	0100000	.A.....	Fetal_Merged-chr11-98219429-1	168	1700003D09Rik
Fetal	chr2	154333326	154333627	0000001	......E	Fetal_Merged-chr2-154333477-1	-41163	1700003F12Rik
Fetal	chr2	154360457	154360947	0001010	...N.T.	Fetal_Merged-chr2-154360702-2	-13938	1700003F12Rik
Fetal	chr1	56060665	56060988	1011000	G.CN...	Fetal_Merged-chr1-56060826-3	-14995	1700003I22Rik
Fetal	chr1	56345911	56346212	0000001	......E	Fetal_Merged-chr1-56346062-1	270240	1700003I22Rik
Fetal	chr1	56276599	56276900	1000000	G......	Fetal_Merged-chr1-56276750-1	200928	1700003I22Rik
Fetal	chr1	56288465	56288766	0000100	....S..	Fetal_Merged-chr1-56288616-1	212794	1700003I22Rik
Fetal	chr1	56252079	56252431	0010001	..C...E	Fetal_Merged-chr1-56252255-2	176433	1700003I22Rik
Fetal	chr1	56240193	56240494	1000000	G......	Fetal_Merged-chr1-56240344-1	164522	1700003I22Rik
Fetal	chr16	12608301	12608602	1000000	G......	Fetal_Merged-chr16-12608452-1	-203031	1700003L19Rik
Fetal	chr16	12879095	12879396	0000001	......E	Fetal_Merged-chr16-12879246-1	67763	1700003L19Rik
Fetal	chr16	12890481	12890782	0000010	.....T.	Fetal_Merged-chr16-12890632-1	79149	1700003L19Rik
Fetal	chr16	12954122	12954485	0001010	...N.T.	Fetal_Merged-chr16-12954304-2	142821	1700003L19Rik
Fetal	chr16	12886096	12886397	1000000	G......	Fetal_Merged-chr16-12886247-1	74764	1700003L19Rik
Fetal	chr16	12826356	12826657	0001000	...N...	Fetal_Merged-chr16-12826507-1	15024	1700003L19Rik
Fetal	chr16	12692812	12693113	0100000	.A.....	Fetal_Merged-chr16-12692963-1	-118520	1700003L19Rik
Fetal	chr16	12862618	12862919	0001000	...N...	Fetal_Merged-chr16-12862769-1	51286	1700003L19Rik
Fetal	chr16	12694918	12695219	0000001	......E	Fetal_Merged-chr16-12695069-1	-116414	1700003L19Rik
Fetal	chr16	12443525	12443826	1000000	G......	Fetal_Merged-chr16-12443676-1	-367807	1700003L19Rik
Fetal	chr16	12678878	12679179	0000001	......E	Fetal_Merged-chr16-12679029-1	-132454	1700003L19Rik
Fetal	chr16	12712637	12712938	0000010	.....T.	Fetal_Merged-chr16-12712788-1	-98695	1700003L19Rik
Fetal	chr16	12785229	12785530	0000010	.....T.	Fetal_Merged-chr16-12785380-1	-26103	1700003L19Rik
Fetal	chr16	12697185	12697679	1111011	GACN.TE	Fetal_Merged-chr16-12697444-6	-114051	1700003L19Rik
Fetal	chr16	12860093	12860394	0000001	......E	Fetal_Merged-chr16-12860244-1	48761	1700003L19Rik
Fetal	chr16	12773788	12774150	0100010	.A...T.	Fetal_Merged-chr16-12773969-2	-37514	1700003L19Rik
Fetal	chr16	12669235	12669536	0000010	.....T.	Fetal_Merged-chr16-12669386-1	-142097	1700003L19Rik
Fetal	chr4	129623478	129623817	1101000	GA.N...	Fetal_Merged-chr4-129623653-3	-13970	1700003M07Rik
Fetal	chr4	129637411	129637712	0000001	......E	Fetal_Merged-chr4-129637562-1	-56	1700003M07Rik
Fetal	chr4	129629755	129630101	0011011	..CN.TE	Fetal_Merged-chr4-129629929-4	-7690	1700003M07Rik
Fetal	chr4	129636846	129637176	1000100	G...S..	Fetal_Merged-chr4-129637011-2	-607	1700003M07Rik
Fetal	chr4	129620477	129620778	1000000	G......	Fetal_Merged-chr4-129620628-1	-16990	1700003M07Rik
Fetal	chr4	129642730	129643031	0000010	.....T.	Fetal_Merged-chr4-129642881-1	4789	1700003M07Rik
Fetal	chr13	119271660	119272241	1010001	G.C...E	Fetal_Merged-chr13-119271976-3	-73024	1700003P14Rik
Fetal	chr13	119301824	119302137	1000001	G.....E	Fetal_Merged-chr13-119301981-2	-42994	1700003P14Rik
Fetal	chr13	119280375	119280676	0000010	.....T.	Fetal_Merged-chr13-119280526-1	-64449	1700003P14Rik
Fetal	chr14	120001294	120001654	1000001	G.....E	Fetal_Merged-chr14-120001474-2	-146975	1700006F04Rik
Fetal	chr14	120171331	120171690	0100101	.A..S.E	Fetal_Merged-chr14-120171511-3	23062	1700006F04Rik
Fetal	chr14	119984399	119984700	0000001	......E	Fetal_Merged-chr14-119984550-1	-163899	1700006F04Rik
Fetal	chr14	120216888	120217189	0000010	.....T.	Fetal_Merged-chr14-120217039-1	68590	1700006F04Rik
Fetal	chr14	119958760	119959061	0000001	......E	Fetal_Merged-chr14-119958911-1	-189538	1700006F04Rik
Fetal	chr14	119927053	119927354	0000001	......E	Fetal_Merged-chr14-119927204-1	-221245	1700006F04Rik
Fetal	chr14	119849701	119850002	0100000	.A.....	Fetal_Merged-chr14-119849852-1	-298597	1700006F04Rik
Fetal	chr13	108479175	108479476	1000000	G......	Fetal_Merged-chr13-108479326-1	1849	1700006H21Rik
Fetal	chr13	108397520	108397867	1100000	GA.....	Fetal_Merged-chr13-108397694-2	-79783	1700006H21Rik
Fetal	chr13	108377345	108377646	0000010	.....T.	Fetal_Merged-chr13-108377496-1	-99981	1700006H21Rik
Fetal	chr13	108388509	108388810	0000010	.....T.	Fetal_Merged-chr13-108388660-1	-88817	1700006H21Rik
Fetal	chr13	108390363	108390664	0000010	.....T.	Fetal_Merged-chr13-108390514-1	-86963	1700006H21Rik
Fetal	chr13	108466838	108467139	0000001	......E	Fetal_Merged-chr13-108466989-1	-10488	1700006H21Rik
Fetal	chr8	78652751	78653123	1000001	G.....E	Fetal_Merged-chr8-78652937-2	680344	1700007B14Rik
Fetal	chr8	78651412	78651717	1000001	G.....E	Fetal_Merged-chr8-78651565-2	678972	1700007B14Rik
Fetal	chr8	78663849	78664240	1001001	G..N..E	Fetal_Merged-chr8-78664037-3	691452	1700007B14Rik
Fetal	chr8	78222172	78222473	0100000	.A.....	Fetal_Merged-chr8-78222323-1	249730	1700007B14Rik
Fetal	chr3	57970295	57970986	1101111	GA.NSTE	Fetal_Merged-chr3-57970674-6	-2912	1700007F19Rik
Fetal	chr3	57965807	57966108	1000000	G......	Fetal_Merged-chr3-57965958-1	1771	1700007F19Rik
Fetal	chr3	57860633	57861065	1000010	G....T.	Fetal_Merged-chr3-57860849-2	106880	1700007F19Rik
Fetal	chr3	57986343	57986644	1000000	G......	Fetal_Merged-chr3-57986494-1	-18765	1700007F19Rik
Fetal	chr3	57969853	57970154	0010000	..C....	Fetal_Merged-chr3-57970004-1	-2275	1700007F19Rik
Fetal	chr3	58071870	58072171	1000000	G......	Fetal_Merged-chr3-58072021-1	-104292	1700007F19Rik
Fetal	chr3	57966261	57966562	0100000	.A.....	Fetal_Merged-chr3-57966412-1	1317	1700007F19Rik
Fetal	chr3	57963419	57963720	0000001	......E	Fetal_Merged-chr3-57963570-1	4159	1700007F19Rik
Fetal	chr3	57926646	57926952	0011000	..CN...	Fetal_Merged-chr3-57926799-2	40930	1700007F19Rik
Fetal	chr3	58032014	58032493	0011011	..CN.TE	Fetal_Merged-chr3-58032268-4	-64525	1700007F19Rik
Fetal	chr3	57964302	57964603	0000100	....S..	Fetal_Merged-chr3-57964453-1	3276	1700007F19Rik
Fetal	chr3	57981905	57982346	0100010	.A...T.	Fetal_Merged-chr3-57982126-2	-14397	1700007F19Rik
Fetal	chr3	58025345	58025646	0000010	.....T.	Fetal_Merged-chr3-58025496-1	-57767	1700007F19Rik
Fetal	chr3	58026802	58027103	0000100	....S..	Fetal_Merged-chr3-58026953-1	-59224	1700007F19Rik
Fetal	chr3	57985395	57986088	1111111	GACNSTE	Fetal_Merged-chr3-57985832-7	-18013	1700007F19Rik
Fetal	chr3	57825411	57825712	1000000	G......	Fetal_Merged-chr3-57825562-1	142167	1700007F19Rik
Fetal	chr3	57965337	57965638	0000001	......E	Fetal_Merged-chr3-57965488-1	2241	1700007F19Rik
Fetal	chr3	57942684	57942985	1000000	G......	Fetal_Merged-chr3-57942835-1	24894	1700007F19Rik
Fetal	chr3	57858211	57858635	0010011	..C..TE	Fetal_Merged-chr3-57858436-3	109306	1700007F19Rik
Fetal	chr5	98777608	98778031	1010000	G.C....	Fetal_Merged-chr5-98777820-2	19497	1700007G11Rik
Fetal	chr5	98758329	98758630	0100000	.A.....	Fetal_Merged-chr5-98758480-1	157	1700007G11Rik
Fetal	chr11	59536752	59537130	0010001	..C...E	Fetal_Merged-chr11-59536941-2	16715	1700007J10Rik
Fetal	chr11	59521561	59522114	0110001	.AC...E	Fetal_Merged-chr11-59521875-3	31818	1700007J10Rik
Fetal	chr11	59528197	59528498	0000001	......E	Fetal_Merged-chr11-59528348-1	25308	1700007J10Rik
Fetal	chr11	59534853	59535154	0000010	.....T.	Fetal_Merged-chr11-59535004-1	18652	1700007J10Rik
Fetal	chr11	59522596	59522924	1000010	G....T.	Fetal_Merged-chr11-59522760-2	30896	1700007J10Rik
Fetal	chr11	59572736	59573071	0100100	.A..S..	Fetal_Merged-chr11-59572904-2	-19248	1700007J10Rik
Fetal	chr11	59560185	59560486	1000000	G......	Fetal_Merged-chr11-59560336-1	-6680	1700007J10Rik
Fetal	chr2	28319479	28319780	0000001	......E	Fetal_Merged-chr2-28319630-1	2214	1700007K13Rik
Fetal	chr16	33380529	33381093	1101011	GA.N.TE	Fetal_Merged-chr16-33380816-5	11	1700007L15Rik
Fetal	chr16	33337323	33337688	0001111	...NSTE	Fetal_Merged-chr16-33337507-4	43316	1700007L15Rik
Fetal	chr16	33346364	33346665	0000001	......E	Fetal_Merged-chr16-33346515-1	34307	1700007L15Rik
Fetal	chr16	33326752	33327053	0000001	......E	Fetal_Merged-chr16-33326903-1	53919	1700007L15Rik
Fetal	chr1	188874363	188874746	1000001	G.....E	Fetal_Merged-chr1-188874555-2	-74462	1700007P06Rik
Fetal	chr1	188896062	188896384	0010001	..C...E	Fetal_Merged-chr1-188896223-2	-52794	1700007P06Rik
Fetal	chr1	188949879	188950213	0111010	.ACN.T.	Fetal_Merged-chr1-188950049-4	1029	1700007P06Rik
Fetal	chr1	188942022	188942391	1010100	G.C.S..	Fetal_Merged-chr1-188942212-3	-6810	1700007P06Rik
Fetal	chr1	188938581	188938945	0011011	..CN.TE	Fetal_Merged-chr1-188938769-4	-10254	1700007P06Rik
Fetal	chr1	188958827	188959128	0100000	.A.....	Fetal_Merged-chr1-188958978-1	9961	1700007P06Rik
Fetal	chr1	188875132	188875534	0011001	..CN..E	Fetal_Merged-chr1-188875344-3	-73684	1700007P06Rik
Fetal	chr1	188926068	188926369	0000001	......E	Fetal_Merged-chr1-188926219-1	-22798	1700007P06Rik
Fetal	chr1	188961360	188961661	1000000	G......	Fetal_Merged-chr1-188961511-1	12494	1700007P06Rik
Fetal	chr1	188981038	188981339	0010000	..C....	Fetal_Merged-chr1-188981189-1	32172	1700007P06Rik
Fetal	chr1	188922155	188922470	1001000	G..N...	Fetal_Merged-chr1-188922313-2	-26704	1700007P06Rik
Fetal	chr12	52146968	52147269	0000010	.....T.	Fetal_Merged-chr12-52147119-1	40976	1700008C04Rik
Fetal	chr12	52103121	52103422	0000010	.....T.	Fetal_Merged-chr12-52103272-1	-2871	1700008C04Rik
Fetal	chr12	51949651	51949952	0000010	.....T.	Fetal_Merged-chr12-51949802-1	-156341	1700008C04Rik
Fetal	chr12	52126463	52127140	1011011	G.CN.TE	Fetal_Merged-chr12-52126750-5	20659	1700008C04Rik
Fetal	chr12	52212981	52213282	1000000	G......	Fetal_Merged-chr12-52213132-1	106989	1700008C04Rik
Fetal	chr12	51988082	51988383	0000001	......E	Fetal_Merged-chr12-51988233-1	-117910	1700008C04Rik
Fetal	chr12	52110271	52110572	0000010	.....T.	Fetal_Merged-chr12-52110422-1	4279	1700008C04Rik
Fetal	chr12	52159488	52159789	0000010	.....T.	Fetal_Merged-chr12-52159639-1	53496	1700008C04Rik
Fetal	chr12	52000904	52001205	0000001	......E	Fetal_Merged-chr12-52001055-1	-105088	1700008C04Rik
Fetal	chr12	52102724	52103025	0000001	......E	Fetal_Merged-chr12-52102875-1	-3268	1700008C04Rik
Fetal	chr12	52044599	52044910	0010001	..C...E	Fetal_Merged-chr12-52044755-2	-61388	1700008C04Rik
Fetal	chr12	51949119	51949420	0100000	.A.....	Fetal_Merged-chr12-51949270-1	-156873	1700008C04Rik
Fetal	chr12	52002853	52003154	0000001	......E	Fetal_Merged-chr12-52003004-1	-103139	1700008C04Rik
Fetal	chr12	52159918	52160219	0100000	.A.....	Fetal_Merged-chr12-52160069-1	53926	1700008C04Rik
Fetal	chr12	52218822	52219261	1001010	G..N.T.	Fetal_Merged-chr12-52219053-3	112899	1700008C04Rik
Fetal	chr12	52213329	52213664	0010011	..C..TE	Fetal_Merged-chr12-52213501-3	107354	1700008C04Rik
Fetal	chr12	52100415	52100992	0011011	..CN.TE	Fetal_Merged-chr12-52100762-4	-5439	1700008C04Rik
Fetal	chr12	52132039	52132498	0010001	..C...E	Fetal_Merged-chr12-52132269-2	26126	1700008C04Rik
Fetal	chr7	134655875	134656176	0000010	.....T.	Fetal_Merged-chr7-134656026-1	357	1700008J07Rik
Fetal	chr7	134657267	134657568	0000010	.....T.	Fetal_Merged-chr7-134657418-1	-1035	1700008J07Rik
Fetal	chr7	134656253	134656834	1000001	G.....E	Fetal_Merged-chr7-134656544-2	-161	1700008J07Rik
Fetal	chr17	49217465	49217857	1011011	G.CN.TE	Fetal_Merged-chr17-49217664-5	35197	1700008K24Rik
Fetal	chr17	49345406	49345707	0000100	....S..	Fetal_Merged-chr17-49345557-1	-92699	1700008K24Rik
Fetal	chr17	49311699	49312000	0000010	.....T.	Fetal_Merged-chr17-49311850-1	-58992	1700008K24Rik
Fetal	chr17	49318151	49318452	1000000	G......	Fetal_Merged-chr17-49318302-1	-65444	1700008K24Rik
Fetal	chr7	51615296	51615712	0100100	.A..S..	Fetal_Merged-chr7-51615504-2	14896	1700008O03Rik
Fetal	chr7	51606667	51606977	1000001	G.....E	Fetal_Merged-chr7-51606822-2	23578	1700008O03Rik
Fetal	chr7	51633736	51634058	0001001	...N..E	Fetal_Merged-chr7-51633897-2	-3497	1700008O03Rik
Fetal	chr7	51613109	51613410	0000010	.....T.	Fetal_Merged-chr7-51613260-1	17140	1700008O03Rik
Fetal	chr7	51629494	51629795	0000001	......E	Fetal_Merged-chr7-51629645-1	755	1700008O03Rik
Fetal	chr7	51629105	51629461	1000100	G...S..	Fetal_Merged-chr7-51629283-2	1117	1700008O03Rik
Fetal	chr7	51616432	51616733	1000000	G......	Fetal_Merged-chr7-51616583-1	13817	1700008O03Rik
Fetal	chr7	51614982	51615283	0000010	.....T.	Fetal_Merged-chr7-51615133-1	15267	1700008O03Rik
Fetal	chr7	51611855	51612156	0000001	......E	Fetal_Merged-chr7-51612006-1	18394	1700008O03Rik
Fetal	chr3	6916371	6916672	0000100	....S..	Fetal_Merged-chr3-6916522-1	-296079	1700008P02Rik
Fetal	chr3	6759231	6759588	1000001	G.....E	Fetal_Merged-chr3-6759410-2	-138967	1700008P02Rik
Fetal	chr3	6339435	6339736	1000000	G......	Fetal_Merged-chr3-6339586-1	280857	1700008P02Rik
Fetal	chr3	6106621	6106922	0010000	..C....	Fetal_Merged-chr3-6106772-1	513671	1700008P02Rik
Fetal	chr10	77358464	77358765	0000001	......E	Fetal_Merged-chr10-77358615-1	2450	1700009J07Rik
Fetal	chr4	39327921	39328222	0000001	......E	Fetal_Merged-chr4-39328072-1	-69254	1700009N14Rik
Fetal	chr4	39603139	39603514	0011010	..CN.T.	Fetal_Merged-chr4-39603318-3	206001	1700009N14Rik
Fetal	chr4	39665415	39665716	0100000	.A.....	Fetal_Merged-chr4-39665566-1	268240	1700009N14Rik
Fetal	chr4	38282246	38282565	0011000	..CN...	Fetal_Merged-chr4-38282406-2	-1114920	1700009N14Rik
Fetal	chr4	39097049	39097350	0000100	....S..	Fetal_Merged-chr4-39097200-1	-300126	1700009N14Rik
Fetal	chr4	39034985	39035379	0100010	.A...T.	Fetal_Merged-chr4-39035182-2	-362144	1700009N14Rik
Fetal	chr4	39063542	39063843	0000001	......E	Fetal_Merged-chr4-39063693-1	-333633	1700009N14Rik
Fetal	chr4	39644588	39644947	1000100	G...S..	Fetal_Merged-chr4-39644768-2	247442	1700009N14Rik
Fetal	chr4	39515353	39515654	1000000	G......	Fetal_Merged-chr4-39515504-1	118178	1700009N14Rik
Fetal	chr4	38548947	38549248	0100000	.A.....	Fetal_Merged-chr4-38549098-1	-848228	1700009N14Rik
Fetal	chr4	38900693	38901077	1011011	G.CN.TE	Fetal_Merged-chr4-38900878-5	-496441	1700009N14Rik
Fetal	chr4	39662051	39662374	1010010	G.C..T.	Fetal_Merged-chr4-39662213-3	264887	1700009N14Rik
Fetal	chr4	39092967	39093344	1000010	G....T.	Fetal_Merged-chr4-39093156-2	-304170	1700009N14Rik
Fetal	chr4	39267525	39267826	0000001	......E	Fetal_Merged-chr4-39267676-1	-129650	1700009N14Rik
Fetal	chr4	39022562	39022889	0100010	.A...T.	Fetal_Merged-chr4-39022726-2	-374600	1700009N14Rik
Fetal	chr4	39399444	39399745	0000010	.....T.	Fetal_Merged-chr4-39399595-1	2269	1700009N14Rik
Fetal	chr4	39515018	39515319	0000001	......E	Fetal_Merged-chr4-39515169-1	117843	1700009N14Rik
Fetal	chr4	39433444	39433802	1011011	G.CN.TE	Fetal_Merged-chr4-39433619-5	36297	1700009N14Rik
Fetal	chr4	38485155	38485585	1011000	G.CN...	Fetal_Merged-chr4-38485358-3	-911956	1700009N14Rik
Fetal	chr4	38508128	38508429	1000000	G......	Fetal_Merged-chr4-38508279-1	-889047	1700009N14Rik
Fetal	chr4	38281472	38281913	1001011	G..N.TE	Fetal_Merged-chr4-38281721-4	-1115633	1700009N14Rik
Fetal	chr4	39637530	39637831	0000001	......E	Fetal_Merged-chr4-39637681-1	240355	1700009N14Rik
Fetal	chr4	38382591	38382932	1010011	G.C..TE	Fetal_Merged-chr4-38382755-4	-1014564	1700009N14Rik
Fetal	chr4	38493877	38494178	1000000	G......	Fetal_Merged-chr4-38494028-1	-903298	1700009N14Rik
Fetal	chr4	39345139	39345670	1111011	GACN.TE	Fetal_Merged-chr4-39345406-6	-51921	1700009N14Rik
Fetal	chr4	39397077	39397452	0000101	....S.E	Fetal_Merged-chr4-39397265-2	-61	1700009N14Rik
Fetal	chr4	39014583	39014936	1111111	GACNSTE	Fetal_Merged-chr4-39014756-7	-382566	1700009N14Rik
Fetal	chr4	38318143	38318451	0010001	..C...E	Fetal_Merged-chr4-38318297-2	-1079029	1700009N14Rik
Fetal	chr3	8162412	8162713	0100000	.A.....	Fetal_Merged-chr3-8162563-1	-207676	1700010I02Rik
Fetal	chr3	8164956	8165257	1000000	G......	Fetal_Merged-chr3-8165107-1	-210220	1700010I02Rik
Fetal	chr17	9122002	9122303	0001000	...N...	Fetal_Merged-chr17-9122153-1	-59045	1700010I14Rik
Fetal	chr17	9150934	9151235	0000001	......E	Fetal_Merged-chr17-9151085-1	-30113	1700010I14Rik
Fetal	chr17	9146387	9146688	0000001	......E	Fetal_Merged-chr17-9146538-1	-34660	1700010I14Rik
Fetal	chr17	9144465	9144766	0000010	.....T.	Fetal_Merged-chr17-9144616-1	-36582	1700010I14Rik
Fetal	chr17	9142922	9143279	0010010	..C..T.	Fetal_Merged-chr17-9143101-2	-38097	1700010I14Rik
Fetal	chr17	9224680	9225175	1100000	GA.....	Fetal_Merged-chr17-9224928-2	43730	1700010I14Rik
Fetal	chr10	112238663	112238964	1000000	G......	Fetal_Merged-chr10-112238814-1	74832	1700010J16Rik
Fetal	chr10	112240673	112240974	1000000	G......	Fetal_Merged-chr10-112240824-1	76842	1700010J16Rik
Fetal	chr16	67131494	67131795	0000010	.....T.	Fetal_Merged-chr16-67131645-1	474282	1700010K23Rik
Fetal	chr16	66921686	66922006	0110001	.AC...E	Fetal_Merged-chr16-66921849-3	264483	1700010K23Rik
Fetal	chr16	67119369	67119670	0000001	......E	Fetal_Merged-chr16-67119520-1	462157	1700010K23Rik
Fetal	chr16	66769311	66769612	0000100	....S..	Fetal_Merged-chr16-66769462-1	112099	1700010K23Rik
Fetal	chr16	67090015	67090316	1000000	G......	Fetal_Merged-chr16-67090166-1	432803	1700010K23Rik
Fetal	chr16	66643871	66644172	0000001	......E	Fetal_Merged-chr16-66644022-1	-13341	1700010K23Rik
Fetal	chr16	66971162	66971519	1010001	G.C...E	Fetal_Merged-chr16-66971345-3	313978	1700010K23Rik
Fetal	chr16	66272794	66273095	0000001	......E	Fetal_Merged-chr16-66272945-1	-384418	1700010K23Rik
Fetal	chr16	66627778	66628079	0000001	......E	Fetal_Merged-chr16-66627929-1	-29434	1700010K23Rik
Fetal	chr16	66882913	66883214	1000000	G......	Fetal_Merged-chr16-66883064-1	225701	1700010K23Rik
Fetal	chr16	66794272	66794573	1000000	G......	Fetal_Merged-chr16-66794423-1	137060	1700010K23Rik
Fetal	chr16	66709841	66710181	1000010	G....T.	Fetal_Merged-chr16-66710011-2	52648	1700010K23Rik
Fetal	chr16	66602504	66602816	1000001	G.....E	Fetal_Merged-chr16-66602660-2	-54703	1700010K23Rik
Fetal	chr13	35281089	35281390	0000001	......E	Fetal_Merged-chr13-35281240-1	7748	1700011B04Rik
Fetal	chr7	79083580	79083881	0000010	.....T.	Fetal_Merged-chr7-79083731-1	-22330	1700011C11Rik
Fetal	chr7	79085149	79085470	1011000	G.CN...	Fetal_Merged-chr7-79085311-3	-20751	1700011C11Rik
Fetal	chr7	79105527	79106001	1000100	G...S..	Fetal_Merged-chr7-79105764-2	-297	1700011C11Rik
Fetal	chr7	79085900	79086201	0000001	......E	Fetal_Merged-chr7-79086051-1	-20010	1700011C11Rik
Fetal	chr14	49897680	49897981	0000010	.....T.	Fetal_Merged-chr14-49897831-1	-32728	1700011H14Rik
Fetal	chr8	81770266	81770567	1000000	G......	Fetal_Merged-chr8-81770417-1	2065	1700011L22Rik
Fetal	chr8	81687749	81688050	0010000	..C....	Fetal_Merged-chr8-81687900-1	84582	1700011L22Rik
Fetal	chr8	81686921	81687235	1001000	G..N...	Fetal_Merged-chr8-81687078-2	85404	1700011L22Rik
Fetal	chr8	81771879	81772228	0011010	..CN.T.	Fetal_Merged-chr8-81772054-3	428	1700011L22Rik
Fetal	chr8	81767029	81767330	1000000	G......	Fetal_Merged-chr8-81767180-1	5302	1700011L22Rik
Fetal	chr8	81670171	81670472	1000000	G......	Fetal_Merged-chr8-81670322-1	102160	1700011L22Rik
Fetal	chr8	81681410	81681711	0000001	......E	Fetal_Merged-chr8-81681561-1	90921	1700011L22Rik
Fetal	chr8	81697609	81697910	0000100	....S..	Fetal_Merged-chr8-81697760-1	74722	1700011L22Rik
Fetal	chr8	81731997	81732298	0000001	......E	Fetal_Merged-chr8-81732148-1	40334	1700011L22Rik
Fetal	chr8	81746713	81747014	0000010	.....T.	Fetal_Merged-chr8-81746864-1	25618	1700011L22Rik
Fetal	chr8	81732543	81733030	0010101	..C.S.E	Fetal_Merged-chr8-81732811-3	39695	1700011L22Rik
Fetal	chr6	31971793	31972094	0000010	.....T.	Fetal_Merged-chr6-31971944-1	-28344	1700012A03Rik
Fetal	chr6	31824779	31825080	0000010	.....T.	Fetal_Merged-chr6-31824930-1	-175358	1700012A03Rik
Fetal	chr6	31778951	31779252	0100000	.A.....	Fetal_Merged-chr6-31779102-1	-221186	1700012A03Rik
Fetal	chr6	31807982	31808283	0000001	......E	Fetal_Merged-chr6-31808133-1	-192155	1700012A03Rik
Fetal	chr6	32170792	32171093	0001000	...N...	Fetal_Merged-chr6-32170943-1	170655	1700012A03Rik
Fetal	chr6	32198694	32198995	0000010	.....T.	Fetal_Merged-chr6-32198845-1	198557	1700012A03Rik
Fetal	chr6	32195692	32195993	0000010	.....T.	Fetal_Merged-chr6-32195843-1	195555	1700012A03Rik
Fetal	chr6	31823836	31824137	0000001	......E	Fetal_Merged-chr6-31823987-1	-176301	1700012A03Rik
Fetal	chr6	31936431	31936732	0001000	...N...	Fetal_Merged-chr6-31936582-1	-63706	1700012A03Rik
Fetal	chr6	31990447	31990748	0000100	....S..	Fetal_Merged-chr6-31990598-1	-9690	1700012A03Rik
Fetal	chr6	32165509	32165810	0000010	.....T.	Fetal_Merged-chr6-32165660-1	165372	1700012A03Rik
Fetal	chr6	32175550	32175851	1000000	G......	Fetal_Merged-chr6-32175701-1	175413	1700012A03Rik
Fetal	chr6	31835245	31835546	0000001	......E	Fetal_Merged-chr6-31835396-1	-164892	1700012A03Rik
Fetal	chr6	32225180	32225481	0000001	......E	Fetal_Merged-chr6-32225331-1	225043	1700012A03Rik
Fetal	chr9	14578729	14579030	0000100	....S..	Fetal_Merged-chr9-14578880-1	-3406	1700012B09Rik
Fetal	chr6	30410674	30411245	0011100	..CNS..	Fetal_Merged-chr6-30410978-3	-25	1700012C14Rik
Fetal	chr6	30382842	30383143	0000001	......E	Fetal_Merged-chr6-30382993-1	-27992	1700012C14Rik
Fetal	chr6	30409153	30409454	0000010	.....T.	Fetal_Merged-chr6-30409304-1	-1681	1700012C14Rik
Fetal	chr6	30413373	30413882	0000011	.....TE	Fetal_Merged-chr6-30413628-2	2643	1700012C14Rik
Fetal	chr6	30407354	30407742	1011010	G.CN.T.	Fetal_Merged-chr6-30407552-4	-3437	1700012C14Rik
Fetal	chr6	30412796	30413097	1000000	G......	Fetal_Merged-chr6-30412947-1	1962	1700012C14Rik
Fetal	chr6	30408639	30408940	0010000	..C....	Fetal_Merged-chr6-30408790-1	-2195	1700012C14Rik
Fetal	chr6	30405371	30405672	0000010	.....T.	Fetal_Merged-chr6-30405522-1	-5463	1700012C14Rik
Fetal	chr6	30418611	30418969	0010001	..C...E	Fetal_Merged-chr6-30418790-2	7805	1700012C14Rik
Fetal	chr6	30427229	30427530	0000001	......E	Fetal_Merged-chr6-30427380-1	16395	1700012C14Rik
Fetal	chr10	127104780	127105239	0101001	.A.N..E	Fetal_Merged-chr10-127105005-3	831	1700012D01Rik
Fetal	chr10	127106262	127106596	0010001	..C...E	Fetal_Merged-chr10-127106429-2	2250	1700012D01Rik
Fetal	chr10	127103934	127104392	0010001	..C...E	Fetal_Merged-chr10-127104163-2	-16	1700012D01Rik
Fetal	chr10	127105785	127106163	1000010	G....T.	Fetal_Merged-chr10-127105974-2	1795	1700012D01Rik
Fetal	chr7	118284863	118285400	1111011	GACN.TE	Fetal_Merged-chr7-118285187-6	-18943	1700012D14Rik
Fetal	chr7	118329086	118329459	1010001	G.C...E	Fetal_Merged-chr7-118329264-3	-63084	1700012D14Rik
Fetal	chr7	118265571	118266080	0011111	..CNSTE	Fetal_Merged-chr7-118265847-5	363	1700012D14Rik
Fetal	chr7	118287521	118287822	0000001	......E	Fetal_Merged-chr7-118287672-1	-21483	1700012D14Rik
Fetal	chr7	118280211	118280512	0000001	......E	Fetal_Merged-chr7-118280362-1	-14173	1700012D14Rik
Fetal	chr7	118320587	118320888	0000001	......E	Fetal_Merged-chr7-118320738-1	-54549	1700012D14Rik
Fetal	chr7	118580234	118580535	0000001	......E	Fetal_Merged-chr7-118580385-1	-314196	1700012D14Rik
Fetal	chr7	118593917	118594633	1010011	G.C..TE	Fetal_Merged-chr7-118594267-4	-328086	1700012D14Rik
Fetal	chr7	118458968	118459311	0010001	..C...E	Fetal_Merged-chr7-118459140-2	-192951	1700012D14Rik
Fetal	chr7	118581254	118581555	0000010	.....T.	Fetal_Merged-chr7-118581405-1	-315216	1700012D14Rik
Fetal	chr7	118293577	118293959	1010011	G.C..TE	Fetal_Merged-chr7-118293771-4	-27579	1700012D14Rik
Fetal	chr7	118323203	118323504	0001000	...N...	Fetal_Merged-chr7-118323354-1	-57165	1700012D14Rik
Fetal	chr7	118279577	118280031	1010000	G.C....	Fetal_Merged-chr7-118279804-2	-13615	1700012D14Rik
Fetal	chr7	118498571	118498896	1000010	G....T.	Fetal_Merged-chr7-118498734-2	-232545	1700012D14Rik
Fetal	chr7	118300420	118301149	0111111	.ACNSTE	Fetal_Merged-chr7-118300827-6	-34596	1700012D14Rik
Fetal	chr7	118374941	118375242	0100000	.A.....	Fetal_Merged-chr7-118375092-1	-108903	1700012D14Rik
Fetal	chr7	118326991	118327387	0100010	.A...T.	Fetal_Merged-chr7-118327189-2	-61000	1700012D14Rik
Fetal	chr7	118299667	118299968	1000000	G......	Fetal_Merged-chr7-118299818-1	-33629	1700012D14Rik
Fetal	chr7	118306518	118306819	0000010	.....T.	Fetal_Merged-chr7-118306669-1	-40480	1700012D14Rik
Fetal	chr7	118290213	118290520	1000001	G.....E	Fetal_Merged-chr7-118290367-2	-24178	1700012D14Rik
Fetal	chr7	118277954	118278255	0000001	......E	Fetal_Merged-chr7-118278105-1	-11916	1700012D14Rik
Fetal	chr7	118582538	118582869	1000001	G.....E	Fetal_Merged-chr7-118582704-2	-316515	1700012D14Rik
Fetal	chr7	118374301	118374602	0000010	.....T.	Fetal_Merged-chr7-118374452-1	-108263	1700012D14Rik
Fetal	chr3	153156016	153156335	0011000	..CN...	Fetal_Merged-chr3-153156176-2	-194563	1700012D16Rik
Fetal	chr3	152904136	152904464	0011010	..CN.T.	Fetal_Merged-chr3-152904298-3	57313	1700012D16Rik
Fetal	chr3	153147803	153148104	0000010	.....T.	Fetal_Merged-chr3-153147954-1	-186341	1700012D16Rik
Fetal	chr3	152930414	152930715	0001000	...N...	Fetal_Merged-chr3-152930565-1	31048	1700012D16Rik
Fetal	chr3	152913567	152913868	0001000	...N...	Fetal_Merged-chr3-152913718-1	47895	1700012D16Rik
Fetal	chr3	153057183	153057484	1000000	G......	Fetal_Merged-chr3-153057334-1	-95721	1700012D16Rik
Fetal	chr3	152895628	152895929	0000001	......E	Fetal_Merged-chr3-152895779-1	65834	1700012D16Rik
Fetal	chr3	153059669	153060050	1011011	G.CN.TE	Fetal_Merged-chr3-153059854-5	-98247	1700012D16Rik
Fetal	chr3	152987005	152987306	0000001	......E	Fetal_Merged-chr3-152987156-1	-25543	1700012D16Rik
Fetal	chr3	153174154	153174580	1000001	G.....E	Fetal_Merged-chr3-153174367-2	-212754	1700012D16Rik
Fetal	chr3	152942223	152942525	0010001	..C...E	Fetal_Merged-chr3-152942374-2	19239	1700012D16Rik
Fetal	chr3	152903453	152903758	1010000	G.C....	Fetal_Merged-chr3-152903606-2	58007	1700012D16Rik
Fetal	chr3	153017437	153017738	0000001	......E	Fetal_Merged-chr3-153017588-1	-55975	1700012D16Rik
Fetal	chr3	153153458	153153759	0000100	....S..	Fetal_Merged-chr3-153153609-1	-191996	1700012D16Rik
Fetal	chr3	152910997	152911298	0000001	......E	Fetal_Merged-chr3-152911148-1	50465	1700012D16Rik
Fetal	chr3	152940379	152940680	0000001	......E	Fetal_Merged-chr3-152940530-1	21083	1700012D16Rik
Fetal	chr11	112701921	112702222	0000001	......E	Fetal_Merged-chr11-112702072-1	-15630	1700012H19Rik
Fetal	chr11	112711960	112712261	0000010	.....T.	Fetal_Merged-chr11-112712111-1	-25669	1700012H19Rik
Fetal	chr11	112705931	112706232	1000000	G......	Fetal_Merged-chr11-112706082-1	-19640	1700012H19Rik
Fetal	chr11	112701408	112701709	0000010	.....T.	Fetal_Merged-chr11-112701559-1	-15117	1700012H19Rik
Fetal	chr11	112791711	112792035	0001010	...N.T.	Fetal_Merged-chr11-112791873-2	-105431	1700012H19Rik
Fetal	chr11	112840134	112840657	1000011	G....TE	Fetal_Merged-chr11-112840361-3	-153954	1700012H19Rik
Fetal	chr11	112715642	112715943	1000000	G......	Fetal_Merged-chr11-112715793-1	-29351	1700012H19Rik
Fetal	chr11	112836362	112836663	0000001	......E	Fetal_Merged-chr11-112836513-1	-150071	1700012H19Rik
Fetal	chr11	112711656	112711957	1000000	G......	Fetal_Merged-chr11-112711807-1	-25365	1700012H19Rik
Fetal	chr15	67192646	67192947	0000001	......E	Fetal_Merged-chr15-67192797-1	134466	1700012I11Rik
Fetal	chr15	67058122	67058423	0100000	.A.....	Fetal_Merged-chr15-67058273-1	-58	1700012I11Rik
Fetal	chr15	67563515	67563816	0000100	....S..	Fetal_Merged-chr15-67563666-1	505335	1700012I11Rik
Fetal	chr15	67229646	67229947	0000100	....S..	Fetal_Merged-chr15-67229797-1	171466	1700012I11Rik
Fetal	chr15	67252669	67252970	0000010	.....T.	Fetal_Merged-chr15-67252820-1	194489	1700012I11Rik
Fetal	chr15	67041549	67041850	1000001	G.....E	Fetal_Merged-chr15-67041700-2	-16631	1700012I11Rik
Fetal	chr15	67059372	67059673	0000010	.....T.	Fetal_Merged-chr15-67059523-1	1192	1700012I11Rik
Fetal	chr15	67236780	67237081	1000000	G......	Fetal_Merged-chr15-67236931-1	178600	1700012I11Rik
Fetal	chr15	67265889	67266190	0010000	..C....	Fetal_Merged-chr15-67266040-1	207709	1700012I11Rik
Fetal	chr15	67292038	67292348	1100000	GA.....	Fetal_Merged-chr15-67292193-2	233862	1700012I11Rik
Fetal	chr15	67174670	67174971	0000010	.....T.	Fetal_Merged-chr15-67174821-1	116490	1700012I11Rik
Fetal	chr15	67079767	67080068	0000001	......E	Fetal_Merged-chr15-67079918-1	21587	1700012I11Rik
Fetal	chr15	67483355	67483656	0000001	......E	Fetal_Merged-chr15-67483506-1	425175	1700012I11Rik
Fetal	chr15	67237130	67237431	0001000	...N...	Fetal_Merged-chr15-67237281-1	178950	1700012I11Rik
Fetal	chr15	67133630	67133931	0000001	......E	Fetal_Merged-chr15-67133781-1	75450	1700012I11Rik
Fetal	chr15	67556878	67557195	1010011	G.C..TE	Fetal_Merged-chr15-67557038-4	498706	1700012I11Rik
Fetal	chr15	67080685	67081190	1010000	G.C....	Fetal_Merged-chr15-67080938-2	22607	1700012I11Rik
Fetal	chr15	67085636	67086014	1000010	G....T.	Fetal_Merged-chr15-67085825-2	27494	1700012I11Rik
Fetal	chr15	67137311	67137612	0000001	......E	Fetal_Merged-chr15-67137462-1	79131	1700012I11Rik
Fetal	chr3	108340236	108340583	0011000	..CN...	Fetal_Merged-chr3-108340410-2	-92	1700013F07Rik
Fetal	chr4	136999583	136999884	0000001	......E	Fetal_Merged-chr4-136999734-1	-9477	1700013G24Rik
Fetal	chr1	172340181	172340482	1000000	G......	Fetal_Merged-chr1-172340332-1	101340	1700015E13Rik
Fetal	chr1	172311449	172311776	0001010	...N.T.	Fetal_Merged-chr1-172311613-2	72621	1700015E13Rik
Fetal	chr1	172317530	172317831	1000000	G......	Fetal_Merged-chr1-172317681-1	78689	1700015E13Rik
Fetal	chr1	172361110	172361411	0001000	...N...	Fetal_Merged-chr1-172361261-1	122269	1700015E13Rik
Fetal	chr1	172262183	172262484	0001000	...N...	Fetal_Merged-chr1-172262334-1	23342	1700015E13Rik
Fetal	chr1	172330687	172330988	0000010	.....T.	Fetal_Merged-chr1-172330838-1	91846	1700015E13Rik
Fetal	chr1	172286331	172286632	1000000	G......	Fetal_Merged-chr1-172286482-1	47490	1700015E13Rik
Fetal	chr1	172361503	172361860	0010011	..C..TE	Fetal_Merged-chr1-172361673-3	122690	1700015E13Rik
Fetal	chr5	5481646	5481947	0010000	..C....	Fetal_Merged-chr5-5481797-1	-2654	1700015F17Rik
Fetal	chr5	5494331	5494632	0000001	......E	Fetal_Merged-chr5-5494482-1	-15339	1700015F17Rik
Fetal	chr5	5439616	5439917	0000010	.....T.	Fetal_Merged-chr5-5439767-1	39376	1700015F17Rik
Fetal	chr7	59293311	59293612	0000001	......E	Fetal_Merged-chr7-59293462-1	-22376	1700015G11Rik
Fetal	chr7	59501258	59501559	0100000	.A.....	Fetal_Merged-chr7-59501409-1	-230323	1700015G11Rik
Fetal	chr7	59882590	59882972	1000010	G....T.	Fetal_Merged-chr7-59882781-2	-611695	1700015G11Rik
Fetal	chr7	59831800	59832102	1000001	G.....E	Fetal_Merged-chr7-59831951-2	-560865	1700015G11Rik
Fetal	chr7	59514111	59514412	0000100	....S..	Fetal_Merged-chr7-59514262-1	-243176	1700015G11Rik
Fetal	chr7	59528689	59529186	0000011	.....TE	Fetal_Merged-chr7-59528938-2	-257852	1700015G11Rik
Fetal	chr7	59362955	59363324	1000001	G.....E	Fetal_Merged-chr7-59363140-2	-92054	1700015G11Rik
Fetal	chr1	179623726	179624027	0001000	...N...	Fetal_Merged-chr1-179623877-1	-36068	1700016C15Rik
Fetal	chr1	179643276	179643577	0000001	......E	Fetal_Merged-chr1-179643427-1	-16518	1700016C15Rik
Fetal	chr1	179686091	179686392	1000000	G......	Fetal_Merged-chr1-179686242-1	26297	1700016C15Rik
Fetal	chr13	5406917	5407262	1000010	G....T.	Fetal_Merged-chr13-5407090-2	450248	1700016G22Rik
Fetal	chr13	5801293	5801653	0011001	..CN..E	Fetal_Merged-chr13-5801478-3	55865	1700016G22Rik
Fetal	chr13	5347174	5347557	1100001	GA....E	Fetal_Merged-chr13-5347355-3	509972	1700016G22Rik
Fetal	chr13	5395740	5396132	0111000	.ACN...	Fetal_Merged-chr13-5395928-3	461402	1700016G22Rik
Fetal	chr13	5700211	5700512	1000000	G......	Fetal_Merged-chr13-5700362-1	156976	1700016G22Rik
Fetal	chr13	5603226	5603798	1111101	GACNS.E	Fetal_Merged-chr13-5603551-6	253826	1700016G22Rik
Fetal	chr13	5632050	5632351	0010000	..C....	Fetal_Merged-chr13-5632201-1	225137	1700016G22Rik
Fetal	chr13	5814719	5815020	1000000	G......	Fetal_Merged-chr13-5814870-1	42468	1700016G22Rik
Fetal	chr13	5247716	5248290	1111001	GACN..E	Fetal_Merged-chr13-5248022-5	609335	1700016G22Rik
Fetal	chr13	5239798	5240370	0000101	....S.E	Fetal_Merged-chr13-5240084-2	617254	1700016G22Rik
Fetal	chr13	5695763	5696064	1000000	G......	Fetal_Merged-chr13-5695914-1	161424	1700016G22Rik
Fetal	chr13	5823584	5823885	1000000	G......	Fetal_Merged-chr13-5823735-1	33603	1700016G22Rik
Fetal	chr13	5756127	5756428	0000010	.....T.	Fetal_Merged-chr13-5756278-1	101060	1700016G22Rik
Fetal	chr13	5637764	5638253	1011001	G.CN..E	Fetal_Merged-chr13-5637978-4	219329	1700016G22Rik
Fetal	chr13	5627406	5627852	1110000	GAC....	Fetal_Merged-chr13-5627607-3	229709	1700016G22Rik
Fetal	chr13	5591200	5591528	1000001	G.....E	Fetal_Merged-chr13-5591364-2	265974	1700016G22Rik
Fetal	chr13	5768901	5769202	1000000	G......	Fetal_Merged-chr13-5769052-1	88286	1700016G22Rik
Fetal	chr13	5844345	5844646	1000000	G......	Fetal_Merged-chr13-5844496-1	12842	1700016G22Rik
Fetal	chr13	5423345	5423646	0000001	......E	Fetal_Merged-chr13-5423496-1	433842	1700016G22Rik
Fetal	chr13	5824850	5825151	0010000	..C....	Fetal_Merged-chr13-5825001-1	32337	1700016G22Rik
Fetal	chr13	5723588	5723889	0000001	......E	Fetal_Merged-chr13-5723739-1	133599	1700016G22Rik
Fetal	chr13	5665836	5666137	0000001	......E	Fetal_Merged-chr13-5665987-1	191351	1700016G22Rik
Fetal	chr13	5552633	5553017	1000001	G.....E	Fetal_Merged-chr13-5552825-2	304513	1700016G22Rik
Fetal	chr13	5614244	5614545	0000001	......E	Fetal_Merged-chr13-5614395-1	242943	1700016G22Rik
Fetal	chr13	5825455	5825819	1001001	G..N..E	Fetal_Merged-chr13-5825646-3	31701	1700016G22Rik
Fetal	chr13	5248416	5248717	0000010	.....T.	Fetal_Merged-chr13-5248567-1	608771	1700016G22Rik
Fetal	chr13	5802529	5802990	0010001	..C...E	Fetal_Merged-chr13-5802760-2	54578	1700016G22Rik
Fetal	chr13	5591590	5592041	0110100	.AC.S..	Fetal_Merged-chr13-5591826-3	265522	1700016G22Rik
Fetal	chr13	5325667	5326019	0010001	..C...E	Fetal_Merged-chr13-5325843-2	531495	1700016G22Rik
Fetal	chr13	5613207	5613508	1000000	G......	Fetal_Merged-chr13-5613358-1	243980	1700016G22Rik
Fetal	chr13	5344997	5345326	0010001	..C...E	Fetal_Merged-chr13-5345162-2	512176	1700016G22Rik
Fetal	chr13	5286903	5287210	0110000	.AC....	Fetal_Merged-chr13-5287057-2	570281	1700016G22Rik
Fetal	chr13	5836430	5836807	1000001	G.....E	Fetal_Merged-chr13-5836619-2	20719	1700016G22Rik
Fetal	chr13	5455330	5455631	1000000	G......	Fetal_Merged-chr13-5455481-1	401857	1700016G22Rik
Fetal	chr13	5368695	5369095	0010001	..C...E	Fetal_Merged-chr13-5368895-2	488443	1700016G22Rik
Fetal	chr13	5847589	5847890	0000100	....S..	Fetal_Merged-chr13-5847740-1	9598	1700016G22Rik
Fetal	chr13	5546282	5546599	1010001	G.C...E	Fetal_Merged-chr13-5546439-3	310897	1700016G22Rik
Fetal	chr13	5369307	5369636	1000010	G....T.	Fetal_Merged-chr13-5369472-2	487866	1700016G22Rik
Fetal	chr13	5831236	5831537	1000000	G......	Fetal_Merged-chr13-5831387-1	25951	1700016G22Rik
Fetal	chr13	5803019	5803358	1001000	G..N...	Fetal_Merged-chr13-5803189-2	54149	1700016G22Rik
Fetal	chr5	104122545	104122846	0000001	......E	Fetal_Merged-chr5-104122696-1	-37945	1700016H13Rik
Fetal	chr5	104088663	104088989	0010001	..C...E	Fetal_Merged-chr5-104088826-2	-4075	1700016H13Rik
Fetal	chr5	104084398	104084699	0010000	..C....	Fetal_Merged-chr5-104084549-1	194	1700016H13Rik
Fetal	chr5	104128634	104129001	0100010	.A...T.	Fetal_Merged-chr5-104128818-2	-44067	1700016H13Rik
Fetal	chr5	104109391	104109771	1010001	G.C...E	Fetal_Merged-chr5-104109574-3	-24830	1700016H13Rik
Fetal	chr5	104120850	104121485	1000110	G...ST.	Fetal_Merged-chr5-104121199-3	-36417	1700016H13Rik
Fetal	chr5	104118625	104118959	1011000	G.CN...	Fetal_Merged-chr5-104118787-3	-34041	1700016H13Rik
Fetal	chr11	75786466	75787009	0001001	...N..E	Fetal_Merged-chr11-75786738-2	-26676	1700016K19Rik
Fetal	chr11	75779606	75780311	1011010	G.CN.T.	Fetal_Merged-chr11-75779987-4	-33455	1700016K19Rik
Fetal	chr11	75780557	75780858	0100000	.A.....	Fetal_Merged-chr11-75780708-1	-32706	1700016K19Rik
Fetal	chr10	14425200	14425577	0101011	.A.N.TE	Fetal_Merged-chr10-14425386-4	-26	1700016L04Rik
Fetal	chr1	80480060	80480371	0101000	.A.N...	Fetal_Merged-chr1-80480216-2	37709	1700016L21Rik
Fetal	chr1	80494351	80494652	1000000	G......	Fetal_Merged-chr1-80494502-1	51995	1700016L21Rik
Fetal	chr1	80501395	80501751	0010001	..C...E	Fetal_Merged-chr1-80501573-2	59066	1700016L21Rik
Fetal	chr1	80405178	80405564	1001000	G..N...	Fetal_Merged-chr1-80405371-2	-37136	1700016L21Rik
Fetal	chr9	57107553	57107896	1000110	G...ST.	Fetal_Merged-chr9-57107721-3	2681	1700017B05Rik
Fetal	chr9	57135332	57135633	0100000	.A.....	Fetal_Merged-chr9-57135483-1	-25077	1700017B05Rik
Fetal	chr9	57112863	57113164	0100000	.A.....	Fetal_Merged-chr9-57113014-1	-2608	1700017B05Rik
Fetal	chr9	57165464	57165796	1000100	G...S..	Fetal_Merged-chr9-57165630-2	-55224	1700017B05Rik
Fetal	chr9	57109978	57110298	0010010	..C..T.	Fetal_Merged-chr9-57110138-2	268	1700017B05Rik
Fetal	chr9	57126549	57126850	0000001	......E	Fetal_Merged-chr9-57126700-1	-16294	1700017B05Rik
Fetal	chr9	57108905	57109206	0100000	.A.....	Fetal_Merged-chr9-57109056-1	1350	1700017B05Rik
Fetal	chr3	40352321	40352760	0111010	.ACN.T.	Fetal_Merged-chr3-40352543-4	69293	1700017G19Rik
Fetal	chr3	40391848	40392149	0000001	......E	Fetal_Merged-chr3-40391999-1	29835	1700017G19Rik
Fetal	chr3	40019400	40019701	1000000	G......	Fetal_Merged-chr3-40019551-1	402283	1700017G19Rik
Fetal	chr3	39625021	39625322	0000100	....S..	Fetal_Merged-chr3-39625172-1	796662	1700017G19Rik
Fetal	chr3	40430153	40430736	0011011	..CN.TE	Fetal_Merged-chr3-40430387-4	-8611	1700017G19Rik
Fetal	chr3	39672087	39672631	0011011	..CN.TE	Fetal_Merged-chr3-39672416-4	749475	1700017G19Rik
Fetal	chr3	39745847	39746148	0000001	......E	Fetal_Merged-chr3-39745998-1	675836	1700017G19Rik
Fetal	chr3	39797933	39798234	1000000	G......	Fetal_Merged-chr3-39798084-1	623750	1700017G19Rik
Fetal	chr3	40347827	40348211	0110000	.AC....	Fetal_Merged-chr3-40348019-2	73815	1700017G19Rik
Fetal	chr3	39835130	39835431	1000000	G......	Fetal_Merged-chr3-39835281-1	586553	1700017G19Rik
Fetal	chr3	40323325	40323626	0010000	..C....	Fetal_Merged-chr3-40323476-1	98358	1700017G19Rik
Fetal	chr3	40302948	40303249	0010000	..C....	Fetal_Merged-chr3-40303099-1	118735	1700017G19Rik
Fetal	chr3	39753788	39754089	0000100	....S..	Fetal_Merged-chr3-39753939-1	667895	1700017G19Rik
Fetal	chr3	39799191	39799492	1000000	G......	Fetal_Merged-chr3-39799342-1	622492	1700017G19Rik
Fetal	chr3	40309742	40310043	0000100	....S..	Fetal_Merged-chr3-40309893-1	111941	1700017G19Rik
Fetal	chr3	40223117	40223442	1010011	G.C..TE	Fetal_Merged-chr3-40223282-4	198554	1700017G19Rik
Fetal	chr3	39737407	39737708	1000000	G......	Fetal_Merged-chr3-39737558-1	684276	1700017G19Rik
Fetal	chr3	40176504	40176805	0000100	....S..	Fetal_Merged-chr3-40176655-1	245179	1700017G19Rik
Fetal	chr3	40409552	40409898	0100001	.A....E	Fetal_Merged-chr3-40409725-2	12109	1700017G19Rik
Fetal	chr3	39675313	39675901	1000010	G....T.	Fetal_Merged-chr3-39675607-2	746227	1700017G19Rik
Fetal	chr3	39677739	39678040	1000000	G......	Fetal_Merged-chr3-39677890-1	743944	1700017G19Rik
Fetal	chr3	40385043	40385344	0000001	......E	Fetal_Merged-chr3-40385194-1	36640	1700017G19Rik
Fetal	chr3	39678675	39679266	1011111	G.CNSTE	Fetal_Merged-chr3-39679036-6	742863	1700017G19Rik
Fetal	chr3	39755156	39755457	0000001	......E	Fetal_Merged-chr3-39755307-1	666527	1700017G19Rik
Fetal	chr3	39968031	39968420	1011010	G.CN.T.	Fetal_Merged-chr3-39968232-4	453608	1700017G19Rik
Fetal	chr3	40013698	40014087	1000001	G.....E	Fetal_Merged-chr3-40013893-2	407941	1700017G19Rik
Fetal	chr3	40029269	40029570	0000001	......E	Fetal_Merged-chr3-40029420-1	392414	1700017G19Rik
Fetal	chr3	40110661	40111064	0001001	...N..E	Fetal_Merged-chr3-40110863-2	310971	1700017G19Rik
Fetal	chr3	39639478	39639873	1010001	G.C...E	Fetal_Merged-chr3-39639681-3	782158	1700017G19Rik
Fetal	chr3	39659695	39659996	1000000	G......	Fetal_Merged-chr3-39659846-1	761988	1700017G19Rik
Fetal	chr3	40308104	40308405	0000001	......E	Fetal_Merged-chr3-40308255-1	113579	1700017G19Rik
Fetal	chr3	39894054	39894355	0000001	......E	Fetal_Merged-chr3-39894205-1	527629	1700017G19Rik
Fetal	chr3	39787254	39787621	0011011	..CN.TE	Fetal_Merged-chr3-39787437-4	634396	1700017G19Rik
Fetal	chr3	40388926	40389232	1000001	G.....E	Fetal_Merged-chr3-40389079-2	32755	1700017G19Rik
Fetal	chr3	39713770	39714115	1010000	G.C....	Fetal_Merged-chr3-39713943-2	707891	1700017G19Rik
Fetal	chr2	169047795	169048165	0100010	.A...T.	Fetal_Merged-chr2-169047980-2	244211	1700017J07Rik
Fetal	chr2	168947319	168947620	0000001	......E	Fetal_Merged-chr2-168947470-1	143701	1700017J07Rik
Fetal	chr2	169089158	169089459	1000000	G......	Fetal_Merged-chr2-169089309-1	285540	1700017J07Rik
Fetal	chr2	169029717	169030171	0011011	..CN.TE	Fetal_Merged-chr2-169029928-4	226175	1700017J07Rik
Fetal	chr2	169038784	169039230	1000010	G....T.	Fetal_Merged-chr2-169039007-2	235238	1700017J07Rik
Fetal	chr2	168960296	168960597	0001000	...N...	Fetal_Merged-chr2-168960447-1	156678	1700017J07Rik
Fetal	chr2	168886054	168886355	0100000	.A.....	Fetal_Merged-chr2-168886205-1	82436	1700017J07Rik
Fetal	chr5	77891478	77891779	0000001	......E	Fetal_Merged-chr5-77891629-1	-2884	1700017L05Rik
Fetal	chr5	78011963	78012264	0000001	......E	Fetal_Merged-chr5-78012114-1	117601	1700017L05Rik
Fetal	chr5	77888866	77889613	0110011	.AC..TE	Fetal_Merged-chr5-77889166-4	-5273	1700017L05Rik
Fetal	chr5	77947973	77948274	1000000	G......	Fetal_Merged-chr5-77948124-1	53611	1700017L05Rik
Fetal	chr5	78008846	78009258	1010011	G.C..TE	Fetal_Merged-chr5-78009044-4	114539	1700017L05Rik
Fetal	chr5	78713445	78713746	0000001	......E	Fetal_Merged-chr5-78713596-1	819083	1700017L05Rik
Fetal	chr5	77999487	77999788	1000000	G......	Fetal_Merged-chr5-77999638-1	105125	1700017L05Rik
Fetal	chr5	77887454	77887755	0000100	....S..	Fetal_Merged-chr5-77887605-1	-6908	1700017L05Rik
Fetal	chr5	78141593	78141894	1000000	G......	Fetal_Merged-chr5-78141744-1	247231	1700017L05Rik
Fetal	chr5	78346433	78346734	1000000	G......	Fetal_Merged-chr5-78346584-1	452071	1700017L05Rik
Fetal	chr5	79124599	79124900	1000000	G......	Fetal_Merged-chr5-79124750-1	1230237	1700017L05Rik
Fetal	chr5	77997303	77997604	1000000	G......	Fetal_Merged-chr5-77997454-1	102941	1700017L05Rik
Fetal	chr5	77916304	77916668	0010011	..C..TE	Fetal_Merged-chr5-77916479-3	21973	1700017L05Rik
Fetal	chr5	78923933	78924236	1000010	G....T.	Fetal_Merged-chr5-78924085-2	1029572	1700017L05Rik
Fetal	chr5	77944449	77944794	0010011	..C..TE	Fetal_Merged-chr5-77944628-3	50109	1700017L05Rik
Fetal	chr5	78439716	78440017	0000010	.....T.	Fetal_Merged-chr5-78439867-1	545354	1700017L05Rik
Fetal	chr5	78232596	78232974	1000011	G....TE	Fetal_Merged-chr5-78232786-3	338272	1700017L05Rik
Fetal	chr5	77916809	77917110	1000000	G......	Fetal_Merged-chr5-77916960-1	22447	1700017L05Rik
Fetal	chr5	78415465	78415766	0000010	.....T.	Fetal_Merged-chr5-78415616-1	521103	1700017L05Rik
Fetal	chr10	100181135	100181588	1011011	G.CN.TE	Fetal_Merged-chr10-100181397-5	126342	1700017N19Rik
Fetal	chr13	31669493	31669794	1000000	G......	Fetal_Merged-chr13-31669644-1	4738	1700018A04Rik
Fetal	chr13	31678671	31678972	1000000	G......	Fetal_Merged-chr13-31678822-1	-4440	1700018A04Rik
Fetal	chr13	31684232	31684580	0000011	.....TE	Fetal_Merged-chr13-31684406-2	-10024	1700018A04Rik
Fetal	chr8	123900031	123900448	0101011	.A.N.TE	Fetal_Merged-chr8-123900231-4	165614	1700018B08Rik
Fetal	chr8	124053768	124054069	1000000	G......	Fetal_Merged-chr8-124053919-1	11935	1700018B08Rik
Fetal	chr8	123914710	123915011	0000010	.....T.	Fetal_Merged-chr8-123914861-1	150993	1700018B08Rik
Fetal	chr8	123970673	123970974	0000010	.....T.	Fetal_Merged-chr8-123970824-1	95030	1700018B08Rik
Fetal	chr8	123906339	123906640	1000000	G......	Fetal_Merged-chr8-123906490-1	159364	1700018B08Rik
Fetal	chr8	123997263	123997564	1000000	G......	Fetal_Merged-chr8-123997414-1	68440	1700018B08Rik
Fetal	chr8	124050757	124051058	0000001	......E	Fetal_Merged-chr8-124050908-1	14946	1700018B08Rik
Fetal	chr8	123870766	123871084	0010011	..C..TE	Fetal_Merged-chr8-123870927-3	194929	1700018B08Rik
Fetal	chr8	123882163	123882464	0010000	..C....	Fetal_Merged-chr8-123882314-1	183540	1700018B08Rik
Fetal	chr8	123917077	123917378	1000000	G......	Fetal_Merged-chr8-123917228-1	148626	1700018B08Rik
Fetal	chr8	123858850	123859151	1000000	G......	Fetal_Merged-chr8-123859001-1	206853	1700018B08Rik
Fetal	chr8	123901542	123901843	1000000	G......	Fetal_Merged-chr8-123901693-1	164161	1700018B08Rik
Fetal	chr8	123898708	123899058	1011001	G.CN..E	Fetal_Merged-chr8-123898893-4	166971	1700018B08Rik
Fetal	chr8	123992006	123992307	0000001	......E	Fetal_Merged-chr8-123992157-1	73697	1700018B08Rik
Fetal	chr8	123955470	123955771	0000001	......E	Fetal_Merged-chr8-123955621-1	110233	1700018B08Rik
Fetal	chr8	123882482	123882877	0101000	.A.N...	Fetal_Merged-chr8-123882680-2	183174	1700018B08Rik
Fetal	chr8	123961858	123962159	0000001	......E	Fetal_Merged-chr8-123962009-1	103845	1700018B08Rik
Fetal	chr8	123900545	123900846	0000100	....S..	Fetal_Merged-chr8-123900696-1	165158	1700018B08Rik
Fetal	chr8	123897946	123898247	0000010	.....T.	Fetal_Merged-chr8-123898097-1	167757	1700018B08Rik
Fetal	chr8	123896448	123896749	1000000	G......	Fetal_Merged-chr8-123896599-1	169255	1700018B08Rik
Fetal	chr8	123909485	123909786	1000000	G......	Fetal_Merged-chr8-123909636-1	156218	1700018B08Rik
Fetal	chr8	123906724	123907025	1000000	G......	Fetal_Merged-chr8-123906875-1	158979	1700018B08Rik
Fetal	chr8	124002104	124002405	0000001	......E	Fetal_Merged-chr8-124002255-1	63599	1700018B08Rik
Fetal	chr3	48462473	48462890	1100000	GA.....	Fetal_Merged-chr3-48462682-2	-49660	1700018B24Rik
Fetal	chr3	48352104	48352405	1000000	G......	Fetal_Merged-chr3-48352255-1	60767	1700018B24Rik
Fetal	chr3	48390056	48390431	1010010	G.C..T.	Fetal_Merged-chr3-48390240-3	22778	1700018B24Rik
Fetal	chr3	48897770	48898076	1010001	G.C...E	Fetal_Merged-chr3-48897924-3	-484901	1700018B24Rik
Fetal	chr3	48529282	48529642	0000011	.....TE	Fetal_Merged-chr3-48529462-2	-116440	1700018B24Rik
Fetal	chr3	48437540	48438045	1110000	GAC....	Fetal_Merged-chr3-48437808-3	-24771	1700018B24Rik
Fetal	chr3	48537094	48537395	0000010	.....T.	Fetal_Merged-chr3-48537245-1	-124223	1700018B24Rik
Fetal	chr3	48872773	48873074	0000001	......E	Fetal_Merged-chr3-48872924-1	-459902	1700018B24Rik
Fetal	chr5	145815151	145815452	0000010	.....T.	Fetal_Merged-chr5-145815302-1	11443	1700018F24Rik
Fetal	chr19	29111564	29111865	0000001	......E	Fetal_Merged-chr19-29111715-1	-10258	1700018L02Rik
Fetal	chr19	29119024	29119325	0000001	......E	Fetal_Merged-chr19-29119175-1	-2798	1700018L02Rik
Fetal	chr19	29120437	29120738	0000001	......E	Fetal_Merged-chr19-29120588-1	-1385	1700018L02Rik
Fetal	chr1	53260399	53260700	0010000	..C....	Fetal_Merged-chr1-53260550-1	-16089	1700019A02Rik
Fetal	chr1	53260798	53261288	0101001	.A.N..E	Fetal_Merged-chr1-53261033-3	-16582	1700019A02Rik
Fetal	chr1	53269036	53269337	0000001	......E	Fetal_Merged-chr1-53269187-1	-24726	1700019A02Rik
Fetal	chr1	53252665	53252966	1000000	G......	Fetal_Merged-chr1-53252816-1	-8355	1700019A02Rik
Fetal	chr1	53266224	53266565	0010010	..C..T.	Fetal_Merged-chr1-53266395-2	-21934	1700019A02Rik
Fetal	chr1	53282518	53282819	1000000	G......	Fetal_Merged-chr1-53282669-1	-38208	1700019A02Rik
Fetal	chrX	59739898	59740199	1000000	G......	Fetal_Merged-chrX-59740049-1	29195	1700019B21Rik
Fetal	chr13	35375825	35376192	1000101	G...S.E	Fetal_Merged-chr13-35376000-3	-72092	1700019C18Rik
Fetal	chr13	35527124	35527425	0000001	......E	Fetal_Merged-chr13-35527275-1	-223358	1700019C18Rik
Fetal	chr13	35474853	35475523	1110110	GAC.ST.	Fetal_Merged-chr13-35475201-5	-171271	1700019C18Rik
Fetal	chr13	35312298	35312599	1000000	G......	Fetal_Merged-chr13-35312449-1	-8532	1700019C18Rik
Fetal	chr13	35301493	35301794	1000000	G......	Fetal_Merged-chr13-35301644-1	2273	1700019C18Rik
Fetal	chr13	35480690	35480991	0100000	.A.....	Fetal_Merged-chr13-35480841-1	-176924	1700019C18Rik
Fetal	chr13	35418546	35418847	0100000	.A.....	Fetal_Merged-chr13-35418697-1	-114780	1700019C18Rik
Fetal	chr13	35489969	35490399	1011011	G.CN.TE	Fetal_Merged-chr13-35490169-5	-186267	1700019C18Rik
Fetal	chr13	35488474	35488775	0001000	...N...	Fetal_Merged-chr13-35488625-1	-184708	1700019C18Rik
Fetal	chr13	35487663	35487964	0100000	.A.....	Fetal_Merged-chr13-35487814-1	-183897	1700019C18Rik
Fetal	chr13	35418208	35418509	1000000	G......	Fetal_Merged-chr13-35418359-1	-114442	1700019C18Rik
Fetal	chr1	53043508	53043982	0100100	.A..S..	Fetal_Merged-chr1-53043745-2	-34061	1700019D03Rik
Fetal	chr1	53009179	53009480	0010000	..C....	Fetal_Merged-chr1-53009330-1	354	1700019D03Rik
Fetal	chr2	45436720	45437125	1011010	G.CN.T.	Fetal_Merged-chr2-45436935-4	-115202	1700019E08Rik
Fetal	chr2	46368152	46368453	0000001	......E	Fetal_Merged-chr2-46368303-1	816178	1700019E08Rik
Fetal	chr2	45264447	45264748	1000000	G......	Fetal_Merged-chr2-45264598-1	-287527	1700019E08Rik
Fetal	chr2	46163894	46164195	0000001	......E	Fetal_Merged-chr2-46164045-1	611920	1700019E08Rik
Fetal	chr2	45377216	45377517	1000000	G......	Fetal_Merged-chr2-45377367-1	-174758	1700019E08Rik
Fetal	chr2	46364262	46364686	0110110	.AC.ST.	Fetal_Merged-chr2-46364471-4	812349	1700019E08Rik
Fetal	chr2	46227306	46227607	0100000	.A.....	Fetal_Merged-chr2-46227457-1	675332	1700019E08Rik
Fetal	chr2	45673833	45674134	1000000	G......	Fetal_Merged-chr2-45673984-1	121859	1700019E08Rik
Fetal	chr2	45785500	45785801	0000001	......E	Fetal_Merged-chr2-45785651-1	233526	1700019E08Rik
Fetal	chr2	46437308	46437836	1000100	G...S..	Fetal_Merged-chr2-46437572-2	885447	1700019E08Rik
Fetal	chr2	46520931	46521232	0000001	......E	Fetal_Merged-chr2-46521082-1	968957	1700019E08Rik
Fetal	chr2	46282089	46282390	0000100	....S..	Fetal_Merged-chr2-46282240-1	730115	1700019E08Rik
Fetal	chr2	45267277	45267578	1000000	G......	Fetal_Merged-chr2-45267428-1	-284697	1700019E08Rik
Fetal	chr2	45370219	45370717	1100000	GA.....	Fetal_Merged-chr2-45370468-2	-181657	1700019E08Rik
Fetal	chr2	45428464	45428765	1000000	G......	Fetal_Merged-chr2-45428615-1	-123510	1700019E08Rik
Fetal	chr2	46363469	46363770	0000001	......E	Fetal_Merged-chr2-46363620-1	811495	1700019E08Rik
Fetal	chr2	45776941	45777242	0000001	......E	Fetal_Merged-chr2-45777092-1	224967	1700019E08Rik
Fetal	chr2	46380051	46380352	1000000	G......	Fetal_Merged-chr2-46380202-1	828077	1700019E08Rik
Fetal	chr2	45336269	45336570	0000100	....S..	Fetal_Merged-chr2-45336420-1	-215705	1700019E08Rik
Fetal	chr2	45375115	45375650	1010001	G.C...E	Fetal_Merged-chr2-45375364-3	-176742	1700019E08Rik
Fetal	chr2	46281745	46282046	1000000	G......	Fetal_Merged-chr2-46281896-1	729771	1700019E08Rik
Fetal	chr2	46367821	46368122	0010000	..C....	Fetal_Merged-chr2-46367972-1	815847	1700019E08Rik
Fetal	chr2	45511594	45511895	0000001	......E	Fetal_Merged-chr2-45511745-1	-40380	1700019E08Rik
Fetal	chr2	46298749	46299050	1000000	G......	Fetal_Merged-chr2-46298900-1	746775	1700019E08Rik
Fetal	chr2	46300883	46301204	0010001	..C...E	Fetal_Merged-chr2-46301044-2	748919	1700019E08Rik
Fetal	chr2	45598706	45599007	0000010	.....T.	Fetal_Merged-chr2-45598857-1	46732	1700019E08Rik
Fetal	chr2	46402409	46402735	0001010	...N.T.	Fetal_Merged-chr2-46402572-2	850447	1700019E08Rik
Fetal	chr2	46226613	46226914	0000010	.....T.	Fetal_Merged-chr2-46226764-1	674639	1700019E08Rik
Fetal	chr2	45495640	45495960	0010001	..C...E	Fetal_Merged-chr2-45495800-2	-56325	1700019E08Rik
Fetal	chr2	45268467	45268768	1000000	G......	Fetal_Merged-chr2-45268618-1	-283507	1700019E08Rik
Fetal	chr2	45911513	45911888	0010010	..C..T.	Fetal_Merged-chr2-45911701-2	359576	1700019E08Rik
Fetal	chr6	5955682	5956093	0100001	.A....E	Fetal_Merged-chr6-5955888-2	-28495	1700019G24Rik
Fetal	chr6	5965778	5966079	1000000	G......	Fetal_Merged-chr6-5965929-1	-38536	1700019G24Rik
Fetal	chr6	5836110	5836435	0000011	.....TE	Fetal_Merged-chr6-5836273-2	91120	1700019G24Rik
Fetal	chr6	5927122	5927423	1000000	G......	Fetal_Merged-chr6-5927273-1	120	1700019G24Rik
Fetal	chr6	5914921	5915222	0000010	.....T.	Fetal_Merged-chr6-5915072-1	12321	1700019G24Rik
Fetal	chr6	5974293	5974594	0000010	.....T.	Fetal_Merged-chr6-5974444-1	-47051	1700019G24Rik
Fetal	chr6	5927655	5928004	1000001	G.....E	Fetal_Merged-chr6-5927830-2	-437	1700019G24Rik
Fetal	chr6	5926323	5926624	1000000	G......	Fetal_Merged-chr6-5926474-1	919	1700019G24Rik
Fetal	chr6	6038229	6038530	0001000	...N...	Fetal_Merged-chr6-6038380-1	-110987	1700019G24Rik
Fetal	chr6	6021116	6021417	0000010	.....T.	Fetal_Merged-chr6-6021267-1	-93874	1700019G24Rik
Fetal	chr6	5954826	5955127	1000000	G......	Fetal_Merged-chr6-5954977-1	-27584	1700019G24Rik
Fetal	chr6	5953539	5953863	1000010	G....T.	Fetal_Merged-chr6-5953701-2	-26308	1700019G24Rik
Fetal	chr6	6014168	6014469	0000001	......E	Fetal_Merged-chr6-6014319-1	-86926	1700019G24Rik
Fetal	chr6	6005246	6005577	1000001	G.....E	Fetal_Merged-chr6-6005412-2	-78019	1700019G24Rik
Fetal	chr6	5992703	5993084	1000001	G.....E	Fetal_Merged-chr6-5992894-2	-65501	1700019G24Rik
Fetal	chr6	6006256	6006557	1000000	G......	Fetal_Merged-chr6-6006407-1	-79014	1700019G24Rik
Fetal	chr6	5919071	5919372	1000000	G......	Fetal_Merged-chr6-5919222-1	8171	1700019G24Rik
Fetal	chr6	6006804	6007105	0000010	.....T.	Fetal_Merged-chr6-6006955-1	-79562	1700019G24Rik
Fetal	chr12	98001615	98001916	1000000	G......	Fetal_Merged-chr12-98001766-1	-716334	1700019M22Rik
Fetal	chr12	97341067	97341368	0000001	......E	Fetal_Merged-chr12-97341218-1	-55786	1700019M22Rik
Fetal	chr12	98283344	98283645	0000010	.....T.	Fetal_Merged-chr12-98283495-1	-998063	1700019M22Rik
Fetal	chr12	97561664	97561965	0000100	....S..	Fetal_Merged-chr12-97561815-1	-276383	1700019M22Rik
Fetal	chr12	97405747	97406351	1010011	G.C..TE	Fetal_Merged-chr12-97406073-4	-120617	1700019M22Rik
Fetal	chr12	97799444	97799745	1000000	G......	Fetal_Merged-chr12-97799595-1	-514163	1700019M22Rik
Fetal	chr12	98304766	98305071	0010001	..C...E	Fetal_Merged-chr12-98304919-2	-1019487	1700019M22Rik
Fetal	chr12	97549414	97549715	1000000	G......	Fetal_Merged-chr12-97549565-1	-264133	1700019M22Rik
Fetal	chr12	97716203	97716504	0000100	....S..	Fetal_Merged-chr12-97716354-1	-430922	1700019M22Rik
Fetal	chr19	58893500	58893875	0101000	.A.N...	Fetal_Merged-chr19-58893688-2	-24784	1700019N19Rik
Fetal	chr19	58896443	58896837	0001100	...NS..	Fetal_Merged-chr19-58896640-2	-27736	1700019N19Rik
Fetal	chr19	58872254	58872555	0000001	......E	Fetal_Merged-chr19-58872405-1	-3501	1700019N19Rik
Fetal	chr19	58880844	58881261	0010001	..C...E	Fetal_Merged-chr19-58881053-2	-12149	1700019N19Rik
Fetal	chr19	58896896	58897295	1110010	GAC..T.	Fetal_Merged-chr19-58897104-4	-28192	1700019N19Rik
Fetal	chr19	58861346	58861647	0000100	....S..	Fetal_Merged-chr19-58861497-1	7407	1700019N19Rik
Fetal	chr19	58898939	58899240	1000000	G......	Fetal_Merged-chr19-58899090-1	-30186	1700019N19Rik
Fetal	chr1	88337985	88339227	1011111	G.CNSTE	Fetal_Merged-chr1-88338603-8	15702	1700019O17Rik
Fetal	chr1	88366823	88367520	1101101	GA.NS.E	Fetal_Merged-chr1-88367208-5	44268	1700019O17Rik
Fetal	chr1	88312887	88313188	0000001	......E	Fetal_Merged-chr1-88313038-1	-9866	1700019O17Rik
Fetal	chr1	88330966	88331442	0111111	.ACNSTE	Fetal_Merged-chr1-88331178-6	8300	1700019O17Rik
Fetal	chr1	88336137	88336507	1000001	G.....E	Fetal_Merged-chr1-88336322-2	13418	1700019O17Rik
Fetal	chr1	88326526	88326864	1011001	G.CN..E	Fetal_Merged-chr1-88326693-4	3791	1700019O17Rik
Fetal	chr1	88368734	88369392	0111101	.ACNS.E	Fetal_Merged-chr1-88369011-5	46159	1700019O17Rik
Fetal	chr1	88332086	88332527	1000010	G....T.	Fetal_Merged-chr1-88332307-2	9403	1700019O17Rik
Fetal	chr1	140802769	140803144	1101010	GA.N.T.	Fetal_Merged-chr1-140802963-4	-29430	1700019P21Rik
Fetal	chr1	140813877	140814178	0000010	.....T.	Fetal_Merged-chr1-140814028-1	-40501	1700019P21Rik
Fetal	chr1	140801942	140802243	0010000	..C....	Fetal_Merged-chr1-140802093-1	-28566	1700019P21Rik
Fetal	chr1	140808856	140809157	0000010	.....T.	Fetal_Merged-chr1-140809007-1	-35480	1700019P21Rik
Fetal	chr10	110311914	110312251	1001100	G..NS..	Fetal_Merged-chr10-110312082-3	21480	1700020G17Rik
Fetal	chr10	110315667	110316041	1000001	G.....E	Fetal_Merged-chr10-110315854-2	17709	1700020G17Rik
Fetal	chr10	110269439	110269740	1000000	G......	Fetal_Merged-chr10-110269590-1	63973	1700020G17Rik
Fetal	chr10	110317966	110318505	1010000	G.C....	Fetal_Merged-chr10-110318236-2	15327	1700020G17Rik
Fetal	chr10	110316443	110316744	1000000	G......	Fetal_Merged-chr10-110316594-1	16969	1700020G17Rik
Fetal	chr10	110311192	110311493	0010000	..C....	Fetal_Merged-chr10-110311343-1	22220	1700020G17Rik
Fetal	chr2	119429733	119430034	1000000	G......	Fetal_Merged-chr2-119429884-1	9852	1700020I14Rik
Fetal	chr2	119420433	119420734	0001000	...N...	Fetal_Merged-chr2-119420584-1	552	1700020I14Rik
Fetal	chr2	119406526	119406881	0011010	..CN.T.	Fetal_Merged-chr2-119406703-3	-13328	1700020I14Rik
Fetal	chr2	119419426	119420188	1010111	G.C.STE	Fetal_Merged-chr2-119419793-5	-225	1700020I14Rik
Fetal	chr11	83262345	83262646	0001000	...N...	Fetal_Merged-chr11-83262496-1	11300	1700020L24Rik
Fetal	chr11	83256416	83256717	0010000	..C....	Fetal_Merged-chr11-83256567-1	5371	1700020L24Rik
Fetal	chr11	83253797	83254199	0010010	..C..T.	Fetal_Merged-chr11-83253998-2	2802	1700020L24Rik
Fetal	chr11	83255006	83255307	0000001	......E	Fetal_Merged-chr11-83255157-1	3961	1700020L24Rik
Fetal	chr9	120716041	120716342	1000000	G......	Fetal_Merged-chr9-120716192-1	108176	1700020M21Rik
Fetal	chr9	120775843	120776263	1111111	GACNSTE	Fetal_Merged-chr9-120776062-7	48315	1700020M21Rik
Fetal	chr9	120815008	120815309	1000000	G......	Fetal_Merged-chr9-120815159-1	9209	1700020M21Rik
Fetal	chr9	120756827	120757128	0000001	......E	Fetal_Merged-chr9-120756978-1	67390	1700020M21Rik
Fetal	chr9	120721998	120722299	1000000	G......	Fetal_Merged-chr9-120722149-1	102219	1700020M21Rik
Fetal	chr9	120687679	120688057	0000011	.....TE	Fetal_Merged-chr9-120687868-2	136500	1700020M21Rik
Fetal	chr9	120692922	120693223	0000010	.....T.	Fetal_Merged-chr9-120693073-1	131295	1700020M21Rik
Fetal	chr9	120815635	120815936	0000001	......E	Fetal_Merged-chr9-120815786-1	8582	1700020M21Rik
Fetal	chr9	120694658	120694959	0000100	....S..	Fetal_Merged-chr9-120694809-1	129559	1700020M21Rik
Fetal	chr9	120757960	120758261	0000100	....S..	Fetal_Merged-chr9-120758111-1	66257	1700020M21Rik
Fetal	chr9	120711043	120711344	0000100	....S..	Fetal_Merged-chr9-120711194-1	113174	1700020M21Rik
Fetal	chr9	120685613	120685914	1000000	G......	Fetal_Merged-chr9-120685764-1	138604	1700020M21Rik
Fetal	chr9	120730286	120730587	0000001	......E	Fetal_Merged-chr9-120730437-1	93931	1700020M21Rik
Fetal	chr9	120778597	120779017	0111011	.ACN.TE	Fetal_Merged-chr9-120778810-5	45561	1700020M21Rik
Fetal	chr9	120824206	120824507	1000000	G......	Fetal_Merged-chr9-120824357-1	11	1700020M21Rik
Fetal	chr10	21356441	21356832	1101010	GA.N.T.	Fetal_Merged-chr10-21356632-4	43686	1700020N01Rik
Fetal	chr10	21270640	21270941	1000000	G......	Fetal_Merged-chr10-21270791-1	-42160	1700020N01Rik
Fetal	chr10	21213534	21213835	0100000	.A.....	Fetal_Merged-chr10-21213685-1	-99266	1700020N01Rik
Fetal	chr10	21326751	21327151	0011001	..CN..E	Fetal_Merged-chr10-21326944-3	14000	1700020N01Rik
Fetal	chr10	21325560	21325861	0000100	....S..	Fetal_Merged-chr10-21325711-1	12760	1700020N01Rik
Fetal	chr10	21265344	21265645	1000000	G......	Fetal_Merged-chr10-21265495-1	-47456	1700020N01Rik
Fetal	chr10	21324844	21325145	0000010	.....T.	Fetal_Merged-chr10-21324995-1	12044	1700020N01Rik
Fetal	chr10	21338610	21338911	0000001	......E	Fetal_Merged-chr10-21338761-1	25810	1700020N01Rik
Fetal	chr10	21320799	21321100	1000000	G......	Fetal_Merged-chr10-21320950-1	7999	1700020N01Rik
Fetal	chr10	21356058	21356359	0010000	..C....	Fetal_Merged-chr10-21356209-1	43258	1700020N01Rik
Fetal	chr10	21345579	21345880	0100000	.A.....	Fetal_Merged-chr10-21345730-1	32779	1700020N01Rik
Fetal	chr10	21297454	21297903	0011001	..CN..E	Fetal_Merged-chr10-21297701-3	-15272	1700020N01Rik
Fetal	chr10	21268687	21268988	1000000	G......	Fetal_Merged-chr10-21268838-1	-44113	1700020N01Rik
Fetal	chr10	21296995	21297296	0000010	.....T.	Fetal_Merged-chr10-21297146-1	-15805	1700020N01Rik
Fetal	chr10	21234640	21234941	1000000	G......	Fetal_Merged-chr10-21234791-1	-78160	1700020N01Rik
Fetal	chr10	21350561	21351085	1010010	G.C..T.	Fetal_Merged-chr10-21350846-3	37872	1700020N01Rik
Fetal	chrX	67090263	67090564	1000000	G......	Fetal_Merged-chrX-67090414-1	-108042	1700020N15Rik
Fetal	chrX	66942833	66943138	0011000	..CN...	Fetal_Merged-chrX-66942986-2	-255470	1700020N15Rik
Fetal	chrX	67134778	67135161	1000010	G....T.	Fetal_Merged-chrX-67134970-2	-63486	1700020N15Rik
Fetal	chrX	66981592	66981893	0000001	......E	Fetal_Merged-chrX-66981743-1	-216713	1700020N15Rik
Fetal	chrX	67100613	67100932	1100000	GA.....	Fetal_Merged-chrX-67100773-2	-97683	1700020N15Rik
Fetal	chrX	66998134	66998722	1000010	G....T.	Fetal_Merged-chrX-66998428-2	-200028	1700020N15Rik
Fetal	chr10	43253916	43254217	1000000	G......	Fetal_Merged-chr10-43254067-1	6733	1700021F05Rik
Fetal	chr10	43260251	43260953	1101110	GA.NST.	Fetal_Merged-chr10-43260649-5	198	1700021F05Rik
Fetal	chr2	173371932	173372233	0000001	......E	Fetal_Merged-chr2-173372083-1	23990	1700021F07Rik
Fetal	chr2	173340731	173341032	1000000	G......	Fetal_Merged-chr2-173340882-1	-7211	1700021F07Rik
Fetal	chr4	134009739	134010040	0000001	......E	Fetal_Merged-chr4-134009890-1	-3804	1700021N21Rik
Fetal	chr5	24130142	24130465	0011000	..CN...	Fetal_Merged-chr5-24130304-2	-20967	1700022A21Rik
Fetal	chr5	24157798	24158219	0010001	..C...E	Fetal_Merged-chr5-24158009-2	6738	1700022A21Rik
Fetal	chr15	45934344	45934645	0100000	.A.....	Fetal_Merged-chr15-45934495-1	-221636	1700022A22Rik
Fetal	chr15	45887261	45887562	0000001	......E	Fetal_Merged-chr15-45887412-1	-268719	1700022A22Rik
Fetal	chr10	61142625	61143119	0011010	..CN.T.	Fetal_Merged-chr10-61142895-3	166	1700022H01Rik
Fetal	chr12	9445612	9445913	1000000	G......	Fetal_Merged-chr12-9445763-1	131628	1700022H16Rik
Fetal	chr12	9471857	9472158	0000001	......E	Fetal_Merged-chr12-9472008-1	105383	1700022H16Rik
Fetal	chr12	9576820	9577121	1000000	G......	Fetal_Merged-chr12-9576971-1	420	1700022H16Rik
Fetal	chr4	42986711	42987012	1000000	G......	Fetal_Merged-chr4-42986862-1	4044	1700022I11Rik
Fetal	chr4	42974473	42974774	0001000	...N...	Fetal_Merged-chr4-42974624-1	-8194	1700022I11Rik
Fetal	chr4	42976698	42976999	0000010	.....T.	Fetal_Merged-chr4-42976849-1	-5969	1700022I11Rik
Fetal	chr11	109721980	109722281	1000000	G......	Fetal_Merged-chr11-109722131-1	14939	1700023C21Rik
Fetal	chr11	109771151	109771452	0100000	.A.....	Fetal_Merged-chr11-109771302-1	64110	1700023C21Rik
Fetal	chr11	109775655	109775956	0000001	......E	Fetal_Merged-chr11-109775806-1	68614	1700023C21Rik
Fetal	chr10	64771807	64772108	0000010	.....T.	Fetal_Merged-chr10-64771958-1	814854	1700023F02Rik
Fetal	chr10	64637606	64637907	0000100	....S..	Fetal_Merged-chr10-64637757-1	949055	1700023F02Rik
Fetal	chr10	64924765	64925066	0000100	....S..	Fetal_Merged-chr10-64924916-1	661896	1700023F02Rik
Fetal	chr10	65569012	65569313	0000001	......E	Fetal_Merged-chr10-65569163-1	17649	1700023F02Rik
Fetal	chr14	124251770	124252071	0010000	..C....	Fetal_Merged-chr14-124251921-1	-134936	1700024B18Rik
Fetal	chr13	3500120	3500572	1010001	G.C...E	Fetal_Merged-chr13-3500370-3	3050	1700024F13Rik
Fetal	chr13	3515219	3515556	0011000	..CN...	Fetal_Merged-chr13-3515388-2	18092	1700024F13Rik
Fetal	chr14	33194937	33195251	0010010	..C..T.	Fetal_Merged-chr14-33195094-2	6465	1700024G13Rik
Fetal	chr13	63759850	63760151	0000001	......E	Fetal_Merged-chr13-63760001-1	75605	1700024I08Rik
Fetal	chr13	63825624	63825936	0010001	..C...E	Fetal_Merged-chr13-63825780-2	9826	1700024I08Rik
Fetal	chr13	63783745	63784046	1000000	G......	Fetal_Merged-chr13-63783896-1	51710	1700024I08Rik
Fetal	chr13	63797952	63798253	1000000	G......	Fetal_Merged-chr13-63798103-1	37503	1700024I08Rik
Fetal	chr13	63760831	63761132	0000001	......E	Fetal_Merged-chr13-63760982-1	74624	1700024I08Rik
Fetal	chr13	63820656	63820957	0001000	...N...	Fetal_Merged-chr13-63820807-1	14799	1700024I08Rik
Fetal	chr13	63794868	63795301	0011001	..CN..E	Fetal_Merged-chr13-63795088-3	40521	1700024I08Rik
Fetal	chr13	63865745	63866046	0000001	......E	Fetal_Merged-chr13-63865896-1	-30290	1700024I08Rik
Fetal	chr13	63800979	63801280	0000001	......E	Fetal_Merged-chr13-63801130-1	34476	1700024I08Rik
Fetal	chr13	99788837	99789181	1001000	G..N...	Fetal_Merged-chr13-99789009-2	-34489	1700024P04Rik
Fetal	chr13	99741636	99741937	0000100	....S..	Fetal_Merged-chr13-99741787-1	12733	1700024P04Rik
Fetal	chr13	99738465	99738766	1000000	G......	Fetal_Merged-chr13-99738616-1	15904	1700024P04Rik
Fetal	chr4	104612237	104612538	1000000	G......	Fetal_Merged-chr4-104612388-1	26327	1700024P16Rik
Fetal	chr4	104584303	104584604	1000000	G......	Fetal_Merged-chr4-104584454-1	-1607	1700024P16Rik
Fetal	chr4	104645620	104645921	0000100	....S..	Fetal_Merged-chr4-104645771-1	59710	1700024P16Rik
Fetal	chr2	164986014	164986315	0000001	......E	Fetal_Merged-chr2-164986165-1	-69915	1700025C18Rik
Fetal	chr2	164961656	164961957	1000000	G......	Fetal_Merged-chr2-164961807-1	-45557	1700025C18Rik
Fetal	chr2	164900509	164900810	0000010	.....T.	Fetal_Merged-chr2-164900660-1	15590	1700025C18Rik
Fetal	chr2	164978521	164978854	0100010	.A...T.	Fetal_Merged-chr2-164978688-2	-62438	1700025C18Rik
Fetal	chr2	164926375	164926677	0001010	...N.T.	Fetal_Merged-chr2-164926526-2	-10276	1700025C18Rik
Fetal	chr2	164984606	164984907	0000001	......E	Fetal_Merged-chr2-164984757-1	-68507	1700025C18Rik
Fetal	chr2	164965889	164966299	1000011	G....TE	Fetal_Merged-chr2-164966110-3	-49844	1700025C18Rik
Fetal	chr10	118848198	118848543	0011001	..CN..E	Fetal_Merged-chr10-118848375-3	-2129	1700025F24Rik
Fetal	chr10	118830261	118830562	0001000	...N...	Fetal_Merged-chr10-118830412-1	-20088	1700025F24Rik
Fetal	chr1	153937940	153938241	0010000	..C....	Fetal_Merged-chr1-153938091-1	-641	1700025G04Rik
Fetal	chr1	153971718	153972019	0000100	....S..	Fetal_Merged-chr1-153971869-1	-34419	1700025G04Rik
Fetal	chr1	153804823	153805124	0000001	......E	Fetal_Merged-chr1-153804974-1	132476	1700025G04Rik
Fetal	chr1	153897514	153897815	0001000	...N...	Fetal_Merged-chr1-153897665-1	39785	1700025G04Rik
Fetal	chr1	153945321	153945622	0000001	......E	Fetal_Merged-chr1-153945472-1	-8022	1700025G04Rik
Fetal	chr1	153929235	153929536	0000001	......E	Fetal_Merged-chr1-153929386-1	8064	1700025G04Rik
Fetal	chr1	154066254	154066555	0000100	....S..	Fetal_Merged-chr1-154066405-1	-128955	1700025G04Rik
Fetal	chr1	153862695	153863152	1001011	G..N.TE	Fetal_Merged-chr1-153862904-4	74526	1700025G04Rik
Fetal	chr1	153898958	153899259	1000000	G......	Fetal_Merged-chr1-153899109-1	38341	1700025G04Rik
Fetal	chr1	153950218	153950519	1000000	G......	Fetal_Merged-chr1-153950369-1	-12919	1700025G04Rik
Fetal	chr1	153822017	153822367	0011000	..CN...	Fetal_Merged-chr1-153822192-2	115258	1700025G04Rik
Fetal	chr1	153937267	153937592	0011000	..CN...	Fetal_Merged-chr1-153937430-2	20	1700025G04Rik
Fetal	chr1	153875567	153875868	0000001	......E	Fetal_Merged-chr1-153875718-1	61732	1700025G04Rik
Fetal	chr1	153786606	153787485	1010011	G.C..TE	Fetal_Merged-chr1-153787007-4	150404	1700025G04Rik
Fetal	chr1	153987362	153987663	1000000	G......	Fetal_Merged-chr1-153987513-1	-50063	1700025G04Rik
Fetal	chr1	153896633	153897051	1011010	G.CN.T.	Fetal_Merged-chr1-153896854-4	40608	1700025G04Rik
Fetal	chr1	153800354	153801103	1010101	G.C.S.E	Fetal_Merged-chr1-153800788-4	136721	1700025G04Rik
Fetal	chr1	154004747	154005462	0010011	..C..TE	Fetal_Merged-chr1-154005099-3	-67655	1700025G04Rik
Fetal	chr1	154070737	154071109	1110010	GAC..T.	Fetal_Merged-chr1-154070917-4	-133473	1700025G04Rik
Fetal	chr1	153827203	153827504	0100000	.A.....	Fetal_Merged-chr1-153827354-1	110096	1700025G04Rik
Fetal	chr1	153798691	153798992	0000010	.....T.	Fetal_Merged-chr1-153798842-1	138608	1700025G04Rik
Fetal	chr1	153935880	153936440	1011011	G.CN.TE	Fetal_Merged-chr1-153936211-5	1290	1700025G04Rik
Fetal	chr1	153937603	153937904	1000000	G......	Fetal_Merged-chr1-153937754-1	-304	1700025G04Rik
Fetal	chr1	153793513	153793814	0000001	......E	Fetal_Merged-chr1-153793664-1	143786	1700025G04Rik
Fetal	chr1	153790433	153790734	1000000	G......	Fetal_Merged-chr1-153790584-1	146866	1700025G04Rik
Fetal	chr1	154015302	154015765	1011100	G.CNS..	Fetal_Merged-chr1-154015523-4	-78084	1700025G04Rik
Fetal	chr1	153977527	153977974	1011011	G.CN.TE	Fetal_Merged-chr1-153977748-5	-40301	1700025G04Rik
Fetal	chr1	153938406	153938707	0000001	......E	Fetal_Merged-chr1-153938557-1	-1107	1700025G04Rik
Fetal	chr1	153833539	153833870	0011100	..CNS..	Fetal_Merged-chr1-153833703-3	103745	1700025G04Rik
Fetal	chr1	154011350	154011680	1010011	G.C..TE	Fetal_Merged-chr1-154011512-4	-74065	1700025G04Rik
Fetal	chr1	153813289	153813590	1000000	G......	Fetal_Merged-chr1-153813440-1	124010	1700025G04Rik
Fetal	chr1	153886764	153887065	0000010	.....T.	Fetal_Merged-chr1-153886915-1	50535	1700025G04Rik
Fetal	chr1	153910494	153910883	0010001	..C...E	Fetal_Merged-chr1-153910689-2	26761	1700025G04Rik
Fetal	chr1	153931045	153931346	0100000	.A.....	Fetal_Merged-chr1-153931196-1	6254	1700025G04Rik
Fetal	chr7	128777790	128778091	0000001	......E	Fetal_Merged-chr7-128777941-1	44524	1700025J12Rik
Fetal	chr7	128782331	128782632	0000001	......E	Fetal_Merged-chr7-128782482-1	49065	1700025J12Rik
Fetal	chr7	128745247	128745548	0000001	......E	Fetal_Merged-chr7-128745398-1	11981	1700025J12Rik
Fetal	chr17	54892911	54893212	1000000	G......	Fetal_Merged-chr17-54893062-1	-383663	1700025K24Rik
Fetal	chr5	73661812	73662266	0111001	.ACN..E	Fetal_Merged-chr5-73662028-4	13384	1700025M24Rik
Fetal	chr5	73671593	73671894	0000001	......E	Fetal_Merged-chr5-73671744-1	3679	1700025M24Rik
Fetal	chr5	73663948	73664249	0000001	......E	Fetal_Merged-chr5-73664099-1	11324	1700025M24Rik
Fetal	chr6	38975061	38975362	1000000	G......	Fetal_Merged-chr6-38975212-1	42373	1700025N23Rik
Fetal	chr6	38969313	38969654	1010010	G.C..T.	Fetal_Merged-chr6-38969489-3	48101	1700025N23Rik
Fetal	chr2	132332928	132333229	0000001	......E	Fetal_Merged-chr2-132333079-1	16615	1700026D11Rik
Fetal	chr2	132342154	132342455	1000000	G......	Fetal_Merged-chr2-132342305-1	25841	1700026D11Rik
Fetal	chr1	73134501	73134878	0000011	.....TE	Fetal_Merged-chr1-73134690-2	63530	1700027A15Rik
Fetal	chr1	73085062	73085447	1000010	G....T.	Fetal_Merged-chr1-73085255-2	14095	1700027A15Rik
Fetal	chr1	73246642	73246943	1000000	G......	Fetal_Merged-chr1-73246793-1	175633	1700027A15Rik
Fetal	chr1	73208959	73209260	0000001	......E	Fetal_Merged-chr1-73209110-1	137950	1700027A15Rik
Fetal	chr1	73173076	73173377	0000001	......E	Fetal_Merged-chr1-73173227-1	102067	1700027A15Rik
Fetal	chr1	73237478	73237783	0000101	....S.E	Fetal_Merged-chr1-73237631-2	166471	1700027A15Rik
Fetal	chr1	73235371	73235672	1000000	G......	Fetal_Merged-chr1-73235522-1	164362	1700027A15Rik
Fetal	chr1	73085713	73086014	0000001	......E	Fetal_Merged-chr1-73085864-1	14704	1700027A15Rik
Fetal	chr1	73089952	73090253	0100000	.A.....	Fetal_Merged-chr1-73090103-1	18943	1700027A15Rik
Fetal	chr1	73135032	73135333	0000001	......E	Fetal_Merged-chr1-73135183-1	64023	1700027A15Rik
Fetal	chr1	73090316	73090719	1011010	G.CN.T.	Fetal_Merged-chr1-73090515-4	19358	1700027A15Rik
Fetal	chr1	73152348	73152649	0100000	.A.....	Fetal_Merged-chr1-73152499-1	81339	1700027A15Rik
Fetal	chr1	73172541	73172842	0000010	.....T.	Fetal_Merged-chr1-73172692-1	101532	1700027A15Rik
Fetal	chr1	73130520	73130830	0000110	....ST.	Fetal_Merged-chr1-73130675-2	59515	1700027A15Rik
Fetal	chr1	73073398	73073699	0000010	.....T.	Fetal_Merged-chr1-73073549-1	2389	1700027A15Rik
Fetal	chr1	73121793	73122094	1000000	G......	Fetal_Merged-chr1-73121944-1	50784	1700027A15Rik
Fetal	chr5	64758689	64759052	0011011	..CN.TE	Fetal_Merged-chr5-64758860-4	100310	1700027F09Rik
Fetal	chr5	64747150	64747451	1000000	G......	Fetal_Merged-chr5-64747301-1	111880	1700027F09Rik
Fetal	chr5	64780518	64781019	1101101	GA.NS.E	Fetal_Merged-chr5-64780756-5	78412	1700027F09Rik
Fetal	chr5	64773652	64774096	1010001	G.C...E	Fetal_Merged-chr5-64773866-3	85307	1700027F09Rik
Fetal	chr3	45359687	45359988	1000000	G......	Fetal_Merged-chr3-45359838-1	-116607	1700027H10Rik
Fetal	chr9	36494939	36495240	1000000	G......	Fetal_Merged-chr9-36495090-1	5684	1700027I24Rik
Fetal	chr10	43459527	43459891	0111011	.ACN.TE	Fetal_Merged-chr10-43459696-5	-6255	1700027J07Rik
Fetal	chr10	43438484	43438875	0000101	....S.E	Fetal_Merged-chr10-43438680-2	-27284	1700027J07Rik
Fetal	chr10	43499983	43500335	1000001	G.....E	Fetal_Merged-chr10-43500159-2	34195	1700027J07Rik
Fetal	chr10	43466014	43466315	0000001	......E	Fetal_Merged-chr10-43466165-1	201	1700027J07Rik
Fetal	chr10	43413691	43413992	0000001	......E	Fetal_Merged-chr10-43413842-1	-52122	1700027J07Rik
Fetal	chr10	43414488	43414789	1000000	G......	Fetal_Merged-chr10-43414639-1	-51325	1700027J07Rik
Fetal	chr10	43460021	43460322	0000010	.....T.	Fetal_Merged-chr10-43460172-1	-5792	1700027J07Rik
Fetal	chr10	43443071	43443575	0001010	...N.T.	Fetal_Merged-chr10-43443323-2	-22641	1700027J07Rik
Fetal	chr10	43408981	43409282	0100000	.A.....	Fetal_Merged-chr10-43409132-1	-56832	1700027J07Rik
Fetal	chr5	112582862	112583163	1000000	G......	Fetal_Merged-chr5-112583013-1	-52770	1700028D13Rik
Fetal	chr5	112441890	112442191	1000000	G......	Fetal_Merged-chr5-112442041-1	-193742	1700028D13Rik
Fetal	chr5	112453248	112453549	1000000	G......	Fetal_Merged-chr5-112453399-1	-182384	1700028D13Rik
Fetal	chr5	152171014	152171539	0110110	.AC.ST.	Fetal_Merged-chr5-152171306-4	27	1700028E10Rik
Fetal	chr5	152086050	152086351	1000000	G......	Fetal_Merged-chr5-152086201-1	-85049	1700028E10Rik
Fetal	chr5	152170052	152170353	1000000	G......	Fetal_Merged-chr5-152170203-1	-1047	1700028E10Rik
Fetal	chr5	152170425	152170761	0001001	...N..E	Fetal_Merged-chr5-152170593-2	-657	1700028E10Rik
Fetal	chr5	152118438	152119003	0010011	..C..TE	Fetal_Merged-chr5-152118704-3	-52529	1700028E10Rik
Fetal	chr10	82274621	82274931	1010000	G.C....	Fetal_Merged-chr10-82274776-2	-92	1700028I16Rik
Fetal	chr10	82258182	82258483	0000001	......E	Fetal_Merged-chr10-82258333-1	-16535	1700028I16Rik
Fetal	chr10	82261235	82261567	0000011	.....TE	Fetal_Merged-chr10-82261401-2	-13467	1700028I16Rik
Fetal	chr5	107978063	107978383	0011011	..CN.TE	Fetal_Merged-chr5-107978224-4	14493	1700028K03Rik
Fetal	chr5	107973436	107973737	0000010	.....T.	Fetal_Merged-chr5-107973587-1	9857	1700028K03Rik
Fetal	chr3	83172511	83172816	1000001	G.....E	Fetal_Merged-chr3-83172664-2	205376	1700028M03Rik
Fetal	chr3	83254569	83255007	1010001	G.C...E	Fetal_Merged-chr3-83254801-3	123252	1700028M03Rik
Fetal	chr3	83250054	83250553	1011001	G.CN..E	Fetal_Merged-chr3-83250287-4	127736	1700028M03Rik
Fetal	chr3	83156680	83156981	0010000	..C....	Fetal_Merged-chr3-83156831-1	221209	1700028M03Rik
Fetal	chr3	83357811	83358112	1000000	G......	Fetal_Merged-chr3-83357962-1	20078	1700028M03Rik
Fetal	chr3	83174704	83175087	1111111	GACNSTE	Fetal_Merged-chr3-83174885-7	203144	1700028M03Rik
Fetal	chr19	23648240	23648573	0111000	.ACN...	Fetal_Merged-chr19-23648410-3	78895	1700028P14Rik
Fetal	chr19	23688737	23689091	1010000	G.C....	Fetal_Merged-chr19-23688914-2	38388	1700028P14Rik
Fetal	chr19	23732030	23732404	1010001	G.C...E	Fetal_Merged-chr19-23732221-3	-4915	1700028P14Rik
Fetal	chr2	171465020	171465572	1000011	G....TE	Fetal_Merged-chr2-171465317-3	323003	1700028P15Rik
Fetal	chr2	171795076	171795419	1000001	G.....E	Fetal_Merged-chr2-171795248-2	-6949	1700028P15Rik
Fetal	chr2	171568566	171568896	0011011	..CN.TE	Fetal_Merged-chr2-171568730-4	219568	1700028P15Rik
Fetal	chr2	171764562	171765084	1010010	G.C..T.	Fetal_Merged-chr2-171764846-3	23476	1700028P15Rik
Fetal	chr2	171503699	171504000	1000000	G......	Fetal_Merged-chr2-171503850-1	284449	1700028P15Rik
Fetal	chr2	171207724	171208025	1000000	G......	Fetal_Merged-chr2-171207875-1	580424	1700028P15Rik
Fetal	chr2	171206868	171207169	0000010	.....T.	Fetal_Merged-chr2-171207019-1	581280	1700028P15Rik
Fetal	chr2	171764043	171764443	1010011	G.C..TE	Fetal_Merged-chr2-171764241-4	24056	1700028P15Rik
Fetal	chr2	171761602	171761903	0000010	.....T.	Fetal_Merged-chr2-171761753-1	26546	1700028P15Rik
Fetal	chr2	171423253	171423674	1000001	G.....E	Fetal_Merged-chr2-171423464-2	364835	1700028P15Rik
Fetal	chr2	171195307	171195608	0100000	.A.....	Fetal_Merged-chr2-171195458-1	592841	1700028P15Rik
Fetal	chr2	171794022	171794323	0000001	......E	Fetal_Merged-chr2-171794173-1	-5874	1700028P15Rik
Fetal	chr2	171410016	171410317	0000100	....S..	Fetal_Merged-chr2-171410167-1	378132	1700028P15Rik
Fetal	chr2	171501635	171501945	1000010	G....T.	Fetal_Merged-chr2-171501790-2	286509	1700028P15Rik
Fetal	chr2	171672692	171673031	1000010	G....T.	Fetal_Merged-chr2-171672862-2	115437	1700028P15Rik
Fetal	chr2	171698729	171699030	0000010	.....T.	Fetal_Merged-chr2-171698880-1	89419	1700028P15Rik
Fetal	chr2	171190099	171190400	1000000	G......	Fetal_Merged-chr2-171190250-1	598049	1700028P15Rik
Fetal	chr2	171420773	171421074	0100000	.A.....	Fetal_Merged-chr2-171420924-1	367375	1700028P15Rik
Fetal	chr2	171545814	171546115	0000001	......E	Fetal_Merged-chr2-171545965-1	242334	1700028P15Rik
Fetal	chr2	171198919	171199220	1000000	G......	Fetal_Merged-chr2-171199070-1	589229	1700028P15Rik
Fetal	chr2	171494732	171495033	0100000	.A.....	Fetal_Merged-chr2-171494883-1	293416	1700028P15Rik
Fetal	chr2	171197275	171197679	1010010	G.C..T.	Fetal_Merged-chr2-171197484-3	590822	1700028P15Rik
Fetal	chr2	171672316	171672668	0001100	...NS..	Fetal_Merged-chr2-171672492-2	115807	1700028P15Rik
Fetal	chr2	171253422	171253748	0110000	.AC....	Fetal_Merged-chr2-171253585-2	534714	1700028P15Rik
Fetal	chr13	97790753	97791054	0000001	......E	Fetal_Merged-chr13-97790904-1	13413	1700029F12Rik
Fetal	chr13	97765311	97765612	1000000	G......	Fetal_Merged-chr13-97765462-1	38855	1700029F12Rik
Fetal	chr13	97778381	97778724	1000001	G.....E	Fetal_Merged-chr13-97778553-2	25764	1700029F12Rik
Fetal	chr13	97800108	97800409	0000010	.....T.	Fetal_Merged-chr13-97800259-1	4058	1700029F12Rik
Fetal	chr13	97791477	97791778	0010000	..C....	Fetal_Merged-chr13-97791628-1	12689	1700029F12Rik
Fetal	chr13	97777315	97777616	1000000	G......	Fetal_Merged-chr13-97777466-1	26851	1700029F12Rik
Fetal	chr13	97755549	97755850	1000000	G......	Fetal_Merged-chr13-97755700-1	48617	1700029F12Rik
Fetal	chr13	97779993	97780344	0110100	.AC.S..	Fetal_Merged-chr13-97780165-3	24148	1700029F12Rik
Fetal	chr13	97791814	97792174	1100011	GA...TE	Fetal_Merged-chr13-97791996-4	12323	1700029F12Rik
Fetal	chr13	97804053	97804354	1000000	G......	Fetal_Merged-chr13-97804204-1	113	1700029F12Rik
Fetal	chr8	13606012	13606465	1100010	GA...T.	Fetal_Merged-chr8-13606237-3	-43778	1700029H14Rik
Fetal	chr8	13586637	13586938	1000000	G......	Fetal_Merged-chr8-13586788-1	-24327	1700029H14Rik
Fetal	chr8	13614227	13614528	0000100	....S..	Fetal_Merged-chr8-13614378-1	-51917	1700029H14Rik
Fetal	chr8	13551090	13551391	0000001	......E	Fetal_Merged-chr8-13551241-1	11220	1700029H14Rik
Fetal	chr8	13615082	13615383	1000000	G......	Fetal_Merged-chr8-13615233-1	-52772	1700029H14Rik
Fetal	chr8	13612345	13612646	0000010	.....T.	Fetal_Merged-chr8-13612496-1	-50035	1700029H14Rik
Fetal	chr8	13530956	13531445	1001001	G..N..E	Fetal_Merged-chr8-13531206-3	31260	1700029H14Rik
Fetal	chr8	13529845	13530147	0001010	...N.T.	Fetal_Merged-chr8-13529996-2	32465	1700029H14Rik
Fetal	chr8	13617164	13617465	0000100	....S..	Fetal_Merged-chr8-13617315-1	-54854	1700029H14Rik
Fetal	chr8	13589106	13589407	1000000	G......	Fetal_Merged-chr8-13589257-1	-26796	1700029H14Rik
Fetal	chr8	13597663	13598134	1110101	GAC.S.E	Fetal_Merged-chr8-13597870-5	-35438	1700029H14Rik
Fetal	chr16	93454509	93454810	1000000	G......	Fetal_Merged-chr16-93454660-1	4457	1700029J03Rik
Fetal	chr16	93445556	93445857	0000001	......E	Fetal_Merged-chr16-93445707-1	13410	1700029J03Rik
Fetal	chr16	93462235	93462537	1100000	GA.....	Fetal_Merged-chr16-93462386-2	-3269	1700029J03Rik
Fetal	chr16	93423302	93423603	0000010	.....T.	Fetal_Merged-chr16-93423453-1	35664	1700029J03Rik
Fetal	chr16	93456374	93456675	1000000	G......	Fetal_Merged-chr16-93456525-1	2592	1700029J03Rik
Fetal	chr16	93443179	93443480	0100000	.A.....	Fetal_Merged-chr16-93443330-1	15787	1700029J03Rik
Fetal	chr16	93516956	93517257	1000000	G......	Fetal_Merged-chr16-93517107-1	-57990	1700029J03Rik
Fetal	chr16	93424905	93425206	1000000	G......	Fetal_Merged-chr16-93425056-1	34061	1700029J03Rik
Fetal	chr8	47060390	47060949	0101101	.A.NS.E	Fetal_Merged-chr8-47060722-4	-64	1700029J07Rik
Fetal	chr4	135209183	135209655	0110111	.AC.STE	Fetal_Merged-chr4-135209395-5	26849	1700029M20Rik
Fetal	chr4	135208837	135209138	0001000	...N...	Fetal_Merged-chr4-135208988-1	26418	1700029M20Rik
Fetal	chr4	135185039	135185388	1011000	G.CN...	Fetal_Merged-chr4-135185213-3	2644	1700029M20Rik
Fetal	chr4	135200963	135201542	1100011	GA...TE	Fetal_Merged-chr4-135201246-4	18683	1700029M20Rik
Fetal	chr4	135160140	135160477	0001010	...N.T.	Fetal_Merged-chr4-135160309-2	-22261	1700029M20Rik
Fetal	chr4	135211390	135211691	0000001	......E	Fetal_Merged-chr4-135211541-1	28971	1700029M20Rik
Fetal	chr4	135168192	135168638	0011011	..CN.TE	Fetal_Merged-chr4-135168432-4	-14155	1700029M20Rik
Fetal	chr13	44451177	44451617	1011001	G.CN..E	Fetal_Merged-chr13-44451425-4	-83699	1700029N11Rik
Fetal	chr13	44515234	44515590	1000010	G....T.	Fetal_Merged-chr13-44515412-2	-19684	1700029N11Rik
Fetal	chr13	44597261	44597856	1111100	GACNS..	Fetal_Merged-chr13-44597599-5	62463	1700029N11Rik
Fetal	chr13	44467887	44468188	0100000	.A.....	Fetal_Merged-chr13-44468038-1	-67058	1700029N11Rik
Fetal	chr13	44640166	44640580	0110010	.AC..T.	Fetal_Merged-chr13-44640389-3	105277	1700029N11Rik
Fetal	chr13	44457686	44457995	0010010	..C..T.	Fetal_Merged-chr13-44457841-2	-77255	1700029N11Rik
Fetal	chr13	44664835	44665137	0001010	...N.T.	Fetal_Merged-chr13-44664986-2	129890	1700029N11Rik
Fetal	chr13	44495189	44495490	0001000	...N...	Fetal_Merged-chr13-44495340-1	-39756	1700029N11Rik
Fetal	chr13	44655158	44655459	0000001	......E	Fetal_Merged-chr13-44655309-1	120213	1700029N11Rik
Fetal	chr13	44434487	44434950	0001010	...N.T.	Fetal_Merged-chr13-44434719-2	-100377	1700029N11Rik
Fetal	chr13	44464561	44464862	1000000	G......	Fetal_Merged-chr13-44464712-1	-70384	1700029N11Rik
Fetal	chr13	44512929	44513230	1000000	G......	Fetal_Merged-chr13-44513080-1	-22016	1700029N11Rik
Fetal	chr13	44547164	44547486	1000001	G.....E	Fetal_Merged-chr13-44547325-2	12229	1700029N11Rik
Fetal	chr13	44499345	44499718	0011110	..CNST.	Fetal_Merged-chr13-44499543-4	-35564	1700029N11Rik
Fetal	chr13	44562554	44562855	0000001	......E	Fetal_Merged-chr13-44562705-1	27609	1700029N11Rik
Fetal	chr13	44452275	44452576	0000001	......E	Fetal_Merged-chr13-44452426-1	-82670	1700029N11Rik
Fetal	chr13	44504016	44504422	1000001	G.....E	Fetal_Merged-chr13-44504219-2	-30877	1700029N11Rik
Fetal	chr13	44478644	44478945	0100000	.A.....	Fetal_Merged-chr13-44478795-1	-56301	1700029N11Rik
Fetal	chr13	44434151	44434452	1000000	G......	Fetal_Merged-chr13-44434302-1	-100794	1700029N11Rik
Fetal	chr13	44674438	44674739	1000000	G......	Fetal_Merged-chr13-44674589-1	139493	1700029N11Rik
Fetal	chr13	44676193	44676494	0010000	..C....	Fetal_Merged-chr13-44676344-1	141248	1700029N11Rik
Fetal	chr13	44560905	44561465	1001010	G..N.T.	Fetal_Merged-chr13-44561219-3	26089	1700029N11Rik
Fetal	chr13	44517856	44518326	0000011	.....TE	Fetal_Merged-chr13-44518091-2	-17005	1700029N11Rik
Fetal	chr13	44677453	44677777	0000011	.....TE	Fetal_Merged-chr13-44677615-2	142519	1700029N11Rik
Fetal	chr13	44587007	44587308	1000000	G......	Fetal_Merged-chr13-44587158-1	52062	1700029N11Rik
Fetal	chr15	81820078	81820479	1011001	G.CN..E	Fetal_Merged-chr15-81820270-4	9309	1700029P11Rik
Fetal	chr15	81812634	81812935	0000001	......E	Fetal_Merged-chr15-81812785-1	1815	1700029P11Rik
Fetal	chr17	29044192	29044493	1000000	G......	Fetal_Merged-chr17-29044343-1	2133	1700030A11Rik
Fetal	chr17	29043761	29044062	1000000	G......	Fetal_Merged-chr17-29043912-1	1702	1700030A11Rik
Fetal	chr12	20202258	20202666	0100010	.A...T.	Fetal_Merged-chr12-20202462-2	619178	1700030C10Rik
Fetal	chr6	117476009	117476467	1011011	G.CN.TE	Fetal_Merged-chr6-117476269-5	225549	1700030F04Rik
Fetal	chr6	117464882	117465215	1011001	G.CN..E	Fetal_Merged-chr6-117465044-4	236738	1700030F04Rik
Fetal	chr6	117410981	117411282	0000001	......E	Fetal_Merged-chr6-117411132-1	290655	1700030F04Rik
Fetal	chr6	117555401	117556112	1111110	GACNST.	Fetal_Merged-chr6-117555850-6	146030	1700030F04Rik
Fetal	chr6	117410223	117410524	0000001	......E	Fetal_Merged-chr6-117410374-1	291413	1700030F04Rik
Fetal	chr6	117502423	117502836	0111101	.ACNS.E	Fetal_Merged-chr6-117502622-5	199157	1700030F04Rik
Fetal	chr6	117516372	117517119	1011010	G.CN.T.	Fetal_Merged-chr6-117516774-4	185041	1700030F04Rik
Fetal	chr6	117415818	117416119	1000000	G......	Fetal_Merged-chr6-117415969-1	285818	1700030F04Rik
Fetal	chr6	117739514	117739815	0000010	.....T.	Fetal_Merged-chr6-117739665-1	-37878	1700030F04Rik
Fetal	chr6	117513695	117513996	0000001	......E	Fetal_Merged-chr6-117513846-1	187941	1700030F04Rik
Fetal	chr6	117566730	117567031	0000010	.....T.	Fetal_Merged-chr6-117566881-1	134906	1700030F04Rik
Fetal	chr6	117517349	117517650	0000100	....S..	Fetal_Merged-chr6-117517500-1	184287	1700030F04Rik
Fetal	chr6	117513155	117513526	1001010	G..N.T.	Fetal_Merged-chr6-117513346-3	188446	1700030F04Rik
Fetal	chr6	117461052	117461353	1000000	G......	Fetal_Merged-chr6-117461203-1	240584	1700030F04Rik
Fetal	chr6	117567056	117567705	1111000	GACN...	Fetal_Merged-chr6-117567382-4	134406	1700030F04Rik
Fetal	chr6	117596551	117596924	1000001	G.....E	Fetal_Merged-chr6-117596738-2	105049	1700030F04Rik
Fetal	chr6	117567762	117568063	0000001	......E	Fetal_Merged-chr6-117567913-1	133874	1700030F04Rik
Fetal	chr6	117555010	117555311	0000001	......E	Fetal_Merged-chr6-117555161-1	146626	1700030F04Rik
Fetal	chr6	117524246	117524547	0100000	.A.....	Fetal_Merged-chr6-117524397-1	177390	1700030F04Rik
Fetal	chr6	117516048	117516349	0000001	......E	Fetal_Merged-chr6-117516199-1	185588	1700030F04Rik
Fetal	chr6	117708576	117708921	0010001	..C...E	Fetal_Merged-chr6-117708749-2	-6962	1700030F04Rik
Fetal	chr6	117560176	117560477	1000000	G......	Fetal_Merged-chr6-117560327-1	141460	1700030F04Rik
Fetal	chr6	117654760	117655061	0000010	.....T.	Fetal_Merged-chr6-117654911-1	46876	1700030F04Rik
Fetal	chr15	99734752	99735075	1001000	G..N...	Fetal_Merged-chr15-99734914-2	27175	1700030F18Rik
Fetal	chr8	119502750	119503092	0000101	....S.E	Fetal_Merged-chr8-119502921-2	-78	1700030J22Rik
Fetal	chr8	74979248	74979549	0000010	.....T.	Fetal_Merged-chr8-74979399-1	11620	1700030K09Rik
Fetal	chr3	136089804	136090115	1001000	G..N...	Fetal_Merged-chr3-136089960-2	22353	1700030L20Rik
Fetal	chr3	136119757	136120058	1000000	G......	Fetal_Merged-chr3-136119908-1	-7595	1700030L20Rik
Fetal	chr3	136085058	136085359	1000000	G......	Fetal_Merged-chr3-136085209-1	27104	1700030L20Rik
Fetal	chr8	124075246	124075594	0001010	...N.T.	Fetal_Merged-chr8-124075420-2	7132	1700030M09Rik
Fetal	chr8	124073997	124074298	0001000	...N...	Fetal_Merged-chr8-124074148-1	5860	1700030M09Rik
Fetal	chr10	116164487	116164788	1000000	G......	Fetal_Merged-chr10-116164638-1	1595	1700030O20Rik
Fetal	chr10	116165018	116165342	0011010	..CN.T.	Fetal_Merged-chr10-116165178-3	1053	1700030O20Rik
Fetal	chr5	82039325	82039745	1111001	GACN..E	Fetal_Merged-chr5-82039540-5	514203	1700031L13Rik
Fetal	chr5	82873415	82873739	1110000	GAC....	Fetal_Merged-chr5-82873576-3	-319839	1700031L13Rik
Fetal	chr5	82790568	82790869	0000001	......E	Fetal_Merged-chr5-82790719-1	-236981	1700031L13Rik
Fetal	chr5	82328912	82329559	1011011	G.CN.TE	Fetal_Merged-chr5-82329178-5	224502	1700031L13Rik
Fetal	chr5	82489500	82489801	0100000	.A.....	Fetal_Merged-chr5-82489651-1	64087	1700031L13Rik
Fetal	chr5	82020121	82020422	1000000	G......	Fetal_Merged-chr5-82020272-1	533466	1700031L13Rik
Fetal	chr5	82195241	82195542	1000000	G......	Fetal_Merged-chr5-82195392-1	358346	1700031L13Rik
Fetal	chr5	82326834	82327135	1000000	G......	Fetal_Merged-chr5-82326985-1	226753	1700031L13Rik
Fetal	chr5	82213838	82214141	0000011	.....TE	Fetal_Merged-chr5-82213990-2	339748	1700031L13Rik
Fetal	chr5	82147023	82147324	0000001	......E	Fetal_Merged-chr5-82147174-1	406564	1700031L13Rik
Fetal	chr5	82209709	82210107	1110011	GAC..TE	Fetal_Merged-chr5-82209899-5	343830	1700031L13Rik
Fetal	chr5	82775665	82776050	1011000	G.CN...	Fetal_Merged-chr5-82775864-3	-222120	1700031L13Rik
Fetal	chr5	82387754	82388089	0011000	..CN...	Fetal_Merged-chr5-82387922-2	165816	1700031L13Rik
Fetal	chr5	82041836	82042137	1000000	G......	Fetal_Merged-chr5-82041987-1	511751	1700031L13Rik
Fetal	chr5	82178387	82178688	1000000	G......	Fetal_Merged-chr5-82178538-1	375200	1700031L13Rik
Fetal	chr5	82147483	82147784	0010000	..C....	Fetal_Merged-chr5-82147634-1	406104	1700031L13Rik
Fetal	chr5	82398868	82399281	0011000	..CN...	Fetal_Merged-chr5-82399075-2	154663	1700031L13Rik
Fetal	chr5	82205080	82205381	0000001	......E	Fetal_Merged-chr5-82205231-1	348507	1700031L13Rik
Fetal	chr5	82346604	82346986	0010001	..C...E	Fetal_Merged-chr5-82346795-2	206943	1700031L13Rik
Fetal	chr5	82103415	82103716	1000000	G......	Fetal_Merged-chr5-82103566-1	450172	1700031L13Rik
Fetal	chr15	98220249	98220568	1010001	G.C...E	Fetal_Merged-chr15-98220409-3	-8467	1700031M16Rik
Fetal	chr12	53664254	53664555	0000001	......E	Fetal_Merged-chr12-53664405-1	38904	1700031P21Rik
Fetal	chr12	53704491	53704813	1110000	GAC....	Fetal_Merged-chr12-53704653-3	-1343	1700031P21Rik
Fetal	chr12	53705555	53705856	1000000	G......	Fetal_Merged-chr12-53705706-1	-2397	1700031P21Rik
Fetal	chr12	53703916	53704297	0000111	....STE	Fetal_Merged-chr12-53704096-3	-798	1700031P21Rik
Fetal	chr18	52826317	52826618	1000000	G......	Fetal_Merged-chr18-52826468-1	20594	1700034E13Rik
Fetal	chr18	52796039	52796340	1000000	G......	Fetal_Merged-chr18-52796190-1	-9684	1700034E13Rik
Fetal	chr5	113051937	113052238	0001000	...N...	Fetal_Merged-chr5-113052088-1	-33072	1700034G24Rik
Fetal	chr5	113101493	113101794	0000001	......E	Fetal_Merged-chr5-113101644-1	-82628	1700034G24Rik
Fetal	chr1	193756617	193756918	0000010	.....T.	Fetal_Merged-chr1-193756768-1	-25362	1700034H15Rik
Fetal	chr6	146909739	146910237	1010001	G.C...E	Fetal_Merged-chr6-146909994-3	-7045	1700034J05Rik
Fetal	chr6	146881631	146881932	0100000	.A.....	Fetal_Merged-chr6-146881782-1	21161	1700034J05Rik
Fetal	chr6	146933195	146933554	1010001	G.C...E	Fetal_Merged-chr6-146933372-3	-30432	1700034J05Rik
Fetal	chr6	146908847	146909148	0000001	......E	Fetal_Merged-chr6-146908998-1	-6055	1700034J05Rik
Fetal	chr6	146914851	146915152	0000001	......E	Fetal_Merged-chr6-146915002-1	-12059	1700034J05Rik
Fetal	chr6	146928548	146928853	0001001	...N..E	Fetal_Merged-chr6-146928701-2	-25758	1700034J05Rik
Fetal	chr6	146925003	146925304	0000001	......E	Fetal_Merged-chr6-146925154-1	-22211	1700034J05Rik
Fetal	chr6	146941390	146941774	1000010	G....T.	Fetal_Merged-chr6-146941582-2	-38639	1700034J05Rik
Fetal	chr6	146924551	146924935	0011000	..CN...	Fetal_Merged-chr6-146924743-2	-21800	1700034J05Rik
Fetal	chr6	146904399	146904700	1000000	G......	Fetal_Merged-chr6-146904550-1	-1607	1700034J05Rik
Fetal	chr6	146927935	146928294	1010001	G.C...E	Fetal_Merged-chr6-146928123-3	-25172	1700034J05Rik
Fetal	chr6	146940908	146941255	1010011	G.C..TE	Fetal_Merged-chr6-146941087-4	-38139	1700034J05Rik
Fetal	chr6	146907197	146907498	0000001	......E	Fetal_Merged-chr6-146907348-1	-4405	1700034J05Rik
Fetal	chr9	93648926	93649518	1000101	G...S.E	Fetal_Merged-chr9-93649243-3	-748651	1700034K08Rik
Fetal	chr9	92949067	92949368	0000010	.....T.	Fetal_Merged-chr9-92949218-1	-48647	1700034K08Rik
Fetal	chr9	92978055	92978356	1000000	G......	Fetal_Merged-chr9-92978206-1	-77635	1700034K08Rik
Fetal	chr9	92846137	92846438	0000100	....S..	Fetal_Merged-chr9-92846288-1	54283	1700034K08Rik
Fetal	chr1	9737845	9738225	0011100	..CNS..	Fetal_Merged-chr1-9738027-3	306	1700034P13Rik
Fetal	chr3	85079047	85079407	1111011	GACN.TE	Fetal_Merged-chr3-85079227-6	-42214	1700036G14Rik
Fetal	chr3	85018907	85019208	0100000	.A.....	Fetal_Merged-chr3-85019058-1	-102383	1700036G14Rik
Fetal	chr3	85195655	85195956	0000001	......E	Fetal_Merged-chr3-85195806-1	74365	1700036G14Rik
Fetal	chr3	85016685	85016986	0000001	......E	Fetal_Merged-chr3-85016836-1	-104605	1700036G14Rik
Fetal	chr3	85176895	85177348	1010111	G.C.STE	Fetal_Merged-chr3-85177146-5	55681	1700036G14Rik
Fetal	chr3	85191073	85191434	1000001	G.....E	Fetal_Merged-chr3-85191254-2	69813	1700036G14Rik
Fetal	chr3	85166858	85167234	0011001	..CN..E	Fetal_Merged-chr3-85167057-3	45605	1700036G14Rik
Fetal	chr3	85182266	85182919	1001001	G..N..E	Fetal_Merged-chr3-85182566-3	61152	1700036G14Rik
Fetal	chr3	84953370	84953736	1110110	GAC.ST.	Fetal_Merged-chr3-84953556-5	-167888	1700036G14Rik
Fetal	chr3	85114644	85114945	0100000	.A.....	Fetal_Merged-chr3-85114795-1	-6646	1700036G14Rik
Fetal	chr3	85076318	85076694	1000011	G....TE	Fetal_Merged-chr3-85076507-3	-44935	1700036G14Rik
Fetal	chr3	85125036	85125350	0001010	...N.T.	Fetal_Merged-chr3-85125193-2	3752	1700036G14Rik
Fetal	chr3	85181773	85182189	0010010	..C..T.	Fetal_Merged-chr3-85181981-2	60540	1700036G14Rik
Fetal	chr3	85143240	85143823	1000100	G...S..	Fetal_Merged-chr3-85143532-2	22091	1700036G14Rik
Fetal	chr3	85048987	85049288	0000010	.....T.	Fetal_Merged-chr3-85049138-1	-72303	1700036G14Rik
Fetal	chr3	84949571	84949872	0000001	......E	Fetal_Merged-chr3-84949722-1	-171719	1700036G14Rik
Fetal	chr3	85040634	85040935	0000010	.....T.	Fetal_Merged-chr3-85040785-1	-80656	1700036G14Rik
Fetal	chr3	84978383	84978684	0000001	......E	Fetal_Merged-chr3-84978534-1	-142907	1700036G14Rik
Fetal	chr3	85173221	85173582	1001011	G..N.TE	Fetal_Merged-chr3-85173400-4	51961	1700036G14Rik
Fetal	chr3	85138573	85138874	1000000	G......	Fetal_Merged-chr3-85138724-1	17283	1700036G14Rik
Fetal	chr3	85172258	85172559	0010000	..C....	Fetal_Merged-chr3-85172409-1	50968	1700036G14Rik
Fetal	chr3	85085682	85085983	1000000	G......	Fetal_Merged-chr3-85085833-1	-35608	1700036G14Rik
Fetal	chr3	85097259	85097560	0000001	......E	Fetal_Merged-chr3-85097410-1	-24031	1700036G14Rik
Fetal	chr3	85069704	85070028	0110000	.AC....	Fetal_Merged-chr3-85069866-2	-51575	1700036G14Rik
Fetal	chr2	130981973	130982274	0000001	......E	Fetal_Merged-chr2-130982124-1	3632	1700037H04Rik
Fetal	chr2	130986611	130986912	1000000	G......	Fetal_Merged-chr2-130986762-1	-945	1700037H04Rik
Fetal	chr19	44955590	44955948	0001010	...N.T.	Fetal_Merged-chr19-44955769-2	-45341	1700039E22Rik
Fetal	chr19	44943181	44943543	0000011	.....TE	Fetal_Merged-chr19-44943362-2	-32934	1700039E22Rik
Fetal	chr19	44956497	44956798	0000100	....S..	Fetal_Merged-chr19-44956648-1	-46220	1700039E22Rik
Fetal	chr19	44957204	44957505	0000100	....S..	Fetal_Merged-chr19-44957355-1	-46927	1700039E22Rik
Fetal	chr10	67999999	68000300	0000001	......E	Fetal_Merged-chr10-68000150-1	4473	1700040L02Rik
Fetal	chr10	67905587	67905888	1000000	G......	Fetal_Merged-chr10-67905738-1	98885	1700040L02Rik
Fetal	chr10	67909066	67909592	1000001	G.....E	Fetal_Merged-chr10-67909329-2	95294	1700040L02Rik
Fetal	chr10	67953528	67953829	0100000	.A.....	Fetal_Merged-chr10-67953679-1	50944	1700040L02Rik
Fetal	chr10	67999572	67999873	1000000	G......	Fetal_Merged-chr10-67999723-1	4900	1700040L02Rik
Fetal	chr10	68003910	68004593	1000011	G....TE	Fetal_Merged-chr10-68004218-3	371	1700040L02Rik
Fetal	chr10	67927733	67928034	1000000	G......	Fetal_Merged-chr10-67927884-1	76739	1700040L02Rik
Fetal	chr9	57051418	57051719	1000000	G......	Fetal_Merged-chr9-57051569-1	28487	1700041C23Rik
Fetal	chr16	76814578	76814879	1000000	G......	Fetal_Merged-chr16-76814729-1	196397	1700041M19Rik
Fetal	chr16	76958961	76959262	1000000	G......	Fetal_Merged-chr16-76959112-1	52014	1700041M19Rik
Fetal	chr16	76866247	76866561	1001000	G..N...	Fetal_Merged-chr16-76866404-2	144722	1700041M19Rik
Fetal	chr16	76766961	76767277	1000001	G.....E	Fetal_Merged-chr16-76767119-2	244007	1700041M19Rik
Fetal	chr16	76786678	76786979	1000000	G......	Fetal_Merged-chr16-76786829-1	224297	1700041M19Rik
Fetal	chr16	77009599	77009900	1000000	G......	Fetal_Merged-chr16-77009750-1	1376	1700041M19Rik
Fetal	chr16	76957573	76957874	0000001	......E	Fetal_Merged-chr16-76957724-1	53402	1700041M19Rik
Fetal	chr4	115866499	115866800	1000000	G......	Fetal_Merged-chr4-115866650-1	20673	1700042G07Rik
Fetal	chr4	115847029	115847450	1001110	G..NST.	Fetal_Merged-chr4-115847244-4	1263	1700042G07Rik
Fetal	chr4	115855186	115855487	0000010	.....T.	Fetal_Merged-chr4-115855337-1	9360	1700042G07Rik
Fetal	chr4	115848088	115848688	1111000	GACN...	Fetal_Merged-chr4-115848421-4	2411	1700042G07Rik
Fetal	chr4	57471577	57471878	0010000	..C....	Fetal_Merged-chr4-57471728-1	-94564	1700042G15Rik
Fetal	chr4	57464776	57465077	0010000	..C....	Fetal_Merged-chr4-57464927-1	-87763	1700042G15Rik
Fetal	chr4	57444795	57445096	1000000	G......	Fetal_Merged-chr4-57444946-1	-67782	1700042G15Rik
Fetal	chr4	57446868	57447351	0010010	..C..T.	Fetal_Merged-chr4-57447110-2	-69946	1700042G15Rik
Fetal	chr11	11775228	11775529	0001000	...N...	Fetal_Merged-chr11-11775379-1	7253	1700042O10Rik
Fetal	chr11	11755454	11755755	0000010	.....T.	Fetal_Merged-chr11-11755605-1	-12521	1700042O10Rik
Fetal	chr11	11778812	11779113	1000000	G......	Fetal_Merged-chr11-11778963-1	10837	1700042O10Rik
Fetal	chr11	11750536	11750837	1000000	G......	Fetal_Merged-chr11-11750687-1	-17439	1700042O10Rik
Fetal	chr11	11774822	11775123	0100000	.A.....	Fetal_Merged-chr11-11774973-1	6847	1700042O10Rik
Fetal	chr11	11740007	11740308	1000000	G......	Fetal_Merged-chr11-11740158-1	-27968	1700042O10Rik
Fetal	chr11	11741614	11741915	0000100	....S..	Fetal_Merged-chr11-11741765-1	-26361	1700042O10Rik
Fetal	chr11	11740669	11741090	1011001	G.CN..E	Fetal_Merged-chr11-11740885-4	-27246	1700042O10Rik
Fetal	chr11	11771393	11771852	0010001	..C...E	Fetal_Merged-chr11-11771623-2	3497	1700042O10Rik
Fetal	chr11	11744282	11744630	1010000	G.C....	Fetal_Merged-chr11-11744456-2	-23670	1700042O10Rik
Fetal	chr11	11772323	11772624	0000001	......E	Fetal_Merged-chr11-11772474-1	4348	1700042O10Rik
Fetal	chr11	11757039	11757340	0000001	......E	Fetal_Merged-chr11-11757190-1	-10936	1700042O10Rik
Fetal	chr11	11770508	11770809	0000001	......E	Fetal_Merged-chr11-11770659-1	2533	1700042O10Rik
Fetal	chr14	118819093	118819394	0000010	.....T.	Fetal_Merged-chr14-118819244-1	54144	1700044C05Rik
Fetal	chr14	118721598	118721899	0000010	.....T.	Fetal_Merged-chr14-118721749-1	-43351	1700044C05Rik
Fetal	chr14	118784780	118785109	0010011	..C..TE	Fetal_Merged-chr14-118784947-3	19845	1700044C05Rik
Fetal	chr14	118835832	118836370	1000011	G....TE	Fetal_Merged-chr14-118836132-3	71001	1700044C05Rik
Fetal	chr14	118785255	118785556	0001000	...N...	Fetal_Merged-chr14-118785406-1	20306	1700044C05Rik
Fetal	chr18	49580655	49580956	1000000	G......	Fetal_Merged-chr18-49580806-1	-102137	1700044K03Rik
Fetal	chr18	49605312	49605690	1111011	GACN.TE	Fetal_Merged-chr18-49605495-6	-77442	1700044K03Rik
Fetal	chr18	49789215	49789516	0000001	......E	Fetal_Merged-chr18-49789366-1	106423	1700044K03Rik
Fetal	chr18	49321944	49322348	1010001	G.C...E	Fetal_Merged-chr18-49322155-3	-360797	1700044K03Rik
Fetal	chr18	49530114	49530436	0100100	.A..S..	Fetal_Merged-chr18-49530275-2	-152668	1700044K03Rik
Fetal	chr18	49718765	49719279	0010111	..C.STE	Fetal_Merged-chr18-49719011-4	36079	1700044K03Rik
Fetal	chr18	49325909	49326241	0000011	.....TE	Fetal_Merged-chr18-49326075-2	-356868	1700044K03Rik
Fetal	chr18	49169200	49169561	0100101	.A..S.E	Fetal_Merged-chr18-49169371-3	-513562	1700044K03Rik
Fetal	chr18	49660416	49660717	1000000	G......	Fetal_Merged-chr18-49660567-1	-22376	1700044K03Rik
Fetal	chr18	48983476	48983777	0000001	......E	Fetal_Merged-chr18-48983627-1	-699316	1700044K03Rik
Fetal	chr18	49648021	49648393	1000001	G.....E	Fetal_Merged-chr18-49648207-2	-34736	1700044K03Rik
Fetal	chr18	49546449	49546888	1011011	G.CN.TE	Fetal_Merged-chr18-49546651-5	-136274	1700044K03Rik
Fetal	chr18	49710485	49710922	0001001	...N..E	Fetal_Merged-chr18-49710704-2	27761	1700044K03Rik
Fetal	chr4	150143250	150143551	0000001	......E	Fetal_Merged-chr4-150143401-1	85657	1700045H11Rik
Fetal	chr4	150169035	150169336	0000010	.....T.	Fetal_Merged-chr4-150169186-1	59872	1700045H11Rik
Fetal	chr4	150195416	150195717	0000100	....S..	Fetal_Merged-chr4-150195567-1	33491	1700045H11Rik
Fetal	chr4	150179860	150180161	0000001	......E	Fetal_Merged-chr4-150180011-1	49047	1700045H11Rik
Fetal	chr4	150221112	150221422	0001010	...N.T.	Fetal_Merged-chr4-150221267-2	7791	1700045H11Rik
Fetal	chr4	150174146	150174447	0000001	......E	Fetal_Merged-chr4-150174297-1	54761	1700045H11Rik
Fetal	chr4	150173454	150173833	1100000	GA.....	Fetal_Merged-chr4-150173644-2	55414	1700045H11Rik
Fetal	chr4	150132742	150133353	0010101	..C.S.E	Fetal_Merged-chr4-150133085-3	96010	1700045H11Rik
Fetal	chr4	150181618	150182096	1001000	G..N...	Fetal_Merged-chr4-150181857-2	47201	1700045H11Rik
Fetal	chr4	150132423	150132724	1000000	G......	Fetal_Merged-chr4-150132574-1	96484	1700045H11Rik
Fetal	chr4	150173022	150173323	0000100	....S..	Fetal_Merged-chr4-150173173-1	55885	1700045H11Rik
Fetal	chr4	150199395	150199696	0000010	.....T.	Fetal_Merged-chr4-150199546-1	29512	1700045H11Rik
Fetal	chr4	150182377	150182678	0000010	.....T.	Fetal_Merged-chr4-150182528-1	46530	1700045H11Rik
Fetal	chr4	150206192	150206493	0000100	....S..	Fetal_Merged-chr4-150206343-1	22715	1700045H11Rik
Fetal	chr4	150182776	150183077	0100000	.A.....	Fetal_Merged-chr4-150182927-1	46131	1700045H11Rik
Fetal	chr8	27199463	27199790	0010011	..C..TE	Fetal_Merged-chr8-27199630-3	6546	1700047A11Rik
Fetal	chr15	11896201	11896502	0000001	......E	Fetal_Merged-chr15-11896352-1	-465	1700047G03Rik
Fetal	chr15	11901766	11902067	0010000	..C....	Fetal_Merged-chr15-11901917-1	5100	1700047G03Rik
Fetal	chr9	121835918	121836219	0000010	.....T.	Fetal_Merged-chr9-121836069-1	-10324	1700048O20Rik
Fetal	chr6	147708676	147708977	1000000	G......	Fetal_Merged-chr6-147708827-1	70064	1700049E15Rik
Fetal	chr6	147609333	147609634	0000010	.....T.	Fetal_Merged-chr6-147609484-1	-29279	1700049E15Rik
Fetal	chr6	147757314	147757615	0001000	...N...	Fetal_Merged-chr6-147757465-1	118702	1700049E15Rik
Fetal	chr6	147770908	147771209	1000000	G......	Fetal_Merged-chr6-147771059-1	132296	1700049E15Rik
Fetal	chr6	147647307	147647608	0000001	......E	Fetal_Merged-chr6-147647458-1	8695	1700049E15Rik
Fetal	chr6	147687122	147687423	1000000	G......	Fetal_Merged-chr6-147687273-1	48510	1700049E15Rik
Fetal	chr6	147666557	147667141	1010000	G.C....	Fetal_Merged-chr6-147666849-2	28086	1700049E15Rik
Fetal	chr6	147621030	147621331	0000010	.....T.	Fetal_Merged-chr6-147621181-1	-17582	1700049E15Rik
Fetal	chr6	147700897	147701198	1000000	G......	Fetal_Merged-chr6-147701048-1	62285	1700049E15Rik
Fetal	chr6	147738196	147738497	1000000	G......	Fetal_Merged-chr6-147738347-1	99584	1700049E15Rik
Fetal	chr6	147557829	147558198	0010010	..C..T.	Fetal_Merged-chr6-147558014-2	-80749	1700049E15Rik
Fetal	chr6	147654512	147654813	0000001	......E	Fetal_Merged-chr6-147654663-1	15900	1700049E15Rik
Fetal	chr6	147598921	147599222	0000100	....S..	Fetal_Merged-chr6-147599072-1	-39691	1700049E15Rik
Fetal	chr6	147678168	147678485	1010011	G.C..TE	Fetal_Merged-chr6-147678325-4	39564	1700049E15Rik
Fetal	chr6	147556062	147556466	0101010	.A.N.T.	Fetal_Merged-chr6-147556280-3	-82499	1700049E15Rik
Fetal	chr6	147759133	147759434	1000000	G......	Fetal_Merged-chr6-147759284-1	120521	1700049E15Rik
Fetal	chr6	147597665	147597966	0000001	......E	Fetal_Merged-chr6-147597816-1	-40947	1700049E15Rik
Fetal	chr6	147614293	147614676	1010011	G.C..TE	Fetal_Merged-chr6-147614504-4	-24278	1700049E15Rik
Fetal	chr6	147558324	147558683	1001001	G..N..E	Fetal_Merged-chr6-147558494-3	-80259	1700049E15Rik
Fetal	chr6	100542561	100542866	0011000	..CN...	Fetal_Merged-chr6-100542714-2	65320	1700049E22Rik
Fetal	chr6	100513440	100513741	0001000	...N...	Fetal_Merged-chr6-100513591-1	36197	1700049E22Rik
Fetal	chr6	100484096	100484398	1000001	G.....E	Fetal_Merged-chr6-100484247-2	6853	1700049E22Rik
Fetal	chr6	100488142	100488443	0000010	.....T.	Fetal_Merged-chr6-100488293-1	10899	1700049E22Rik
Fetal	chr6	100388478	100388779	1000000	G......	Fetal_Merged-chr6-100388629-1	-88765	1700049E22Rik
Fetal	chr6	100487213	100487520	0001010	...N.T.	Fetal_Merged-chr6-100487367-2	9973	1700049E22Rik
Fetal	chr6	100449049	100449350	0000010	.....T.	Fetal_Merged-chr6-100449200-1	-28194	1700049E22Rik
Fetal	chr6	100452146	100452447	0100000	.A.....	Fetal_Merged-chr6-100452297-1	-25097	1700049E22Rik
Fetal	chr6	100433150	100433710	1011011	G.CN.TE	Fetal_Merged-chr6-100433375-5	-43964	1700049E22Rik
Fetal	chr6	100396754	100397055	0010000	..C....	Fetal_Merged-chr6-100396905-1	-80489	1700049E22Rik
Fetal	chr6	100382083	100382395	0000011	.....TE	Fetal_Merged-chr6-100382239-2	-95155	1700049E22Rik
Fetal	chr6	100429531	100429832	1000000	G......	Fetal_Merged-chr6-100429682-1	-47712	1700049E22Rik
Fetal	chr6	100381591	100381892	1000000	G......	Fetal_Merged-chr6-100381742-1	-95652	1700049E22Rik
Fetal	chr6	100513776	100514125	0010001	..C...E	Fetal_Merged-chr6-100513951-2	36557	1700049E22Rik
Fetal	chr6	100527647	100527949	0010010	..C..T.	Fetal_Merged-chr6-100527798-2	50404	1700049E22Rik
Fetal	chr6	100488619	100488920	1000000	G......	Fetal_Merged-chr6-100488770-1	11376	1700049E22Rik
Fetal	chr10	71408848	71409149	0000001	......E	Fetal_Merged-chr10-71408999-1	34439	1700049L16Rik
Fetal	chr10	71348056	71348357	0000001	......E	Fetal_Merged-chr10-71348207-1	95231	1700049L16Rik
Fetal	chr10	71457783	71458084	0100000	.A.....	Fetal_Merged-chr10-71457934-1	-14496	1700049L16Rik
Fetal	chr10	71303434	71303973	1000011	G....TE	Fetal_Merged-chr10-71303671-3	139734	1700049L16Rik
Fetal	chr11	72085224	72085525	0000001	......E	Fetal_Merged-chr11-72085375-1	5029	1700051A21Rik
Fetal	chr11	72089697	72089998	0000001	......E	Fetal_Merged-chr11-72089848-1	9502	1700051A21Rik
Fetal	chr11	72080156	72080662	0010001	..C...E	Fetal_Merged-chr11-72080409-2	63	1700051A21Rik
Fetal	chr12	81986337	81986638	1000000	G......	Fetal_Merged-chr12-81986488-1	38946	1700052I22Rik
Fetal	chr12	81963073	81963374	0000100	....S..	Fetal_Merged-chr12-81963224-1	62210	1700052I22Rik
Fetal	chr12	81962543	81962844	1000000	G......	Fetal_Merged-chr12-81962694-1	62740	1700052I22Rik
Fetal	chr12	82026826	82027127	0000100	....S..	Fetal_Merged-chr12-82026977-1	-1543	1700052I22Rik
Fetal	chr12	81996225	81996526	1000000	G......	Fetal_Merged-chr12-81996376-1	29058	1700052I22Rik
Fetal	chr12	81969447	81969748	0001000	...N...	Fetal_Merged-chr12-81969598-1	55836	1700052I22Rik
Fetal	chr12	81979491	81979913	0100010	.A...T.	Fetal_Merged-chr12-81979702-2	45732	1700052I22Rik
Fetal	chr11	105042124	105042826	1110010	GAC..T.	Fetal_Merged-chr11-105042521-4	272	1700052K11Rik
Fetal	chr11	105041823	105042124	0001000	...N...	Fetal_Merged-chr11-105041974-1	773	1700052K11Rik
Fetal	chr19	53170883	53171184	1000000	G......	Fetal_Merged-chr19-53171034-1	20292	1700054A03Rik
Fetal	chr19	53133258	53133559	0001000	...N...	Fetal_Merged-chr19-53133409-1	-17333	1700054A03Rik
Fetal	chr19	53180192	53180530	0010001	..C...E	Fetal_Merged-chr19-53180361-2	29619	1700054A03Rik
Fetal	chr19	53178070	53178371	1000000	G......	Fetal_Merged-chr19-53178221-1	27479	1700054A03Rik
Fetal	chr19	53145541	53145842	1000000	G......	Fetal_Merged-chr19-53145692-1	-5050	1700054A03Rik
Fetal	chr19	53168054	53168355	1000000	G......	Fetal_Merged-chr19-53168205-1	17463	1700054A03Rik
Fetal	chr19	53139541	53139842	0000001	......E	Fetal_Merged-chr19-53139692-1	-11050	1700054A03Rik
Fetal	chr19	53164735	53165036	0000001	......E	Fetal_Merged-chr19-53164886-1	14144	1700054A03Rik
Fetal	chr19	53145014	53145315	0000010	.....T.	Fetal_Merged-chr19-53145165-1	-5577	1700054A03Rik
Fetal	chr19	53161780	53162081	1000000	G......	Fetal_Merged-chr19-53161931-1	11189	1700054A03Rik
Fetal	chr19	53170260	53170561	1000000	G......	Fetal_Merged-chr19-53170411-1	19669	1700054A03Rik
Fetal	chr19	53176618	53176919	0000001	......E	Fetal_Merged-chr19-53176769-1	26027	1700054A03Rik
Fetal	chr6	112157370	112157682	1000001	G.....E	Fetal_Merged-chr6-112157526-2	-3176	1700054K19Rik
Fetal	chr6	112083562	112083863	0000001	......E	Fetal_Merged-chr6-112083713-1	-76989	1700054K19Rik
Fetal	chr6	112052892	112053193	0000010	.....T.	Fetal_Merged-chr6-112053043-1	-107659	1700054K19Rik
Fetal	chr6	112126403	112126800	1011001	G.CN..E	Fetal_Merged-chr6-112126595-4	-34100	1700054K19Rik
Fetal	chr6	112160619	112160920	0000001	......E	Fetal_Merged-chr6-112160770-1	68	1700054K19Rik
Fetal	chr6	112040604	112040905	1000000	G......	Fetal_Merged-chr6-112040755-1	-119947	1700054K19Rik
Fetal	chr6	111487720	111488021	0000100	....S..	Fetal_Merged-chr6-111487871-1	-672831	1700054K19Rik
Fetal	chr6	112141134	112141440	0010001	..C...E	Fetal_Merged-chr6-112141287-2	-19415	1700054K19Rik
Fetal	chr6	111676038	111676339	1000000	G......	Fetal_Merged-chr6-111676189-1	-484513	1700054K19Rik
Fetal	chr6	112147549	112147850	0000010	.....T.	Fetal_Merged-chr6-112147700-1	-13002	1700054K19Rik
Fetal	chr6	112049786	112050087	1000000	G......	Fetal_Merged-chr6-112049937-1	-110765	1700054K19Rik
Fetal	chr6	112153048	112153359	0010010	..C..T.	Fetal_Merged-chr6-112153204-2	-7498	1700054K19Rik
Fetal	chr6	112140213	112140514	0001000	...N...	Fetal_Merged-chr6-112140364-1	-20338	1700054K19Rik
Fetal	chr6	111383790	111384091	0000010	.....T.	Fetal_Merged-chr6-111383941-1	-776761	1700054K19Rik
Fetal	chr2	118111490	118111791	0000001	......E	Fetal_Merged-chr2-118111641-1	-19009	1700054M17Rik
Fetal	chr2	118129057	118129358	0000010	.....T.	Fetal_Merged-chr2-118129208-1	-1442	1700054M17Rik
Fetal	chr9	63892880	63893424	1111101	GACNS.E	Fetal_Merged-chr9-63893151-6	-3880	1700055C04Rik
Fetal	chr9	63892460	63892761	0000010	.....T.	Fetal_Merged-chr9-63892611-1	-3339	1700055C04Rik
Fetal	chr1	185467951	185468252	0000001	......E	Fetal_Merged-chr1-185468102-1	389775	1700056E22Rik
Fetal	chr1	185649329	185649630	0000001	......E	Fetal_Merged-chr1-185649480-1	208397	1700056E22Rik
Fetal	chr1	185493488	185493789	1000000	G......	Fetal_Merged-chr1-185493639-1	364238	1700056E22Rik
Fetal	chr1	185758055	185758395	1011010	G.CN.T.	Fetal_Merged-chr1-185758227-4	99652	1700056E22Rik
Fetal	chr1	185840261	185840570	1000001	G.....E	Fetal_Merged-chr1-185840416-2	17461	1700056E22Rik
Fetal	chr1	185644414	185644715	0000001	......E	Fetal_Merged-chr1-185644565-1	213312	1700056E22Rik
Fetal	chr1	185379318	185379619	0000001	......E	Fetal_Merged-chr1-185379469-1	478408	1700056E22Rik
Fetal	chr1	185484171	185484472	1000000	G......	Fetal_Merged-chr1-185484322-1	373555	1700056E22Rik
Fetal	chr1	185596599	185596918	1010010	G.C..T.	Fetal_Merged-chr1-185596760-3	261118	1700056E22Rik
Fetal	chr1	185857797	185858361	0010100	..C.S..	Fetal_Merged-chr1-185858079-2	-202	1700056E22Rik
Fetal	chr1	185495995	185496296	0001000	...N...	Fetal_Merged-chr1-185496146-1	361731	1700056E22Rik
Fetal	chr1	185606734	185607077	0000101	....S.E	Fetal_Merged-chr1-185606906-2	250971	1700056E22Rik
Fetal	chr1	185856956	185857785	1101011	GA.N.TE	Fetal_Merged-chr1-185857415-5	506	1700056E22Rik
Fetal	chr1	185807508	185807876	0000011	.....TE	Fetal_Merged-chr1-185807692-2	50185	1700056E22Rik
Fetal	chr1	185539070	185539371	1000000	G......	Fetal_Merged-chr1-185539221-1	318656	1700056E22Rik
Fetal	chr1	185650867	185651186	0000011	.....TE	Fetal_Merged-chr1-185651027-2	206850	1700056E22Rik
Fetal	chr1	185617723	185618389	1010011	G.C..TE	Fetal_Merged-chr1-185618054-4	239821	1700056E22Rik
Fetal	chr1	185577477	185577778	1000000	G......	Fetal_Merged-chr1-185577628-1	280249	1700056E22Rik
Fetal	chr1	185496377	185496678	0010000	..C....	Fetal_Merged-chr1-185496528-1	361349	1700056E22Rik
Fetal	chr9	92193237	92193542	1000001	G.....E	Fetal_Merged-chr9-92193390-2	-10825	1700057G04Rik
Fetal	chr9	92237380	92237681	0000001	......E	Fetal_Merged-chr9-92237531-1	33316	1700057G04Rik
Fetal	chr9	92253255	92253607	1000001	G.....E	Fetal_Merged-chr9-92253431-2	49216	1700057G04Rik
Fetal	chr9	92269783	92270084	1000000	G......	Fetal_Merged-chr9-92269934-1	65719	1700057G04Rik
Fetal	chr4	123894474	123894775	0000100	....S..	Fetal_Merged-chr4-123894625-1	268577	1700057H15Rik
Fetal	chr4	124111668	124112019	1000011	G....TE	Fetal_Merged-chr4-124111837-3	51358	1700057H15Rik
Fetal	chr4	124073385	124073686	0000010	.....T.	Fetal_Merged-chr4-124073536-1	89666	1700057H15Rik
Fetal	chr4	124095555	124095856	1000000	G......	Fetal_Merged-chr4-124095706-1	67496	1700057H15Rik
Fetal	chr4	123945784	123946085	0000001	......E	Fetal_Merged-chr4-123945935-1	217267	1700057H15Rik
Fetal	chr4	124058152	124058453	0000001	......E	Fetal_Merged-chr4-124058303-1	104899	1700057H15Rik
Fetal	chr4	123913696	123914169	1011011	G.CN.TE	Fetal_Merged-chr4-123913912-5	249269	1700057H15Rik
Fetal	chr2	51322860	51323273	1011111	G.CNSTE	Fetal_Merged-chr2-51323069-6	-29647	1700057H21Rik
Fetal	chr2	51217461	51217762	0000100	....S..	Fetal_Merged-chr2-51217612-1	75808	1700057H21Rik
Fetal	chr2	51285223	51285568	1111101	GACNS.E	Fetal_Merged-chr2-51285401-6	8024	1700057H21Rik
Fetal	chr2	51274752	51275053	0000001	......E	Fetal_Merged-chr2-51274903-1	18517	1700057H21Rik
Fetal	chr2	51288700	51289001	1000000	G......	Fetal_Merged-chr2-51288851-1	4569	1700057H21Rik
Fetal	chr2	51386634	51386935	0000001	......E	Fetal_Merged-chr2-51386785-1	-93365	1700057H21Rik
Fetal	chr2	51334758	51335059	0000010	.....T.	Fetal_Merged-chr2-51334909-1	-41489	1700057H21Rik
Fetal	chr2	51316320	51316621	1000000	G......	Fetal_Merged-chr2-51316471-1	-23051	1700057H21Rik
Fetal	chr2	51318863	51319164	0000010	.....T.	Fetal_Merged-chr2-51319014-1	-25594	1700057H21Rik
Fetal	chr6	143464018	143464365	0110000	.AC....	Fetal_Merged-chr6-143464192-2	135616	1700060C16Rik
Fetal	chr6	143447623	143447924	0000001	......E	Fetal_Merged-chr6-143447774-1	152034	1700060C16Rik
Fetal	chr6	143631940	143632535	1100001	GA....E	Fetal_Merged-chr6-143632199-3	-32430	1700060C16Rik
Fetal	chr6	143451321	143451669	0001010	...N.T.	Fetal_Merged-chr6-143451495-2	148313	1700060C16Rik
Fetal	chr6	143439897	143440300	1110010	GAC..T.	Fetal_Merged-chr6-143440110-4	159709	1700060C16Rik
Fetal	chr2	158004820	158005121	1000000	G......	Fetal_Merged-chr2-158004971-1	-12773	1700060C20Rik
Fetal	chr2	158029447	158029748	0010000	..C....	Fetal_Merged-chr2-158029598-1	11854	1700060C20Rik
Fetal	chr2	158001212	158001513	1000000	G......	Fetal_Merged-chr2-158001363-1	-16381	1700060C20Rik
Fetal	chr2	158029893	158030194	0100000	.A.....	Fetal_Merged-chr2-158030044-1	12300	1700060C20Rik
Fetal	chr2	8337576	8337955	1000001	G.....E	Fetal_Merged-chr2-8337766-2	-773376	1700061F12Rik
Fetal	chr2	8266393	8266822	0100011	.A...TE	Fetal_Merged-chr2-8266601-3	-844534	1700061F12Rik
Fetal	chr2	9390431	9390732	0010000	..C....	Fetal_Merged-chr2-9390582-1	279440	1700061F12Rik
Fetal	chr2	8665606	8665907	0100000	.A.....	Fetal_Merged-chr2-8665757-1	-445385	1700061F12Rik
Fetal	chr2	9071511	9071812	1000000	G......	Fetal_Merged-chr2-9071662-1	-39480	1700061F12Rik
Fetal	chr2	9355090	9355391	1000000	G......	Fetal_Merged-chr2-9355241-1	244099	1700061F12Rik
Fetal	chr2	9016330	9016631	0000001	......E	Fetal_Merged-chr2-9016481-1	-94661	1700061F12Rik
Fetal	chr2	8567080	8567381	0100000	.A.....	Fetal_Merged-chr2-8567231-1	-543911	1700061F12Rik
Fetal	chr2	9216138	9216439	0000010	.....T.	Fetal_Merged-chr2-9216289-1	105147	1700061F12Rik
Fetal	chr2	8560945	8561246	1000000	G......	Fetal_Merged-chr2-8561096-1	-550046	1700061F12Rik
Fetal	chr2	9364749	9365271	0011011	..CN.TE	Fetal_Merged-chr2-9364995-4	253868	1700061F12Rik
Fetal	chr2	8315712	8316071	0001010	...N.T.	Fetal_Merged-chr2-8315892-2	-795250	1700061F12Rik
Fetal	chr2	9103816	9104162	1000011	G....TE	Fetal_Merged-chr2-9103993-3	-7153	1700061F12Rik
Fetal	chr2	9105207	9105508	0100000	.A.....	Fetal_Merged-chr2-9105358-1	-5784	1700061F12Rik
Fetal	chr2	8311054	8311355	0010000	..C....	Fetal_Merged-chr2-8311205-1	-799937	1700061F12Rik
Fetal	chr2	9189031	9189332	0000001	......E	Fetal_Merged-chr2-9189182-1	78040	1700061F12Rik
Fetal	chr17	57023792	57024123	0010111	..C.STE	Fetal_Merged-chr17-57023961-4	8902	1700061G19Rik
Fetal	chr17	57022622	57022923	0000001	......E	Fetal_Merged-chr17-57022773-1	7717	1700061G19Rik
Fetal	chr17	57037024	57037325	0000100	....S..	Fetal_Merged-chr17-57037175-1	22119	1700061G19Rik
Fetal	chr17	57023006	57023307	0000100	....S..	Fetal_Merged-chr17-57023157-1	8101	1700061G19Rik
Fetal	chr3	116811824	116812125	1000000	G......	Fetal_Merged-chr3-116811975-1	-31292	1700061I17Rik
Fetal	chr3	116855036	116855337	0000001	......E	Fetal_Merged-chr3-116855187-1	-74504	1700061I17Rik
Fetal	chr3	116856706	116857007	0010000	..C....	Fetal_Merged-chr3-116856857-1	-76174	1700061I17Rik
Fetal	chr3	116866137	116866438	1000000	G......	Fetal_Merged-chr3-116866288-1	-85605	1700061I17Rik
Fetal	chr3	116850900	116851201	0000001	......E	Fetal_Merged-chr3-116851051-1	-70368	1700061I17Rik
Fetal	chr3	116823279	116823580	0000001	......E	Fetal_Merged-chr3-116823430-1	-42747	1700061I17Rik
Fetal	chr11	23049868	23050169	1000000	G......	Fetal_Merged-chr11-23050019-1	-2121	1700061J23Rik
Fetal	chr11	23024254	23024555	1000000	G......	Fetal_Merged-chr11-23024405-1	-27735	1700061J23Rik
Fetal	chr11	22995767	22996163	0100001	.A....E	Fetal_Merged-chr11-22995965-2	-56175	1700061J23Rik
Fetal	chr11	22996433	22996734	1000000	G......	Fetal_Merged-chr11-22996584-1	-55556	1700061J23Rik
Fetal	chr11	23069810	23070111	0000001	......E	Fetal_Merged-chr11-23069961-1	17821	1700061J23Rik
Fetal	chr1	97924723	97925024	0000001	......E	Fetal_Merged-chr1-97924874-1	-6539	1700063A18Rik
Fetal	chr1	98086315	98086701	1111000	GACN...	Fetal_Merged-chr1-98086513-4	-168173	1700063A18Rik
Fetal	chr9	41020758	41021059	1000000	G......	Fetal_Merged-chr9-41020909-1	6671	1700063D05Rik
Fetal	chr9	40999212	40999513	0001000	...N...	Fetal_Merged-chr9-40999363-1	-14875	1700063D05Rik
Fetal	chr9	41036854	41037176	1010000	G.C....	Fetal_Merged-chr9-41037015-2	22777	1700063D05Rik
Fetal	chr9	41097770	41098071	0100000	.A.....	Fetal_Merged-chr9-41097921-1	83683	1700063D05Rik
Fetal	chr9	41015475	41015776	0010000	..C....	Fetal_Merged-chr9-41015626-1	1388	1700063D05Rik
Fetal	chr5	92141659	92141960	0010000	..C....	Fetal_Merged-chr5-92141810-1	54516	1700063O14Rik
Fetal	chr5	92168922	92169360	1000001	G.....E	Fetal_Merged-chr5-92169141-2	27185	1700063O14Rik
Fetal	chr5	92184850	92185151	0000001	......E	Fetal_Merged-chr5-92185001-1	11325	1700063O14Rik
Fetal	chr5	92180227	92180528	1000000	G......	Fetal_Merged-chr5-92180378-1	15948	1700063O14Rik
Fetal	chr5	92147429	92147730	0000001	......E	Fetal_Merged-chr5-92147580-1	48746	1700063O14Rik
Fetal	chr5	92168450	92168751	0010000	..C....	Fetal_Merged-chr5-92168601-1	27725	1700063O14Rik
Fetal	chr5	92242554	92242855	0000001	......E	Fetal_Merged-chr5-92242705-1	-46379	1700063O14Rik
Fetal	chr5	92236198	92236752	0010011	..C..TE	Fetal_Merged-chr5-92236444-3	-40149	1700063O14Rik
Fetal	chr5	92291231	92291616	1011010	G.CN.T.	Fetal_Merged-chr5-92291431-4	-95098	1700063O14Rik
Fetal	chr5	92137221	92137522	0000100	....S..	Fetal_Merged-chr5-92137372-1	58954	1700063O14Rik
Fetal	chr5	92137619	92137920	1000000	G......	Fetal_Merged-chr5-92137770-1	58556	1700063O14Rik
Fetal	chr5	92150045	92150346	0000001	......E	Fetal_Merged-chr5-92150196-1	46130	1700063O14Rik
Fetal	chr5	92243053	92243354	1000000	G......	Fetal_Merged-chr5-92243204-1	-46878	1700063O14Rik
Fetal	chr5	92098989	92099290	0001000	...N...	Fetal_Merged-chr5-92099140-1	97186	1700063O14Rik
Fetal	chr5	92142022	92142323	0000001	......E	Fetal_Merged-chr5-92142173-1	54153	1700063O14Rik
Fetal	chr10	118451189	118451490	0000001	......E	Fetal_Merged-chr10-118451340-1	-78621	1700064J06Rik
Fetal	chr10	118535904	118536205	0000001	......E	Fetal_Merged-chr10-118536055-1	6094	1700064J06Rik
Fetal	chr10	118466308	118466609	1000000	G......	Fetal_Merged-chr10-118466459-1	-63502	1700064J06Rik
Fetal	chr10	118464576	118464982	1010010	G.C..T.	Fetal_Merged-chr10-118464776-3	-65182	1700064J06Rik
Fetal	chr10	118502552	118503000	1101001	GA.N..E	Fetal_Merged-chr10-118502761-4	-27185	1700064J06Rik
Fetal	chr10	118523654	118523955	1000000	G......	Fetal_Merged-chr10-118523805-1	-6156	1700064J06Rik
Fetal	chr10	118500522	118500823	1000000	G......	Fetal_Merged-chr10-118500673-1	-29288	1700064J06Rik
Fetal	chr10	118503012	118503322	1010000	G.C....	Fetal_Merged-chr10-118503167-2	-26794	1700064J06Rik
Fetal	chr10	118535598	118535899	1000000	G......	Fetal_Merged-chr10-118535749-1	5788	1700064J06Rik
Fetal	chr10	118486108	118486468	1010000	G.C....	Fetal_Merged-chr10-118486288-2	-43673	1700064J06Rik
Fetal	chr10	118485709	118486010	0000001	......E	Fetal_Merged-chr10-118485860-1	-44101	1700064J06Rik
Fetal	chr10	118551723	118552245	1011110	G.CNST.	Fetal_Merged-chr10-118551981-5	22023	1700064J06Rik
Fetal	chr10	118571921	118572249	1001000	G..N...	Fetal_Merged-chr10-118572085-2	42124	1700064J06Rik
Fetal	chr10	118516214	118516675	1001001	G..N..E	Fetal_Merged-chr10-118516454-3	-13516	1700064J06Rik
Fetal	chr10	118518789	118519090	0000100	....S..	Fetal_Merged-chr10-118518940-1	-11021	1700064J06Rik
Fetal	chr10	118476863	118477164	0100000	.A.....	Fetal_Merged-chr10-118477014-1	-52947	1700064J06Rik
Fetal	chr12	100959580	100959881	0100000	.A.....	Fetal_Merged-chr12-100959731-1	-93547	1700064M15Rik
Fetal	chr12	100865888	100866351	0100100	.A..S..	Fetal_Merged-chr12-100866120-2	64	1700064M15Rik
Fetal	chr12	100938608	100938909	0100000	.A.....	Fetal_Merged-chr12-100938759-1	-72575	1700064M15Rik
Fetal	chr12	100850697	100850998	0000001	......E	Fetal_Merged-chr12-100850848-1	15336	1700064M15Rik
Fetal	chr12	100950164	100950713	1010101	G.C.S.E	Fetal_Merged-chr12-100950464-4	-84255	1700064M15Rik
Fetal	chr12	100847907	100848322	0111011	.ACN.TE	Fetal_Merged-chr12-100848091-5	18069	1700064M15Rik
Fetal	chr12	100953380	100953895	0100011	.A...TE	Fetal_Merged-chr12-100953622-3	-87454	1700064M15Rik
Fetal	chr9	95755003	95755304	0000001	......E	Fetal_Merged-chr9-95755154-1	2782	1700065D16Rik
Fetal	chr9	95802550	95802851	1000000	G......	Fetal_Merged-chr9-95802701-1	-44400	1700065D16Rik
Fetal	chr15	63660565	63660869	0010001	..C...E	Fetal_Merged-chr15-63660717-2	11974	1700065I16Rik
Fetal	chr6	35330944	35331273	0110000	.AC....	Fetal_Merged-chr6-35331109-2	50263	1700065J11Rik
Fetal	chr6	35312666	35312967	0100000	.A.....	Fetal_Merged-chr6-35312817-1	31971	1700065J11Rik
Fetal	chr6	35288628	35288929	1000000	G......	Fetal_Merged-chr6-35288779-1	7933	1700065J11Rik
Fetal	chr6	35322380	35322681	0000010	.....T.	Fetal_Merged-chr6-35322531-1	41685	1700065J11Rik
Fetal	chr6	35283655	35283956	1000000	G......	Fetal_Merged-chr6-35283806-1	2960	1700065J11Rik
Fetal	chr6	35329947	35330253	0011000	..CN...	Fetal_Merged-chr6-35330100-2	49254	1700065J11Rik
Fetal	chr6	35312996	35313297	1000000	G......	Fetal_Merged-chr6-35313147-1	32301	1700065J11Rik
Fetal	chr6	35285476	35285777	1000000	G......	Fetal_Merged-chr6-35285627-1	4781	1700065J11Rik
Fetal	chr6	35355022	35355323	0000001	......E	Fetal_Merged-chr6-35355173-1	74327	1700065J11Rik
Fetal	chr6	35280823	35281286	1010001	G.C...E	Fetal_Merged-chr6-35281069-3	209	1700065J11Rik
Fetal	chr6	35376125	35376627	0111101	.ACNS.E	Fetal_Merged-chr6-35376373-5	95530	1700065J11Rik
Fetal	chr6	35352238	35352539	0000001	......E	Fetal_Merged-chr6-35352389-1	71543	1700065J11Rik
Fetal	chr1	194657943	194658244	0000001	......E	Fetal_Merged-chr1-194658094-1	-9805	1700065J18Rik
Fetal	chr1	194648627	194648928	1000000	G......	Fetal_Merged-chr1-194648778-1	-19121	1700065J18Rik
Fetal	chr1	194656493	194656794	1000000	G......	Fetal_Merged-chr1-194656644-1	-11255	1700065J18Rik
Fetal	chr1	194660606	194661006	0010011	..C..TE	Fetal_Merged-chr1-194660804-3	-7093	1700065J18Rik
Fetal	chr6	73509175	73509504	1010001	G.C...E	Fetal_Merged-chr6-73509335-3	-88325	1700065L07Rik
Fetal	chr6	73468032	73468333	0000010	.....T.	Fetal_Merged-chr6-73468183-1	-47168	1700065L07Rik
Fetal	chr6	75200272	75200573	0000100	....S..	Fetal_Merged-chr6-75200423-1	-1779408	1700065L07Rik
Fetal	chr6	74301243	74301544	0010000	..C....	Fetal_Merged-chr6-74301394-1	-880379	1700065L07Rik
Fetal	chr6	75124074	75124375	1000000	G......	Fetal_Merged-chr6-75124225-1	-1703210	1700065L07Rik
Fetal	chr6	73560231	73560532	1000000	G......	Fetal_Merged-chr6-73560382-1	-139367	1700065L07Rik
Fetal	chr6	73705837	73706266	0100100	.A..S..	Fetal_Merged-chr6-73706052-2	-285037	1700065L07Rik
Fetal	chr6	74744671	74744994	0100010	.A...T.	Fetal_Merged-chr6-74744833-2	-1323818	1700065L07Rik
Fetal	chr6	73706606	73706907	1000000	G......	Fetal_Merged-chr6-73706757-1	-285742	1700065L07Rik
Fetal	chr6	73619390	73619691	1000000	G......	Fetal_Merged-chr6-73619541-1	-198526	1700065L07Rik
Fetal	chr6	74684894	74685218	0010001	..C...E	Fetal_Merged-chr6-74685056-2	-1264041	1700065L07Rik
Fetal	chr18	49947793	49948094	1000000	G......	Fetal_Merged-chr18-49947944-1	29666	1700065O20Rik
Fetal	chr1	39895600	39895901	1000000	G......	Fetal_Merged-chr1-39895751-1	8424	1700066B17Rik
Fetal	chr1	39910870	39911226	1000001	G.....E	Fetal_Merged-chr1-39911048-2	-6873	1700066B17Rik
Fetal	chr1	39924852	39925393	1001000	G..N...	Fetal_Merged-chr1-39925123-2	-20948	1700066B17Rik
Fetal	chr1	39913653	39913958	0100010	.A...T.	Fetal_Merged-chr1-39913806-2	-9631	1700066B17Rik
Fetal	chr13	58250426	58250743	1001000	G..N...	Fetal_Merged-chr13-58250585-2	2275	1700066J03Rik
Fetal	chr13	58249791	58250210	1010011	G.C..TE	Fetal_Merged-chr13-58250014-4	1691	1700066J03Rik
Fetal	chr18	57667233	57667550	0011000	..CN...	Fetal_Merged-chr18-57667392-2	26014	1700066O22Rik
Fetal	chr1	90895450	90895751	0000001	......E	Fetal_Merged-chr1-90895601-1	-17087	1700067G17Rik
Fetal	chr1	90808339	90808640	0000001	......E	Fetal_Merged-chr1-90808490-1	-104198	1700067G17Rik
Fetal	chr1	90824731	90825032	0001000	...N...	Fetal_Merged-chr1-90824882-1	-87806	1700067G17Rik
Fetal	chr1	90863028	90863329	0000001	......E	Fetal_Merged-chr1-90863179-1	-49509	1700067G17Rik
Fetal	chr1	90936844	90937145	1000000	G......	Fetal_Merged-chr1-90936995-1	24307	1700067G17Rik
Fetal	chr1	90902238	90902539	0000010	.....T.	Fetal_Merged-chr1-90902389-1	-10299	1700067G17Rik
Fetal	chr1	90891713	90892041	0010001	..C...E	Fetal_Merged-chr1-90891877-2	-20811	1700067G17Rik
Fetal	chr11	81265426	81265776	1000010	G....T.	Fetal_Merged-chr11-81265601-2	121440	1700071K01Rik
Fetal	chr11	81262854	81263253	0010100	..C.S..	Fetal_Merged-chr11-81263054-2	123987	1700071K01Rik
Fetal	chr11	81404470	81404771	1000000	G......	Fetal_Merged-chr11-81404621-1	-17580	1700071K01Rik
Fetal	chr11	81410513	81410814	0000100	....S..	Fetal_Merged-chr11-81410664-1	-23623	1700071K01Rik
Fetal	chr11	81348249	81348550	1000000	G......	Fetal_Merged-chr11-81348400-1	38641	1700071K01Rik
Fetal	chr11	81322358	81322659	0000001	......E	Fetal_Merged-chr11-81322509-1	64532	1700071K01Rik
Fetal	chr11	81426793	81427094	1000000	G......	Fetal_Merged-chr11-81426944-1	-39903	1700071K01Rik
Fetal	chr11	81203951	81204285	0011011	..CN.TE	Fetal_Merged-chr11-81204117-4	182923	1700071K01Rik
Fetal	chr11	81186050	81186351	0000010	.....T.	Fetal_Merged-chr11-81186201-1	200840	1700071K01Rik
Fetal	chr11	81214522	81214857	1000010	G....T.	Fetal_Merged-chr11-81214690-2	172351	1700071K01Rik
Fetal	chr11	81401364	81401940	1001011	G..N.TE	Fetal_Merged-chr11-81401693-4	-14611	1700071K01Rik
Fetal	chr11	81402183	81402484	1000000	G......	Fetal_Merged-chr11-81402334-1	-15293	1700071K01Rik
Fetal	chr11	81408764	81409141	1000001	G.....E	Fetal_Merged-chr11-81408953-2	-21912	1700071K01Rik
Fetal	chr11	81275281	81275582	1000000	G......	Fetal_Merged-chr11-81275432-1	111609	1700071K01Rik
Fetal	chr17	43743656	43743957	0000010	.....T.	Fetal_Merged-chr17-43743807-1	-15349	1700071M16Rik
Fetal	chr9	58252244	58252545	1000000	G......	Fetal_Merged-chr9-58252395-1	34084	1700072B07Rik
Fetal	chr9	58238698	58238999	0001000	...N...	Fetal_Merged-chr9-58238849-1	20538	1700072B07Rik
Fetal	chr9	58259435	58259846	0100010	.A...T.	Fetal_Merged-chr9-58259641-2	41330	1700072B07Rik
Fetal	chr6	120538610	120539058	1110000	GAC....	Fetal_Merged-chr6-120538850-3	34020	1700072O05Rik
Fetal	chr6	120554663	120554964	0000010	.....T.	Fetal_Merged-chr6-120554814-1	50000	1700072O05Rik
Fetal	chr6	120554256	120554557	1000000	G......	Fetal_Merged-chr6-120554407-1	49593	1700072O05Rik
Fetal	chr6	120500149	120500604	1000010	G....T.	Fetal_Merged-chr6-120500377-2	-4437	1700072O05Rik
Fetal	chr6	145318888	145319189	0000001	......E	Fetal_Merged-chr6-145319039-1	-17106	1700073E17Rik
Fetal	chr6	145336521	145336822	0000001	......E	Fetal_Merged-chr6-145336672-1	527	1700073E17Rik
Fetal	chr6	145284339	145284932	1011111	G.CNSTE	Fetal_Merged-chr6-145284712-6	-51509	1700073E17Rik
Fetal	chr6	145312850	145313151	0010000	..C....	Fetal_Merged-chr6-145313001-1	-23144	1700073E17Rik
Fetal	chr6	145331048	145331592	1000001	G.....E	Fetal_Merged-chr6-145331320-2	-4825	1700073E17Rik
Fetal	chr6	145335469	145336099	1110000	GAC....	Fetal_Merged-chr6-145335752-3	-361	1700073E17Rik
Fetal	chr6	145317512	145317813	0000001	......E	Fetal_Merged-chr6-145317663-1	-18482	1700073E17Rik
Fetal	chr6	145319261	145319562	0010000	..C....	Fetal_Merged-chr6-145319412-1	-16733	1700073E17Rik
Fetal	chr6	145320666	145321068	1000010	G....T.	Fetal_Merged-chr6-145320867-2	-15278	1700073E17Rik
Fetal	chr6	145327604	145327910	0010001	..C...E	Fetal_Merged-chr6-145327757-2	-8388	1700073E17Rik
Fetal	chr6	145290422	145290723	1000000	G......	Fetal_Merged-chr6-145290573-1	-45572	1700073E17Rik
Fetal	chr6	145288546	145289559	1110111	GAC.STE	Fetal_Merged-chr6-145289175-6	-47092	1700073E17Rik
Fetal	chr6	145322379	145322680	0000010	.....T.	Fetal_Merged-chr6-145322530-1	-13615	1700073E17Rik
Fetal	chrX	49377269	49377851	1000011	G....TE	Fetal_Merged-chrX-49377548-3	-51611	1700080O16Rik
Fetal	chrX	49383373	49383689	1001000	G..N...	Fetal_Merged-chrX-49383531-2	-57582	1700080O16Rik
Fetal	chrX	49266447	49266784	1000001	G.....E	Fetal_Merged-chrX-49266616-2	59333	1700080O16Rik
Fetal	chrX	49329565	49329925	1001000	G..N...	Fetal_Merged-chrX-49329745-2	-3796	1700080O16Rik
Fetal	chrX	49418043	49418344	1000000	G......	Fetal_Merged-chrX-49418194-1	-92245	1700080O16Rik
Fetal	chrX	49318060	49318361	0000010	.....T.	Fetal_Merged-chrX-49318211-1	7738	1700080O16Rik
Fetal	chrX	49292247	49292548	0000001	......E	Fetal_Merged-chrX-49292398-1	33551	1700080O16Rik
Fetal	chrX	49370782	49371134	0010001	..C...E	Fetal_Merged-chrX-49370958-2	-45009	1700080O16Rik
Fetal	chrX	49406693	49406994	0001000	...N...	Fetal_Merged-chrX-49406844-1	-80895	1700080O16Rik
Fetal	chrX	49260886	49261224	0010001	..C...E	Fetal_Merged-chrX-49261055-2	64894	1700080O16Rik
Fetal	chrX	49321169	49321470	0000010	.....T.	Fetal_Merged-chrX-49321320-1	4629	1700080O16Rik
Fetal	chrX	49358469	49358770	0000010	.....T.	Fetal_Merged-chrX-49358620-1	-32671	1700080O16Rik
Fetal	chr5	119508265	119508566	1000000	G......	Fetal_Merged-chr5-119508416-1	-49829	1700081H04Rik
Fetal	chr5	119536107	119536408	1000000	G......	Fetal_Merged-chr5-119536258-1	-21987	1700081H04Rik
Fetal	chr12	72527393	72527694	1000000	G......	Fetal_Merged-chr12-72527544-1	-42349	1700083H02Rik
Fetal	chr12	72485235	72485536	1000000	G......	Fetal_Merged-chr12-72485386-1	-191	1700083H02Rik
Fetal	chr12	72541883	72542616	1011111	G.CNSTE	Fetal_Merged-chr12-72542218-6	-57055	1700083H02Rik
Fetal	chr12	72485926	72486227	1000000	G......	Fetal_Merged-chr12-72486077-1	-882	1700083H02Rik
Fetal	chr12	72503144	72503445	1000000	G......	Fetal_Merged-chr12-72503295-1	-18100	1700083H02Rik
Fetal	chr2	30092211	30092512	0100000	.A.....	Fetal_Merged-chr2-30092362-1	789	1700084E18Rik
Fetal	chr2	30092836	30093412	0011111	..CNSTE	Fetal_Merged-chr2-30093117-5	27	1700084E18Rik
Fetal	chr13	70168254	70168555	0000010	.....T.	Fetal_Merged-chr13-70168405-1	-1179	1700084F23Rik
Fetal	chr15	33312535	33312836	0000001	......E	Fetal_Merged-chr15-33312686-1	23008	1700084J12Rik
Fetal	chr15	33423585	33423889	1000010	G....T.	Fetal_Merged-chr15-33423737-2	-88043	1700084J12Rik
Fetal	chr15	33191163	33191464	0000010	.....T.	Fetal_Merged-chr15-33191314-1	144380	1700084J12Rik
Fetal	chr15	33453668	33453969	0000001	......E	Fetal_Merged-chr15-33453819-1	-118125	1700084J12Rik
Fetal	chr15	33179932	33180233	0000001	......E	Fetal_Merged-chr15-33180083-1	155611	1700084J12Rik
Fetal	chr15	33424347	33424702	1010011	G.C..TE	Fetal_Merged-chr15-33424533-4	-88831	1700084J12Rik
Fetal	chr12	84201478	84201779	0010000	..C....	Fetal_Merged-chr12-84201629-1	-161487	1700085C21Rik
Fetal	chr12	84228042	84228343	0001000	...N...	Fetal_Merged-chr12-84228193-1	-188051	1700085C21Rik
Fetal	chr12	84033618	84033919	0010000	..C....	Fetal_Merged-chr12-84033769-1	6373	1700085C21Rik
Fetal	chr12	84092425	84092726	0000001	......E	Fetal_Merged-chr12-84092576-1	-52434	1700085C21Rik
Fetal	chr12	84116241	84116542	0100000	.A.....	Fetal_Merged-chr12-84116392-1	-76250	1700085C21Rik
Fetal	chr12	84243539	84243858	1001010	G..N.T.	Fetal_Merged-chr12-84243696-3	-203557	1700085C21Rik
Fetal	chr12	84119074	84119375	0000001	......E	Fetal_Merged-chr12-84119225-1	-79083	1700085C21Rik
Fetal	chr12	83956999	83957300	0000001	......E	Fetal_Merged-chr12-83957150-1	82992	1700085C21Rik
Fetal	chr12	84171930	84172231	0000010	.....T.	Fetal_Merged-chr12-84172081-1	-131939	1700085C21Rik
Fetal	chr12	84167660	84167961	1000000	G......	Fetal_Merged-chr12-84167811-1	-127669	1700085C21Rik
Fetal	chr12	84173150	84173569	0001001	...N..E	Fetal_Merged-chr12-84173360-2	-133218	1700085C21Rik
Fetal	chr12	84021187	84021525	0010001	..C...E	Fetal_Merged-chr12-84021356-2	18786	1700085C21Rik
Fetal	chr12	83934869	83935170	0000001	......E	Fetal_Merged-chr12-83935020-1	105122	1700085C21Rik
Fetal	chr12	84426810	84427139	1000010	G....T.	Fetal_Merged-chr12-84426975-2	-386833	1700085C21Rik
Fetal	chr12	84146414	84146715	1000000	G......	Fetal_Merged-chr12-84146565-1	-106423	1700085C21Rik
Fetal	chr12	84211354	84211655	0000001	......E	Fetal_Merged-chr12-84211505-1	-171363	1700085C21Rik
Fetal	chr12	84201837	84202280	1001111	G..NSTE	Fetal_Merged-chr12-84202034-5	-161917	1700085C21Rik
Fetal	chr12	84174250	84174673	1011010	G.CN.T.	Fetal_Merged-chr12-84174439-4	-134320	1700085C21Rik
Fetal	chr12	83978801	83979102	0000100	....S..	Fetal_Merged-chr12-83978952-1	61190	1700085C21Rik
Fetal	chr12	83900896	83901197	0001000	...N...	Fetal_Merged-chr12-83901047-1	139095	1700085C21Rik
Fetal	chr12	83911348	83911652	0001011	...N.TE	Fetal_Merged-chr12-83911501-3	128642	1700085C21Rik
Fetal	chr12	84033945	84034246	0000010	.....T.	Fetal_Merged-chr12-84034096-1	6046	1700085C21Rik
Fetal	chr12	83949829	83950130	1000000	G......	Fetal_Merged-chr12-83949980-1	90162	1700085C21Rik
Fetal	chr12	84139757	84140058	1000000	G......	Fetal_Merged-chr12-84139908-1	-99766	1700085C21Rik
Fetal	chr12	84428994	84429295	0001000	...N...	Fetal_Merged-chr12-84429145-1	-389003	1700085C21Rik
Fetal	chr12	83979598	83979899	0000010	.....T.	Fetal_Merged-chr12-83979749-1	60393	1700085C21Rik
Fetal	chr12	84186227	84186529	0010001	..C...E	Fetal_Merged-chr12-84186378-2	-146236	1700085C21Rik
Fetal	chr12	83939013	83939899	1111011	GACN.TE	Fetal_Merged-chr12-83939532-6	100686	1700085C21Rik
Fetal	chr12	83997088	83997464	1001010	G..N.T.	Fetal_Merged-chr12-83997287-3	42866	1700085C21Rik
Fetal	chr12	84428344	84428885	0010001	..C...E	Fetal_Merged-chr12-84428615-2	-388473	1700085C21Rik
Fetal	chr12	84188685	84188986	1000000	G......	Fetal_Merged-chr12-84188836-1	-148694	1700085C21Rik
Fetal	chr12	84004487	84004788	0100000	.A.....	Fetal_Merged-chr12-84004638-1	35504	1700085C21Rik
Fetal	chr12	84117455	84117756	1000000	G......	Fetal_Merged-chr12-84117606-1	-77464	1700085C21Rik
Fetal	chr12	84234873	84235459	0001001	...N..E	Fetal_Merged-chr12-84235166-2	-195024	1700085C21Rik
Fetal	chr12	84246878	84247179	0100000	.A.....	Fetal_Merged-chr12-84247029-1	-206887	1700085C21Rik
Fetal	chr12	84047557	84047891	1010000	G.C....	Fetal_Merged-chr12-84047724-2	-7582	1700085C21Rik
Fetal	chr12	84036168	84036753	1001110	G..NST.	Fetal_Merged-chr12-84036482-4	3681	1700085C21Rik
Fetal	chr12	84237522	84237823	0000001	......E	Fetal_Merged-chr12-84237673-1	-197531	1700085C21Rik
Fetal	chr12	84246027	84246328	0100000	.A.....	Fetal_Merged-chr12-84246178-1	-206036	1700085C21Rik
Fetal	chr12	75384989	75385490	0100110	.A..ST.	Fetal_Merged-chr12-75385219-3	-23	1700086L19Rik
Fetal	chr12	75385812	75386113	0100000	.A.....	Fetal_Merged-chr12-75385963-1	700	1700086L19Rik
Fetal	chr12	75245404	75245705	0010000	..C....	Fetal_Merged-chr12-75245555-1	-139708	1700086L19Rik
Fetal	chr12	75365973	75366274	0000010	.....T.	Fetal_Merged-chr12-75366124-1	-19139	1700086L19Rik
Fetal	chr18	38400626	38400972	0001010	...N.T.	Fetal_Merged-chr18-38400799-2	9053	1700086O06Rik
Fetal	chr15	78971497	78971798	0010000	..C....	Fetal_Merged-chr15-78971648-1	33	1700088E04Rik
Fetal	chr15	78967816	78968117	0000001	......E	Fetal_Merged-chr15-78967967-1	3714	1700088E04Rik
Fetal	chr14	42713673	42713974	0000001	......E	Fetal_Merged-chr14-42713824-1	-39740	1700091H14Rik
Fetal	chr8	80194869	80195255	0110001	.AC...E	Fetal_Merged-chr8-80195056-3	46991	1700092C02Rik
Fetal	chr8	80195962	80196272	1010001	G.C...E	Fetal_Merged-chr8-80196117-3	48046	1700092C02Rik
Fetal	chr8	80141834	80142135	1000000	G......	Fetal_Merged-chr8-80141985-1	-6086	1700092C02Rik
Fetal	chr8	80154063	80154400	1010000	G.C....	Fetal_Merged-chr8-80154232-2	6161	1700092C02Rik
Fetal	chr8	80163377	80163695	1000001	G.....E	Fetal_Merged-chr8-80163536-2	15465	1700092C02Rik
Fetal	chr14	69792959	69793260	0000001	......E	Fetal_Merged-chr14-69793110-1	-3210	1700092C10Rik
Fetal	chr14	69792377	69792678	0001000	...N...	Fetal_Merged-chr14-69792528-1	-2628	1700092C10Rik
Fetal	chr13	26596204	26596505	0001000	...N...	Fetal_Merged-chr13-26596355-1	-192080	1700092E19Rik
Fetal	chr13	26250618	26250919	1000000	G......	Fetal_Merged-chr13-26250769-1	153506	1700092E19Rik
Fetal	chr13	26261642	26261943	0001000	...N...	Fetal_Merged-chr13-26261793-1	142482	1700092E19Rik
Fetal	chr13	26448248	26448580	1000001	G.....E	Fetal_Merged-chr13-26448414-2	-44139	1700092E19Rik
Fetal	chr13	26496554	26496855	1000000	G......	Fetal_Merged-chr13-26496705-1	-92430	1700092E19Rik
Fetal	chr13	26473895	26474324	1011011	G.CN.TE	Fetal_Merged-chr13-26474127-5	-69835	1700092E19Rik
Fetal	chr13	26430666	26431025	1011011	G.CN.TE	Fetal_Merged-chr13-26430846-5	-26571	1700092E19Rik
Fetal	chr13	26242574	26242884	1000001	G.....E	Fetal_Merged-chr13-26242729-2	161546	1700092E19Rik
Fetal	chr13	26289286	26289587	1000000	G......	Fetal_Merged-chr13-26289437-1	114838	1700092E19Rik
Fetal	chr13	26246770	26247244	1010000	G.C....	Fetal_Merged-chr13-26247007-2	157268	1700092E19Rik
Fetal	chr13	26298947	26299248	0000001	......E	Fetal_Merged-chr13-26299098-1	105177	1700092E19Rik
Fetal	chr13	26470856	26471157	0100000	.A.....	Fetal_Merged-chr13-26471007-1	-66732	1700092E19Rik
Fetal	chr11	114158108	114158514	1000010	G....T.	Fetal_Merged-chr11-114158311-2	98739	1700092K14Rik
Fetal	chr11	114040376	114040704	0010011	..C..TE	Fetal_Merged-chr11-114040536-3	-19032	1700092K14Rik
Fetal	chr11	114143423	114143724	0000010	.....T.	Fetal_Merged-chr11-114143574-1	84002	1700092K14Rik
Fetal	chr11	114059608	114060019	1111011	GACN.TE	Fetal_Merged-chr11-114059817-6	242	1700092K14Rik
Fetal	chr11	114027027	114027370	1000001	G.....E	Fetal_Merged-chr11-114027199-2	-32373	1700092K14Rik
Fetal	chr11	114109771	114110072	1000000	G......	Fetal_Merged-chr11-114109922-1	50350	1700092K14Rik
Fetal	chr11	114080037	114080403	1001001	G..N..E	Fetal_Merged-chr11-114080218-3	20648	1700092K14Rik
Fetal	chr3	89869505	89869806	1000000	G......	Fetal_Merged-chr3-89869656-1	2938	1700094D03Rik
Fetal	chr6	52360811	52361112	0000100	....S..	Fetal_Merged-chr6-52360962-1	-81483	1700094M24Rik
Fetal	chr6	52481387	52481696	0011010	..CN.T.	Fetal_Merged-chr6-52481543-3	39097	1700094M24Rik
Fetal	chr6	52389203	52389541	1000010	G....T.	Fetal_Merged-chr6-52389372-2	-53073	1700094M24Rik
Fetal	chr6	52499759	52500060	1000000	G......	Fetal_Merged-chr6-52499910-1	57465	1700094M24Rik
Fetal	chr6	52418023	52418324	0000001	......E	Fetal_Merged-chr6-52418174-1	-24271	1700094M24Rik
Fetal	chr6	52378507	52378954	0100100	.A..S..	Fetal_Merged-chr6-52378731-2	-63714	1700094M24Rik
Fetal	chr6	52423987	52424288	0000100	....S..	Fetal_Merged-chr6-52424138-1	-18307	1700094M24Rik
Fetal	chr6	52393307	52393608	0000001	......E	Fetal_Merged-chr6-52393458-1	-48987	1700094M24Rik
Fetal	chr6	52366542	52366843	1000000	G......	Fetal_Merged-chr6-52366693-1	-75752	1700094M24Rik
Fetal	chr6	52431766	52432067	0100000	.A.....	Fetal_Merged-chr6-52431917-1	-10528	1700094M24Rik
Fetal	chr6	52373632	52373933	0000001	......E	Fetal_Merged-chr6-52373783-1	-68662	1700094M24Rik
Fetal	chr6	52388092	52388741	0011101	..CNS.E	Fetal_Merged-chr6-52388470-4	-54028	1700094M24Rik
Fetal	chr5	113126357	113126739	1011011	G.CN.TE	Fetal_Merged-chr5-113126551-5	-95764	1700095B10Rik
Fetal	chr5	113219519	113220192	0011111	..CNSTE	Fetal_Merged-chr5-113219930-5	-2456	1700095B10Rik
Fetal	chr5	113142078	113142379	1000000	G......	Fetal_Merged-chr5-113142229-1	-80083	1700095B10Rik
Fetal	chr5	113218392	113218693	1000000	G......	Fetal_Merged-chr5-113218543-1	-3769	1700095B10Rik
Fetal	chr5	113205767	113206174	1010000	G.C....	Fetal_Merged-chr5-113205971-2	-16341	1700095B10Rik
Fetal	chr5	113184588	113184893	1000010	G....T.	Fetal_Merged-chr5-113184741-2	-37571	1700095B10Rik
Fetal	chr5	113147620	113148015	1010001	G.C...E	Fetal_Merged-chr5-113147832-3	-74494	1700095B10Rik
Fetal	chr5	113263947	113264248	0000001	......E	Fetal_Merged-chr5-113264098-1	41786	1700095B10Rik
Fetal	chr4	137627554	137628021	1011001	G.CN..E	Fetal_Merged-chr4-137627780-4	66645	1700095J12Rik
Fetal	chr4	137664501	137664802	0000001	......E	Fetal_Merged-chr4-137664652-1	29781	1700095J12Rik
Fetal	chr4	137675156	137675457	0001000	...N...	Fetal_Merged-chr4-137675307-1	19126	1700095J12Rik
Fetal	chr11	109208837	109209154	1100101	GA..S.E	Fetal_Merged-chr11-109208997-4	815	1700096J18Rik
Fetal	chr11	109207446	109207747	0000001	......E	Fetal_Merged-chr11-109207597-1	-584	1700096J18Rik
Fetal	chr11	109192702	109193003	0001000	...N...	Fetal_Merged-chr11-109192853-1	-15328	1700096J18Rik
[truncated: 113,056 more rows]

## Sheet: Adult_TFcobound_regions
Stage	Chr	Start_0base	End	Code	TFCode	mergeTF_PeakID	DistancetoTSS	GeneSymbol
Adult	chr7	52848561	52848862	0000001	......E	Adult_Merged-chr7-52848712-1	-18166	0610005C13Rik
Adult	chr7	52844537	52844877	1001001	G..N..E	Adult_Merged-chr7-52844705-3	-14161	0610005C13Rik
Adult	chr12	87161111	87161412	0001000	...N...	Adult_Merged-chr12-87161262-1	4233	0610007P14Rik
Adult	chr12	87153738	87154039	0000100	....S..	Adult_Merged-chr12-87153889-1	11606	0610007P14Rik
Adult	chr12	87159502	87159803	0000001	......E	Adult_Merged-chr12-87159653-1	5842	0610007P14Rik
Adult	chr12	87150702	87151003	0000001	......E	Adult_Merged-chr12-87150853-1	14642	0610007P14Rik
Adult	chr12	87159947	87160248	0000001	......E	Adult_Merged-chr12-87160098-1	5397	0610007P14Rik
Adult	chr12	87133815	87134116	1000000	G......	Adult_Merged-chr12-87133966-1	31529	0610007P14Rik
Adult	chr12	87151889	87152190	0001000	...N...	Adult_Merged-chr12-87152040-1	13455	0610007P14Rik
Adult	chr11	51495117	51495418	0001000	...N...	Adult_Merged-chr11-51495268-1	6868	0610009B22Rik
Adult	chr11	51501803	51502667	1101110	GA.NST.	Adult_Merged-chr11-51502170-5	-99	0610009B22Rik
Adult	chr11	120209428	120210522	1000111	G...STE	Adult_Merged-chr11-120209927-5	-17	0610009L18Rik
Adult	chr11	120211086	120211862	1101111	GA.NSTE	Adult_Merged-chr11-120211439-6	1482	0610009L18Rik
Adult	chr11	120214959	120215260	1000000	G......	Adult_Merged-chr11-120215110-1	5118	0610009L18Rik
Adult	chr18	38409658	38410416	1000111	G...STE	Adult_Merged-chr18-38410025-4	134	0610009O20Rik
Adult	chr11	23533521	23533925	1001100	G..NS..	Adult_Merged-chr11-23533722-3	-92	0610010F05Rik
Adult	chr11	70051081	70051510	1101100	GA.NS..	Adult_Merged-chr11-70051290-4	120	0610010K14Rik
Adult	chr16	31948216	31948728	1100101	GA..S.E	Adult_Merged-chr16-31948493-4	135	0610012G03Rik
Adult	chr16	31944135	31944436	1000000	G......	Adult_Merged-chr16-31944286-1	4321	0610012G03Rik
Adult	chr6	72297211	72297761	1000001	G.....E	Adult_Merged-chr6-72297486-2	175	0610030E20Rik
Adult	chr3	137909636	137909937	0100000	.A.....	Adult_Merged-chr3-137909787-1	-7160	0610031O16Rik
Adult	chr4	107562627	107562928	0000100	....S..	Adult_Merged-chr4-107562778-1	274	0610037L13Rik
Adult	chr8	80016117	80016624	0001100	...NS..	Adult_Merged-chr8-80016371-2	-24584	0610038B21Rik
Adult	chr8	80013854	80014155	0000001	......E	Adult_Merged-chr8-80014005-1	-26950	0610038B21Rik
Adult	chr8	80007626	80007927	0001000	...N...	Adult_Merged-chr8-80007777-1	-33178	0610038B21Rik
Adult	chr8	80005672	80006006	1100001	GA....E	Adult_Merged-chr8-80005842-3	-35116	0610038B21Rik
Adult	chr8	79997297	79997619	0001001	...N..E	Adult_Merged-chr8-79997458-2	-43497	0610038B21Rik
Adult	chr8	79979847	79980148	0000001	......E	Adult_Merged-chr8-79979998-1	-60957	0610038B21Rik
Adult	chr8	79968061	79968421	1101011	GA.N.TE	Adult_Merged-chr8-79968240-5	-72714	0610038B21Rik
Adult	chr8	79934312	79934613	0000001	......E	Adult_Merged-chr8-79934463-1	-106492	0610038B21Rik
Adult	chr8	79932447	79932839	0001101	...NS.E	Adult_Merged-chr8-79932639-3	-108312	0610038B21Rik
Adult	chr8	79755951	79756252	0001000	...N...	Adult_Merged-chr8-79756102-1	-284853	0610038B21Rik
Adult	chr8	79756400	79756755	0100011	.A...TE	Adult_Merged-chr8-79756571-3	-284377	0610038B21Rik
Adult	chr8	79888370	79888671	0000001	......E	Adult_Merged-chr8-79888521-1	-152434	0610038B21Rik
Adult	chr8	80030451	80030819	0001100	...NS..	Adult_Merged-chr8-80030635-2	-10320	0610038B21Rik
Adult	chr8	80041208	80041509	1000000	G......	Adult_Merged-chr8-80041359-1	404	0610038B21Rik
Adult	chr8	79834209	79834510	0000001	......E	Adult_Merged-chr8-79834360-1	-206595	0610038B21Rik
Adult	chr8	80040587	80040888	0000001	......E	Adult_Merged-chr8-80040738-1	-217	0610038B21Rik
Adult	chr8	79791151	79791452	0100000	.A.....	Adult_Merged-chr8-79791302-1	-249653	0610038B21Rik
Adult	chr8	79943654	79943955	0000001	......E	Adult_Merged-chr8-79943805-1	-97150	0610038B21Rik
Adult	chr8	79960460	79960761	0000001	......E	Adult_Merged-chr8-79960611-1	-80344	0610038B21Rik
Adult	chr8	79747109	79747483	1000010	G....T.	Adult_Merged-chr8-79747296-2	-293659	0610038B21Rik
Adult	chr8	79791836	79792137	0000100	....S..	Adult_Merged-chr8-79791987-1	-248968	0610038B21Rik
Adult	chr8	79883533	79883834	0000001	......E	Adult_Merged-chr8-79883684-1	-157271	0610038B21Rik
Adult	chr11	88515795	88516376	1101000	GA.N...	Adult_Merged-chr11-88516132-3	35521	0610039H22Rik
Adult	chr11	88500358	88500659	0001000	...N...	Adult_Merged-chr11-88500509-1	19944	0610039H22Rik
Adult	chr11	88487921	88488222	1000000	G......	Adult_Merged-chr11-88488072-1	7507	0610039H22Rik
Adult	chr11	88481182	88481483	0100000	.A.....	Adult_Merged-chr11-88481333-1	768	0610039H22Rik
Adult	chr11	88474863	88475164	0000100	....S..	Adult_Merged-chr11-88475014-1	-5551	0610039H22Rik
Adult	chr11	88388066	88388427	0100001	.A....E	Adult_Merged-chr11-88388247-2	-92318	0610039H22Rik
Adult	chr11	88377899	88378200	0001000	...N...	Adult_Merged-chr11-88378050-1	-102515	0610039H22Rik
Adult	chr11	88374803	88375104	0000001	......E	Adult_Merged-chr11-88374954-1	-105611	0610039H22Rik
Adult	chr11	88355259	88355560	0100000	.A.....	Adult_Merged-chr11-88355410-1	-125155	0610039H22Rik
Adult	chr11	88330076	88330377	0100001	.A....E	Adult_Merged-chr11-88330227-2	-150338	0610039H22Rik
Adult	chr11	88326275	88326576	0000001	......E	Adult_Merged-chr11-88326426-1	-154139	0610039H22Rik
Adult	chr11	88337405	88337754	1001001	G..N..E	Adult_Merged-chr11-88337585-3	-142985	0610039H22Rik
Adult	chr11	88338280	88338581	0000001	......E	Adult_Merged-chr11-88338431-1	-142134	0610039H22Rik
Adult	chr2	163468586	163468887	0000100	....S..	Adult_Merged-chr2-163468737-1	-1849	0610039K10Rik
Adult	chr2	163470230	163470531	0000001	......E	Adult_Merged-chr2-163470381-1	-205	0610039K10Rik
Adult	chr6	108654411	108655032	1001010	G..N.T.	Adult_Merged-chr6-108654747-3	-43794	0610040F04Rik
Adult	chr6	108618418	108618773	0100101	.A..S.E	Adult_Merged-chr6-108618590-3	-7668	0610040F04Rik
Adult	chr6	108659564	108659900	1000001	G.....E	Adult_Merged-chr6-108659732-2	-48804	0610040F04Rik
Adult	chr6	108611503	108611804	0000010	.....T.	Adult_Merged-chr6-108611654-1	-726	0610040F04Rik
Adult	chr6	108620924	108621225	0001000	...N...	Adult_Merged-chr6-108621075-1	-10147	0610040F04Rik
Adult	chr6	108659934	108660235	0001000	...N...	Adult_Merged-chr6-108660085-1	-49157	0610040F04Rik
Adult	chr6	108622013	108622314	0001000	...N...	Adult_Merged-chr6-108622164-1	-11236	0610040F04Rik
Adult	chr6	108617727	108618028	1000000	G......	Adult_Merged-chr6-108617878-1	-6950	0610040F04Rik
Adult	chr5	64278000	64278301	0100000	.A.....	Adult_Merged-chr5-64278151-1	74417	0610040J01Rik
Adult	chr5	64208494	64208821	0100001	.A....E	Adult_Merged-chr5-64208658-2	4924	0610040J01Rik
Adult	chr4	101027076	101027377	0100000	.A.....	Adult_Merged-chr4-101027227-1	839	0610043K17Rik
Adult	chr18	11373435	11373749	1001001	G..N..E	Adult_Merged-chr18-11373593-3	-321027	1010001N08Rik
Adult	chr18	11368936	11369237	0000001	......E	Adult_Merged-chr18-11369087-1	-316522	1010001N08Rik
Adult	chr18	11325709	11326010	0000100	....S..	Adult_Merged-chr18-11325860-1	-273295	1010001N08Rik
Adult	chr18	11243493	11243794	1000000	G......	Adult_Merged-chr18-11243644-1	-191079	1010001N08Rik
Adult	chr18	11239566	11240107	1000001	G.....E	Adult_Merged-chr18-11239837-2	-187272	1010001N08Rik
Adult	chr18	11234163	11234464	0001000	...N...	Adult_Merged-chr18-11234314-1	-181749	1010001N08Rik
Adult	chr18	11232355	11232656	0100000	.A.....	Adult_Merged-chr18-11232506-1	-179941	1010001N08Rik
Adult	chr18	11221878	11222179	0100001	.A....E	Adult_Merged-chr18-11222029-2	-169464	1010001N08Rik
Adult	chr18	11144821	11145315	1101011	GA.N.TE	Adult_Merged-chr18-11145072-5	-92503	1010001N08Rik
Adult	chr18	11132909	11133232	0001010	...N.T.	Adult_Merged-chr18-11133071-2	-80506	1010001N08Rik
Adult	chr18	11102634	11102935	0001000	...N...	Adult_Merged-chr18-11102785-1	-50220	1010001N08Rik
Adult	chr18	11100853	11101154	0000010	.....T.	Adult_Merged-chr18-11101004-1	-48439	1010001N08Rik
Adult	chr18	11074351	11074652	0000001	......E	Adult_Merged-chr18-11074502-1	-21937	1010001N08Rik
Adult	chr18	11316357	11316658	0000001	......E	Adult_Merged-chr18-11316508-1	-263943	1010001N08Rik
Adult	chr18	11055414	11055715	0000001	......E	Adult_Merged-chr18-11055565-1	-3000	1010001N08Rik
Adult	chr18	11096884	11097185	0000001	......E	Adult_Merged-chr18-11097035-1	-44470	1010001N08Rik
Adult	chr18	11371692	11371993	0000001	......E	Adult_Merged-chr18-11371843-1	-319278	1010001N08Rik
Adult	chr18	11069422	11069723	0001000	...N...	Adult_Merged-chr18-11069573-1	-17008	1010001N08Rik
Adult	chr18	11072740	11073041	1000000	G......	Adult_Merged-chr18-11072891-1	-20326	1010001N08Rik
Adult	chr18	11054158	11054459	1000000	G......	Adult_Merged-chr18-11054309-1	-1744	1010001N08Rik
Adult	chr18	11069933	11070234	0000001	......E	Adult_Merged-chr18-11070084-1	-17519	1010001N08Rik
Adult	chr18	11111342	11111643	0000100	....S..	Adult_Merged-chr18-11111493-1	-58928	1010001N08Rik
Adult	chr18	11372262	11372563	1000000	G......	Adult_Merged-chr18-11372413-1	-319848	1010001N08Rik
Adult	chr18	11387816	11388117	0000001	......E	Adult_Merged-chr18-11387967-1	-335402	1010001N08Rik
Adult	chr18	11095947	11096248	0000001	......E	Adult_Merged-chr18-11096098-1	-43533	1010001N08Rik
Adult	chr18	11372973	11373274	0100000	.A.....	Adult_Merged-chr18-11373124-1	-320559	1010001N08Rik
Adult	chr18	11402131	11402432	0000001	......E	Adult_Merged-chr18-11402282-1	-349717	1010001N08Rik
Adult	chr18	11196639	11197055	0000110	....ST.	Adult_Merged-chr18-11196847-2	-144282	1010001N08Rik
Adult	chr10	66394267	66394614	0100010	.A...T.	Adult_Merged-chr10-66394441-2	-11309	1110002J07Rik
Adult	chr10	66333889	66334190	1000000	G......	Adult_Merged-chr10-66334040-1	49092	1110002J07Rik
Adult	chr10	66372034	66372335	0001000	...N...	Adult_Merged-chr10-66372185-1	10947	1110002J07Rik
Adult	chr10	66374240	66374541	0100000	.A.....	Adult_Merged-chr10-66374391-1	8741	1110002J07Rik
Adult	chr10	66281963	66282264	0100000	.A.....	Adult_Merged-chr10-66282114-1	101018	1110002J07Rik
Adult	chr10	66383656	66384066	0001100	...NS..	Adult_Merged-chr10-66383861-2	-729	1110002J07Rik
Adult	chr10	66388590	66388891	1000000	G......	Adult_Merged-chr10-66388741-1	-5609	1110002J07Rik
Adult	chr12	3422846	3423147	0000001	......E	Adult_Merged-chr12-3422997-1	3750	1110002L01Rik
Adult	chr12	3426541	3426997	1000100	G...S..	Adult_Merged-chr12-3426769-2	-22	1110002L01Rik
Adult	chr16	90924928	90925229	0000100	....S..	Adult_Merged-chr16-90925079-1	10015	1110004E09Rik
Adult	chr16	90916333	90916634	0000100	....S..	Adult_Merged-chr16-90916484-1	18610	1110004E09Rik
Adult	chr16	90955743	90956044	0000001	......E	Adult_Merged-chr16-90955894-1	-20800	1110004E09Rik
Adult	chr16	90921703	90922088	1001011	G..N.TE	Adult_Merged-chr16-90921896-4	13198	1110004E09Rik
Adult	chr16	90934497	90934798	0000100	....S..	Adult_Merged-chr16-90934648-1	446	1110004E09Rik
Adult	chr16	90897998	90898325	0001011	...N.TE	Adult_Merged-chr16-90898159-3	36932	1110004E09Rik
Adult	chr16	90934861	90935305	1101111	GA.NSTE	Adult_Merged-chr16-90935107-6	11	1110004E09Rik
Adult	chr7	123275698	123275999	0001000	...N...	Adult_Merged-chr7-123275849-1	38955	1110004F10Rik
Adult	chr7	123243581	123243926	0001100	...NS..	Adult_Merged-chr7-123243754-2	6860	1110004F10Rik
Adult	chr7	123236556	123237026	1001101	G..NS.E	Adult_Merged-chr7-123236776-4	-103	1110004F10Rik
Adult	chr5	116065041	116065349	0001010	...N.T.	Adult_Merged-chr5-116065195-2	16630	1110006O24Rik
Adult	chr5	116081424	116082055	1000110	G...ST.	Adult_Merged-chr5-116081734-3	85	1110006O24Rik
Adult	chr12	56403545	56403933	0001100	...NS..	Adult_Merged-chr12-56403739-2	115	1110008L16Rik
Adult	chr2	32229691	32230049	0001001	...N..E	Adult_Merged-chr2-32229870-2	7565	1110008P14Rik
Adult	chr2	32237265	32237649	1000101	G...S.E	Adult_Merged-chr2-32237459-3	-22	1110008P14Rik
Adult	chr6	14247447	14247815	0101010	.A.N.T.	Adult_Merged-chr6-14247624-3	426062	1110019D14Rik
Adult	chr6	14147140	14147510	1101000	GA.N...	Adult_Merged-chr6-14147336-3	325756	1110019D14Rik
Adult	chr6	14233119	14233458	0101001	.A.N..E	Adult_Merged-chr6-14233283-3	411720	1110019D14Rik
Adult	chr6	14230890	14231191	0001000	...N...	Adult_Merged-chr6-14231041-1	409472	1110019D14Rik
Adult	chr6	13859704	13860159	0001001	...N..E	Adult_Merged-chr6-13859932-2	38363	1110019D14Rik
Adult	chr17	85356118	85356762	0001101	...NS.E	Adult_Merged-chr17-85356411-3	323	1110020A21Rik
Adult	chr11	87523451	87523752	0000001	......E	Adult_Merged-chr11-87523602-1	10576	1110028F11Rik
Adult	chr8	109086294	109086595	0000001	......E	Adult_Merged-chr8-109086445-1	-24598	1110028F18Rik
Adult	chr3	68599614	68599915	0001000	...N...	Adult_Merged-chr3-68599765-1	-73743	1110032F04Rik
Adult	chr3	68628400	68628701	0000001	......E	Adult_Merged-chr3-68628551-1	-44957	1110032F04Rik
Adult	chr3	68673328	68673629	1000000	G......	Adult_Merged-chr3-68673479-1	-29	1110032F04Rik
Adult	chr2	132518420	132518721	1000000	G......	Adult_Merged-chr2-132518571-1	2552	1110034G24Rik
Adult	chr2	132522334	132522726	0001100	...NS..	Adult_Merged-chr2-132522530-2	6511	1110034G24Rik
Adult	chr2	132517560	132517876	0000011	.....TE	Adult_Merged-chr2-132517718-2	1699	1110034G24Rik
Adult	chr2	132541074	132541475	0101000	.A.N...	Adult_Merged-chr2-132541275-2	25256	1110034G24Rik
Adult	chr2	132514432	132514733	0001000	...N...	Adult_Merged-chr2-132514583-1	-1436	1110034G24Rik
Adult	chr2	132521404	132521824	1001011	G..N.TE	Adult_Merged-chr2-132521604-4	5595	1110034G24Rik
Adult	chr2	132515585	132515918	1001010	G..N.T.	Adult_Merged-chr2-132515755-3	-267	1110034G24Rik
Adult	chr2	132515275	132515576	0000001	......E	Adult_Merged-chr2-132515426-1	-593	1110034G24Rik
Adult	chr2	132512235	132512862	0001101	...NS.E	Adult_Merged-chr2-132512594-3	-3470	1110034G24Rik
Adult	chr2	132519770	132520084	0001100	...NS..	Adult_Merged-chr2-132519927-2	3908	1110034G24Rik
Adult	chr2	132524140	132524451	0001010	...N.T.	Adult_Merged-chr2-132524296-2	8277	1110034G24Rik
Adult	chr2	132546840	132547141	0001000	...N...	Adult_Merged-chr2-132546991-1	30972	1110034G24Rik
Adult	chr9	63908025	63908326	1000000	G......	Adult_Merged-chr9-63908176-1	10540	1110036E04Rik
Adult	chr4	11412667	11413377	1100101	GA..S.E	Adult_Merged-chr4-11412995-4	-83	1110037F02Rik
Adult	chr17	35089582	35089925	0101100	.A.NS..	Adult_Merged-chr17-35089758-3	-338	1110038B12Rik
Adult	chr15	76804149	76804737	0000101	....S.E	Adult_Merged-chr15-76804443-2	25469	1110038F14Rik
Adult	chr13	34022939	34023240	1000000	G......	Adult_Merged-chr13-34023090-1	-4811	1110046J04Rik
Adult	chr2	91277458	91277759	0000001	......E	Adult_Merged-chr2-91277609-1	7190	1110051M20Rik
Adult	chr2	91269386	91269687	0100000	.A.....	Adult_Merged-chr2-91269537-1	15262	1110051M20Rik
Adult	chr17	64491027	64491679	1001011	G..N.TE	Adult_Merged-chr17-64491416-4	-91332	1110058D11Rik
Adult	chr17	64479643	64480084	1001110	G..NST.	Adult_Merged-chr17-64479883-4	-79843	1110058D11Rik
Adult	chr17	64474285	64474586	0000001	......E	Adult_Merged-chr17-64474436-1	-74415	1110058D11Rik
Adult	chr17	64473158	64473483	0100001	.A....E	Adult_Merged-chr17-64473321-2	-73300	1110058D11Rik
Adult	chr17	64449057	64449358	1000000	G......	Adult_Merged-chr17-64449208-1	-49187	1110058D11Rik
Adult	chr17	64449458	64449880	0001011	...N.TE	Adult_Merged-chr17-64449669-3	-49648	1110058D11Rik
Adult	chr19	21727008	21727309	0100000	.A.....	Adult_Merged-chr19-21727159-1	122	1110059E24Rik
Adult	chr19	21727320	21727621	0000100	....S..	Adult_Merged-chr19-21727471-1	-190	1110059E24Rik
Adult	chr9	122859814	122860243	1101110	GA.NST.	Adult_Merged-chr9-122860050-5	89	1110059G10Rik
Adult	chr4	124524883	124525184	1000000	G......	Adult_Merged-chr4-124525034-1	2774	1110065P20Rik
Adult	chr4	124527614	124527929	1000100	G...S..	Adult_Merged-chr4-124527772-2	36	1110065P20Rik
Adult	chr4	124520760	124521061	0000001	......E	Adult_Merged-chr4-124520911-1	6897	1110065P20Rik
Adult	chr9	94482717	94483022	1101000	GA.N...	Adult_Merged-chr9-94482869-3	-44370	1190002N15Rik
Adult	chr9	94476273	94476574	0100000	.A.....	Adult_Merged-chr9-94476424-1	-37924	1190002N15Rik
Adult	chr9	94411563	94411895	0101001	.A.N..E	Adult_Merged-chr9-94411727-3	26771	1190002N15Rik
Adult	chr9	94458901	94459202	0000100	....S..	Adult_Merged-chr9-94459052-1	-20552	1190002N15Rik
Adult	chr9	94438458	94438759	0001000	...N...	Adult_Merged-chr9-94438609-1	-109	1190002N15Rik
Adult	chr9	94438967	94439380	0000101	....S.E	Adult_Merged-chr9-94439174-2	-674	1190002N15Rik
Adult	chr9	94031301	94031602	0000001	......E	Adult_Merged-chr9-94031452-1	407048	1190002N15Rik
Adult	chr9	94436612	94437110	0101000	.A.N...	Adult_Merged-chr9-94436861-2	1639	1190002N15Rik
Adult	chr9	94011879	94012180	0000001	......E	Adult_Merged-chr9-94012030-1	426470	1190002N15Rik
Adult	chr9	94437302	94437731	1000001	G.....E	Adult_Merged-chr9-94437517-2	983	1190002N15Rik
Adult	chr8	123143437	123143738	0001000	...N...	Adult_Merged-chr8-123143588-1	14694	1190005I06Rik
Adult	chr8	123158154	123158594	1000100	G...S..	Adult_Merged-chr8-123158374-2	-92	1190005I06Rik
Adult	chr8	123168512	123168878	0001001	...N..E	Adult_Merged-chr8-123168695-2	-10413	1190005I06Rik
Adult	chr10	82085945	82086246	0000100	....S..	Adult_Merged-chr10-82086096-1	-123	1190007I07Rik
Adult	chr16	21818783	21819084	0000001	......E	Adult_Merged-chr16-21818934-1	24514	1300002E11Rik
Adult	chr16	21794204	21794505	0000100	....S..	Adult_Merged-chr16-21794355-1	-65	1300002E11Rik
Adult	chr9	103170773	103171074	1000000	G......	Adult_Merged-chr9-103170924-1	19703	1300017J02Rik
Adult	chr3	88635411	88635712	0100000	.A.....	Adult_Merged-chr3-88635562-1	847	1500004A13Rik
Adult	chr15	82092635	82092936	0000001	......E	Adult_Merged-chr15-82092786-1	6333	1500009C09Rik
Adult	chr10	83523565	83523866	1000000	G......	Adult_Merged-chr10-83523716-1	338106	1500009L16Rik
Adult	chr10	83499230	83499531	0000001	......E	Adult_Merged-chr10-83499381-1	313771	1500009L16Rik
Adult	chr10	83489509	83489977	1001111	G..NSTE	Adult_Merged-chr10-83489717-5	304133	1500009L16Rik
Adult	chr10	83458419	83458720	1000000	G......	Adult_Merged-chr10-83458570-1	272960	1500009L16Rik
Adult	chr10	83433345	83433646	0000001	......E	Adult_Merged-chr10-83433496-1	247886	1500009L16Rik
Adult	chr10	83358995	83359507	1001000	G..N...	Adult_Merged-chr10-83359251-2	173641	1500009L16Rik
Adult	chr10	83358401	83358816	1101011	GA.N.TE	Adult_Merged-chr10-83358600-5	172999	1500009L16Rik
Adult	chr10	83334594	83335113	0100001	.A....E	Adult_Merged-chr10-83334854-2	149244	1500009L16Rik
Adult	chr10	83220095	83220504	0001011	...N.TE	Adult_Merged-chr10-83220301-3	34690	1500009L16Rik
Adult	chr10	83208171	83208472	0100000	.A.....	Adult_Merged-chr10-83208322-1	22712	1500009L16Rik
Adult	chr10	83207410	83207761	0001001	...N..E	Adult_Merged-chr10-83207586-2	21976	1500009L16Rik
Adult	chr10	83202093	83202436	1001000	G..N...	Adult_Merged-chr10-83202265-2	16655	1500009L16Rik
Adult	chr10	83189040	83189397	1000001	G.....E	Adult_Merged-chr10-83189219-2	3609	1500009L16Rik
Adult	chr10	83369415	83369902	0001001	...N..E	Adult_Merged-chr10-83369659-2	184049	1500009L16Rik
Adult	chr10	83184732	83185033	0001000	...N...	Adult_Merged-chr10-83184883-1	-727	1500009L16Rik
Adult	chr10	83341479	83341780	0001000	...N...	Adult_Merged-chr10-83341630-1	156020	1500009L16Rik
Adult	chr10	83518531	83518974	0100001	.A....E	Adult_Merged-chr10-83518753-2	333143	1500009L16Rik
Adult	chr10	83519581	83519922	1100001	GA....E	Adult_Merged-chr10-83519745-3	334142	1500009L16Rik
Adult	chr10	83328775	83329076	1000000	G......	Adult_Merged-chr10-83328926-1	143316	1500009L16Rik
Adult	chr10	83174562	83174863	0000100	....S..	Adult_Merged-chr10-83174713-1	-10897	1500009L16Rik
Adult	chr10	83268092	83268393	1000000	G......	Adult_Merged-chr10-83268243-1	82633	1500009L16Rik
Adult	chr10	83190671	83190972	1000000	G......	Adult_Merged-chr10-83190822-1	5212	1500009L16Rik
Adult	chr5	115257596	115257897	1000000	G......	Adult_Merged-chr5-115257747-1	6238	1500011B03Rik
Adult	chr2	127618027	127618372	0001011	...N.TE	Adult_Merged-chr2-127618202-3	24	1500011K16Rik
Adult	chr18	61885865	61886166	0000100	....S..	Adult_Merged-chr18-61886016-1	-28	1500015A07Rik
Adult	chr18	61906508	61906809	0000001	......E	Adult_Merged-chr18-61906659-1	20615	1500015A07Rik
Adult	chr18	61901636	61901937	0000001	......E	Adult_Merged-chr18-61901787-1	15743	1500015A07Rik
Adult	chr1	43755269	43755688	0101011	.A.N.TE	Adult_Merged-chr1-43755490-4	-31968	1500015O10Rik
Adult	chr1	43751564	43751901	1001000	G..N...	Adult_Merged-chr1-43751733-2	-35714	1500015O10Rik
Adult	chr19	36757051	36757540	1101011	GA.N.TE	Adult_Merged-chr19-36757330-5	6673	1500017E21Rik
Adult	chr19	36754750	36755051	0001000	...N...	Adult_Merged-chr19-36754901-1	9068	1500017E21Rik
Adult	chr19	36752062	36752727	1101000	GA.N...	Adult_Merged-chr19-36752421-3	11574	1500017E21Rik
Adult	chr19	36743380	36743681	0001000	...N...	Adult_Merged-chr19-36743531-1	20438	1500017E21Rik
Adult	chr19	36762575	36762989	1000001	G.....E	Adult_Merged-chr19-36762782-2	1187	1500017E21Rik
Adult	chr19	36772730	36773031	0100000	.A.....	Adult_Merged-chr19-36772881-1	-8912	1500017E21Rik
Adult	chr19	36763770	36764136	0101001	.A.N..E	Adult_Merged-chr19-36763948-3	16	1500017E21Rik
Adult	chr19	36771028	36771329	0000001	......E	Adult_Merged-chr19-36771179-1	-7210	1500017E21Rik
Adult	chr19	36741011	36741312	0000001	......E	Adult_Merged-chr19-36741162-1	22807	1500017E21Rik
Adult	chr19	36737228	36737606	0101010	.A.N.T.	Adult_Merged-chr19-36737419-3	26552	1500017E21Rik
Adult	chr19	36739020	36739321	0001000	...N...	Adult_Merged-chr19-36739171-1	24798	1500017E21Rik
Adult	chr19	36764529	36764830	0100000	.A.....	Adult_Merged-chr19-36764680-1	-711	1500017E21Rik
Adult	chr19	36720612	36720913	0000100	....S..	Adult_Merged-chr19-36720763-1	43206	1500017E21Rik
Adult	chr19	36780342	36780643	1000000	G......	Adult_Merged-chr19-36780493-1	-16524	1500017E21Rik
Adult	chr16	96167040	96167341	0000010	.....T.	Adult_Merged-chr16-96167191-1	-16507	1600002D24Rik
Adult	chr16	96094168	96094475	0100100	.A..S..	Adult_Merged-chr16-96094322-2	25998	1600002D24Rik
Adult	chr16	96053097	96053419	0100001	.A....E	Adult_Merged-chr16-96053258-2	67062	1600002D24Rik
Adult	chr16	96054875	96055176	0100000	.A.....	Adult_Merged-chr16-96055026-1	65294	1600002D24Rik
Adult	chr16	96046851	96047152	0001000	...N...	Adult_Merged-chr16-96047002-1	73318	1600002D24Rik
Adult	chr16	96076963	96077264	0001000	...N...	Adult_Merged-chr16-96077114-1	43206	1600002D24Rik
Adult	chr16	96082839	96083299	1100100	GA..S..	Adult_Merged-chr16-96083089-3	37251	1600002D24Rik
Adult	chr16	96081739	96082040	0000100	....S..	Adult_Merged-chr16-96081890-1	38430	1600002D24Rik
Adult	chr17	24357554	24358052	1000100	G...S..	Adult_Merged-chr17-24357803-2	-89	1600002H07Rik
Adult	chr10	79635551	79635991	1000100	G...S..	Adult_Merged-chr10-79635771-2	82	1600002K03Rik
Adult	chr7	38960881	38961182	0001000	...N...	Adult_Merged-chr7-38961032-1	-7204	1600014C10Rik
Adult	chr7	38952734	38953035	0000001	......E	Adult_Merged-chr7-38952885-1	-15351	1600014C10Rik
Adult	chr7	38952033	38952334	1000000	G......	Adult_Merged-chr7-38952184-1	-16052	1600014C10Rik
Adult	chr7	38961369	38961670	0001000	...N...	Adult_Merged-chr7-38961520-1	-6716	1600014C10Rik
Adult	chr7	38986022	38986323	0000001	......E	Adult_Merged-chr7-38986173-1	17367	1600014C10Rik
Adult	chr17	45984914	45985221	0001010	...N.T.	Adult_Merged-chr17-45985068-2	-114275	1600014C23Rik
Adult	chr17	45984588	45984889	1000000	G......	Adult_Merged-chr17-45984739-1	-113946	1600014C23Rik
Adult	chr17	45953598	45953899	0000100	....S..	Adult_Merged-chr17-45953749-1	-82956	1600014C23Rik
Adult	chr17	45952897	45953426	1000111	G...STE	Adult_Merged-chr17-45953143-4	-82369	1600014C23Rik
Adult	chr17	45949369	45949979	1101110	GA.NST.	Adult_Merged-chr17-45949681-5	-78881	1600014C23Rik
Adult	chr17	45948872	45949173	0000001	......E	Adult_Merged-chr17-45949023-1	-78230	1600014C23Rik
Adult	chr17	45939338	45939746	1001000	G..N...	Adult_Merged-chr17-45939542-2	-68749	1600014C23Rik
Adult	chr17	45935435	45935736	0001000	...N...	Adult_Merged-chr17-45935586-1	-64793	1600014C23Rik
Adult	chr17	45898858	45899159	0001000	...N...	Adult_Merged-chr17-45899009-1	-28216	1600014C23Rik
Adult	chr17	45885060	45885643	1001011	G..N.TE	Adult_Merged-chr17-45885347-4	-14559	1600014C23Rik
Adult	chr17	45861203	45861504	0000001	......E	Adult_Merged-chr17-45861354-1	9439	1600014C23Rik
Adult	chr17	45866315	45866616	0000001	......E	Adult_Merged-chr17-45866466-1	4327	1600014C23Rik
Adult	chr17	45902801	45903102	0000001	......E	Adult_Merged-chr17-45902952-1	-32159	1600014C23Rik
Adult	chr17	45886031	45886503	0101010	.A.N.T.	Adult_Merged-chr17-45886250-3	-15474	1600014C23Rik
Adult	chr17	45903710	45904133	1001000	G..N...	Adult_Merged-chr17-45903922-2	-33129	1600014C23Rik
Adult	chr17	45873730	45874037	1000100	G...S..	Adult_Merged-chr17-45873884-2	-3091	1600014C23Rik
Adult	chr17	46008730	46009031	1000000	G......	Adult_Merged-chr17-46008881-1	-138088	1600014C23Rik
Adult	chr17	45870695	45870996	1000000	G......	Adult_Merged-chr17-45870846-1	-53	1600014C23Rik
Adult	chr17	45897944	45898245	0000010	.....T.	Adult_Merged-chr17-45898095-1	-27302	1600014C23Rik
Adult	chr17	46012254	46012555	0001000	...N...	Adult_Merged-chr17-46012405-1	-141612	1600014C23Rik
Adult	chr5	46060776	46061165	1001100	G..NS..	Adult_Merged-chr5-46060984-3	-24	1600023N17Rik
Adult	chrX	53520070	53520371	1000000	G......	Adult_Merged-chrX-53520221-1	-50564	1600025M17Rik
Adult	chr8	105846840	105847141	0100000	.A.....	Adult_Merged-chr8-105846991-1	24443	1600027J07Rik
Adult	chr8	105697799	105698100	1000000	G......	Adult_Merged-chr8-105697950-1	173484	1600027J07Rik
Adult	chr5	30778957	30779258	0000001	......E	Adult_Merged-chr5-30779108-1	10658	1700001C02Rik
Adult	chr5	30768254	30768561	1000001	G.....E	Adult_Merged-chr5-30768408-2	-42	1700001C02Rik
Adult	chr8	63795622	63795923	0000001	......E	Adult_Merged-chr8-63795773-1	-28104	1700001D01Rik
Adult	chr8	63794484	63794785	0100000	.A.....	Adult_Merged-chr8-63794635-1	-26966	1700001D01Rik
Adult	chr8	63762333	63762634	0000100	....S..	Adult_Merged-chr8-63762484-1	5185	1700001D01Rik
Adult	chr14	66927527	66927905	0001011	...N.TE	Adult_Merged-chr14-66927708-3	-11750	1700001G11Rik
Adult	chr14	66916645	66916946	0001000	...N...	Adult_Merged-chr14-66916796-1	-830	1700001G11Rik
Adult	chr14	66925857	66926245	0001001	...N..E	Adult_Merged-chr14-66926051-2	-10085	1700001G11Rik
Adult	chr14	66929228	66929529	0001000	...N...	Adult_Merged-chr14-66929379-1	-13413	1700001G11Rik
Adult	chr1	33730463	33730764	0100000	.A.....	Adult_Merged-chr1-33730614-1	3945	1700001G17Rik
Adult	chr1	33741336	33741637	0000001	......E	Adult_Merged-chr1-33741487-1	14818	1700001G17Rik
Adult	chr1	33726577	33726878	1000000	G......	Adult_Merged-chr1-33726728-1	59	1700001G17Rik
Adult	chr12	111926059	111926360	0100000	.A.....	Adult_Merged-chr12-111926210-1	-5381	1700001K19Rik
Adult	chr19	53331295	53331869	1101100	GA.NS..	Adult_Merged-chr19-53331635-4	-1887	1700001K23Rik
Adult	chr19	53302646	53302947	0100000	.A.....	Adult_Merged-chr19-53302797-1	26898	1700001K23Rik
Adult	chr19	53292390	53292691	0001000	...N...	Adult_Merged-chr19-53292541-1	37154	1700001K23Rik
Adult	chr19	53286561	53286862	0000001	......E	Adult_Merged-chr19-53286712-1	42983	1700001K23Rik
Adult	chr15	83213525	83213826	0100000	.A.....	Adult_Merged-chr15-83213676-1	-15949	1700001L05Rik
Adult	chr15	83205567	83205868	0001000	...N...	Adult_Merged-chr15-83205718-1	-7991	1700001L05Rik
Adult	chr15	83225177	83225478	0000001	......E	Adult_Merged-chr15-83225328-1	-27601	1700001L05Rik
Adult	chr2	30627570	30627976	1000011	G....TE	Adult_Merged-chr2-30627766-3	29484	1700001O22Rik
Adult	chr2	30650047	30650429	1100001	GA....E	Adult_Merged-chr2-30650227-3	7019	1700001O22Rik
Adult	chr2	30626919	30627220	1000000	G......	Adult_Merged-chr2-30627070-1	30187	1700001O22Rik
Adult	chr11	98219436	98219737	0000100	....S..	Adult_Merged-chr11-98219587-1	10	1700003D09Rik
Adult	chr2	154333329	154333630	0000001	......E	Adult_Merged-chr2-154333480-1	-41160	1700003F12Rik
Adult	chr2	154369226	154369621	1001001	G..N..E	Adult_Merged-chr2-154369419-3	-5216	1700003F12Rik
Adult	chr9	45136347	45136648	0000001	......E	Adult_Merged-chr9-45136498-1	-6336	1700003G13Rik
Adult	chr9	45130071	45130372	0001000	...N...	Adult_Merged-chr9-45130222-1	-60	1700003G13Rik
Adult	chr16	12747582	12747883	0100000	.A.....	Adult_Merged-chr16-12747733-1	-63750	1700003L19Rik
Adult	chr16	12697009	12697815	1101011	GA.N.TE	Adult_Merged-chr16-12697478-5	-114071	1700003L19Rik
Adult	chr16	12694845	12695184	0000101	....S.E	Adult_Merged-chr16-12695015-2	-116468	1700003L19Rik
Adult	chr16	12685898	12686199	0001000	...N...	Adult_Merged-chr16-12686049-1	-125434	1700003L19Rik
Adult	chr16	12886275	12886576	0001000	...N...	Adult_Merged-chr16-12886426-1	74943	1700003L19Rik
Adult	chr16	12461831	12462132	0001000	...N...	Adult_Merged-chr16-12461982-1	-349501	1700003L19Rik
Adult	chr16	12773782	12774083	0000010	.....T.	Adult_Merged-chr16-12773933-1	-37550	1700003L19Rik
Adult	chr16	12901891	12902192	0100000	.A.....	Adult_Merged-chr16-12902042-1	90559	1700003L19Rik
Adult	chr4	129628531	129628832	1000000	G......	Adult_Merged-chr4-129628682-1	-8936	1700003M07Rik
Adult	chr4	129637346	129637697	1001000	G..N...	Adult_Merged-chr4-129637522-2	-96	1700003M07Rik
Adult	chr11	101855556	101855924	0100100	.A..S..	Adult_Merged-chr11-101855740-2	7370	1700006E09Rik
Adult	chr14	120171337	120171667	0100101	.A..S.E	Adult_Merged-chr14-120171501-3	23053	1700006F04Rik
Adult	chr13	108466889	108467190	0000001	......E	Adult_Merged-chr13-108467040-1	-10437	1700006H21Rik
Adult	chr13	108397554	108397909	1100101	GA..S.E	Adult_Merged-chr13-108397728-4	-79745	1700006H21Rik
Adult	chr8	78651171	78651746	1001101	G..NS.E	Adult_Merged-chr8-78651516-4	678866	1700007B14Rik
Adult	chr3	57966146	57966562	0100100	.A..S..	Adult_Merged-chr3-57966354-2	1375	1700007F19Rik
Adult	chr3	57926579	57926941	0001001	...N..E	Adult_Merged-chr3-57926760-2	40969	1700007F19Rik
Adult	chr3	57964308	57964609	0000100	....S..	Adult_Merged-chr3-57964459-1	3270	1700007F19Rik
Adult	chr3	57985798	57986099	0000001	......E	Adult_Merged-chr3-57985949-1	-18220	1700007F19Rik
Adult	chr11	59521423	59521724	0000001	......E	Adult_Merged-chr11-59521574-1	32082	1700007J10Rik
Adult	chr11	59518635	59518936	0001000	...N...	Adult_Merged-chr11-59518786-1	34870	1700007J10Rik
Adult	chr11	59572438	59573062	0101101	.A.NS.E	Adult_Merged-chr11-59572797-4	-19094	1700007J10Rik
Adult	chr11	59521781	59522082	0100000	.A.....	Adult_Merged-chr11-59521932-1	31724	1700007J10Rik
Adult	chr11	59546195	59546496	0000100	....S..	Adult_Merged-chr11-59546346-1	7310	1700007J10Rik
Adult	chr11	59521031	59521332	1000000	G......	Adult_Merged-chr11-59521182-1	32474	1700007J10Rik
Adult	chr16	33365946	33366247	0000001	......E	Adult_Merged-chr16-33366097-1	14725	1700007L15Rik
Adult	chr16	33337368	33337672	0000011	.....TE	Adult_Merged-chr16-33337520-2	43302	1700007L15Rik
Adult	chr1	188922180	188922481	1000000	G......	Adult_Merged-chr1-188922331-1	-26686	1700007P06Rik
Adult	chr1	188927486	188927787	0000001	......E	Adult_Merged-chr1-188927637-1	-21380	1700007P06Rik
Adult	chr12	52044600	52044901	0000001	......E	Adult_Merged-chr12-52044751-1	-61392	1700008C04Rik
Adult	chr12	52218953	52219286	1000011	G....TE	Adult_Merged-chr12-52219118-3	112977	1700008C04Rik
Adult	chr7	134659424	134659725	1000000	G......	Adult_Merged-chr7-134659575-1	-3192	1700008J07Rik
Adult	chr7	134656492	134656793	0000001	......E	Adult_Merged-chr7-134656643-1	-260	1700008J07Rik
Adult	chr17	49293193	49293696	0101001	.A.N..E	Adult_Merged-chr17-49293471-3	-40587	1700008K24Rik
Adult	chr17	49217522	49217865	0001010	...N.T.	Adult_Merged-chr17-49217694-2	35164	1700008K24Rik
Adult	chr17	49172460	49172761	0000100	....S..	Adult_Merged-chr17-49172611-1	80247	1700008K24Rik
Adult	chr17	49171115	49171416	0000001	......E	Adult_Merged-chr17-49171266-1	81592	1700008K24Rik
Adult	chr17	49223309	49223610	0001000	...N...	Adult_Merged-chr17-49223460-1	29398	1700008K24Rik
Adult	chr7	51629003	51629478	1100000	GA.....	Adult_Merged-chr7-51629241-2	1159	1700008O03Rik
Adult	chr7	51633714	51634015	0000001	......E	Adult_Merged-chr7-51633865-1	-3465	1700008O03Rik
Adult	chr7	51603464	51603765	0001000	...N...	Adult_Merged-chr7-51603615-1	26785	1700008O03Rik
Adult	chr7	51607665	51607966	1000000	G......	Adult_Merged-chr7-51607816-1	22584	1700008O03Rik
Adult	chr7	51615294	51615834	1100100	GA..S..	Adult_Merged-chr7-51615534-3	14836	1700008O03Rik
Adult	chr7	51606652	51606953	0000001	......E	Adult_Merged-chr7-51606803-1	23597	1700008O03Rik
Adult	chr3	6565196	6565497	0000001	......E	Adult_Merged-chr3-6565347-1	55096	1700008P02Rik
Adult	chr4	38336154	38336502	0101001	.A.N..E	Adult_Merged-chr4-38336336-3	-1060998	1700009N14Rik
Adult	chr4	38281551	38281930	1001011	G..N.TE	Adult_Merged-chr4-38281753-4	-1115585	1700009N14Rik
Adult	chr4	39433443	39433744	0000010	.....T.	Adult_Merged-chr4-39433594-1	36268	1700009N14Rik
Adult	chr4	39545956	39546257	0001000	...N...	Adult_Merged-chr4-39546107-1	148781	1700009N14Rik
Adult	chr4	39603173	39603474	0001000	...N...	Adult_Merged-chr4-39603324-1	205998	1700009N14Rik
Adult	chr4	39014567	39014954	1001001	G..N..E	Adult_Merged-chr4-39014751-3	-382565	1700009N14Rik
Adult	chr4	39644592	39644899	0000101	....S.E	Adult_Merged-chr4-39644746-2	247420	1700009N14Rik
Adult	chr4	38282271	38282593	0001010	...N.T.	Adult_Merged-chr4-38282432-2	-1114894	1700009N14Rik
Adult	chr3	8164324	8164625	0000001	......E	Adult_Merged-chr3-8164475-1	-209588	1700010I02Rik
Adult	chr17	9224770	9225183	1101001	GA.N..E	Adult_Merged-chr17-9224954-4	43779	1700010I14Rik
Adult	chr16	66971208	66971509	0000001	......E	Adult_Merged-chr16-66971359-1	313996	1700010K23Rik
Adult	chr13	35223013	35223422	1001011	G..N.TE	Adult_Merged-chr13-35223223-4	-50274	1700011B04Rik
Adult	chr18	57694489	57694815	0001001	...N..E	Adult_Merged-chr18-57694652-2	1172	1700011I03Rik
Adult	chr18	57699725	57700026	0000100	....S..	Adult_Merged-chr18-57699876-1	6396	1700011I03Rik
Adult	chr8	81732620	81733024	1001101	G..NS.E	Adult_Merged-chr8-81732806-4	39660	1700011L22Rik
Adult	chr8	81730714	81731213	1001001	G..N..E	Adult_Merged-chr8-81730934-3	41518	1700011L22Rik
Adult	chr8	81770296	81770597	0001000	...N...	Adult_Merged-chr8-81770447-1	2035	1700011L22Rik
Adult	chr8	81675626	81675927	0000001	......E	Adult_Merged-chr8-81675777-1	96705	1700011L22Rik
Adult	chr8	81713372	81713673	1000000	G......	Adult_Merged-chr8-81713523-1	58959	1700011L22Rik
Adult	chr6	31966782	31967196	0001001	...N..E	Adult_Merged-chr6-31966989-2	-33299	1700012A03Rik
Adult	chr6	32216092	32216393	0001000	...N...	Adult_Merged-chr6-32216243-1	215955	1700012A03Rik
Adult	chr6	31759780	31760104	0100001	.A....E	Adult_Merged-chr6-31759942-2	-240346	1700012A03Rik
Adult	chr6	31968073	31968506	1001001	G..N..E	Adult_Merged-chr6-31968301-3	-31998	1700012A03Rik
Adult	chr6	30409141	30409442	0001000	...N...	Adult_Merged-chr6-30409292-1	-1693	1700012C14Rik
Adult	chr10	127103962	127104263	0000001	......E	Adult_Merged-chr10-127104113-1	-66	1700012D01Rik
Adult	chr10	127104779	127105142	0001001	...N..E	Adult_Merged-chr10-127104961-2	782	1700012D01Rik
Adult	chr7	118384008	118384329	0001001	...N..E	Adult_Merged-chr7-118384169-2	-117980	1700012D14Rik
Adult	chr7	118300838	118301187	1100010	GA...T.	Adult_Merged-chr7-118301010-3	-34824	1700012D14Rik
Adult	chr7	118291105	118291406	0001000	...N...	Adult_Merged-chr7-118291256-1	-25067	1700012D14Rik
Adult	chr7	118293603	118293962	1001001	G..N..E	Adult_Merged-chr7-118293780-3	-27594	1700012D14Rik
Adult	chr7	118284792	118285155	0001001	...N..E	Adult_Merged-chr7-118284974-2	-18785	1700012D14Rik
Adult	chr7	118277911	118278212	0000001	......E	Adult_Merged-chr7-118278062-1	-11873	1700012D14Rik
Adult	chr7	118593970	118594271	0000001	......E	Adult_Merged-chr7-118594121-1	-327932	1700012D14Rik
Adult	chr7	118299287	118299879	1001001	G..N..E	Adult_Merged-chr7-118299595-3	-33394	1700012D14Rik
Adult	chr7	118557207	118557572	0100100	.A..S..	Adult_Merged-chr7-118557390-2	-291201	1700012D14Rik
Adult	chr7	118300423	118300784	0000110	....ST.	Adult_Merged-chr7-118300604-2	-34415	1700012D14Rik
Adult	chr7	118335181	118335486	1000001	G.....E	Adult_Merged-chr7-118335334-2	-69145	1700012D14Rik
Adult	chr7	118265548	118266477	1101101	GA.NS.E	Adult_Merged-chr7-118266024-5	176	1700012D14Rik
Adult	chr3	152955870	152956171	0000100	....S..	Adult_Merged-chr3-152956021-1	5592	1700012D16Rik
Adult	chr3	153147610	153147911	0000001	......E	Adult_Merged-chr3-153147761-1	-186148	1700012D16Rik
Adult	chr3	152901343	152901644	0100000	.A.....	Adult_Merged-chr3-152901494-1	60119	1700012D16Rik
Adult	chr11	112851405	112851706	1000000	G......	Adult_Merged-chr11-112851556-1	-165114	1700012H19Rik
Adult	chr11	112849084	112849385	0000100	....S..	Adult_Merged-chr11-112849235-1	-162793	1700012H19Rik
Adult	chr11	112711901	112712202	1000000	G......	Adult_Merged-chr11-112712052-1	-25610	1700012H19Rik
Adult	chr11	112764639	112764940	1000000	G......	Adult_Merged-chr11-112764790-1	-78348	1700012H19Rik
Adult	chr15	67237122	67237423	1000000	G......	Adult_Merged-chr15-67237273-1	178942	1700012I11Rik
Adult	chr15	67463576	67463909	0000011	.....TE	Adult_Merged-chr15-67463743-2	405412	1700012I11Rik
Adult	chr15	67236725	67237026	0000001	......E	Adult_Merged-chr15-67236876-1	178545	1700012I11Rik
Adult	chr15	67291990	67292291	0100000	.A.....	Adult_Merged-chr15-67292141-1	233810	1700012I11Rik
Adult	chr15	67235243	67235544	0000001	......E	Adult_Merged-chr15-67235394-1	177063	1700012I11Rik
Adult	chr15	67133435	67133736	1000000	G......	Adult_Merged-chr15-67133586-1	75255	1700012I11Rik
Adult	chr15	67467763	67468087	0001001	...N..E	Adult_Merged-chr15-67467925-2	409594	1700012I11Rik
Adult	chr3	108340245	108340546	0000001	......E	Adult_Merged-chr3-108340396-1	-106	1700013F07Rik
Adult	chr4	137005583	137005913	1001001	G..N..E	Adult_Merged-chr4-137005750-3	-3463	1700013G24Rik
Adult	chr4	136999585	136999886	0000001	......E	Adult_Merged-chr4-136999736-1	-9475	1700013G24Rik
Adult	chr1	172325261	172325562	0000001	......E	Adult_Merged-chr1-172325412-1	86420	1700015E13Rik
Adult	chr1	172361448	172361775	0000011	.....TE	Adult_Merged-chr1-172361612-2	122620	1700015E13Rik
Adult	chr1	172264875	172265178	1000001	G.....E	Adult_Merged-chr1-172265027-2	26035	1700015E13Rik
Adult	chr13	5825468	5825769	0000001	......E	Adult_Merged-chr13-5825619-1	31719	1700016G22Rik
Adult	chr13	5723595	5723896	0000001	......E	Adult_Merged-chr13-5723746-1	133592	1700016G22Rik
Adult	chr13	5603449	5603764	0101001	.A.N..E	Adult_Merged-chr13-5603607-3	253731	1700016G22Rik
Adult	chr13	5591726	5592100	1101100	GA.NS..	Adult_Merged-chr13-5591916-4	265425	1700016G22Rik
Adult	chr13	5552703	5553004	0000001	......E	Adult_Merged-chr13-5552854-1	304484	1700016G22Rik
Adult	chr13	5546297	5546605	1000001	G.....E	Adult_Merged-chr13-5546451-2	310887	1700016G22Rik
Adult	chr13	5435515	5435863	0100100	.A..S..	Adult_Merged-chr13-5435689-2	421649	1700016G22Rik
Adult	chr13	5423394	5423695	0000001	......E	Adult_Merged-chr13-5423545-1	433793	1700016G22Rik
Adult	chr13	5345005	5345306	0000001	......E	Adult_Merged-chr13-5345156-1	512182	1700016G22Rik
Adult	chr13	5325715	5326016	0000001	......E	Adult_Merged-chr13-5325866-1	531472	1700016G22Rik
Adult	chr13	5801326	5801631	0001001	...N..E	Adult_Merged-chr13-5801479-2	55859	1700016G22Rik
Adult	chr13	5539544	5539845	0001000	...N...	Adult_Merged-chr13-5539695-1	317643	1700016G22Rik
Adult	chr13	5233091	5233392	0100000	.A.....	Adult_Merged-chr13-5233242-1	624096	1700016G22Rik
Adult	chr13	5614223	5614524	0000001	......E	Adult_Merged-chr13-5614374-1	242964	1700016G22Rik
Adult	chr13	5840664	5840965	0000001	......E	Adult_Merged-chr13-5840815-1	16523	1700016G22Rik
Adult	chr13	5613450	5613751	0100000	.A.....	Adult_Merged-chr13-5613601-1	243737	1700016G22Rik
Adult	chr13	5802845	5803321	0001001	...N..E	Adult_Merged-chr13-5803083-2	54255	1700016G22Rik
Adult	chr13	5259017	5259318	0100000	.A.....	Adult_Merged-chr13-5259168-1	598170	1700016G22Rik
Adult	chr13	5844352	5844653	1000000	G......	Adult_Merged-chr13-5844503-1	12835	1700016G22Rik
Adult	chr13	5368790	5369091	0000001	......E	Adult_Merged-chr13-5368941-1	488397	1700016G22Rik
Adult	chr13	5257561	5257862	0100000	.A.....	Adult_Merged-chr13-5257712-1	599626	1700016G22Rik
Adult	chr13	5246027	5246328	1000000	G......	Adult_Merged-chr13-5246178-1	611160	1700016G22Rik
Adult	chr5	104121107	104121593	1000001	G.....E	Adult_Merged-chr5-104121350-2	-36599	1700016H13Rik
Adult	chr5	104088653	104088954	0000001	......E	Adult_Merged-chr5-104088804-1	-4053	1700016H13Rik
Adult	chr5	104122221	104122522	0000001	......E	Adult_Merged-chr5-104122372-1	-37621	1700016H13Rik
Adult	chr5	104118615	104118957	1001000	G..N...	Adult_Merged-chr5-104118786-2	-34035	1700016H13Rik
Adult	chr5	104120655	104120956	0000100	....S..	Adult_Merged-chr5-104120806-1	-36055	1700016H13Rik
Adult	chr5	104128643	104128944	0100000	.A.....	Adult_Merged-chr5-104128794-1	-44043	1700016H13Rik
Adult	chr11	75780159	75780478	0100010	.A...T.	Adult_Merged-chr11-75780319-2	-33095	1700016K19Rik
Adult	chr11	75780479	75780780	0001000	...N...	Adult_Merged-chr11-75780630-1	-32784	1700016K19Rik
Adult	chr11	75779693	75779994	1000000	G......	Adult_Merged-chr11-75779844-1	-33570	1700016K19Rik
Adult	chr10	14425252	14425566	0001100	...NS..	Adult_Merged-chr10-14425409-2	-6	1700016L04Rik
Adult	chr1	80405177	80405478	0001000	...N...	Adult_Merged-chr1-80405328-1	-37179	1700016L21Rik
Adult	chr1	80480050	80480374	0101000	.A.N...	Adult_Merged-chr1-80480212-2	37705	1700016L21Rik
Adult	chr1	80501386	80501687	0000001	......E	Adult_Merged-chr1-80501537-1	59030	1700016L21Rik
Adult	chr9	57112993	57113294	0100000	.A.....	Adult_Merged-chr9-57113144-1	-2738	1700017B05Rik
Adult	chr9	57109197	57109498	0000100	....S..	Adult_Merged-chr9-57109348-1	1058	1700017B05Rik
Adult	chr9	57110381	57110682	0001000	...N...	Adult_Merged-chr9-57110532-1	-126	1700017B05Rik
Adult	chr9	57135318	57135619	0100000	.A.....	Adult_Merged-chr9-57135469-1	-25063	1700017B05Rik
Adult	chr9	57107610	57107911	0000010	.....T.	Adult_Merged-chr9-57107761-1	2645	1700017B05Rik
Adult	chr9	57109943	57110260	1100000	GA.....	Adult_Merged-chr9-57110102-2	304	1700017B05Rik
Adult	chr9	57129373	57129674	1000000	G......	Adult_Merged-chr9-57129524-1	-19118	1700017B05Rik
Adult	chr9	57124119	57124499	0001111	...NSTE	Adult_Merged-chr9-57124318-4	-13903	1700017B05Rik
Adult	chr19	11182264	11182565	0001000	...N...	Adult_Merged-chr19-11182415-1	22953	1700017D01Rik
Adult	chr3	40430202	40430873	1001010	G..N.T.	Adult_Merged-chr3-40430533-3	-8704	1700017G19Rik
Adult	chr3	40352400	40352826	1101001	GA.N..E	Adult_Merged-chr3-40352590-4	69221	1700017G19Rik
Adult	chr3	40347841	40348142	0100000	.A.....	Adult_Merged-chr3-40347992-1	73842	1700017G19Rik
Adult	chr3	40323337	40323638	0100000	.A.....	Adult_Merged-chr3-40323488-1	98346	1700017G19Rik
Adult	chr3	39617864	39618204	0001001	...N..E	Adult_Merged-chr3-39618034-2	803800	1700017G19Rik
Adult	chr3	40013820	40014121	1000000	G......	Adult_Merged-chr3-40013971-1	407863	1700017G19Rik
Adult	chr3	39843469	39843770	1000000	G......	Adult_Merged-chr3-39843620-1	578214	1700017G19Rik
Adult	chr2	168886069	168886370	0100000	.A.....	Adult_Merged-chr2-168886220-1	82451	1700017J07Rik
Adult	chr2	168815922	168816223	0000001	......E	Adult_Merged-chr2-168816073-1	12304	1700017J07Rik
Adult	chr5	77888873	77889272	1000001	G.....E	Adult_Merged-chr5-77889073-2	-5440	1700017L05Rik
Adult	chr10	100181269	100181570	0000001	......E	Adult_Merged-chr10-100181420-1	126400	1700017N19Rik
Adult	chr8	123955453	123955754	0000001	......E	Adult_Merged-chr8-123955604-1	110250	1700018B08Rik
Adult	chr8	123899738	123900290	0101001	.A.N..E	Adult_Merged-chr8-123900052-3	165840	1700018B08Rik
Adult	chr8	123882455	123882843	0101100	.A.NS..	Adult_Merged-chr8-123882641-3	183205	1700018B08Rik
Adult	chr8	123883047	123883348	1000000	G......	Adult_Merged-chr8-123883198-1	182656	1700018B08Rik
Adult	chr8	123917013	123917314	1000000	G......	Adult_Merged-chr8-123917164-1	148690	1700018B08Rik
Adult	chr8	123870772	123871073	0000001	......E	Adult_Merged-chr8-123870923-1	194931	1700018B08Rik
Adult	chr8	123898673	123899065	1000001	G.....E	Adult_Merged-chr8-123898869-2	166985	1700018B08Rik
Adult	chr3	48897766	48898067	0000001	......E	Adult_Merged-chr3-48897917-1	-484895	1700018B24Rik
Adult	chr3	48462111	48462412	0100000	.A.....	Adult_Merged-chr3-48462262-1	-49240	1700018B24Rik
Adult	chr3	48462628	48462929	0001000	...N...	Adult_Merged-chr3-48462779-1	-49757	1700018B24Rik
Adult	chr19	29098925	29099226	1000000	G......	Adult_Merged-chr19-29099076-1	-22897	1700018L02Rik
Adult	chr19	29111525	29111826	0000001	......E	Adult_Merged-chr19-29111676-1	-10297	1700018L02Rik
Adult	chr19	29121264	29121565	0000001	......E	Adult_Merged-chr19-29121415-1	-558	1700018L02Rik
Adult	chr1	53266292	53266593	0001000	...N...	Adult_Merged-chr1-53266443-1	-21982	1700019A02Rik
Adult	chr13	35497104	35497405	0001000	...N...	Adult_Merged-chr13-35497255-1	-193338	1700019C18Rik
Adult	chr13	35488176	35488477	0001000	...N...	Adult_Merged-chr13-35488327-1	-184410	1700019C18Rik
Adult	chr13	35475498	35475873	0100001	.A....E	Adult_Merged-chr13-35475686-2	-171769	1700019C18Rik
Adult	chr13	35490023	35490347	0000011	.....TE	Adult_Merged-chr13-35490185-2	-186268	1700019C18Rik
Adult	chr13	35418592	35418893	0100000	.A.....	Adult_Merged-chr13-35418743-1	-114826	1700019C18Rik
Adult	chr1	53009392	53009693	1000000	G......	Adult_Merged-chr1-53009543-1	141	1700019D03Rik
Adult	chr2	46300899	46301200	0000001	......E	Adult_Merged-chr2-46301050-1	748925	1700019E08Rik
Adult	chr2	45548260	45548561	0100000	.A.....	Adult_Merged-chr2-45548411-1	-3714	1700019E08Rik
Adult	chr2	45436830	45437131	0000001	......E	Adult_Merged-chr2-45436981-1	-115144	1700019E08Rik
Adult	chr2	45428480	45428781	1000000	G......	Adult_Merged-chr2-45428631-1	-123494	1700019E08Rik
Adult	chr2	45267023	45267324	1000000	G......	Adult_Merged-chr2-45267174-1	-284951	1700019E08Rik
Adult	chr2	45511574	45511875	0000001	......E	Adult_Merged-chr2-45511725-1	-40400	1700019E08Rik
Adult	chr2	45370227	45370528	0100000	.A.....	Adult_Merged-chr2-45370378-1	-181747	1700019E08Rik
Adult	chr2	45336268	45336569	0000100	....S..	Adult_Merged-chr2-45336419-1	-215706	1700019E08Rik
Adult	chr2	45375196	45375497	0001000	...N...	Adult_Merged-chr2-45375347-1	-176778	1700019E08Rik
Adult	chr2	45290789	45291090	0000100	....S..	Adult_Merged-chr2-45290940-1	-261185	1700019E08Rik
Adult	chr2	46296907	46297208	0000001	......E	Adult_Merged-chr2-46297058-1	744933	1700019E08Rik
Adult	chr6	6017074	6017555	1001010	G..N.T.	Adult_Merged-chr6-6017289-3	-89922	1700019G24Rik
Adult	chr6	5955772	5956073	0000001	......E	Adult_Merged-chr6-5955923-1	-28530	1700019G24Rik
Adult	chr6	6038277	6038599	0001001	...N..E	Adult_Merged-chr6-6038438-2	-111045	1700019G24Rik
Adult	chr12	97856038	97856343	0000011	.....TE	Adult_Merged-chr12-97856191-2	-570759	1700019M22Rik
Adult	chr12	97405919	97406401	1001001	G..N..E	Adult_Merged-chr12-97406144-3	-120728	1700019M22Rik
Adult	chr19	58896862	58897303	0101111	.A.NSTE	Adult_Merged-chr19-58897098-5	-28179	1700019N19Rik
Adult	chr19	58893504	58893805	0100000	.A.....	Adult_Merged-chr19-58893655-1	-24751	1700019N19Rik
Adult	chr19	58891148	58891449	1000000	G......	Adult_Merged-chr19-58891299-1	-22395	1700019N19Rik
Adult	chr1	88368717	88369134	0100101	.A..S.E	Adult_Merged-chr1-88368933-3	46022	1700019O17Rik
Adult	chr1	88367005	88367591	1101111	GA.NSTE	Adult_Merged-chr1-88367307-6	44394	1700019O17Rik
Adult	chr1	88339004	88339305	1000000	G......	Adult_Merged-chr1-88339155-1	16251	1700019O17Rik
Adult	chr1	88338600	88338907	0000101	....S.E	Adult_Merged-chr1-88338754-2	15850	1700019O17Rik
Adult	chr1	88331000	88331357	1101101	GA.NS.E	Adult_Merged-chr1-88331191-5	8275	1700019O17Rik
Adult	chr1	88331536	88332052	0000101	....S.E	Adult_Merged-chr1-88331794-2	8890	1700019O17Rik
Adult	chr1	88312868	88313169	0000001	......E	Adult_Merged-chr1-88313019-1	-9885	1700019O17Rik
Adult	chr1	88326541	88326859	0001001	...N..E	Adult_Merged-chr1-88326700-2	3796	1700019O17Rik
Adult	chr1	140802869	140803260	1001001	G..N..E	Adult_Merged-chr1-140803051-3	-29538	1700019P21Rik
Adult	chr1	140809477	140809778	1000000	G......	Adult_Merged-chr1-140809628-1	-36101	1700019P21Rik
Adult	chr10	110316448	110316749	1000000	G......	Adult_Merged-chr10-110316599-1	16964	1700020G17Rik
Adult	chr10	110315730	110316031	0000001	......E	Adult_Merged-chr10-110315881-1	17682	1700020G17Rik
Adult	chr10	110311886	110312214	0001100	...NS..	Adult_Merged-chr10-110312050-2	21513	1700020G17Rik
Adult	chr2	119419755	119420317	1000010	G....T.	Adult_Merged-chr2-119420036-2	4	1700020I14Rik
Adult	chr2	119420464	119420765	0000001	......E	Adult_Merged-chr2-119420615-1	583	1700020I14Rik
Adult	chr2	119419418	119419719	0001000	...N...	Adult_Merged-chr2-119419569-1	-463	1700020I14Rik
Adult	chr11	83262086	83262387	1000000	G......	Adult_Merged-chr11-83262237-1	11041	1700020L24Rik
Adult	chr11	83261733	83262034	0000100	....S..	Adult_Merged-chr11-83261884-1	10688	1700020L24Rik
Adult	chr9	120778497	120778987	0000101	....S.E	Adult_Merged-chr9-120778742-2	45626	1700020M21Rik
Adult	chr9	120775885	120776186	0001000	...N...	Adult_Merged-chr9-120776036-1	48332	1700020M21Rik
Adult	chr9	120761616	120761917	0100000	.A.....	Adult_Merged-chr9-120761767-1	62601	1700020M21Rik
Adult	chr9	120687527	120687999	0100001	.A....E	Adult_Merged-chr9-120687763-2	136605	1700020M21Rik
Adult	chr9	120686659	120686960	0100000	.A.....	Adult_Merged-chr9-120686810-1	137558	1700020M21Rik
Adult	chr9	120756823	120757124	0000001	......E	Adult_Merged-chr9-120756974-1	67394	1700020M21Rik
Adult	chr9	120685657	120685958	0000001	......E	Adult_Merged-chr9-120685808-1	138560	1700020M21Rik
Adult	chr9	120790153	120790657	1001111	G..NSTE	Adult_Merged-chr9-120790407-5	33963	1700020M21Rik
Adult	chr10	21356448	21356844	0101010	.A.N.T.	Adult_Merged-chr10-21356640-3	43695	1700020N01Rik
Adult	chr10	21348410	21348711	1000000	G......	Adult_Merged-chr10-21348561-1	35610	1700020N01Rik
Adult	chr10	21345521	21346044	0101001	.A.N..E	Adult_Merged-chr10-21345768-3	32832	1700020N01Rik
Adult	chr10	21297634	21297935	0000010	.....T.	Adult_Merged-chr10-21297785-1	-15166	1700020N01Rik
Adult	chr10	43260649	43260989	1100101	GA..S.E	Adult_Merged-chr10-43260812-4	-19	1700021F05Rik
Adult	chr10	43259708	43260009	0001000	...N...	Adult_Merged-chr10-43259859-1	941	1700021F05Rik
Adult	chr10	43237591	43238014	1101000	GA.N...	Adult_Merged-chr10-43237799-3	22997	1700021F05Rik
Adult	chr2	173328494	173328832	0001001	...N..E	Adult_Merged-chr2-173328663-2	-19430	1700021F07Rik
Adult	chr2	173340688	173341080	1001000	G..N...	Adult_Merged-chr2-173340884-2	-7209	1700021F07Rik
Adult	chr2	173257740	173258041	0001000	...N...	Adult_Merged-chr2-173257891-1	-90202	1700021F07Rik
Adult	chr5	24157914	24158247	0001001	...N..E	Adult_Merged-chr5-24158081-2	6810	1700022A21Rik
Adult	chr15	45934406	45934707	0100000	.A.....	Adult_Merged-chr15-45934557-1	-221574	1700022A22Rik
Adult	chr10	61142702	61143119	0001100	...NS..	Adult_Merged-chr10-61142911-2	127	1700022H01Rik
Adult	chr12	9318572	9319000	1101001	GA.N..E	Adult_Merged-chr12-9318800-4	258605	1700022H16Rik
Adult	chr12	9482624	9482925	0100000	.A.....	Adult_Merged-chr12-9482775-1	94616	1700022H16Rik
Adult	chr12	9364741	9365057	1001000	G..N...	Adult_Merged-chr12-9364899-2	212492	1700022H16Rik
Adult	chr11	109752872	109753173	0000001	......E	Adult_Merged-chr11-109753023-1	45831	1700023C21Rik
Adult	chr11	109746106	109746444	1000001	G.....E	Adult_Merged-chr11-109746275-2	39083	1700023C21Rik
Adult	chr11	109736391	109736692	1000000	G......	Adult_Merged-chr11-109736542-1	29350	1700023C21Rik
Adult	chr11	109735181	109735482	0000001	......E	Adult_Merged-chr11-109735332-1	28140	1700023C21Rik
Adult	chr13	3494270	3494571	0001000	...N...	Adult_Merged-chr13-3494421-1	-2875	1700024F13Rik
Adult	chr13	63794958	63795310	0001001	...N..E	Adult_Merged-chr13-63795134-2	40472	1700024I08Rik
Adult	chr13	63826653	63826954	1000000	G......	Adult_Merged-chr13-63826804-1	8802	1700024I08Rik
Adult	chr13	63800987	63801288	0000001	......E	Adult_Merged-chr13-63801138-1	34468	1700024I08Rik
Adult	chr13	99788891	99789192	1000000	G......	Adult_Merged-chr13-99789042-1	-34522	1700024P04Rik
Adult	chr13	99778024	99778325	0100000	.A.....	Adult_Merged-chr13-99778175-1	-23655	1700024P04Rik
Adult	chr13	99738005	99738306	0100000	.A.....	Adult_Merged-chr13-99738156-1	16364	1700024P04Rik
Adult	chr13	99736589	99736908	0001001	...N..E	Adult_Merged-chr13-99736749-2	17771	1700024P04Rik
Adult	chr2	164978357	164978898	1100111	GA..STE	Adult_Merged-chr2-164978681-5	-62378	1700025C18Rik
Adult	chr2	164924320	164924621	0001000	...N...	Adult_Merged-chr2-164924471-1	-8221	1700025C18Rik
Adult	chr2	164899735	164900149	1001000	G..N...	Adult_Merged-chr2-164899942-2	16308	1700025C18Rik
Adult	chr2	164900499	164900800	0000010	.....T.	Adult_Merged-chr2-164900650-1	15600	1700025C18Rik
Adult	chr2	164985986	164986287	0000001	......E	Adult_Merged-chr2-164986137-1	-69887	1700025C18Rik
Adult	chr2	164937692	164937993	1000000	G......	Adult_Merged-chr2-164937843-1	-21593	1700025C18Rik
Adult	chr10	118848207	118848513	0001001	...N..E	Adult_Merged-chr10-118848360-2	-2140	1700025F24Rik
Adult	chr1	154070556	154071128	1001011	G..N.TE	Adult_Merged-chr1-154070863-4	-133392	1700025G04Rik
Adult	chr1	154018521	154018822	0000010	.....T.	Adult_Merged-chr1-154018672-1	-81222	1700025G04Rik
Adult	chr1	154015229	154015826	1101110	GA.NST.	Adult_Merged-chr1-154015523-5	-78078	1700025G04Rik
Adult	chr1	154011354	154011655	0000010	.....T.	Adult_Merged-chr1-154011505-1	-74055	1700025G04Rik
Adult	chr1	153987323	153987624	0100000	.A.....	Adult_Merged-chr1-153987474-1	-50024	1700025G04Rik
Adult	chr1	153932128	153932429	0000001	......E	Adult_Merged-chr1-153932279-1	5171	1700025G04Rik
Adult	chr1	153833558	153833859	0001000	...N...	Adult_Merged-chr1-153833709-1	103741	1700025G04Rik
Adult	chr1	153821983	153822440	1001011	G..N.TE	Adult_Merged-chr1-153822230-4	115238	1700025G04Rik
Adult	chr1	153800678	153801050	1000001	G.....E	Adult_Merged-chr1-153800864-2	136586	1700025G04Rik
Adult	chr1	153790379	153790680	1000000	G......	Adult_Merged-chr1-153790530-1	146920	1700025G04Rik
Adult	chr1	153786713	153787014	0000001	......E	Adult_Merged-chr1-153786864-1	150586	1700025G04Rik
Adult	chr1	153827286	153827587	0100000	.A.....	Adult_Merged-chr1-153827437-1	110013	1700025G04Rik
Adult	chr1	153935827	153936507	1001010	G..N.T.	Adult_Merged-chr1-153936149-3	1283	1700025G04Rik
Adult	chr1	153977559	153977860	0000001	......E	Adult_Merged-chr1-153977710-1	-40260	1700025G04Rik
Adult	chr1	153936868	153937169	1000000	G......	Adult_Merged-chr1-153937019-1	431	1700025G04Rik
Adult	chr17	54709966	54710267	0100000	.A.....	Adult_Merged-chr17-54710117-1	-200718	1700025K24Rik
Adult	chr5	73663921	73664222	0000001	......E	Adult_Merged-chr5-73664072-1	11351	1700025M24Rik
Adult	chr5	73661769	73662299	0101001	.A.N..E	Adult_Merged-chr5-73662019-3	13389	1700025M24Rik
Adult	chr5	73671063	73671364	0000100	....S..	Adult_Merged-chr5-73671214-1	4209	1700025M24Rik
Adult	chr6	39005963	39006341	0101101	.A.NS.E	Adult_Merged-chr6-39006160-4	11433	1700025N23Rik
Adult	chr6	38999155	38999456	0000001	......E	Adult_Merged-chr6-38999306-1	18279	1700025N23Rik
Adult	chr6	39009548	39009901	0001001	...N..E	Adult_Merged-chr6-39009725-2	7860	1700025N23Rik
Adult	chr2	132342177	132342478	0000010	.....T.	Adult_Merged-chr2-132342328-1	25864	1700026D11Rik
Adult	chr1	73158614	73158915	0001000	...N...	Adult_Merged-chr1-73158765-1	87605	1700027A15Rik
Adult	chr1	73159718	73160046	1001001	G..N..E	Adult_Merged-chr1-73159883-3	88722	1700027A15Rik
Adult	chr1	73152316	73152761	1101000	GA.N...	Adult_Merged-chr1-73152531-3	81379	1700027A15Rik
Adult	chr1	73090340	73090741	1100010	GA...T.	Adult_Merged-chr1-73090529-3	19381	1700027A15Rik
Adult	chr1	73090015	73090316	0001000	...N...	Adult_Merged-chr1-73090166-1	19006	1700027A15Rik
Adult	chr6	124323845	124324146	0100000	.A.....	Adult_Merged-chr6-124323996-1	-9492	1700027F06Rik
Adult	chr5	64780491	64780830	0001100	...NS..	Adult_Merged-chr5-64780661-2	78520	1700027F09Rik
Adult	chr5	64750877	64751178	0000001	......E	Adult_Merged-chr5-64751028-1	108153	1700027F09Rik
Adult	chr5	64758685	64759067	0001001	...N..E	Adult_Merged-chr5-64758876-2	100305	1700027F09Rik
Adult	chr5	64755732	64756232	0100100	.A..S..	Adult_Merged-chr5-64755982-2	103199	1700027F09Rik
Adult	chr5	64750244	64750545	0000001	......E	Adult_Merged-chr5-64750395-1	108786	1700027F09Rik
Adult	chr3	45604138	45604439	1000000	G......	Adult_Merged-chr3-45604289-1	-361058	1700027H10Rik
Adult	chr9	36500240	36500629	1001000	G..N...	Adult_Merged-chr9-36500435-2	339	1700027I24Rik
Adult	chr10	43484932	43485233	0000100	....S..	Adult_Merged-chr10-43485083-1	19119	1700027J07Rik
Adult	chr10	43430183	43430555	1001001	G..N..E	Adult_Merged-chr10-43430377-3	-35595	1700027J07Rik
Adult	chr10	43408937	43409238	0100000	.A.....	Adult_Merged-chr10-43409088-1	-56876	1700027J07Rik
Adult	chr5	112561773	112562252	0001001	...N..E	Adult_Merged-chr5-112562013-2	-73770	1700028D13Rik
Adult	chr5	112558591	112558984	0001001	...N..E	Adult_Merged-chr5-112558788-2	-76995	1700028D13Rik
Adult	chr5	112449882	112450265	1001011	G..N.TE	Adult_Merged-chr5-112450076-4	-185709	1700028D13Rik
Adult	chr5	112447954	112448295	0001011	...N.TE	Adult_Merged-chr5-112448125-3	-187658	1700028D13Rik
Adult	chr5	112582735	112583036	1000000	G......	Adult_Merged-chr5-112582886-1	-52897	1700028D13Rik
Adult	chr5	112453305	112453606	1000000	G......	Adult_Merged-chr5-112453456-1	-182327	1700028D13Rik
Adult	chr5	152170914	152171564	1100101	GA..S.E	Adult_Merged-chr5-152171196-4	-11	1700028E10Rik
Adult	chr5	152149266	152149567	0001000	...N...	Adult_Merged-chr5-152149417-1	-21833	1700028E10Rik
Adult	chr10	82274611	82274912	1000000	G......	Adult_Merged-chr10-82274762-1	-106	1700028I16Rik
Adult	chr10	82257790	82258169	0001001	...N..E	Adult_Merged-chr10-82257980-2	-16888	1700028I16Rik
Adult	chr5	107951049	107951364	0100100	.A..S..	Adult_Merged-chr5-107951207-2	-12523	1700028K03Rik
Adult	chr3	83283170	83283559	0101001	.A.N..E	Adult_Merged-chr3-83283363-3	94675	1700028M03Rik
Adult	chr3	83254638	83254967	1001000	G..N...	Adult_Merged-chr3-83254803-2	123237	1700028M03Rik
Adult	chr3	83250070	83250530	1001001	G..N..E	Adult_Merged-chr3-83250290-3	127740	1700028M03Rik
Adult	chr3	83366738	83367039	0000001	......E	Adult_Merged-chr3-83366889-1	11151	1700028M03Rik
Adult	chr3	83174707	83175008	0000001	......E	Adult_Merged-chr3-83174858-1	203182	1700028M03Rik
Adult	chr3	83357802	83358103	0000001	......E	Adult_Merged-chr3-83357953-1	20087	1700028M03Rik
Adult	chr3	83164404	83164705	0000001	......E	Adult_Merged-chr3-83164555-1	213485	1700028M03Rik
Adult	chr19	23688807	23689125	1000001	G.....E	Adult_Merged-chr19-23688966-2	38336	1700028P14Rik
Adult	chr19	23647842	23648143	0001000	...N...	Adult_Merged-chr19-23647993-1	79309	1700028P14Rik
Adult	chr2	171795102	171795403	0000001	......E	Adult_Merged-chr2-171795253-1	-6954	1700028P15Rik
Adult	chr2	171568585	171568935	0001001	...N..E	Adult_Merged-chr2-171568760-2	219539	1700028P15Rik
Adult	chr13	97778224	97778697	1000001	G.....E	Adult_Merged-chr13-97778461-2	25856	1700029F12Rik
Adult	chr8	13548742	13549043	0000001	......E	Adult_Merged-chr8-13548893-1	13568	1700029H14Rik
Adult	chr8	13538880	13539181	0001000	...N...	Adult_Merged-chr8-13539031-1	23430	1700029H14Rik
Adult	chr8	13617170	13617471	0000100	....S..	Adult_Merged-chr8-13617321-1	-54860	1700029H14Rik
Adult	chr8	13551075	13551376	0000001	......E	Adult_Merged-chr8-13551226-1	11235	1700029H14Rik
Adult	chr8	13614253	13614554	0000100	....S..	Adult_Merged-chr8-13614404-1	-51943	1700029H14Rik
Adult	chr8	13529804	13530196	1001010	G..N.T.	Adult_Merged-chr8-13530004-3	32461	1700029H14Rik
Adult	chr8	13614874	13615175	0100000	.A.....	Adult_Merged-chr8-13615025-1	-52564	1700029H14Rik
Adult	chr8	13529226	13529527	0000001	......E	Adult_Merged-chr8-13529377-1	33084	1700029H14Rik
Adult	chr8	13530916	13531217	1000000	G......	Adult_Merged-chr8-13531067-1	31394	1700029H14Rik
Adult	chr16	93427533	93427834	0000001	......E	Adult_Merged-chr16-93427684-1	31433	1700029J03Rik
Adult	chr16	93454528	93454829	1000000	G......	Adult_Merged-chr16-93454679-1	4438	1700029J03Rik
Adult	chr8	47060439	47061026	1100101	GA..S.E	Adult_Merged-chr8-47060743-4	-127	1700029J07Rik
Adult	chr4	135209826	135210127	0000001	......E	Adult_Merged-chr4-135209977-1	27407	1700029M20Rik
Adult	chr4	135209188	135209595	1001010	G..N.T.	Adult_Merged-chr4-135209390-3	26822	1700029M20Rik
Adult	chr4	135201046	135201347	1000000	G......	Adult_Merged-chr4-135201197-1	18627	1700029M20Rik
Adult	chr4	135168332	135168709	0001001	...N..E	Adult_Merged-chr4-135168521-2	-14049	1700029M20Rik
Adult	chr13	44677405	44677792	0101001	.A.N..E	Adult_Merged-chr13-44677590-3	142503	1700029N11Rik
Adult	chr13	44664796	44665129	0001011	...N.TE	Adult_Merged-chr13-44664962-3	129867	1700029N11Rik
Adult	chr13	44597441	44597745	0100100	.A..S..	Adult_Merged-chr13-44597593-2	62497	1700029N11Rik
Adult	chr13	44467923	44468224	0100000	.A.....	Adult_Merged-chr13-44468074-1	-67022	1700029N11Rik
Adult	chr13	44463211	44463559	0101001	.A.N..E	Adult_Merged-chr13-44463393-3	-71711	1700029N11Rik
Adult	chr13	44451329	44451630	0000001	......E	Adult_Merged-chr13-44451480-1	-83616	1700029N11Rik
Adult	chr13	44504474	44504775	0001000	...N...	Adult_Merged-chr13-44504625-1	-30471	1700029N11Rik
Adult	chr13	44640264	44640565	0001000	...N...	Adult_Merged-chr13-44640415-1	105319	1700029N11Rik
Adult	chr13	44499371	44499711	0001010	...N.T.	Adult_Merged-chr13-44499541-2	-35555	1700029N11Rik
Adult	chr13	44504098	44504399	0000001	......E	Adult_Merged-chr13-44504249-1	-30847	1700029N11Rik
Adult	chr15	81820077	81820436	0001001	...N..E	Adult_Merged-chr15-81820257-2	9287	1700029P11Rik
Adult	chr12	20926780	20927081	1000000	G......	Adult_Merged-chr12-20926931-1	-105291	1700030C10Rik
Adult	chr12	20620676	20620977	1000000	G......	Adult_Merged-chr12-20620827-1	200813	1700030C10Rik
Adult	chr12	19723332	19723633	1000000	G......	Adult_Merged-chr12-19723483-1	1098157	1700030C10Rik
Adult	chr12	20821620	20821921	1000000	G......	Adult_Merged-chr12-20821771-1	-131	1700030C10Rik
Adult	chr6	117596608	117596909	0000001	......E	Adult_Merged-chr6-117596759-1	105028	1700030F04Rik
Adult	chr6	117555745	117556082	1100001	GA....E	Adult_Merged-chr6-117555912-3	145873	1700030F04Rik
Adult	chr6	117530818	117531119	0100000	.A.....	Adult_Merged-chr6-117530969-1	170818	1700030F04Rik
Adult	chr6	117524286	117524587	0100000	.A.....	Adult_Merged-chr6-117524437-1	177350	1700030F04Rik
Adult	chr6	117502438	117502844	0101101	.A.NS.E	Adult_Merged-chr6-117502636-4	199146	1700030F04Rik
Adult	chr6	117561544	117561845	0100000	.A.....	Adult_Merged-chr6-117561695-1	140092	1700030F04Rik
Adult	chr6	117567241	117567603	0001010	...N.T.	Adult_Merged-chr6-117567422-2	134365	1700030F04Rik
Adult	chr15	99734795	99735096	0001000	...N...	Adult_Merged-chr15-99734946-1	27143	1700030F18Rik
Adult	chr8	119502740	119503089	0000101	....S.E	Adult_Merged-chr8-119502915-2	-72	1700030J22Rik
Adult	chr10	116150561	116150862	0100000	.A.....	Adult_Merged-chr10-116150712-1	15521	1700030O20Rik
Adult	chr17	37068780	37069152	0001001	...N..E	Adult_Merged-chr17-37068966-2	8229	1700031A10Rik
Adult	chr17	37064424	37064742	1001110	G..NST.	Adult_Merged-chr17-37064583-4	3846	1700031A10Rik
Adult	chr5	82209726	82210180	0001001	...N..E	Adult_Merged-chr5-82209953-2	343785	1700031L13Rik
Adult	chr15	98220260	98220561	0000001	......E	Adult_Merged-chr15-98220411-1	-8465	1700031M16Rik
Adult	chr12	53703984	53704979	1101011	GA.N.TE	Adult_Merged-chr12-53704534-6	-1173	1700031P21Rik
Adult	chr12	53705353	53705997	1100110	GA..ST.	Adult_Merged-chr12-53705678-4	-2366	1700031P21Rik
Adult	chr18	52816775	52817076	0000001	......E	Adult_Merged-chr18-52816926-1	11052	1700034E13Rik
Adult	chr18	52799241	52799579	0100001	.A....E	Adult_Merged-chr18-52799410-2	-6464	1700034E13Rik
Adult	chr18	52796156	52796457	0000001	......E	Adult_Merged-chr18-52796307-1	-9567	1700034E13Rik
Adult	chr1	193731380	193731681	1000000	G......	Adult_Merged-chr1-193731531-1	-125	1700034H15Rik
Adult	chr6	146924627	146924928	0001000	...N...	Adult_Merged-chr6-146924778-1	-21835	1700034J05Rik
Adult	chr6	146881618	146881919	0100000	.A.....	Adult_Merged-chr6-146881769-1	21174	1700034J05Rik
Adult	chr6	146927918	146928219	0000001	......E	Adult_Merged-chr6-146928069-1	-25126	1700034J05Rik
Adult	chr9	92949506	92949807	0000010	.....T.	Adult_Merged-chr9-92949657-1	-49086	1700034K08Rik
Adult	chr9	93064922	93065223	0000001	......E	Adult_Merged-chr9-93065073-1	-164502	1700034K08Rik
Adult	chr9	92903347	92903841	0001001	...N..E	Adult_Merged-chr9-92903594-2	-3023	1700034K08Rik
Adult	chr3	85143411	85143866	1101011	GA.N.TE	Adult_Merged-chr3-85143629-5	22198	1700036G14Rik
Adult	chr3	85086739	85087040	0100000	.A.....	Adult_Merged-chr3-85086890-1	-34551	1700036G14Rik
Adult	chr3	85018851	85019252	1101000	GA.N...	Adult_Merged-chr3-85019044-3	-102389	1700036G14Rik
Adult	chr3	85016855	85017190	0000011	.....TE	Adult_Merged-chr3-85017023-2	-104418	1700036G14Rik
Adult	chr3	85016509	85016810	0001000	...N...	Adult_Merged-chr3-85016660-1	-104781	1700036G14Rik
Adult	chr3	85039214	85039515	1000000	G......	Adult_Merged-chr3-85039365-1	-82076	1700036G14Rik
Adult	chr3	85173168	85173563	1001001	G..N..E	Adult_Merged-chr3-85173373-3	51925	1700036G14Rik
Adult	chr3	84949557	84949858	0000001	......E	Adult_Merged-chr3-84949708-1	-171733	1700036G14Rik
Adult	chr3	85181932	85182686	1001011	G..N.TE	Adult_Merged-chr3-85182315-4	60868	1700036G14Rik
Adult	chr3	85177046	85177347	0000001	......E	Adult_Merged-chr3-85177197-1	55756	1700036G14Rik
Adult	chr3	85166921	85167282	0001001	...N..E	Adult_Merged-chr3-85167102-2	45661	1700036G14Rik
Adult	chr3	85168816	85169302	0001001	...N..E	Adult_Merged-chr3-85169059-2	47618	1700036G14Rik
Adult	chr3	85079016	85079388	1000001	G.....E	Adult_Merged-chr3-85079202-2	-42239	1700036G14Rik
Adult	chr16	3908416	3908877	0100101	.A..S.E	Adult_Merged-chr16-3908651-3	42	1700037C18Rik
Adult	chr19	44957139	44957440	1000000	G......	Adult_Merged-chr19-44957290-1	-46862	1700039E22Rik
Adult	chr19	44943219	44943603	0001001	...N..E	Adult_Merged-chr19-44943411-2	-32983	1700039E22Rik
Adult	chr10	68021136	68021437	0000001	......E	Adult_Merged-chr10-68021287-1	-16664	1700040L02Rik
Adult	chr10	67954318	67954619	0000100	....S..	Adult_Merged-chr10-67954469-1	50154	1700040L02Rik
Adult	chr16	76766992	76767293	0000001	......E	Adult_Merged-chr16-76767143-1	243983	1700041M19Rik
Adult	chr16	77004084	77004463	0001001	...N..E	Adult_Merged-chr16-77004274-2	6852	1700041M19Rik
Adult	chr16	76866181	76866482	1000000	G......	Adult_Merged-chr16-76866332-1	144794	1700041M19Rik
Adult	chr16	76957832	76958157	0001001	...N..E	Adult_Merged-chr16-76957995-2	53131	1700041M19Rik
Adult	chr4	115855461	115855762	0000001	......E	Adult_Merged-chr4-115855612-1	9635	1700042G07Rik
Adult	chr4	115848396	115848697	0100000	.A.....	Adult_Merged-chr4-115848547-1	2570	1700042G07Rik
Adult	chr4	115849306	115849607	0000100	....S..	Adult_Merged-chr4-115849457-1	3480	1700042G07Rik
Adult	chr4	57447315	57447616	1000000	G......	Adult_Merged-chr4-57447466-1	-70302	1700042G15Rik
Adult	chr11	11775319	11775635	1100000	GA.....	Adult_Merged-chr11-11775477-2	7351	1700042O10Rik
Adult	chr11	11744411	11744934	1001001	G..N..E	Adult_Merged-chr11-11744661-3	-23453	1700042O10Rik
Adult	chr14	118873073	118873374	1000000	G......	Adult_Merged-chr14-118873224-1	108124	1700044C05Rik
Adult	chr18	49604886	49605187	0000001	......E	Adult_Merged-chr18-49605037-1	-77906	1700044K03Rik
Adult	chr18	49605304	49605691	1001010	G..N.T.	Adult_Merged-chr18-49605487-3	-77445	1700044K03Rik
Adult	chr18	49530109	49530426	0100100	.A..S..	Adult_Merged-chr18-49530268-2	-152675	1700044K03Rik
Adult	chr18	49648121	49648422	0000001	......E	Adult_Merged-chr18-49648272-1	-34671	1700044K03Rik
Adult	chr18	49169269	49169570	0000001	......E	Adult_Merged-chr18-49169420-1	-513523	1700044K03Rik
Adult	chr18	49546477	49546778	0001000	...N...	Adult_Merged-chr18-49546628-1	-136315	1700044K03Rik
Adult	chr18	48986689	48987279	0001011	...N.TE	Adult_Merged-chr18-48986998-3	-695959	1700044K03Rik
Adult	chr18	49660476	49660777	1000000	G......	Adult_Merged-chr18-49660627-1	-22316	1700044K03Rik
Adult	chr4	150182795	150183096	0100000	.A.....	Adult_Merged-chr4-150182946-1	46112	1700045H11Rik
Adult	chr4	150228820	150229135	0100100	.A..S..	Adult_Merged-chr4-150228978-2	80	1700045H11Rik
Adult	chr4	150173072	150173373	0000100	....S..	Adult_Merged-chr4-150173223-1	55835	1700045H11Rik
Adult	chr4	150222764	150223065	1000000	G......	Adult_Merged-chr4-150222915-1	6143	1700045H11Rik
Adult	chr4	150159342	150159643	0000100	....S..	Adult_Merged-chr4-150159493-1	69565	1700045H11Rik
Adult	chr4	150152431	150152732	1000000	G......	Adult_Merged-chr4-150152582-1	76476	1700045H11Rik
Adult	chr4	150206130	150206435	1000100	G...S..	Adult_Merged-chr4-150206283-2	22775	1700045H11Rik
Adult	chr15	11896174	11896475	0000001	......E	Adult_Merged-chr15-11896325-1	-492	1700047G03Rik
Adult	chr6	147620008	147620400	1001000	G..N...	Adult_Merged-chr6-147620204-2	-18559	1700049E15Rik
Adult	chr6	100445079	100445380	0000001	......E	Adult_Merged-chr6-100445230-1	-32164	1700049E22Rik
Adult	chr6	100513826	100514127	0001000	...N...	Adult_Merged-chr6-100513977-1	36583	1700049E22Rik
Adult	chr6	100433148	100433449	0000001	......E	Adult_Merged-chr6-100433299-1	-44095	1700049E22Rik
Adult	chr6	100452126	100452427	0100000	.A.....	Adult_Merged-chr6-100452277-1	-25117	1700049E22Rik
Adult	chr6	100482328	100482629	0000001	......E	Adult_Merged-chr6-100482479-1	5085	1700049E22Rik
Adult	chr6	100462691	100462992	0000001	......E	Adult_Merged-chr6-100462842-1	-14552	1700049E22Rik
Adult	chr6	100378764	100379065	0000001	......E	Adult_Merged-chr6-100378915-1	-98479	1700049E22Rik
Adult	chr11	72085235	72085536	0000001	......E	Adult_Merged-chr11-72085386-1	5040	1700051A21Rik
Adult	chr12	81986158	81986459	0000001	......E	Adult_Merged-chr12-81986309-1	39125	1700052I22Rik
Adult	chr12	81980964	81981265	0001000	...N...	Adult_Merged-chr12-81981115-1	44319	1700052I22Rik
Adult	chr12	81979557	81979858	0001000	...N...	Adult_Merged-chr12-81979708-1	45726	1700052I22Rik
Adult	chr12	81969423	81969875	0001001	...N..E	Adult_Merged-chr12-81969649-2	55785	1700052I22Rik
Adult	chr12	81996219	81996520	0001000	...N...	Adult_Merged-chr12-81996370-1	29064	1700052I22Rik
Adult	chr11	105042493	105042836	1100110	GA..ST.	Adult_Merged-chr11-105042667-4	82	1700052K11Rik
Adult	chr19	53161915	53162216	0000100	....S..	Adult_Merged-chr19-53162066-1	11324	1700054A03Rik
Adult	chr19	53182401	53182702	1000000	G......	Adult_Merged-chr19-53182552-1	31810	1700054A03Rik
Adult	chr6	111398892	111399193	0100000	.A.....	Adult_Merged-chr6-111399043-1	-761659	1700054K19Rik
Adult	chr6	111564117	111564418	0100000	.A.....	Adult_Merged-chr6-111564268-1	-596434	1700054K19Rik
Adult	chr6	112141131	112141432	0000001	......E	Adult_Merged-chr6-112141282-1	-19420	1700054K19Rik
Adult	chr6	111563810	111564111	0000100	....S..	Adult_Merged-chr6-111563961-1	-596741	1700054K19Rik
Adult	chr6	111675926	111676330	1101001	GA.N..E	Adult_Merged-chr6-111676152-4	-484574	1700054K19Rik
Adult	chr6	112169753	112170054	0000001	......E	Adult_Merged-chr6-112169904-1	9202	1700054K19Rik
Adult	chr2	118121344	118121645	0100000	.A.....	Adult_Merged-chr2-118121495-1	-9155	1700054M17Rik
Adult	chr9	63892890	63893292	1000001	G.....E	Adult_Merged-chr9-63893091-2	-3819	1700055C04Rik
Adult	chr1	185729159	185729727	0001111	...NSTE	Adult_Merged-chr1-185729421-4	128434	1700056E22Rik
Adult	chr1	185758108	185758409	0001000	...N...	Adult_Merged-chr1-185758259-1	99618	1700056E22Rik
Adult	chr1	185857180	185857481	0100000	.A.....	Adult_Merged-chr1-185857331-1	546	1700056E22Rik
Adult	chr1	185857524	185857825	1000000	G......	Adult_Merged-chr1-185857675-1	202	1700056E22Rik
Adult	chr1	185496476	185496777	0001000	...N...	Adult_Merged-chr1-185496627-1	361250	1700056E22Rik
Adult	chr9	92269782	92270103	1001000	G..N...	Adult_Merged-chr9-92269943-2	65728	1700057G04Rik
Adult	chr9	92232532	92232874	0001001	...N..E	Adult_Merged-chr9-92232703-2	28488	1700057G04Rik
Adult	chr9	92253293	92253594	0000001	......E	Adult_Merged-chr9-92253444-1	49229	1700057G04Rik
Adult	chr9	92193215	92193516	1000000	G......	Adult_Merged-chr9-92193366-1	-10849	1700057G04Rik
Adult	chr4	124073177	124073675	1101010	GA.N.T.	Adult_Merged-chr4-124073432-4	89776	1700057H15Rik
Adult	chr4	123955063	123955364	1000000	G......	Adult_Merged-chr4-123955214-1	207988	1700057H15Rik
Adult	chr4	123913698	123914186	1001011	G..N.TE	Adult_Merged-chr4-123913924-4	249260	1700057H15Rik
Adult	chr4	123924003	123924304	0000001	......E	Adult_Merged-chr4-123924154-1	239048	1700057H15Rik
Adult	chr4	123894468	123894769	0000100	....S..	Adult_Merged-chr4-123894619-1	268583	1700057H15Rik
Adult	chr2	51376389	51376690	0100000	.A.....	Adult_Merged-chr2-51376540-1	-83120	1700057H21Rik
Adult	chr2	51322909	51323288	1001001	G..N..E	Adult_Merged-chr2-51323093-3	-29679	1700057H21Rik
Adult	chr2	51285248	51285593	1001011	G..N.TE	Adult_Merged-chr2-51285417-4	7999	1700057H21Rik
Adult	chr2	51215005	51215306	0001000	...N...	Adult_Merged-chr2-51215156-1	78264	1700057H21Rik
Adult	chr6	143464084	143464385	0001000	...N...	Adult_Merged-chr6-143464235-1	135573	1700060C16Rik
Adult	chr6	143491451	143491786	0000011	.....TE	Adult_Merged-chr6-143491619-2	108189	1700060C16Rik
Adult	chr17	57023017	57023318	0000100	....S..	Adult_Merged-chr17-57023168-1	8112	1700061G19Rik
Adult	chr1	98086395	98086696	0000001	......E	Adult_Merged-chr1-98086546-1	-168211	1700063A18Rik
Adult	chr9	41036826	41037346	1000101	G...S.E	Adult_Merged-chr9-41037057-3	22848	1700063D05Rik
Adult	chr9	41015491	41015792	0000100	....S..	Adult_Merged-chr9-41015642-1	1404	1700063D05Rik
Adult	chr5	92098349	92098726	0000111	....STE	Adult_Merged-chr5-92098533-3	97788	1700063O14Rik
Adult	chr5	92168887	92169188	0000001	......E	Adult_Merged-chr5-92169038-1	27288	1700063O14Rik
Adult	chr5	92137240	92137541	0000100	....S..	Adult_Merged-chr5-92137391-1	58935	1700063O14Rik
Adult	chr10	118518773	118519247	1101111	GA.NSTE	Adult_Merged-chr10-118518973-6	-10951	1700064J06Rik
Adult	chr10	118476852	118477153	0100000	.A.....	Adult_Merged-chr10-118477003-1	-52958	1700064J06Rik
Adult	chr10	118537675	118537976	0000001	......E	Adult_Merged-chr10-118537826-1	7865	1700064J06Rik
Adult	chr10	118502492	118503034	1101111	GA.NSTE	Adult_Merged-chr10-118502750-6	-27198	1700064J06Rik
Adult	chr10	118453209	118453530	0100001	.A....E	Adult_Merged-chr10-118453370-2	-76591	1700064J06Rik
Adult	chr10	118523479	118523780	0000100	....S..	Adult_Merged-chr10-118523630-1	-6331	1700064J06Rik
Adult	chr12	100959597	100959898	0100000	.A.....	Adult_Merged-chr12-100959748-1	-93564	1700064M15Rik
Adult	chr12	100958186	100958487	1000000	G......	Adult_Merged-chr12-100958337-1	-92153	1700064M15Rik
Adult	chr12	100847923	100848318	0101011	.A.N.TE	Adult_Merged-chr12-100848125-4	18063	1700064M15Rik
Adult	chr12	100954290	100954591	0001000	...N...	Adult_Merged-chr12-100954441-1	-88257	1700064M15Rik
Adult	chr12	100953853	100954154	0000001	......E	Adult_Merged-chr12-100954004-1	-87820	1700064M15Rik
Adult	chr12	100953470	100953771	0100000	.A.....	Adult_Merged-chr12-100953621-1	-87437	1700064M15Rik
Adult	chr12	100893247	100893548	0001000	...N...	Adult_Merged-chr12-100893398-1	-27214	1700064M15Rik
Adult	chr12	100950332	100950633	0000001	......E	Adult_Merged-chr12-100950483-1	-84299	1700064M15Rik
Adult	chr12	100938648	100938949	0100000	.A.....	Adult_Merged-chr12-100938799-1	-72615	1700064M15Rik
Adult	chr12	100865818	100866400	1001101	G..NS.E	Adult_Merged-chr12-100866134-4	75	1700064M15Rik
Adult	chr12	100909272	100909573	0001000	...N...	Adult_Merged-chr12-100909423-1	-43239	1700064M15Rik
Adult	chr9	95756424	95756761	0001001	...N..E	Adult_Merged-chr9-95756593-2	1343	1700065D16Rik
Adult	chr6	35376183	35376599	0101101	.A.NS.E	Adult_Merged-chr6-35376379-4	95545	1700065J11Rik
Adult	chr6	35353235	35353591	1001000	G..N...	Adult_Merged-chr6-35353413-2	72567	1700065J11Rik
Adult	chr6	35312713	35313014	0100000	.A.....	Adult_Merged-chr6-35312864-1	32018	1700065J11Rik
Adult	chr6	35299699	35300133	1001011	G..N.TE	Adult_Merged-chr6-35299929-4	19070	1700065J11Rik
Adult	chr6	35329995	35330296	0001000	...N...	Adult_Merged-chr6-35330146-1	49300	1700065J11Rik
Adult	chr6	35283617	35283918	1000000	G......	Adult_Merged-chr6-35283768-1	2922	1700065J11Rik
Adult	chr6	35355054	35355355	0000001	......E	Adult_Merged-chr6-35355205-1	74359	1700065J11Rik
Adult	chr6	35280919	35281220	0000001	......E	Adult_Merged-chr6-35281070-1	224	1700065J11Rik
Adult	chr1	194648567	194648868	0100000	.A.....	Adult_Merged-chr1-194648718-1	-19181	1700065J18Rik
Adult	chr1	194633078	194633379	0000100	....S..	Adult_Merged-chr1-194633229-1	-34670	1700065J18Rik
Adult	chr6	74301290	74301591	0000001	......E	Adult_Merged-chr6-74301441-1	-880426	1700065L07Rik
Adult	chr6	75196118	75196419	0001000	...N...	Adult_Merged-chr6-75196269-1	-1775254	1700065L07Rik
Adult	chr1	39924912	39925401	1101001	GA.N..E	Adult_Merged-chr1-39925138-4	-20982	1700066B17Rik
Adult	chr1	39902561	39902862	0000001	......E	Adult_Merged-chr1-39902712-1	1463	1700066B17Rik
Adult	chr18	35889909	35890297	0101000	.A.N...	Adult_Merged-chr18-35890103-2	3460	1700066B19Rik
Adult	chr13	58250389	58250720	1001001	G..N..E	Adult_Merged-chr13-58250557-3	2245	1700066J03Rik
Adult	chr1	57434671	57434972	1000000	G......	Adult_Merged-chr1-57434822-1	358	1700066M21Rik
Adult	chr1	57434251	57434624	0100100	.A..S..	Adult_Merged-chr1-57434438-2	-26	1700066M21Rik
Adult	chr18	57689977	57690278	0001000	...N...	Adult_Merged-chr18-57690128-1	3278	1700066O22Rik
Adult	chr18	57667285	57667586	0001000	...N...	Adult_Merged-chr18-57667436-1	25970	1700066O22Rik
Adult	chr1	90937901	90938202	0000001	......E	Adult_Merged-chr1-90938052-1	25364	1700067G17Rik
Adult	chr1	90825953	90826254	0100000	.A.....	Adult_Merged-chr1-90826104-1	-86584	1700067G17Rik
Adult	chr1	90917262	90917563	0000001	......E	Adult_Merged-chr1-90917413-1	4725	1700067G17Rik
Adult	chr1	90862024	90862325	1000000	G......	Adult_Merged-chr1-90862175-1	-50513	1700067G17Rik
Adult	chr1	90863022	90863323	0000001	......E	Adult_Merged-chr1-90863173-1	-49515	1700067G17Rik
Adult	chr1	90803234	90803535	1000000	G......	Adult_Merged-chr1-90803385-1	-109303	1700067G17Rik
Adult	chr11	81402151	81402452	1000000	G......	Adult_Merged-chr11-81402302-1	-15261	1700071K01Rik
Adult	chr11	81523085	81523386	1000000	G......	Adult_Merged-chr11-81523236-1	-136195	1700071K01Rik
Adult	chr11	81426759	81427060	1000000	G......	Adult_Merged-chr11-81426910-1	-39869	1700071K01Rik
Adult	chr11	81262841	81263142	0000001	......E	Adult_Merged-chr11-81262992-1	124049	1700071K01Rik
Adult	chr9	58259476	58259863	1001010	G..N.T.	Adult_Merged-chr9-58259667-3	41359	1700072B07Rik
Adult	chr9	58258148	58258536	0001001	...N..E	Adult_Merged-chr9-58258342-2	40031	1700072B07Rik
Adult	chr9	58257086	58257387	0001000	...N...	Adult_Merged-chr9-58257237-1	38926	1700072B07Rik
Adult	chr6	120540258	120540559	0001000	...N...	Adult_Merged-chr6-120540409-1	35595	1700072O05Rik
Adult	chr6	120547990	120548291	0000001	......E	Adult_Merged-chr6-120548141-1	43327	1700072O05Rik
Adult	chr6	120538699	120539044	1001001	G..N..E	Adult_Merged-chr6-120538870-3	34058	1700072O05Rik
Adult	chr6	120517565	120517866	0100000	.A.....	Adult_Merged-chr6-120517716-1	12902	1700072O05Rik
Adult	chr6	145318782	145319149	0101100	.A.NS..	Adult_Merged-chr6-145318960-3	-17179	1700073E17Rik
Adult	chr6	145331285	145331586	0000001	......E	Adult_Merged-chr6-145331436-1	-4709	1700073E17Rik
Adult	chr6	145288613	145288914	0100000	.A.....	Adult_Merged-chr6-145288764-1	-47381	1700073E17Rik
Adult	chr6	145289708	145290009	0000001	......E	Adult_Merged-chr6-145289859-1	-46286	1700073E17Rik
Adult	chr6	145289193	145289599	1000101	G...S.E	Adult_Merged-chr6-145289405-3	-46749	1700073E17Rik
Adult	chr2	4022401	4022789	1001001	G..N..E	Adult_Merged-chr2-4022604-3	39592	1700080N15Rik
Adult	chrX	49266469	49266770	0000001	......E	Adult_Merged-chrX-49266620-1	59329	1700080O16Rik
Adult	chrX	49377259	49377560	0000001	......E	Adult_Merged-chrX-49377410-1	-51461	1700080O16Rik
Adult	chr5	119508528	119508831	0100100	.A..S..	Adult_Merged-chr5-119508680-2	-49565	1700081H04Rik
Adult	chr5	119505407	119505708	0100000	.A.....	Adult_Merged-chr5-119505558-1	-52687	1700081H04Rik
Adult	chr5	119536128	119536429	1000000	G......	Adult_Merged-chr5-119536279-1	-21966	1700081H04Rik
Adult	chr12	72499667	72500061	0001011	...N.TE	Adult_Merged-chr12-72499864-3	-14669	1700083H02Rik
Adult	chr12	72541919	72542220	0001000	...N...	Adult_Merged-chr12-72542070-1	-56875	1700083H02Rik
Adult	chr12	72465160	72465461	1000000	G......	Adult_Merged-chr12-72465311-1	19884	1700083H02Rik
Adult	chr12	72467170	72467617	1001010	G..N.T.	Adult_Merged-chr12-72467407-3	17801	1700083H02Rik
Adult	chr2	30092777	30093310	1001111	G..NSTE	Adult_Merged-chr2-30093081-5	107	1700084E18Rik
Adult	chr15	33337722	33338023	1000000	G......	Adult_Merged-chr15-33337873-1	-2179	1700084J12Rik
Adult	chr12	84237098	84237399	0000001	......E	Adult_Merged-chr12-84237249-1	-197107	1700085C21Rik
Adult	chr12	84235116	84235417	0000001	......E	Adult_Merged-chr12-84235267-1	-195125	1700085C21Rik
Adult	chr12	84201389	84201690	0001000	...N...	Adult_Merged-chr12-84201540-1	-161398	1700085C21Rik
Adult	chr12	84201827	84202275	0000101	....S.E	Adult_Merged-chr12-84202051-2	-161909	1700085C21Rik
Adult	chr12	84174072	84174674	1001010	G..N.T.	Adult_Merged-chr12-84174383-3	-134231	1700085C21Rik
Adult	chr12	84036282	84036750	1001101	G..NS.E	Adult_Merged-chr12-84036517-4	3626	1700085C21Rik
Adult	chr12	84033744	84034360	1001001	G..N..E	Adult_Merged-chr12-84034069-3	6090	1700085C21Rik
Adult	chr12	83912625	83912926	0100000	.A.....	Adult_Merged-chr12-83912776-1	127366	1700085C21Rik
Adult	chr12	84246001	84246402	0101001	.A.N..E	Adult_Merged-chr12-84246207-3	-206060	1700085C21Rik
Adult	chr12	84088697	84089077	1000001	G.....E	Adult_Merged-chr12-84088887-2	-48745	1700085C21Rik
Adult	chr12	83939532	83939887	1001000	G..N...	Adult_Merged-chr12-83939710-2	100432	1700085C21Rik
Adult	chr12	84246929	84247251	0101001	.A.N..E	Adult_Merged-chr12-84247093-3	-206948	1700085C21Rik
Adult	chr12	84211225	84211633	0001011	...N.TE	Adult_Merged-chr12-84211419-3	-171287	1700085C21Rik
Adult	chr18	38398888	38399189	1000000	G......	Adult_Merged-chr18-38399039-1	10813	1700086O06Rik
Adult	chr18	38408869	38409170	0001000	...N...	Adult_Merged-chr18-38409020-1	832	1700086O06Rik
Adult	chr15	78961886	78962522	1001011	G..N.TE	Adult_Merged-chr15-78962152-4	9477	1700088E04Rik
Adult	chr8	80195958	80196259	0000001	......E	Adult_Merged-chr8-80196109-1	48038	1700092C02Rik
Adult	chr14	69792957	69793456	1000001	G.....E	Adult_Merged-chr14-69793207-2	-3307	1700092C10Rik
Adult	chr13	26449621	26449922	0100000	.A.....	Adult_Merged-chr13-26449772-1	-45497	1700092E19Rik
Adult	chr13	26506685	26507007	0001001	...N..E	Adult_Merged-chr13-26506846-2	-102571	1700092E19Rik
Adult	chr13	26297462	26297763	0100000	.A.....	Adult_Merged-chr13-26297613-1	106662	1700092E19Rik
Adult	chr13	26474017	26474318	0000001	......E	Adult_Merged-chr13-26474168-1	-69893	1700092E19Rik
Adult	chr13	26470886	26471187	0100000	.A.....	Adult_Merged-chr13-26471037-1	-66762	1700092E19Rik
Adult	chr13	26457881	26458182	0001000	...N...	Adult_Merged-chr13-26458032-1	-53757	1700092E19Rik
Adult	chr13	26261543	26261888	0001001	...N..E	Adult_Merged-chr13-26261716-2	142559	1700092E19Rik
Adult	chr13	26430669	26431032	0001011	...N.TE	Adult_Merged-chr13-26430861-3	-26576	1700092E19Rik
Adult	chr11	114079947	114080361	1100001	GA....E	Adult_Merged-chr11-114080170-3	20582	1700092K14Rik
Adult	chr11	114059633	114060075	1101111	GA.NSTE	Adult_Merged-chr11-114059859-6	282	1700092K14Rik
Adult	chr11	114066580	114066881	0001000	...N...	Adult_Merged-chr11-114066731-1	7159	1700092K14Rik
Adult	chr11	114027086	114027387	1000000	G......	Adult_Merged-chr11-114027237-1	-32335	1700092K14Rik
Adult	chr11	114040402	114040703	0000001	......E	Adult_Merged-chr11-114040553-1	-19019	1700092K14Rik
Adult	chr11	114044556	114044893	0001001	...N..E	Adult_Merged-chr11-114044725-2	-14847	1700092K14Rik
Adult	chr6	52378490	52378791	0100000	.A.....	Adult_Merged-chr6-52378641-1	-63804	1700094M24Rik
Adult	chr6	52436192	52436493	0000100	....S..	Adult_Merged-chr6-52436343-1	-6102	1700094M24Rik
Adult	chr6	52388352	52388660	0001001	...N..E	Adult_Merged-chr6-52388506-2	-53939	1700094M24Rik
Adult	chr6	52436791	52437092	0000100	....S..	Adult_Merged-chr6-52436942-1	-5503	1700094M24Rik
Adult	chr6	52481432	52481733	0001000	...N...	Adult_Merged-chr6-52481583-1	39138	1700094M24Rik
Adult	chr6	52389214	52389541	1001010	G..N.T.	Adult_Merged-chr6-52389376-3	-53067	1700094M24Rik
Adult	chr5	113205700	113206143	1001000	G..N...	Adult_Merged-chr5-113205922-2	-16390	1700095B10Rik
Adult	chr5	113200552	113200853	0000001	......E	Adult_Merged-chr5-113200703-1	-21609	1700095B10Rik
Adult	chr5	113219818	113220119	0000010	.....T.	Adult_Merged-chr5-113219969-1	-2343	1700095B10Rik
Adult	chr4	137624514	137624815	0001000	...N...	Adult_Merged-chr4-137624665-1	69768	1700095J12Rik
Adult	chr11	109208811	109209151	1001101	G..NS.E	Adult_Merged-chr11-109208985-4	800	1700096J18Rik
Adult	chr11	109192694	109192995	0000001	......E	Adult_Merged-chr11-109192845-1	-15336	1700096J18Rik
Adult	chr5	25035139	25035996	1101111	GA.NSTE	Adult_Merged-chr5-25035578-6	-268	1700096K18Rik
Adult	chr8	90239710	90240011	0000001	......E	Adult_Merged-chr8-90239861-1	-73752	1700096P03Rik
Adult	chr13	103804793	103805094	1000000	G......	Adult_Merged-chr13-103804944-1	254609	1700099I09Rik
Adult	chr13	103725918	103726219	0100000	.A.....	Adult_Merged-chr13-103726069-1	175734	1700099I09Rik
Adult	chr13	103723832	103724133	0001000	...N...	Adult_Merged-chr13-103723983-1	173648	1700099I09Rik
Adult	chr13	103689460	103689761	0000100	....S..	Adult_Merged-chr13-103689611-1	139276	1700099I09Rik
Adult	chr13	103664926	103665412	0000101	....S.E	Adult_Merged-chr13-103665169-2	114834	1700099I09Rik
Adult	chr13	103661315	103661616	0000100	....S..	Adult_Merged-chr13-103661466-1	111131	1700099I09Rik
Adult	chr13	103656084	103656385	0000001	......E	Adult_Merged-chr13-103656235-1	105900	1700099I09Rik
Adult	chr13	103759980	103760281	0100000	.A.....	Adult_Merged-chr13-103760131-1	209796	1700099I09Rik
Adult	chr13	103696076	103696450	1101111	GA.NSTE	Adult_Merged-chr13-103696271-6	145928	1700099I09Rik
Adult	chr13	103706125	103706426	0000001	......E	Adult_Merged-chr13-103706276-1	155941	1700099I09Rik
Adult	chr13	103736530	103736831	0000001	......E	Adult_Merged-chr13-103736681-1	186346	1700099I09Rik
Adult	chr13	103745548	103745913	0001101	...NS.E	Adult_Merged-chr13-103745726-3	195396	1700099I09Rik
Adult	chr13	103747551	103747852	0000001	......E	Adult_Merged-chr13-103747702-1	197367	1700099I09Rik
Adult	chr13	103601122	103601423	0000001	......E	Adult_Merged-chr13-103601273-1	50938	1700099I09Rik
Adult	chr13	103630228	103630529	0000001	......E	Adult_Merged-chr13-103630379-1	80044	1700099I09Rik
Adult	chr13	103784309	103784610	0000100	....S..	Adult_Merged-chr13-103784460-1	234125	1700099I09Rik
Adult	chr14	115295479	115295804	0001001	...N..E	Adult_Merged-chr14-115295642-2	49528	1700100I10Rik
Adult	chr13	70728949	70729452	1001101	G..NS.E	Adult_Merged-chr13-70729218-4	17082	1700100L14Rik
Adult	chr13	70725921	70726222	0000001	......E	Adult_Merged-chr13-70726072-1	13953	1700100L14Rik
Adult	chr6	129483138	129483439	1000000	G......	Adult_Merged-chr6-129483289-1	13	1700101I11Rik
Adult	chr6	129484890	129485191	0000001	......E	Adult_Merged-chr6-129485041-1	-1739	1700101I11Rik
Adult	chr6	129494343	129494644	0001000	...N...	Adult_Merged-chr6-129494494-1	-11192	1700101I11Rik
Adult	chr12	6666322	6666623	1000000	G......	Adult_Merged-chr12-6666473-1	720663	1700101O22Rik
Adult	chr12	7571488	7571789	0001000	...N...	Adult_Merged-chr12-7571639-1	-184503	1700101O22Rik
Adult	chr12	7558673	7559071	0101011	.A.N.TE	Adult_Merged-chr12-7558890-4	-171736	1700101O22Rik
Adult	chr12	7582811	7583225	0101001	.A.N..E	Adult_Merged-chr12-7583006-3	-195882	1700101O22Rik
Adult	chr17	3557589	3558125	0001101	...NS.E	Adult_Merged-chr17-3557886-3	33	1700102H20Rik
Adult	chr17	3570910	3571211	0000001	......E	Adult_Merged-chr17-3571061-1	13237	1700102H20Rik
Adult	chr9	108303945	108304246	0001000	...N...	Adult_Merged-chr9-108304096-1	8931	1700102P08Rik
Adult	chr12	55389802	55390103	1000000	G......	Adult_Merged-chr12-55389953-1	55351	1700104L18Rik
Adult	chr12	55387891	55388539	1001011	G..N.TE	Adult_Merged-chr12-55388167-4	53613	1700104L18Rik
Adult	chr12	55373169	55373528	0001001	...N..E	Adult_Merged-chr12-55373349-2	38747	1700104L18Rik
Adult	chr12	55366121	55366422	0000001	......E	Adult_Merged-chr12-55366272-1	31670	1700104L18Rik
Adult	chr12	55406311	55406612	1000000	G......	Adult_Merged-chr12-55406462-1	71860	1700104L18Rik
Adult	chr12	55362435	55362736	0000001	......E	Adult_Merged-chr12-55362586-1	27984	1700104L18Rik
Adult	chr19	7456939	7457240	1000000	G......	Adult_Merged-chr19-7457090-1	-403	1700105P06Rik
Adult	chr14	77256356	77256658	0100100	.A..S..	Adult_Merged-chr14-77256507-2	179132	1700108F19Rik
Adult	chr14	77248791	77249092	1000000	G......	Adult_Merged-chr14-77248942-1	171567	1700108F19Rik
Adult	chr14	77187621	77187922	0100000	.A.....	Adult_Merged-chr14-77187772-1	110397	1700108F19Rik
Adult	chr14	77108549	77108850	0001000	...N...	Adult_Merged-chr14-77108700-1	31325	1700108F19Rik
Adult	chr14	77101075	77101466	0001011	...N.TE	Adult_Merged-chr14-77101276-3	23896	1700108F19Rik
Adult	chr14	77073315	77073965	1101000	GA.N...	Adult_Merged-chr14-77073613-3	-3735	1700108F19Rik
Adult	chr14	77031074	77031399	0000011	.....TE	Adult_Merged-chr14-77031237-2	-46138	1700108F19Rik
Adult	chr14	77024796	77025097	1000000	G......	Adult_Merged-chr14-77024947-1	-52428	1700108F19Rik
Adult	chr14	77022465	77022766	0000100	....S..	Adult_Merged-chr14-77022616-1	-54759	1700108F19Rik
Adult	chr14	77131030	77131423	0100011	.A...TE	Adult_Merged-chr14-77131217-3	53852	1700108F19Rik
Adult	chr14	77160385	77160686	0100000	.A.....	Adult_Merged-chr14-77160536-1	83161	1700108F19Rik
Adult	chr14	77228685	77228991	0000011	.....TE	Adult_Merged-chr14-77228838-2	151463	1700108F19Rik
Adult	chr14	77032973	77033274	0001000	...N...	Adult_Merged-chr14-77033124-1	-44251	1700108F19Rik
Adult	chr14	77221752	77222053	0001000	...N...	Adult_Merged-chr14-77221903-1	144528	1700108F19Rik
Adult	chr14	77058171	77058472	0100000	.A.....	Adult_Merged-chr14-77058322-1	-19053	1700108F19Rik
Adult	chr14	77204219	77204520	0000100	....S..	Adult_Merged-chr14-77204370-1	126995	1700108F19Rik
Adult	chr14	77114396	77115128	1001001	G..N..E	Adult_Merged-chr14-77114741-3	37387	1700108F19Rik
Adult	chr14	77187320	77187621	0000100	....S..	Adult_Merged-chr14-77187471-1	110096	1700108F19Rik
Adult	chr14	77131445	77131784	1001000	G..N...	Adult_Merged-chr14-77131615-2	54240	1700108F19Rik
Adult	chr14	77219418	77219818	1101111	GA.NSTE	Adult_Merged-chr14-77219622-6	142243	1700108F19Rik
Adult	chr14	122682934	122683235	0001000	...N...	Adult_Merged-chr14-122683085-1	-50225	1700108J01Rik
Adult	chr14	61902381	61902682	0001000	...N...	Adult_Merged-chr14-61902532-1	21639	1700109G14Rik
Adult	chr14	61913088	61913389	1000000	G......	Adult_Merged-chr14-61913239-1	10932	1700109G14Rik
Adult	chr11	84574228	84574529	1000000	G......	Adult_Merged-chr11-84574379-1	-40445	1700109G15Rik
Adult	chr11	84573018	84573390	1001011	G..N.TE	Adult_Merged-chr11-84573212-4	-39270	1700109G15Rik
Adult	chr11	84456049	84456350	1000000	G......	Adult_Merged-chr11-84456200-1	77734	1700109G15Rik
Adult	chr15	76947622	76947923	0100000	.A.....	Adult_Merged-chr15-76947773-1	32945	1700109K24Rik
Adult	chr15	76937683	76937984	0000001	......E	Adult_Merged-chr15-76937834-1	23006	1700109K24Rik
Adult	chr15	76910563	76910864	0001000	...N...	Adult_Merged-chr15-76910714-1	-4114	1700109K24Rik
Adult	chr15	76899493	76899798	0100001	.A....E	Adult_Merged-chr15-76899646-2	-15182	1700109K24Rik
Adult	chr15	76916247	76916596	1001001	G..N..E	Adult_Merged-chr15-76916430-3	1594	1700109K24Rik
Adult	chr17	10571254	10571724	1100001	GA....E	Adult_Merged-chr17-10571501-3	54022	1700110C19Rik
Adult	chr17	10571804	10572105	0001000	...N...	Adult_Merged-chr17-10571955-1	54488	1700110C19Rik
Adult	chr17	10564949	10565250	0000001	......E	Adult_Merged-chr17-10565100-1	47633	1700110C19Rik
Adult	chr17	10563660	10563961	0000001	......E	Adult_Merged-chr17-10563811-1	46344	1700110C19Rik
Adult	chr17	10563176	10563637	0101010	.A.N.T.	Adult_Merged-chr17-10563430-3	45940	1700110C19Rik
Adult	chr17	10559925	10560226	0100000	.A.....	Adult_Merged-chr17-10560076-1	42609	1700110C19Rik
Adult	chr17	10552304	10552605	0001000	...N...	Adult_Merged-chr17-10552455-1	34988	1700110C19Rik
Adult	chr17	10557630	10558166	0101001	.A.N..E	Adult_Merged-chr17-10557917-3	40431	1700110C19Rik
Adult	chr17	10527942	10528243	0000010	.....T.	Adult_Merged-chr17-10528093-1	10626	1700110C19Rik
Adult	chr17	10553593	10553964	0101001	.A.N..E	Adult_Merged-chr17-10553774-3	36312	1700110C19Rik
Adult	chr17	10519540	10519905	0001011	...N.TE	Adult_Merged-chr17-10519733-3	2256	1700110C19Rik
Adult	chr17	10528307	10528608	0000001	......E	Adult_Merged-chr17-10528458-1	10991	1700110C19Rik
Adult	chr17	10554600	10554942	0001001	...N..E	Adult_Merged-chr17-10554771-2	37304	1700110C19Rik
Adult	chr9	40126527	40126828	0001000	...N...	Adult_Merged-chr9-40126678-1	-14379	1700110K17Rik
Adult	chr9	40158270	40158571	0000001	......E	Adult_Merged-chr9-40158421-1	17364	1700110K17Rik
Adult	chr9	40140487	40140788	0100000	.A.....	Adult_Merged-chr9-40140638-1	-419	1700110K17Rik
Adult	chr9	40153790	40154091	1000000	G......	Adult_Merged-chr9-40153941-1	12884	1700110K17Rik
Adult	chr9	40128903	40129287	1000100	G...S..	Adult_Merged-chr9-40129095-2	-11962	1700110K17Rik
Adult	chr9	40110181	40110482	0000010	.....T.	Adult_Merged-chr9-40110332-1	-30725	1700110K17Rik
Adult	chr9	40138196	40138561	1001001	G..N..E	Adult_Merged-chr9-40138372-3	-2678	1700110K17Rik
Adult	chrX	67439021	67439322	0100000	.A.....	Adult_Merged-chrX-67439172-1	-42409	1700111N16Rik
Adult	chrX	67437888	67438189	0000001	......E	Adult_Merged-chrX-67438039-1	-41276	1700111N16Rik
Adult	chrX	67439342	67439643	0000001	......E	Adult_Merged-chrX-67439493-1	-42730	1700111N16Rik
Adult	chr14	22838811	22839112	1000000	G......	Adult_Merged-chr14-22838962-1	28	1700112E06Rik
Adult	chr14	22871347	22871648	1000000	G......	Adult_Merged-chr14-22871498-1	32564	1700112E06Rik
Adult	chr14	22986497	22986798	0000001	......E	Adult_Merged-chr14-22986648-1	147714	1700112E06Rik
Adult	chr1	186453135	186453619	0101000	.A.N...	Adult_Merged-chr1-186453377-2	-71807	1700112H15Rik
Adult	chr1	186273025	186273326	0100000	.A.....	Adult_Merged-chr1-186273176-1	108394	1700112H15Rik
Adult	chr1	186271043	186271569	1001001	G..N..E	Adult_Merged-chr1-186271290-3	110264	1700112H15Rik
Adult	chr1	186263334	186263770	0100001	.A....E	Adult_Merged-chr1-186263552-2	118018	1700112H15Rik
Adult	chr1	186260175	186260476	0000100	....S..	Adult_Merged-chr1-186260326-1	121244	1700112H15Rik
Adult	chr1	186251991	186252292	0000001	......E	Adult_Merged-chr1-186252142-1	129428	1700112H15Rik
Adult	chr1	186249577	186249906	0001001	...N..E	Adult_Merged-chr1-186249742-2	131828	1700112H15Rik
Adult	chr1	186152577	186152878	0000100	....S..	Adult_Merged-chr1-186152728-1	228842	1700112H15Rik
Adult	chr1	186154685	186154986	0100000	.A.....	Adult_Merged-chr1-186154836-1	226734	1700112H15Rik
Adult	chr1	186294729	186295030	0000100	....S..	Adult_Merged-chr1-186294880-1	86690	1700112H15Rik
Adult	chr1	186265157	186265458	0100000	.A.....	Adult_Merged-chr1-186265308-1	116262	1700112H15Rik
Adult	chr1	186266670	186266971	0000001	......E	Adult_Merged-chr1-186266821-1	114749	1700112H15Rik
Adult	chr1	186343467	186343768	1000000	G......	Adult_Merged-chr1-186343618-1	37952	1700112H15Rik
Adult	chr1	186295191	186295492	0100000	.A.....	Adult_Merged-chr1-186295342-1	86228	1700112H15Rik
Adult	chr7	74200402	74200819	0101101	.A.NS.E	Adult_Merged-chr7-74200600-4	166733	1700112J16Rik
Adult	chr7	74188950	74189434	1101001	GA.N..E	Adult_Merged-chr7-74189228-4	178152	1700112J16Rik
Adult	chr7	74184897	74185198	0000001	......E	Adult_Merged-chr7-74185048-1	182296	1700112J16Rik
Adult	chr7	74176208	74176572	1001001	G..N..E	Adult_Merged-chr7-74176395-3	190954	1700112J16Rik
Adult	chr7	74186597	74186898	0001000	...N...	Adult_Merged-chr7-74186748-1	180596	1700112J16Rik
Adult	chr7	74344252	74344553	1000000	G......	Adult_Merged-chr7-74344403-1	22941	1700112J16Rik
Adult	chr7	74279953	74280254	0000100	....S..	Adult_Merged-chr7-74280104-1	87240	1700112J16Rik
Adult	chr3	87977439	87977740	0000001	......E	Adult_Merged-chr3-87977590-1	4117	1700113A16Rik
Adult	chr3	87966228	87966529	0000100	....S..	Adult_Merged-chr3-87966379-1	15328	1700113A16Rik
Adult	chr3	87985284	87985595	0000011	.....TE	Adult_Merged-chr3-87985440-2	-3733	1700113A16Rik
Adult	chr3	87969895	87970380	0001001	...N..E	Adult_Merged-chr3-87970138-2	11569	1700113A16Rik
Adult	chr3	87963915	87964216	0000001	......E	Adult_Merged-chr3-87964066-1	17641	1700113A16Rik
Adult	chr10	70661342	70661643	1000000	G......	Adult_Merged-chr10-70661493-1	-3000	1700113B09Rik
Adult	chr10	86572963	86573264	0000001	......E	Adult_Merged-chr10-86573114-1	52323	1700113H08Rik
Adult	chr16	50839814	50840115	0100000	.A.....	Adult_Merged-chr16-50839965-1	56443	1700116B05Rik
Adult	chr16	50878017	50878345	1001001	G..N..E	Adult_Merged-chr16-50878182-3	94659	1700116B05Rik
Adult	chr16	51362462	51362763	0001000	...N...	Adult_Merged-chr16-51362613-1	579091	1700116B05Rik
Adult	chr16	50876351	50876719	0100001	.A....E	Adult_Merged-chr16-50876535-2	93013	1700116B05Rik
Adult	chr16	34930975	34931276	0000100	....S..	Adult_Merged-chr16-34931126-1	8289	1700119H24Rik
Adult	chr16	34902038	34902483	0000011	.....TE	Adult_Merged-chr16-34902261-2	37154	1700119H24Rik
Adult	chr16	34909529	34909830	0000001	......E	Adult_Merged-chr16-34909680-1	29735	1700119H24Rik
Adult	chr16	34937740	34938041	0000001	......E	Adult_Merged-chr16-34937891-1	1524	1700119H24Rik
Adult	chr16	34924960	34925411	1001101	G..NS.E	Adult_Merged-chr16-34925204-4	14229	1700119H24Rik
Adult	chr16	34897126	34897427	0000001	......E	Adult_Merged-chr16-34897277-1	42138	1700119H24Rik
Adult	chr16	34944835	34945136	0000100	....S..	Adult_Merged-chr16-34944986-1	-5571	1700119H24Rik
Adult	chr16	34909138	34909439	0000010	.....T.	Adult_Merged-chr16-34909289-1	30126	1700119H24Rik
Adult	chr16	34901729	34902030	0001000	...N...	Adult_Merged-chr16-34901880-1	37535	1700119H24Rik
Adult	chr16	34905067	34905368	0000001	......E	Adult_Merged-chr16-34905218-1	34197	1700119H24Rik
Adult	chr15	99079453	99079842	1101001	GA.N..E	Adult_Merged-chr15-99079640-4	-2571	1700120C14Rik
Adult	chr18	74731487	74731788	0001000	...N...	Adult_Merged-chr18-74731638-1	-40860	1700120E14Rik
Adult	chr18	74719006	74719307	1000000	G......	Adult_Merged-chr18-74719157-1	-28379	1700120E14Rik
Adult	chr18	74726177	74726478	1000000	G......	Adult_Merged-chr18-74726328-1	-35550	1700120E14Rik
Adult	chr18	74666314	74666615	0001000	...N...	Adult_Merged-chr18-74666465-1	24313	1700120E14Rik
Adult	chr18	74804550	74804851	0100000	.A.....	Adult_Merged-chr18-74804701-1	-113923	1700120E14Rik
Adult	chr18	74700364	74700665	0001000	...N...	Adult_Merged-chr18-74700515-1	-9737	1700120E14Rik
Adult	chr18	74804915	74805216	0000001	......E	Adult_Merged-chr18-74805066-1	-114288	1700120E14Rik
Adult	chr18	74689581	74689882	0100000	.A.....	Adult_Merged-chr18-74689732-1	1046	1700120E14Rik
Adult	chr7	142400664	142400965	0001000	...N...	Adult_Merged-chr7-142400815-1	-13130	1700120G07Rik
Adult	chr7	142404289	142404590	0001000	...N...	Adult_Merged-chr7-142404440-1	-16755	1700120G07Rik
Adult	chr19	37547176	37547477	0000100	....S..	Adult_Merged-chr19-37547327-1	7583	1700122C19Rik
Adult	chr17	48160953	48161388	1101011	GA.N.TE	Adult_Merged-chr17-48161163-5	14072	1700122O11Rik
Adult	chr17	48142022	48142323	1000000	G......	Adult_Merged-chr17-48142173-1	33070	1700122O11Rik
Adult	chr17	48168623	48168924	1000000	G......	Adult_Merged-chr17-48168774-1	6469	1700122O11Rik
Adult	chr17	48178866	48179167	1000000	G......	Adult_Merged-chr17-48179017-1	-3774	1700122O11Rik
Adult	chr7	133391662	133392107	0101001	.A.N..E	Adult_Merged-chr7-133391864-3	-133	1700123J17Rik
Adult	chr7	133394018	133394319	0001000	...N...	Adult_Merged-chr7-133394169-1	-2417	1700123J17Rik
Adult	chr7	133395288	133395589	0100000	.A.....	Adult_Merged-chr7-133395439-1	-3687	1700123J17Rik
Adult	chr7	133366381	133366682	0001000	...N...	Adult_Merged-chr7-133366532-1	14586	1700123J17Rik
Adult	chr7	133393548	133393849	0000001	......E	Adult_Merged-chr7-133393699-1	-1947	1700123J17Rik
Adult	chr5	138973856	138974239	0001001	...N..E	Adult_Merged-chr5-138974048-2	31874	1700123K08Rik
Adult	chr6	96205753	96206054	0000001	......E	Adult_Merged-chr6-96205904-1	-89705	1700123L14Rik
Adult	chr4	11948040	11948341	1000000	G......	Adult_Merged-chr4-11948191-1	54470	1700123M08Rik
Adult	chr4	11944585	11944935	0001001	...N..E	Adult_Merged-chr4-11944760-2	51039	1700123M08Rik
Adult	chr4	11914801	11915102	0000001	......E	Adult_Merged-chr4-11914952-1	21231	1700123M08Rik
Adult	chr4	11913737	11914226	0101011	.A.N.TE	Adult_Merged-chr4-11914020-4	20261	1700123M08Rik
Adult	chr4	11902903	11903204	0100000	.A.....	Adult_Merged-chr4-11903054-1	9333	1700123M08Rik
Adult	chr4	11896148	11896449	0001000	...N...	Adult_Merged-chr4-11896299-1	2578	1700123M08Rik
Adult	chr4	11893569	11893925	0001100	...NS..	Adult_Merged-chr4-11893747-2	26	1700123M08Rik
Adult	chr4	10716172	10716569	0001001	...N..E	Adult_Merged-chr4-10716371-2	8578	1700123O12Rik
Adult	chr4	10719870	10720171	0000001	......E	Adult_Merged-chr4-10720021-1	4928	1700123O12Rik
Adult	chr4	10694700	10695195	1101000	GA.N...	Adult_Merged-chr4-10694939-3	30001	1700123O12Rik
Adult	chr4	10630435	10630736	0000001	......E	Adult_Merged-chr4-10630586-1	94363	1700123O12Rik
Adult	chr14	55305045	55305502	1100100	GA..S..	Adult_Merged-chr14-55305298-3	266	1700123O20Rik
Adult	chr16	6068254	6068555	0000100	....S..	Adult_Merged-chr16-6068405-1	92725	1700123O21Rik
Adult	chr16	6086307	6086650	0100011	.A...TE	Adult_Merged-chr16-6086474-3	110799	1700123O21Rik
Adult	chr16	6375034	6375335	0000001	......E	Adult_Merged-chr16-6375185-1	399505	1700123O21Rik
Adult	chr16	6080795	6081096	0100000	.A.....	Adult_Merged-chr16-6080946-1	105266	1700123O21Rik
Adult	chr16	5940208	5940509	0100000	.A.....	Adult_Merged-chr16-5940359-1	-35321	1700123O21Rik
Adult	chr6	83708270	83708571	0000001	......E	Adult_Merged-chr6-83708421-1	4081	1700124L16Rik
Adult	chr3	27052722	27053100	1001100	G..NS..	Adult_Merged-chr3-27052917-3	-37	1700125G22Rik
Adult	chr3	27053909	27054210	0000001	......E	Adult_Merged-chr3-27054060-1	1112	1700125G22Rik
Adult	chr8	70955003	70955304	0000100	....S..	Adult_Merged-chr8-70955154-1	62796	1700125H03Rik
Adult	chr8	70885844	70886145	0000001	......E	Adult_Merged-chr8-70885995-1	-6363	1700125H03Rik
Adult	chr11	84983716	84984017	1000000	G......	Adult_Merged-chr11-84983867-1	-731	1700125H20Rik
Adult	chr14	107697185	107697620	0101011	.A.N.TE	Adult_Merged-chr14-107697380-4	-811666	1700128A07Rik
Adult	chr14	106823993	106824294	0000001	......E	Adult_Merged-chr14-106824144-1	61593	1700128A07Rik
Adult	chr14	107233637	107233938	0000001	......E	Adult_Merged-chr14-107233788-1	-348051	1700128A07Rik
Adult	chr14	107344527	107344828	0001000	...N...	Adult_Merged-chr14-107344678-1	-458941	1700128A07Rik
Adult	chr14	107687042	107687343	1000000	G......	Adult_Merged-chr14-107687193-1	-801456	1700128A07Rik
Adult	chr14	59431518	59431862	0100101	.A..S.E	Adult_Merged-chr14-59431690-3	330040	1700129C05Rik
Adult	chr14	59420131	59420777	1101011	GA.N.TE	Adult_Merged-chr14-59420433-5	341276	1700129C05Rik
Adult	chr14	59401822	59402198	0001001	...N..E	Adult_Merged-chr14-59402010-2	359720	1700129C05Rik
Adult	chr14	59245364	59245665	1000000	G......	Adult_Merged-chr14-59245515-1	516215	1700129C05Rik
Adult	chr14	59245716	59246088	1001001	G..N..E	Adult_Merged-chr14-59245903-3	515828	1700129C05Rik
Adult	chr14	59226625	59226926	0001000	...N...	Adult_Merged-chr14-59226776-1	534954	1700129C05Rik
Adult	chr14	59405842	59406143	0000001	......E	Adult_Merged-chr14-59405993-1	355737	1700129C05Rik
Adult	chr14	59556188	59556523	0001001	...N..E	Adult_Merged-chr14-59556356-2	205374	1700129C05Rik
Adult	chr14	59407123	59407424	0001000	...N...	Adult_Merged-chr14-59407274-1	354456	1700129C05Rik
Adult	chr14	59703252	59703553	0000001	......E	Adult_Merged-chr14-59703403-1	58327	1700129C05Rik
Adult	chr1	100170547	100170888	0001001	...N..E	Adult_Merged-chr1-100170718-2	142674	1810006J02Rik
Adult	chr1	100027838	100028139	0000100	....S..	Adult_Merged-chr1-100027989-1	-55	1810006J02Rik
Adult	chr19	58664438	58664739	0000001	......E	Adult_Merged-chr19-58664589-1	-16230	1810007D17Rik
Adult	chr7	152417584	152417943	1000011	G....TE	Adult_Merged-chr7-152417768-3	-23740	1810010D01Rik
Adult	chr7	152408148	152408483	1000001	G.....E	Adult_Merged-chr7-152408316-2	-14292	1810010D01Rik
Adult	chr7	152401425	152401764	0000101	....S.E	Adult_Merged-chr7-152401595-2	-7571	1810010D01Rik
Adult	chr7	152313707	152314049	0100001	.A....E	Adult_Merged-chr7-152313878-2	80146	1810010D01Rik
Adult	chr7	152308404	152308725	0001001	...N..E	Adult_Merged-chr7-152308565-2	85459	1810010D01Rik
Adult	chr7	152293541	152293842	0000001	......E	Adult_Merged-chr7-152293692-1	100332	1810010D01Rik
Adult	chr7	152273730	152274031	0001000	...N...	Adult_Merged-chr7-152273881-1	120143	1810010D01Rik
Adult	chr7	152269027	152269328	1000000	G......	Adult_Merged-chr7-152269178-1	124846	1810010D01Rik
Adult	chr7	152402547	152402848	0000001	......E	Adult_Merged-chr7-152402698-1	-8674	1810010D01Rik
Adult	chr7	152384276	152384628	0100100	.A..S..	Adult_Merged-chr7-152384452-2	9572	1810010D01Rik
Adult	chr7	152385609	152385910	0000001	......E	Adult_Merged-chr7-152385760-1	8264	1810010D01Rik
Adult	chr7	152392766	152393067	0100000	.A.....	Adult_Merged-chr7-152392917-1	1107	1810010D01Rik
Adult	chr7	152405343	152405644	0000001	......E	Adult_Merged-chr7-152405494-1	-11470	1810010D01Rik
Adult	chr7	152392151	152392452	0100000	.A.....	Adult_Merged-chr7-152392302-1	1722	1810010D01Rik
Adult	chr7	152429169	152429470	1000000	G......	Adult_Merged-chr7-152429320-1	-35296	1810010D01Rik
Adult	chr7	152380404	152380705	0000001	......E	Adult_Merged-chr7-152380555-1	13469	1810010D01Rik
Adult	chr7	152296837	152297138	0100000	.A.....	Adult_Merged-chr7-152296988-1	97036	1810010D01Rik
Adult	chr11	106905636	106905937	1000000	G......	Adult_Merged-chr11-106905787-1	16250	1810010H24Rik
Adult	chr11	106924477	106924778	0000001	......E	Adult_Merged-chr11-106924628-1	35091	1810010H24Rik
Adult	chr11	106889144	106889665	1100100	GA..S..	Adult_Merged-chr11-106889394-3	-132	1810010H24Rik
Adult	chr11	106908249	106908550	1000000	G......	Adult_Merged-chr11-106908400-1	18863	1810010H24Rik
Adult	chr11	106923755	106924056	0000001	......E	Adult_Merged-chr11-106923906-1	34369	1810010H24Rik
Adult	chr8	25601462	25601780	0001001	...N..E	Adult_Merged-chr8-25601621-2	-52203	1810011O10Rik
Adult	chr8	25598913	25599214	0000001	......E	Adult_Merged-chr8-25599064-1	-49646	1810011O10Rik
Adult	chr8	25555895	25556221	0100100	.A..S..	Adult_Merged-chr8-25556058-2	-6640	1810011O10Rik
Adult	chr8	25476651	25476952	0100000	.A.....	Adult_Merged-chr8-25476802-1	72616	1810011O10Rik
Adult	chr8	25475222	25475554	0001001	...N..E	Adult_Merged-chr8-25475388-2	74030	1810011O10Rik
Adult	chr8	25421580	25421881	0100000	.A.....	Adult_Merged-chr8-25421731-1	127687	1810011O10Rik
Adult	chr8	25508856	25509157	0100000	.A.....	Adult_Merged-chr8-25509007-1	40411	1810011O10Rik
Adult	chr8	25292032	25292333	1000000	G......	Adult_Merged-chr8-25292183-1	257235	1810011O10Rik
Adult	chr8	25326042	25326343	0100000	.A.....	Adult_Merged-chr8-25326193-1	223225	1810011O10Rik
Adult	chr8	25514784	25515085	0000100	....S..	Adult_Merged-chr8-25514935-1	34483	1810011O10Rik
Adult	chr8	25538135	25538436	0000100	....S..	Adult_Merged-chr8-25538286-1	11132	1810011O10Rik
Adult	chr8	25529813	25530114	0000100	....S..	Adult_Merged-chr8-25529964-1	19454	1810011O10Rik
Adult	chr8	25531749	25532050	0100000	.A.....	Adult_Merged-chr8-25531900-1	17518	1810011O10Rik
Adult	chr8	25560940	25561281	1000001	G.....E	Adult_Merged-chr8-25561111-2	-11693	1810011O10Rik
Adult	chr8	25513710	25514011	0100000	.A.....	Adult_Merged-chr8-25513861-1	35557	1810011O10Rik
Adult	chr17	28408353	28408654	0001000	...N...	Adult_Merged-chr17-28408504-1	-149	1810013A23Rik
Adult	chr17	28398732	28399033	1000000	G......	Adult_Merged-chr17-28398883-1	-9770	1810013A23Rik
Adult	chr16	8864426	8864732	0100001	.A....E	Adult_Merged-chr16-8864579-2	34386	1810013L24Rik
Adult	chr16	8869748	8870049	1000000	G......	Adult_Merged-chr16-8869899-1	39706	1810013L24Rik
Adult	chr16	8814622	8814923	0001000	...N...	Adult_Merged-chr16-8814773-1	-15420	1810013L24Rik
Adult	chr16	8823799	8824100	0000100	....S..	Adult_Merged-chr16-8823950-1	-6243	1810013L24Rik
Adult	chr16	8831419	8831720	0001000	...N...	Adult_Merged-chr16-8831570-1	1377	1810013L24Rik
Adult	chr16	8918818	8919185	0100001	.A....E	Adult_Merged-chr16-8919002-2	88809	1810013L24Rik
Adult	chr16	8831081	8831382	0000100	....S..	Adult_Merged-chr16-8831232-1	1039	1810013L24Rik
Adult	chr16	8844009	8844310	0100000	.A.....	Adult_Merged-chr16-8844160-1	13967	1810013L24Rik
Adult	chr16	8924903	8925211	0001001	...N..E	Adult_Merged-chr16-8925057-2	94864	1810013L24Rik
Adult	chr16	8829067	8829887	1101010	GA.N.T.	Adult_Merged-chr16-8829463-4	-716	1810013L24Rik
Adult	chr16	8883736	8884037	0000001	......E	Adult_Merged-chr16-8883887-1	53694	1810013L24Rik
Adult	chr16	8829908	8830209	0000001	......E	Adult_Merged-chr16-8830059-1	-134	1810013L24Rik
Adult	chr10	86099677	86100097	1001000	G..N...	Adult_Merged-chr10-86099887-2	-48385	1810014B01Rik
Adult	chr10	86147969	86148270	0000001	......E	Adult_Merged-chr10-86148120-1	-152	1810014B01Rik
Adult	chr15	88905634	88905935	1000000	G......	Adult_Merged-chr15-88905785-1	499	1810021B22Rik
Adult	chr15	88904690	88905180	0101011	.A.N.TE	Adult_Merged-chr15-88904908-4	1349	1810021B22Rik
Adult	chr3	14610978	14611757	1101101	GA.NS.E	Adult_Merged-chr3-14611366-5	-112	1810022K09Rik
Adult	chr2	127008391	127008871	0000101	....S.E	Adult_Merged-chr2-127008631-2	25385	1810024B03Rik
Adult	chr2	127033847	127034148	0000001	......E	Adult_Merged-chr2-127033998-1	18	1810024B03Rik
Adult	chr7	80747999	80748300	0001000	...N...	Adult_Merged-chr7-80748150-1	-44869	1810026B05Rik
Adult	chr7	80713579	80713880	0000001	......E	Adult_Merged-chr7-80713730-1	-10449	1810026B05Rik
Adult	chr7	80712775	80713121	1001001	G..N..E	Adult_Merged-chr7-80712946-3	-9667	1810026B05Rik
Adult	chr7	80751374	80751675	0000100	....S..	Adult_Merged-chr7-80751525-1	-48244	1810026B05Rik
Adult	chr7	80700808	80701109	0000001	......E	Adult_Merged-chr7-80700959-1	2322	1810026B05Rik
Adult	chr7	80761797	80762267	0001001	...N..E	Adult_Merged-chr7-80762032-2	-58751	1810026B05Rik
Adult	chr7	80740764	80741065	0000001	......E	Adult_Merged-chr7-80740915-1	-37634	1810026B05Rik
Adult	chr7	80762853	80763270	1100110	GA..ST.	Adult_Merged-chr7-80763083-4	-59781	1810026B05Rik
Adult	chr7	80751789	80752090	1000000	G......	Adult_Merged-chr7-80751940-1	-48659	1810026B05Rik
Adult	chr7	80739435	80739855	0100001	.A....E	Adult_Merged-chr7-80739645-2	-36364	1810026B05Rik
Adult	chr7	80718961	80719262	0000001	......E	Adult_Merged-chr7-80719112-1	-15831	1810026B05Rik
Adult	chr7	80703322	80703623	0000100	....S..	Adult_Merged-chr7-80703473-1	-192	1810026B05Rik
Adult	chr7	80702771	80703072	1000000	G......	Adult_Merged-chr7-80702922-1	359	1810026B05Rik
Adult	chr7	80724292	80724595	0101000	.A.N...	Adult_Merged-chr7-80724444-2	-21163	1810026B05Rik
Adult	chr7	80729459	80729760	0100000	.A.....	Adult_Merged-chr7-80729610-1	-26329	1810026B05Rik
Adult	chr7	80739981	80740352	1001100	G..NS..	Adult_Merged-chr7-80740177-3	-36886	1810026B05Rik
Adult	chr7	80728667	80728968	1000000	G......	Adult_Merged-chr7-80728818-1	-25537	1810026B05Rik
Adult	chr11	116532390	116532996	1001100	G..NS..	Adult_Merged-chr11-116532661-3	-281	1810032O08Rik
Adult	chr3	122642239	122642540	0000001	......E	Adult_Merged-chr3-122642390-1	15075	1810037I17Rik
Adult	chr14	122277521	122277906	0000101	....S.E	Adult_Merged-chr14-122277714-2	12	1810041H14Rik
Adult	chr15	84258148	84258449	0001000	...N...	Adult_Merged-chr15-84258299-1	18741	1810041L15Rik
Adult	chr15	84238855	84239156	0000010	.....T.	Adult_Merged-chr15-84239006-1	38034	1810041L15Rik
Adult	chr15	84272352	84272686	1001000	G..N...	Adult_Merged-chr15-84272519-2	4521	1810041L15Rik
Adult	chr15	84276447	84276748	1000000	G......	Adult_Merged-chr15-84276598-1	442	1810041L15Rik
Adult	chr15	84260866	84261280	1001101	G..NS.E	Adult_Merged-chr15-84261087-4	15967	1810041L15Rik
Adult	chr15	84299859	84300172	0001001	...N..E	Adult_Merged-chr15-84300016-2	-22489	1810041L15Rik
Adult	chr15	84280896	84281197	1000000	G......	Adult_Merged-chr15-84281047-1	-3520	1810041L15Rik
Adult	chr10	77447526	77447827	0000001	......E	Adult_Merged-chr10-77447677-1	6282	1810043G02Rik
Adult	chr10	77453832	77454133	0001000	...N...	Adult_Merged-chr10-77453983-1	12588	1810043G02Rik
Adult	chr10	77441105	77441427	1000100	G...S..	Adult_Merged-chr10-77441266-2	-129	1810043G02Rik
Adult	chr9	51204892	51205193	0000001	......E	Adult_Merged-chr9-51205043-1	-68021	1810046K07Rik
Adult	chr9	51202586	51203002	1001001	G..N..E	Adult_Merged-chr9-51202813-3	-65772	1810046K07Rik
Adult	chr9	51198027	51198328	0001000	...N...	Adult_Merged-chr9-51198178-1	-61156	1810046K07Rik
Adult	chr9	51187710	51188046	1101001	GA.N..E	Adult_Merged-chr9-51187879-4	-50856	1810046K07Rik
Adult	chr9	51169785	51170086	0001000	...N...	Adult_Merged-chr9-51169936-1	-32914	1810046K07Rik
Adult	chr9	51326321	51326622	0001000	...N...	Adult_Merged-chr9-51326472-1	-189450	1810046K07Rik
Adult	chr9	51295986	51296287	0000001	......E	Adult_Merged-chr9-51296137-1	-159115	1810046K07Rik
Adult	chr9	51143429	51143730	1000000	G......	Adult_Merged-chr9-51143580-1	-6558	1810046K07Rik
Adult	chr16	93109950	93110251	0100000	.A.....	Adult_Merged-chr16-93110101-1	243333	1810053B23Rik
Adult	chr16	93128020	93128321	1000000	G......	Adult_Merged-chr16-93128171-1	225263	1810053B23Rik
Adult	chr19	3708040	3708361	1100101	GA..S.E	Adult_Merged-chr19-3708204-4	-132	1810055G02Rik
Adult	chr6	35206733	35207055	1100001	GA....E	Adult_Merged-chr6-35206897-3	4162	1810058I24Rik
Adult	chr6	35202535	35203037	1000100	G...S..	Adult_Merged-chr6-35202786-2	54	1810058I24Rik
Adult	chr6	35209543	35209844	0001000	...N...	Adult_Merged-chr6-35209694-1	6962	1810058I24Rik
Adult	chr3	36380668	36380996	0001001	...N..E	Adult_Merged-chr3-36380832-2	5973	1810062G17Rik
Adult	chr14	21365129	21365643	1000100	G...S..	Adult_Merged-chr14-21365386-2	-129	1810062O18Rik
Adult	chr11	59715819	59716120	0100000	.A.....	Adult_Merged-chr11-59715970-1	-19031	1810063I02Rik
Adult	chr11	59698760	59699532	1101000	GA.N...	Adult_Merged-chr11-59699153-3	-35855	1810063I02Rik
Adult	chr11	59713257	59713558	0100000	.A.....	Adult_Merged-chr11-59713408-1	-21593	1810063I02Rik
Adult	chr11	59711642	59712115	0001001	...N..E	Adult_Merged-chr11-59711879-2	-23122	1810063I02Rik
Adult	chr11	59713807	59714108	0001000	...N...	Adult_Merged-chr11-59713958-1	-21043	1810063I02Rik
Adult	chr19	4497558	4497859	0001000	...N...	Adult_Merged-chr19-4497709-1	874	2010003K11Rik
Adult	chr19	4492936	4493237	0001000	...N...	Adult_Merged-chr19-4493087-1	5496	2010003K11Rik
Adult	chr2	157892178	157892479	0001000	...N...	Adult_Merged-chr2-157892329-1	25204	2010009K17Rik
Adult	chr2	157890241	157890669	0001001	...N..E	Adult_Merged-chr2-157890455-2	27078	2010009K17Rik
Adult	chr2	157890890	157891191	0000010	.....T.	Adult_Merged-chr2-157891041-1	26492	2010009K17Rik
Adult	chr2	157896988	157897290	0000101	....S.E	Adult_Merged-chr2-157897139-2	20394	2010009K17Rik
Adult	chr2	157939283	157939848	1000001	G.....E	Adult_Merged-chr2-157939566-2	-22033	2010009K17Rik
Adult	chr18	75482011	75482312	1000000	G......	Adult_Merged-chr18-75482162-1	-25179	2010010A06Rik
Adult	chr18	75382712	75383509	1101101	GA.NS.E	Adult_Merged-chr18-75383170-5	73860	2010010A06Rik
Adult	chr18	75383680	75383990	0000011	.....TE	Adult_Merged-chr18-75383835-2	73136	2010010A06Rik
Adult	chr18	75391758	75392059	0000001	......E	Adult_Merged-chr18-75391909-1	65062	2010010A06Rik
Adult	chr18	75432540	75432841	0001000	...N...	Adult_Merged-chr18-75432691-1	24280	2010010A06Rik
Adult	chr18	75324435	75324736	0000001	......E	Adult_Merged-chr18-75324586-1	132385	2010010A06Rik
Adult	chr18	75467098	75467399	1000000	G......	Adult_Merged-chr18-75467249-1	-10266	2010010A06Rik
Adult	chr17	86855821	86856418	1001011	G..N.TE	Adult_Merged-chr17-86856091-4	-169602	2010106C02Rik
Adult	chr17	86835966	86836267	0001000	...N...	Adult_Merged-chr17-86836117-1	-149599	2010106C02Rik
Adult	chr17	86834981	86835335	0101010	.A.N.T.	Adult_Merged-chr17-86835162-3	-148640	2010106C02Rik
Adult	chr17	86833137	86833521	1001001	G..N..E	Adult_Merged-chr17-86833332-3	-146811	2010106C02Rik
Adult	chr17	86832436	86832737	0000001	......E	Adult_Merged-chr17-86832587-1	-146069	2010106C02Rik
Adult	chr17	86766285	86766586	0001000	...N...	Adult_Merged-chr17-86766436-1	-79918	2010106C02Rik
Adult	chr17	86724095	86724396	1000000	G......	Adult_Merged-chr17-86724246-1	-37728	2010106C02Rik
Adult	chr17	86673440	86673741	0001000	...N...	Adult_Merged-chr17-86673591-1	12927	2010106C02Rik
Adult	chr17	86666731	86667060	0000011	.....TE	Adult_Merged-chr17-86666896-2	19622	2010106C02Rik
Adult	chr17	86660467	86660768	0000001	......E	Adult_Merged-chr17-86660618-1	25900	2010106C02Rik
Adult	chr17	86653661	86654001	0001011	...N.TE	Adult_Merged-chr17-86653826-3	32687	2010106C02Rik
Adult	chr17	86870991	86871292	0000001	......E	Adult_Merged-chr17-86871142-1	-184624	2010106C02Rik
Adult	chr17	86900716	86901017	0000001	......E	Adult_Merged-chr17-86900867-1	-214349	2010106C02Rik
Adult	chr17	86837233	86837645	0101101	.A.NS.E	Adult_Merged-chr17-86837432-4	-150921	2010106C02Rik
Adult	chr17	86838101	86838561	1101000	GA.N...	Adult_Merged-chr17-86838339-3	-151813	2010106C02Rik
Adult	chr17	86750307	86750608	1000000	G......	Adult_Merged-chr17-86750458-1	-63940	2010106C02Rik
Adult	chr17	86754358	86754659	0100000	.A.....	Adult_Merged-chr17-86754509-1	-67991	2010106C02Rik
Adult	chr17	86811497	86811798	1000000	G......	Adult_Merged-chr17-86811648-1	-125130	2010106C02Rik
Adult	chr17	86723266	86723567	0000001	......E	Adult_Merged-chr17-86723417-1	-36899	2010106C02Rik
Adult	chr17	86799494	86799795	0001000	...N...	Adult_Merged-chr17-86799645-1	-113127	2010106C02Rik
Adult	chr17	86692486	86692787	0001000	...N...	Adult_Merged-chr17-86692637-1	-6119	2010106C02Rik
Adult	chr17	86844164	86844601	0101001	.A.N..E	Adult_Merged-chr17-86844404-3	-157865	2010106C02Rik
Adult	chr17	86702021	86702422	0001100	...NS..	Adult_Merged-chr17-86702222-2	-15704	2010106C02Rik
Adult	chr17	86796917	86797218	0001000	...N...	Adult_Merged-chr17-86797068-1	-110550	2010106C02Rik
Adult	chr17	86895745	86896046	0000001	......E	Adult_Merged-chr17-86895896-1	-209378	2010106C02Rik
Adult	chr17	86749544	86749845	0000001	......E	Adult_Merged-chr17-86749695-1	-63177	2010106C02Rik
Adult	chr17	86636185	86636633	0001011	...N.TE	Adult_Merged-chr17-86636433-3	50109	2010106C02Rik
Adult	chr17	86626791	86627092	0001000	...N...	Adult_Merged-chr17-86626942-1	59576	2010106C02Rik
Adult	chr17	86899032	86899333	0000001	......E	Adult_Merged-chr17-86899183-1	-212665	2010106C02Rik
Adult	chr17	86734437	86734738	0000010	.....T.	Adult_Merged-chr17-86734588-1	-48070	2010106C02Rik
Adult	chr17	86639508	86639809	0000001	......E	Adult_Merged-chr17-86639659-1	46859	2010106C02Rik
Adult	chr17	86778743	86779044	1000000	G......	Adult_Merged-chr17-86778894-1	-92376	2010106C02Rik
Adult	chr17	86712811	86713112	1000000	G......	Adult_Merged-chr17-86712962-1	-26444	2010106C02Rik
Adult	chr17	86906775	86907076	1000000	G......	Adult_Merged-chr17-86906926-1	-220408	2010106C02Rik
Adult	chr12	113205080	113205439	1000110	G...ST.	Adult_Merged-chr12-113205259-3	-72	2010107E04Rik
Adult	chr10	61573650	61573951	1000000	G......	Adult_Merged-chr10-61573801-1	-40	2010107G23Rik
Adult	chr5	93635356	93636051	1101111	GA.NSTE	Adult_Merged-chr5-93635755-6	160	2010109A12Rik
Adult	chr13	63365239	63365540	0000001	......E	Adult_Merged-chr13-63365390-1	24052	2010111I01Rik
Adult	chr13	63288428	63288729	0000001	......E	Adult_Merged-chr13-63288579-1	-52759	2010111I01Rik
Adult	chr13	63242219	63242520	0100000	.A.....	Adult_Merged-chr13-63242370-1	-98968	2010111I01Rik
Adult	chr13	63236196	63236759	1001000	G..N...	Adult_Merged-chr13-63236478-2	-104860	2010111I01Rik
Adult	chr13	63220129	63220430	0000010	.....T.	Adult_Merged-chr13-63220280-1	-121058	2010111I01Rik
Adult	chr13	63071925	63072242	0100010	.A...T.	Adult_Merged-chr13-63072084-2	5831	2010111I01Rik
Adult	chr13	63057260	63057754	0101011	.A.N.TE	Adult_Merged-chr13-63057498-4	-8746	2010111I01Rik
Adult	chr13	63347044	63347542	0001001	...N..E	Adult_Merged-chr13-63347293-2	5955	2010111I01Rik
Adult	chr13	63343597	63343898	0001000	...N...	Adult_Merged-chr13-63343748-1	2410	2010111I01Rik
Adult	chr13	63353661	63353962	0000001	......E	Adult_Merged-chr13-63353812-1	12474	2010111I01Rik
Adult	chr13	63197958	63198259	0000100	....S..	Adult_Merged-chr13-63198109-1	131856	2010111I01Rik
Adult	chr13	63345711	63346012	0001000	...N...	Adult_Merged-chr13-63345862-1	4524	2010111I01Rik
Adult	chr13	63341196	63341525	0000110	....ST.	Adult_Merged-chr13-63341361-2	23	2010111I01Rik
Adult	chr13	63351072	63351373	0000100	....S..	Adult_Merged-chr13-63351223-1	9885	2010111I01Rik
Adult	chr13	63207966	63208267	0000100	....S..	Adult_Merged-chr13-63208117-1	-133221	2010111I01Rik
Adult	chr13	63333123	63333424	0000100	....S..	Adult_Merged-chr13-63333274-1	-8064	2010111I01Rik
Adult	chr13	63357989	63358508	0001001	...N..E	Adult_Merged-chr13-63358249-2	16911	2010111I01Rik
Adult	chr13	63362016	63362592	0101001	.A.N..E	Adult_Merged-chr13-63362343-3	20966	2010111I01Rik
Adult	chr13	63352853	63353154	0000001	......E	Adult_Merged-chr13-63353004-1	11666	2010111I01Rik
Adult	chr13	63346726	63347027	0100000	.A.....	Adult_Merged-chr13-63346877-1	5539	2010111I01Rik
Adult	chr13	63348003	63348304	0000100	....S..	Adult_Merged-chr13-63348154-1	6816	2010111I01Rik
Adult	chr13	63342087	63342588	1101100	GA.NS..	Adult_Merged-chr13-63342319-4	1000	2010111I01Rik
Adult	chrX	6998157	6998529	1000100	G...S..	Adult_Merged-chrX-6998343-2	-170	2010204K13Rik
Adult	chrX	7005970	7006271	0000001	......E	Adult_Merged-chrX-7006121-1	-6007	2010204K13Rik
Adult	chr1	37765484	37765785	1000000	G......	Adult_Merged-chr1-37765635-1	11021	2010300C02Rik
Adult	chr1	37744020	37744321	0000001	......E	Adult_Merged-chr1-37744171-1	32485	2010300C02Rik
Adult	chr1	37751412	37751877	1000001	G.....E	Adult_Merged-chr1-37751645-2	25011	2010300C02Rik
Adult	chr1	37770459	37770760	0100000	.A.....	Adult_Merged-chr1-37770610-1	6046	2010300C02Rik
Adult	chrX	12785080	12785381	0000100	....S..	Adult_Merged-chrX-12785231-1	28178	2010308F09Rik
Adult	chrX	12807025	12807326	0000001	......E	Adult_Merged-chrX-12807176-1	6233	2010308F09Rik
Adult	chrX	12819901	12820202	0000001	......E	Adult_Merged-chrX-12820052-1	4807	2010308F09Rik
Adult	chrX	12807771	12808072	0000100	....S..	Adult_Merged-chrX-12807922-1	5487	2010308F09Rik
Adult	chr6	42319764	42320303	0000011	.....TE	Adult_Merged-chr6-42320034-2	-636	2010310C07Rik
Adult	chr8	73300929	73301322	1000001	G.....E	Adult_Merged-chr8-73301126-2	365	2010320M18Rik
Adult	chr7	30047469	30047770	0000001	......E	Adult_Merged-chr7-30047620-1	-14134	2200002D01Rik
Adult	chr7	30033287	30033588	0000100	....S..	Adult_Merged-chr7-30033438-1	48	2200002D01Rik
Adult	chr13	58486026	58486567	1100000	GA.....	Adult_Merged-chr13-58486297-2	289	2210016F16Rik
Adult	chr13	58489381	58489682	0001000	...N...	Adult_Merged-chr13-58489532-1	-2946	2210016F16Rik
Adult	chr5	115392066	115392479	1000001	G.....E	Adult_Merged-chr5-115392273-2	62	2210016L21Rik
Adult	chr12	74659985	74660286	1000000	G......	Adult_Merged-chr12-74660136-1	10666	2210039B01Rik
Adult	chr5	36792720	36793036	1001001	G..N..E	Adult_Merged-chr5-36792877-3	14625	2210406O10Rik
Adult	chr5	36807465	36807766	0000100	....S..	Adult_Merged-chr5-36807616-1	-113	2210406O10Rik
Adult	chr5	36797724	36798025	0000001	......E	Adult_Merged-chr5-36797875-1	9628	2210406O10Rik
Adult	chr5	36805463	36805764	0001000	...N...	Adult_Merged-chr5-36805614-1	1889	2210406O10Rik
Adult	chr11	58431673	58431974	1000000	G......	Adult_Merged-chr11-58431824-1	-4830	2210407C18Rik
Adult	chr11	58426954	58427255	0001000	...N...	Adult_Merged-chr11-58427105-1	-111	2210407C18Rik
Adult	chr11	58418741	58419109	1000001	G.....E	Adult_Merged-chr11-58418925-2	8069	2210407C18Rik
Adult	chr6	31257857	31258158	0000001	......E	Adult_Merged-chr6-31258008-1	87657	2210408F21Rik
Adult	chr6	31213809	31214110	0001000	...N...	Adult_Merged-chr6-31213960-1	43609	2210408F21Rik
Adult	chr6	31172023	31172324	0000100	....S..	Adult_Merged-chr6-31172174-1	1823	2210408F21Rik
Adult	chr6	31230871	31231244	0001010	...N.T.	Adult_Merged-chr6-31231058-2	60707	2210408F21Rik
Adult	chr6	31232572	31232975	0001011	...N.TE	Adult_Merged-chr6-31232782-3	62423	2210408F21Rik
Adult	chr6	31171578	31171949	0001001	...N..E	Adult_Merged-chr6-31171764-2	1413	2210408F21Rik
Adult	chr6	31169612	31169913	0000001	......E	Adult_Merged-chr6-31169763-1	-588	2210408F21Rik
Adult	chr6	31212105	31212558	0001011	...N.TE	Adult_Merged-chr6-31212350-3	41981	2210408F21Rik
Adult	chr13	77400267	77400568	0001000	...N...	Adult_Merged-chr13-77400418-1	125621	2210408I21Rik
Adult	chr13	77414466	77414796	0001001	...N..E	Adult_Merged-chr13-77414631-2	139834	2210408I21Rik
Adult	chr18	57907504	57907917	0100001	.A....E	Adult_Merged-chr18-57907711-2	-109472	2210409D07Rik
Adult	chr18	57834570	57834871	0100000	.A.....	Adult_Merged-chr18-57834721-1	-36482	2210409D07Rik
Adult	chr18	57795300	57795601	0000001	......E	Adult_Merged-chr18-57795451-1	2788	2210409D07Rik
Adult	chr18	57824031	57824332	0000100	....S..	Adult_Merged-chr18-57824182-1	-25943	2210409D07Rik
Adult	chr18	57798256	57798557	0000001	......E	Adult_Merged-chr18-57798407-1	-168	2210409D07Rik
Adult	chr18	57820361	57820662	0100000	.A.....	Adult_Merged-chr18-57820512-1	-22273	2210409D07Rik
Adult	chr11	88831447	88831748	1000000	G......	Adult_Merged-chr11-88831598-1	-2354	2210409E12Rik
Adult	chr11	87900800	87901101	0100000	.A.....	Adult_Merged-chr11-87900951-1	-10609	2210416O15Rik
Adult	chr5	149550768	149551069	0000100	....S..	Adult_Merged-chr5-149550919-1	-2497	2210417A02Rik
Adult	chr5	149552582	149552952	0001001	...N..E	Adult_Merged-chr5-149552767-2	-649	2210417A02Rik
Adult	chr5	149541164	149541465	1000000	G......	Adult_Merged-chr5-149541315-1	-12101	2210417A02Rik
Adult	chr5	149552171	149552472	1000000	G......	Adult_Merged-chr5-149552322-1	-1094	2210417A02Rik
Adult	chr18	82960398	82960860	1101101	GA.NS.E	Adult_Merged-chr18-82960607-5	-32198	2210420H20Rik
Adult	chr18	82934642	82935016	1100000	GA.....	Adult_Merged-chr18-82934829-2	-6398	2210420H20Rik
Adult	chr18	82940560	82940927	1001000	G..N...	Adult_Merged-chr18-82940744-2	-12313	2210420H20Rik
Adult	chr17	35715178	35715479	0000001	......E	Adult_Merged-chr17-35715329-1	10899	2300002M23Rik
Adult	chr9	63246560	63246861	0001000	...N...	Adult_Merged-chr9-63246711-1	340	2300009A05Rik
Adult	chr9	63246999	63247301	1000100	G...S..	Adult_Merged-chr9-63247150-2	-99	2300009A05Rik
Adult	chr6	129187829	129188311	0001001	...N..E	Adult_Merged-chr6-129188070-2	-7	2310001H17Rik
Adult	chr6	129188366	129188667	1000000	G......	Adult_Merged-chr6-129188517-1	-17	2310001H17Rik
Adult	chr6	129174054	129174355	0000001	......E	Adult_Merged-chr6-129174205-1	13858	2310001H17Rik
Adult	chr6	129182814	129183171	0100100	.A..S..	Adult_Merged-chr6-129182993-2	5070	2310001H17Rik
Adult	chr6	129204942	129205243	0000100	....S..	Adult_Merged-chr6-129205093-1	-16593	2310001H17Rik
Adult	chr6	129180221	129180522	0000001	......E	Adult_Merged-chr6-129180372-1	7691	2310001H17Rik
Adult	chr6	129166077	129166378	0000001	......E	Adult_Merged-chr6-129166228-1	21835	2310001H17Rik
Adult	chr2	163294609	163294910	0000001	......E	Adult_Merged-chr2-163294760-1	-3521	2310001K24Rik
Adult	chr2	163293316	163293617	0001000	...N...	Adult_Merged-chr2-163293467-1	-4814	2310001K24Rik
Adult	chr2	163284719	163285020	0001000	...N...	Adult_Merged-chr2-163284870-1	-13411	2310001K24Rik
Adult	chr2	163290056	163290357	0000001	......E	Adult_Merged-chr2-163290207-1	-8074	2310001K24Rik
Adult	chr2	163290383	163290684	0001000	...N...	Adult_Merged-chr2-163290534-1	-7747	2310001K24Rik
Adult	chr2	163297607	163298182	1000011	G....TE	Adult_Merged-chr2-163297884-3	-386	2310001K24Rik
Adult	chr2	163296961	163297381	1001000	G..N...	Adult_Merged-chr2-163297171-2	-1110	2310001K24Rik
Adult	chr2	163291065	163291366	0001000	...N...	Adult_Merged-chr2-163291216-1	-7065	2310001K24Rik
Adult	chr12	81608344	81608645	1000000	G......	Adult_Merged-chr12-81608495-1	302	2310002D06Rik
Adult	chr12	81607986	81608287	0000100	....S..	Adult_Merged-chr12-81608137-1	-56	2310002D06Rik
Adult	chr4	73598985	73599286	0000001	......E	Adult_Merged-chr4-73599136-1	-2386	2310002L09Rik
Adult	chr4	73626460	73626761	0000001	......E	Adult_Merged-chr4-73626611-1	-29861	2310002L09Rik
Adult	chr4	73596595	73596896	0000001	......E	Adult_Merged-chr4-73596746-1	4	2310002L09Rik
Adult	chr1	95047438	95047739	0001000	...N...	Adult_Merged-chr1-95047589-1	9858	2310007B03Rik
Adult	chr8	28002396	28002715	0001010	...N.T.	Adult_Merged-chr8-28002556-2	-67661	2310008N11Rik
Adult	chr8	27997632	27997952	0001001	...N..E	Adult_Merged-chr8-27997792-2	-62897	2310008N11Rik
Adult	chr8	27993809	27994110	0001000	...N...	Adult_Merged-chr8-27993960-1	-59065	2310008N11Rik
Adult	chr8	27989996	27990344	1001001	G..N..E	Adult_Merged-chr8-27990173-3	-55275	2310008N11Rik
Adult	chr8	27950702	27951003	0001000	...N...	Adult_Merged-chr8-27950853-1	-15958	2310008N11Rik
Adult	chr8	27863601	27864008	0101001	.A.N..E	Adult_Merged-chr8-27863820-3	71090	2310008N11Rik
Adult	chr8	27669652	27670051	0001001	...N..E	Adult_Merged-chr8-27669852-2	265043	2310008N11Rik
Adult	chr8	27955974	27956360	1001001	G..N..E	Adult_Merged-chr8-27956175-3	-21272	2310008N11Rik
Adult	chr8	27824341	27824646	0001010	...N.T.	Adult_Merged-chr8-27824494-2	110401	2310008N11Rik
Adult	chr8	27745625	27745926	0001000	...N...	Adult_Merged-chr8-27745776-1	189119	2310008N11Rik
Adult	chr8	27858999	27859300	0000001	......E	Adult_Merged-chr8-27859150-1	75745	2310008N11Rik
Adult	chr1	140753215	140753516	1000000	G......	Adult_Merged-chr1-140753366-1	65	2310009B15Rik
Adult	chr7	97273666	97274151	1001001	G..N..E	Adult_Merged-chr7-97273937-3	4075	2310010J17Rik
Adult	chr7	97277762	97278373	0101111	.A.NSTE	Adult_Merged-chr7-97278026-5	-84	2310010J17Rik
Adult	chr10	79779177	79779596	1001011	G..N.TE	Adult_Merged-chr10-79779389-4	3906	2310011J03Rik
Adult	chr10	79776596	79776897	1000000	G......	Adult_Merged-chr10-79776747-1	6546	2310011J03Rik
Adult	chr10	79786109	79786410	0000100	....S..	Adult_Merged-chr10-79786260-1	-2967	2310011J03Rik
Adult	chr10	79786415	79786801	1001001	G..N..E	Adult_Merged-chr10-79786611-3	-3315	2310011J03Rik
Adult	chr10	79783052	79783440	1000101	G...S.E	Adult_Merged-chr10-79783245-3	47	2310011J03Rik
Adult	chr12	81233043	81233873	1101001	GA.N..E	Adult_Merged-chr12-81233446-4	373	2310015A10Rik
Adult	chr12	81237146	81237580	1000011	G....TE	Adult_Merged-chr12-81237352-3	-3532	2310015A10Rik
Adult	chr12	81269411	81269730	0001001	...N..E	Adult_Merged-chr12-81269571-2	-35740	2310015A10Rik
Adult	chr12	81237647	81237948	0001000	...N...	Adult_Merged-chr12-81237798-1	-3967	2310015A10Rik
Adult	chr16	13575382	13575683	1000000	G......	Adult_Merged-chr16-13575533-1	-55021	2310015D24Rik
Adult	chr16	13557250	13557551	0001000	...N...	Adult_Merged-chr16-13557401-1	-36889	2310015D24Rik
Adult	chr16	13505149	13505453	0101000	.A.N...	Adult_Merged-chr16-13505301-2	15211	2310015D24Rik
Adult	chr16	13521514	13521815	0000001	......E	Adult_Merged-chr16-13521665-1	-1153	2310015D24Rik
Adult	chr16	13520513	13520814	0000001	......E	Adult_Merged-chr16-13520664-1	-152	2310015D24Rik
Adult	chr16	13541974	13542275	0001000	...N...	Adult_Merged-chr16-13542125-1	-21613	2310015D24Rik
Adult	chr16	13511298	13511607	0001001	...N..E	Adult_Merged-chr16-13511453-2	9059	2310015D24Rik
Adult	chr12	31152133	31152452	0101000	.A.N...	Adult_Merged-chr12-31152293-2	-70	2310016D03Rik
Adult	chr13	99894829	99895130	0000001	......E	Adult_Merged-chr13-99894980-1	-37104	2310020H05Rik
Adult	chr13	99847047	99847348	0001000	...N...	Adult_Merged-chr13-99847198-1	10678	2310020H05Rik
Adult	chr13	99828342	99828787	0001011	...N.TE	Adult_Merged-chr13-99828554-3	29311	2310020H05Rik
Adult	chr13	99884499	99884800	0001000	...N...	Adult_Merged-chr13-99884650-1	-26774	2310020H05Rik
Adult	chr13	99857757	99858058	0001000	...N...	Adult_Merged-chr13-99857908-1	-32	2310020H05Rik
Adult	chr7	28355040	28355366	0001010	...N.T.	Adult_Merged-chr7-28355203-2	9708	2310022A10Rik
Adult	chr7	28346259	28346560	0000001	......E	Adult_Merged-chr7-28346410-1	915	2310022A10Rik
Adult	chr7	28338070	28338488	1000100	G...S..	Adult_Merged-chr7-28338279-2	-30	2310022A10Rik
Adult	chr7	28345914	28346215	0001000	...N...	Adult_Merged-chr7-28346065-1	570	2310022A10Rik
Adult	chr7	28345301	28345641	0101101	.A.NS.E	Adult_Merged-chr7-28345472-4	-24	2310022A10Rik
Adult	chr8	127167681	127168134	1101111	GA.NSTE	Adult_Merged-chr8-127167917-6	19361	2310022B05Rik
Adult	chr8	127187234	127187535	0000100	....S..	Adult_Merged-chr8-127187385-1	-116	2310022B05Rik
Adult	chr8	127177159	127177468	0000101	....S.E	Adult_Merged-chr8-127177314-2	9955	2310022B05Rik
Adult	chr8	127186658	127186959	1000000	G......	Adult_Merged-chr8-127186809-1	460	2310022B05Rik
Adult	chr8	127176549	127176850	0000001	......E	Adult_Merged-chr8-127176700-1	10569	2310022B05Rik
Adult	chr8	127177556	127177857	1000000	G......	Adult_Merged-chr8-127177707-1	9562	2310022B05Rik
Adult	chr8	127201466	127201767	0001000	...N...	Adult_Merged-chr8-127201617-1	-14348	2310022B05Rik
Adult	chr8	127156850	127157292	1101011	GA.N.TE	Adult_Merged-chr8-127157071-5	30198	2310022B05Rik
Adult	chr8	127182389	127182690	1000000	G......	Adult_Merged-chr8-127182540-1	4729	2310022B05Rik
Adult	chr9	50550513	50550814	0000001	......E	Adult_Merged-chr9-50550664-1	3962	2310030G06Rik
Adult	chr11	59030564	59030865	0001000	...N...	Adult_Merged-chr11-59030715-1	8852	2310033P09Rik
Adult	chr11	59021616	59021917	1000000	G......	Adult_Merged-chr11-59021767-1	-96	2310033P09Rik
Adult	chr11	59031459	59031760	0001000	...N...	Adult_Merged-chr11-59031610-1	9747	2310033P09Rik
Adult	chr19	46422977	46423278	1000000	G......	Adult_Merged-chr19-46423128-1	350	2310034G01Rik
Adult	chr1	107560202	107561058	1000101	G...S.E	Adult_Merged-chr1-107560627-3	192	2310035C23Rik
Adult	chr8	87550355	87550879	1000101	G...S.E	Adult_Merged-chr8-87550654-3	-115	2310036O22Rik
Adult	chr17	46909291	46909592	0001000	...N...	Adult_Merged-chr17-46909442-1	-142	2310039H08Rik
Adult	chr10	94824049	94824568	1001001	G..N..E	Adult_Merged-chr10-94824312-3	25399	2310039L15Rik
Adult	chr10	94798679	94798980	0000100	....S..	Adult_Merged-chr10-94798830-1	-80	2310039L15Rik
Adult	chr10	94799466	94799767	0100000	.A.....	Adult_Merged-chr10-94799617-1	707	2310039L15Rik
Adult	chr6	86437152	86437528	0000101	....S.E	Adult_Merged-chr6-86437340-2	881	2310040G24Rik
Adult	chr6	86443862	86444163	0000001	......E	Adult_Merged-chr6-86444013-1	-5792	2310040G24Rik
Adult	chr6	86438305	86438606	0000001	......E	Adult_Merged-chr6-86438456-1	-235	2310040G24Rik
Adult	chr6	86434488	86434789	0000001	......E	Adult_Merged-chr6-86434639-1	3582	2310040G24Rik
Adult	chr6	86447084	86447385	0000001	......E	Adult_Merged-chr6-86447235-1	-9014	2310040G24Rik
Adult	chr1	179553456	179553893	1000100	G...S..	Adult_Merged-chr1-179553675-2	19399	2310043L19Rik
Adult	chr1	179573238	179573539	0001000	...N...	Adult_Merged-chr1-179573389-1	-315	2310043L19Rik
Adult	chr15	38527277	38527589	1001100	G..NS..	Adult_Merged-chr15-38527434-3	-2744	2310043O21Rik
Adult	chr15	38492452	38492753	0000001	......E	Adult_Merged-chr15-38492603-1	32086	2310043O21Rik
Adult	chr15	38531074	38531375	1000000	G......	Adult_Merged-chr15-38531225-1	-6536	2310043O21Rik
Adult	chr15	38496957	38497342	1001011	G..N.TE	Adult_Merged-chr15-38497139-4	27539	2310043O21Rik
Adult	chr15	38524052	38524353	1000000	G......	Adult_Merged-chr15-38524203-1	486	2310043O21Rik
Adult	chr7	138505994	138506571	1001101	G..NS.E	Adult_Merged-chr7-138506286-4	-71	2310057M21Rik
Adult	chr17	36040373	36040676	0001001	...N..E	Adult_Merged-chr17-36040525-2	-6202	2310061I04Rik
Adult	chr17	36033969	36034270	1000000	G......	Adult_Merged-chr17-36034120-1	203	2310061I04Rik
Adult	chr6	82804234	82804598	0001011	...N.TE	Adult_Merged-chr6-82804411-3	27431	2310069B03Rik
Adult	chr6	82781270	82781571	0000001	......E	Adult_Merged-chr6-82781421-1	50426	2310069B03Rik
Adult	chr6	82812529	82812830	0000010	.....T.	Adult_Merged-chr6-82812680-1	19167	2310069B03Rik
Adult	chr6	82811978	82812279	1000000	G......	Adult_Merged-chr6-82812129-1	19718	2310069B03Rik
Adult	chr6	82811560	82811861	0001000	...N...	Adult_Merged-chr6-82811711-1	20136	2310069B03Rik
Adult	chr6	82813472	82813773	0001000	...N...	Adult_Merged-chr6-82813623-1	18224	2310069B03Rik
Adult	chr15	44619163	44619464	1000000	G......	Adult_Merged-chr15-44619314-1	5	2310069G16Rik
Adult	chr9	112129706	112130085	0101010	.A.N.T.	Adult_Merged-chr9-112129895-3	-64	2310075C17Rik
Adult	chr16	88635399	88635700	0001000	...N...	Adult_Merged-chr16-88635550-1	-7639	2310079G19Rik
Adult	chr13	50409422	50409723	0000001	......E	Adult_Merged-chr13-50409573-1	52389	2310081J21Rik
Adult	chr3	41341957	41342258	0001000	...N...	Adult_Merged-chr3-41342108-1	-9712	2400006E01Rik
Adult	chr3	41325799	41326100	0001000	...N...	Adult_Merged-chr3-41325950-1	6446	2400006E01Rik
Adult	chr3	41314738	41315039	1000000	G......	Adult_Merged-chr3-41314889-1	17507	2400006E01Rik
Adult	chr7	51501837	51502239	1001100	G..NS..	Adult_Merged-chr7-51502041-3	-54	2410002F23Rik
Adult	chr11	97451895	97452196	0000100	....S..	Adult_Merged-chr11-97452046-1	-7779	2410003L11Rik
Adult	chr3	145622712	145623159	1101001	GA.N..E	Adult_Merged-chr3-145622920-4	21940	2410004B18Rik
Adult	chr3	145609653	145610036	0001011	...N.TE	Adult_Merged-chr3-145609833-3	8849	2410004B18Rik
Adult	chr3	145600744	145601088	1000001	G.....E	Adult_Merged-chr3-145600916-2	-80	2410004B18Rik
Adult	chr3	145613030	145613331	0001000	...N...	Adult_Merged-chr3-145613181-1	12185	2410004B18Rik
Adult	chr12	17026107	17026408	0000001	......E	Adult_Merged-chr12-17026258-1	-7725	2410004P03Rik
Adult	chr11	62416158	62416471	1100100	GA..S..	Adult_Merged-chr11-62416316-3	-64	2410006H16Rik
Adult	chr17	56748949	56749440	0001101	...NS.E	Adult_Merged-chr17-56749183-3	-1	2410015M20Rik
Adult	chr12	85291380	85291861	1000111	G...STE	Adult_Merged-chr12-85291601-4	63	2410016O06Rik
Adult	chr17	36281928	36282229	1000000	G......	Adult_Merged-chr17-36282079-1	116	2410017I17Rik
Adult	chr12	23254835	23255136	1000000	G......	Adult_Merged-chr12-23254986-1	264289	2410018L13Rik
Adult	chr12	22811137	22811438	1000000	G......	Adult_Merged-chr12-22811288-1	-179409	2410018L13Rik
Adult	chr17	69616952	69617319	0001010	...N.T.	Adult_Merged-chr17-69617136-2	9410	2410021H03Rik
Adult	chr17	69626789	69627135	0001011	...N.TE	Adult_Merged-chr17-69626968-3	-416	2410021H03Rik
Adult	chr15	8230026	8230327	0001000	...N...	Adult_Merged-chr15-8230177-1	111071	2410089E03Rik
Adult	chr15	8229268	8229569	0000001	......E	Adult_Merged-chr15-8229419-1	110313	2410089E03Rik
Adult	chr15	8118823	8119328	1000100	G...S..	Adult_Merged-chr15-8119076-2	-30	2410089E03Rik
Adult	chr5	118805979	118806280	0001000	...N...	Adult_Merged-chr5-118806130-1	110894	2410131K14Rik
Adult	chr5	118781871	118782172	0000100	....S..	Adult_Merged-chr5-118782022-1	86786	2410131K14Rik
Adult	chr5	118744064	118744428	1000100	G...S..	Adult_Merged-chr5-118744246-2	49010	2410131K14Rik
Adult	chr5	118744549	118744850	1000000	G......	Adult_Merged-chr5-118744700-1	49464	2410131K14Rik
Adult	chr5	118724543	118724844	0001000	...N...	Adult_Merged-chr5-118724694-1	29458	2410131K14Rik
Adult	chr5	118823545	118823846	1000000	G......	Adult_Merged-chr5-118823696-1	128460	2410131K14Rik
Adult	chr5	118794109	118794410	1000000	G......	Adult_Merged-chr5-118794260-1	99024	2410131K14Rik
Adult	chr5	118817141	118817488	0101001	.A.N..E	Adult_Merged-chr5-118817311-3	122079	2410131K14Rik
Adult	chr17	37118217	37118518	0000001	......E	Adult_Merged-chr17-37118368-1	-186	2410137M14Rik
Adult	chr8	59967049	59967512	1100101	GA..S.E	Adult_Merged-chr8-59967263-4	521	2500002B13Rik
Adult	chr8	59977656	59977957	0000001	......E	Adult_Merged-chr8-59977807-1	-6805	2500002B13Rik
Adult	chr8	59967793	59968094	0000001	......E	Adult_Merged-chr8-59967944-1	1184	2500002B13Rik
Adult	chr8	59966498	59966929	0001111	...NSTE	Adult_Merged-chr8-59966711-4	-46	2500002B13Rik
Adult	chr2	153171220	153171556	0001100	...NS..	Adult_Merged-chr2-153171388-2	158	2500004C02Rik
Adult	chr2	153166224	153166525	0001000	...N...	Adult_Merged-chr2-153166375-1	5171	2500004C02Rik
Adult	chr2	153158756	153159057	0000100	....S..	Adult_Merged-chr2-153158907-1	12639	2500004C02Rik
Adult	chr16	18836422	18836995	1001000	G..N...	Adult_Merged-chr16-18836709-2	36	2510002D24Rik
Adult	chr16	18838463	18838764	0000001	......E	Adult_Merged-chr16-18838614-1	1941	2510002D24Rik
Adult	chr4	115796258	115796576	1001100	G..NS..	Adult_Merged-chr4-115796415-3	-28	2510003B16Rik
Adult	chr16	21646100	21646401	0000100	....S..	Adult_Merged-chr16-21646251-1	48487	2510009E07Rik
Adult	chr16	21641789	21642090	0000100	....S..	Adult_Merged-chr16-21641940-1	52798	2510009E07Rik
Adult	chr16	21636225	21636580	0101001	.A.N..E	Adult_Merged-chr16-21636408-3	58335	2510009E07Rik
Adult	chr16	21642965	21643266	0001000	...N...	Adult_Merged-chr16-21643116-1	51622	2510009E07Rik
Adult	chr16	21694026	21694504	1001110	G..NST.	Adult_Merged-chr16-21694277-4	473	2510009E07Rik
Adult	chr4	147336703	147337004	0001000	...N...	Adult_Merged-chr4-147336854-1	21850	2510039O18Rik
Adult	chr4	147337021	147337322	0100000	.A.....	Adult_Merged-chr4-147337172-1	22168	2510039O18Rik
Adult	chr4	147314915	147315216	1000000	G......	Adult_Merged-chr4-147315066-1	62	2510039O18Rik
Adult	chr4	147334450	147334751	0000001	......E	Adult_Merged-chr4-147334601-1	19597	2510039O18Rik
Adult	chr6	13821313	13821622	0001001	...N..E	Adult_Merged-chr6-13821468-2	15	2610001J05Rik
Adult	chr10	78579313	78579614	0000001	......E	Adult_Merged-chr10-78579464-1	-19119	2610008E11Rik
Adult	chr10	78560252	78560553	0000100	....S..	Adult_Merged-chr10-78560403-1	-58	2610008E11Rik
Adult	chr10	78569076	78569377	0000001	......E	Adult_Merged-chr10-78569227-1	-8882	2610008E11Rik
Adult	chr11	85643445	85643746	1000000	G......	Adult_Merged-chr11-85643596-1	2294	2610027K06Rik
Adult	chr11	85645117	85645418	1000000	G......	Adult_Merged-chr11-85645268-1	622	2610027K06Rik
Adult	chr11	85645680	85645981	1000000	G......	Adult_Merged-chr11-85645831-1	59	2610027K06Rik
Adult	chr10	75909228	75909529	0000001	......E	Adult_Merged-chr10-75909379-1	-2447	2610028H24Rik
Adult	chr10	75910594	75910901	0001001	...N..E	Adult_Merged-chr10-75910748-2	-1078	2610028H24Rik
Adult	chr11	113062694	113062995	1000000	G......	Adult_Merged-chr11-113062845-1	307	2610035D17Rik
Adult	chr11	112948665	112948966	1000000	G......	Adult_Merged-chr11-112948816-1	114336	2610035D17Rik
Adult	chr11	113005205	113005506	1000000	G......	Adult_Merged-chr11-113005356-1	57796	2610035D17Rik
Adult	chr11	113053489	113053790	0001000	...N...	Adult_Merged-chr11-113053640-1	9512	2610035D17Rik
Adult	chr15	96032385	96032686	0100000	.A.....	Adult_Merged-chr15-96032536-1	-4131	2610037D02Rik
Adult	chr15	96033245	96033546	0001000	...N...	Adult_Merged-chr15-96033396-1	-4991	2610037D02Rik
Adult	chr14	4350996	4351297	0001000	...N...	Adult_Merged-chr14-4351147-1	-86655	2610042L04Rik
Adult	chr14	4285120	4285421	0000100	....S..	Adult_Merged-chr14-4285271-1	-152531	2610042L04Rik
Adult	chr17	95263783	95264084	0000100	....S..	Adult_Merged-chr17-95263934-1	-29774	2610044O15Rik8
Adult	chr1	9621132	9621433	0000100	....S..	Adult_Merged-chr1-9621283-1	-110	2610203C22Rik
Adult	chr1	9620284	9620701	0001001	...N..E	Adult_Merged-chr1-9620493-2	680	2610203C22Rik
Adult	chr1	9611605	9611906	0000001	......E	Adult_Merged-chr1-9611756-1	9417	2610203C22Rik
Adult	chr1	9617527	9618072	1000101	G...S.E	Adult_Merged-chr1-9617770-3	3373	2610203C22Rik
Adult	chr7	91898343	91898644	0000001	......E	Adult_Merged-chr7-91898494-1	60344	2610206C17Rik
Adult	chr7	91838066	91838712	1001101	G..NS.E	Adult_Merged-chr7-91838384-4	239	2610206C17Rik
Adult	chr4	10801708	10802009	1000000	G......	Adult_Merged-chr4-10801859-1	214	2610301B20Rik
Adult	chr4	10865814	10866115	0001000	...N...	Adult_Merged-chr4-10865965-1	64320	2610301B20Rik
Adult	chr4	10799350	10799651	0001000	...N...	Adult_Merged-chr4-10799501-1	-2144	2610301B20Rik
Adult	chr6	86780626	86780927	0000100	....S..	Adult_Merged-chr6-86780777-1	18657	2610306M01Rik
Adult	chr6	86782807	86783195	1101000	GA.N...	Adult_Merged-chr6-86782994-3	16433	2610306M01Rik
Adult	chr6	86798979	86799479	1100100	GA..S..	Adult_Merged-chr6-86799224-3	205	2610306M01Rik
Adult	chr13	28940240	28940541	0100000	.A.....	Adult_Merged-chr13-28940391-1	36900	2610307P16Rik
Adult	chr13	28965856	28966157	0000001	......E	Adult_Merged-chr13-28966007-1	11284	2610307P16Rik
Adult	chr3	44184791	44185092	0000001	......E	Adult_Merged-chr3-44184942-1	997240	2610316D01Rik
Adult	chr11	78074878	78075179	0000100	....S..	Adult_Merged-chr11-78075029-1	-227	2610507B11Rik
Adult	chr11	78075417	78075718	1000000	G......	Adult_Merged-chr11-78075568-1	312	2610507B11Rik
Adult	chr5	115274099	115274400	0000100	....S..	Adult_Merged-chr5-115274250-1	-773	2610524H06Rik
Adult	chr14	37926131	37926432	0001000	...N...	Adult_Merged-chr14-37926282-1	-2995	2610528A11Rik
Adult	chr14	37919108	37919409	0100000	.A.....	Adult_Merged-chr14-37919259-1	4028	2610528A11Rik
Adult	chr5	23356248	23356778	1001100	G..NS..	Adult_Merged-chr5-23356478-3	98	2700038G22Rik
Adult	chr18	62935384	62935835	1001001	G..N..E	Adult_Merged-chr18-62935585-3	-19609	2700046A07Rik
Adult	chr18	62940419	62940720	0100000	.A.....	Adult_Merged-chr18-62940570-1	-24569	2700046A07Rik
Adult	chr19	32464559	32464860	1000000	G......	Adult_Merged-chr19-32464710-1	1004	2700046G09Rik
Adult	chr19	32463606	32463911	1000100	G...S..	Adult_Merged-chr19-32463759-2	53	2700046G09Rik
Adult	chr12	72237724	72238074	0001001	...N..E	Adult_Merged-chr12-72237899-2	64	2700049A03Rik
Adult	chr17	13819561	13819862	0000001	......E	Adult_Merged-chr17-13819712-1	-72752	2700054A10Rik
Adult	chr17	13808889	13809227	0001010	...N.T.	Adult_Merged-chr17-13809058-2	-62098	2700054A10Rik
Adult	chr17	13735320	13735621	0001000	...N...	Adult_Merged-chr17-13735471-1	11489	2700054A10Rik
Adult	chr17	13814242	13814617	0100001	.A....E	Adult_Merged-chr17-13814430-2	-67470	2700054A10Rik
Adult	chr14	20614130	20614431	0000100	....S..	Adult_Merged-chr14-20614281-1	28764	2700060E02Rik
Adult	chr14	20642973	20643329	1000101	G...S.E	Adult_Merged-chr14-20643146-3	-106	2700060E02Rik
Adult	chr14	20622961	20623262	1000000	G......	Adult_Merged-chr14-20623112-1	19933	2700060E02Rik
Adult	chr18	24646539	24646840	0000100	....S..	Adult_Merged-chr18-24646690-1	17318	2700062C07Rik
Adult	chr3	5302853	5303154	0001000	...N...	Adult_Merged-chr3-5303004-1	-82181	2700069I18Rik
Adult	chr14	63687409	63688134	1001001	G..N..E	Adult_Merged-chr14-63687757-3	13862	2700070H01Rik
Adult	chr14	63685424	63686589	1101111	GA.NSTE	Adult_Merged-chr14-63685943-7	12097	2700070H01Rik
Adult	chr14	63686605	63686906	1000000	G......	Adult_Merged-chr14-63686756-1	12846	2700070H01Rik
Adult	chr14	63695037	63695338	0000010	.....T.	Adult_Merged-chr14-63695188-1	21278	2700070H01Rik
Adult	chr14	63707364	63707665	0001000	...N...	Adult_Merged-chr14-63707515-1	33605	2700070H01Rik
Adult	chr14	63673660	63673967	1000100	G...S..	Adult_Merged-chr14-63673814-2	-96	2700070H01Rik
Adult	chr19	7492452	7492756	1000100	G...S..	Adult_Merged-chr19-7492604-2	489	2700081O15Rik
Adult	chr19	7491912	7492213	0000001	......E	Adult_Merged-chr19-7492063-1	-52	2700081O15Rik
Adult	chr19	7491461	7491762	1000000	G......	Adult_Merged-chr19-7491612-1	-503	2700081O15Rik
Adult	chr12	56160208	56160569	0001010	...N.T.	Adult_Merged-chr12-56160389-2	20708	2700097O09Rik
Adult	chr11	63904741	63905076	0001010	...N.T.	Adult_Merged-chr11-63904909-2	11923	2810001G20Rik
Adult	chr11	63941556	63941857	1000000	G......	Adult_Merged-chr11-63941707-1	48721	2810001G20Rik
Adult	chr11	63982090	63982391	1000000	G......	Adult_Merged-chr11-63982241-1	89255	2810001G20Rik
Adult	chr2	94246642	94247070	1000100	G...S..	Adult_Merged-chr2-94246856-2	-8	2810002D19Rik
Adult	chr8	127384101	127384493	1101111	GA.NSTE	Adult_Merged-chr8-127384275-6	2632	2810004N23Rik
Adult	chr8	127382772	127383073	0000001	......E	Adult_Merged-chr8-127382923-1	4006	2810004N23Rik
Adult	chr8	127357333	127357734	1001011	G..N.TE	Adult_Merged-chr8-127357531-4	29395	2810004N23Rik
Adult	chr8	127386240	127386541	0000001	......E	Adult_Merged-chr8-127386391-1	538	2810004N23Rik
Adult	chr8	127386610	127386911	0000010	.....T.	Adult_Merged-chr8-127386761-1	168	2810004N23Rik
Adult	chr8	127355920	127356249	0001010	...N.T.	Adult_Merged-chr8-127356085-2	30844	2810004N23Rik
Adult	chr5	124784354	124784687	0001001	...N..E	Adult_Merged-chr5-124784521-2	6423	2810006K23Rik
Adult	chr5	124787155	124787456	0000001	......E	Adult_Merged-chr5-124787306-1	9208	2810006K23Rik
Adult	chr1	159338132	159338433	0000001	......E	Adult_Merged-chr1-159338283-1	-4200	2810025M15Rik
Adult	chr1	159242378	159242679	0000100	....S..	Adult_Merged-chr1-159242529-1	-99954	2810025M15Rik
Adult	chr12	6213880	6214207	0100001	.A....E	Adult_Merged-chr12-6214044-2	830736	2810032G03Rik
Adult	chr12	6213436	6213737	0001000	...N...	Adult_Merged-chr12-6213587-1	830279	2810032G03Rik
Adult	chr12	6196105	6196408	0101000	.A.N...	Adult_Merged-chr12-6196257-2	812949	2810032G03Rik
Adult	chr12	6139235	6139536	0001000	...N...	Adult_Merged-chr12-6139386-1	756078	2810032G03Rik
Adult	chr12	6152710	6153011	0000001	......E	Adult_Merged-chr12-6152861-1	769553	2810032G03Rik
Adult	chr12	6117858	6118159	0100000	.A.....	Adult_Merged-chr12-6118009-1	734701	2810032G03Rik
Adult	chr3	88489322	88489983	1100101	GA..S.E	Adult_Merged-chr3-88489618-4	-63	2810403A07Rik
Adult	chrX	106029905	106030206	0000100	....S..	Adult_Merged-chrX-106030056-1	239	2810403D21Rik
Adult	chr8	43192950	43193298	0101000	.A.N...	Adult_Merged-chr8-43193124-2	280503	2810404M03Rik
Adult	chr1	64737278	64737608	1100100	GA..S..	Adult_Merged-chr1-64737445-3	-210	2810408I11Rik
Adult	chr11	120067496	120067797	0000001	......E	Adult_Merged-chr11-120067647-1	-16477	2810410L24Rik
Adult	chr11	120050942	120051243	0000100	....S..	Adult_Merged-chr11-120051093-1	77	2810410L24Rik
Adult	chr11	120051271	120051585	1001000	G..N...	Adult_Merged-chr11-120051428-2	-258	2810410L24Rik
Adult	chr11	120068169	120068470	0100000	.A.....	Adult_Merged-chr11-120068320-1	-17150	2810410L24Rik
Adult	chr11	120046396	120046924	1100001	GA....E	Adult_Merged-chr11-120046663-3	4510	2810410L24Rik
Adult	chr11	120048645	120048946	1000000	G......	Adult_Merged-chr11-120048796-1	2374	2810410L24Rik
Adult	chr8	73028112	73028427	0001001	...N..E	Adult_Merged-chr8-73028270-2	2368	2810428I15Rik
Adult	chr8	73026213	73026514	1000000	G......	Adult_Merged-chr8-73026364-1	4274	2810428I15Rik
Adult	chr8	73030363	73030821	1001111	G..NSTE	Adult_Merged-chr8-73030582-5	46	2810428I15Rik
Adult	chr11	102505149	102505478	1001001	G..N..E	Adult_Merged-chr11-102505312-3	-19584	2810433D01Rik
Adult	chr11	102501575	102501876	0001000	...N...	Adult_Merged-chr11-102501726-1	-15996	2810433D01Rik
Adult	chr1	87942348	87942649	1000000	G......	Adult_Merged-chr1-87942499-1	61	2810459M11Rik
Adult	chr1	87949832	87950185	0001001	...N..E	Adult_Merged-chr1-87950009-2	7571	2810459M11Rik
Adult	chr11	28594997	28595299	1001000	G..N...	Adult_Merged-chr11-28595148-2	13584	2810471M01Rik
Adult	chr11	28601302	28601820	1101001	GA.N..E	Adult_Merged-chr11-28601566-4	19997	2810471M01Rik
Adult	chr6	149257525	149258283	1000111	G...STE	Adult_Merged-chr6-149257934-4	-32	2810474O19Rik
Adult	chr6	149292385	149292767	0101101	.A.NS.E	Adult_Merged-chr6-149292568-4	34640	2810474O19Rik
Adult	chr5	24606521	24606822	1000000	G......	Adult_Merged-chr5-24606672-1	-121	2900005J15Rik
Adult	chr1	129670456	129670812	1001100	G..NS..	Adult_Merged-chr1-129670630-3	-3	2900009J06Rik
Adult	chr5	113609418	113609719	0100000	.A.....	Adult_Merged-chr5-113609569-1	-17236	2900026A02Rik
Adult	chr5	113562192	113562493	0100000	.A.....	Adult_Merged-chr5-113562343-1	5262	2900026A02Rik
Adult	chr5	113567449	113567759	0100001	.A....E	Adult_Merged-chr5-113567604-2	1	2900026A02Rik
Adult	chr5	113580265	113580566	0000100	....S..	Adult_Merged-chr5-113580416-1	11917	2900026A02Rik
Adult	chr5	113604451	113604752	0000100	....S..	Adult_Merged-chr5-113604602-1	-12269	2900026A02Rik
Adult	chr5	113571457	113571898	0101111	.A.NSTE	Adult_Merged-chr5-113571679-5	-4073	2900026A02Rik
Adult	chr5	113543256	113543680	0101000	.A.N...	Adult_Merged-chr5-113543468-2	24137	2900026A02Rik
Adult	chr5	113566106	113566407	0001000	...N...	Adult_Merged-chr5-113566257-1	1348	2900026A02Rik
Adult	chr11	117460344	117460645	1000000	G......	Adult_Merged-chr11-117460495-1	-12066	2900041M22Rik
Adult	chr11	117457544	117458001	1001001	G..N..E	Adult_Merged-chr11-117457748-3	-14788	2900041M22Rik
Adult	chr11	117436114	117436487	1100000	GA.....	Adult_Merged-chr11-117436301-2	-36260	2900041M22Rik
Adult	chr11	117429866	117430207	0000101	....S.E	Adult_Merged-chr11-117430037-2	-42524	2900041M22Rik
Adult	chr11	117418815	117419116	0000100	....S..	Adult_Merged-chr11-117418966-1	-53595	2900041M22Rik
Adult	chr9	46711890	46712270	0000111	....STE	Adult_Merged-chr9-46712074-3	-9606	2900052N01Rik
Adult	chr9	46721295	46721596	0001000	...N...	Adult_Merged-chr9-46721446-1	-240	2900052N01Rik
Adult	chr9	46543802	46544103	0001000	...N...	Adult_Merged-chr9-46543953-1	-177733	2900052N01Rik
Adult	chr9	46706092	46706575	0001001	...N..E	Adult_Merged-chr9-46706334-2	-15352	2900052N01Rik
Adult	chr9	46707420	46707721	0001000	...N...	Adult_Merged-chr9-46707571-1	-14115	2900052N01Rik
Adult	chr9	46440652	46441060	1001101	G..NS.E	Adult_Merged-chr9-46440859-4	-280830	2900052N01Rik
Adult	chr18	40412329	40412698	1001010	G..N.T.	Adult_Merged-chr18-40412503-3	-4102	2900055J20Rik
Adult	chr18	40411287	40411588	0000001	......E	Adult_Merged-chr18-40411438-1	-5178	2900055J20Rik
Adult	chr18	40416422	40416723	0001000	...N...	Adult_Merged-chr18-40416573-1	-43	2900055J20Rik
Adult	chr18	76194417	76194763	1001000	G..N...	Adult_Merged-chr18-76194590-2	63535	2900057B20Rik
Adult	chr18	76192565	76192944	0101001	.A.N..E	Adult_Merged-chr18-76192763-3	65370	2900057B20Rik
Adult	chr18	76189943	76190244	0100000	.A.....	Adult_Merged-chr18-76190094-1	68031	2900057B20Rik
Adult	chr18	76219197	76219498	1000000	G......	Adult_Merged-chr18-76219348-1	38777	2900057B20Rik
Adult	chr18	76216808	76217109	0000001	......E	Adult_Merged-chr18-76216959-1	41166	2900057B20Rik
Adult	chr1	120407566	120407878	0001011	...N.TE	Adult_Merged-chr1-120407723-3	-51880	2900060B14Rik
Adult	chr1	120382627	120383000	1001101	G..NS.E	Adult_Merged-chr1-120382822-4	-26972	2900060B14Rik
Adult	chr1	120382255	120382556	0000010	.....T.	Adult_Merged-chr1-120382406-1	-26564	2900060B14Rik
Adult	chr1	120380114	120380427	1000010	G....T.	Adult_Merged-chr1-120380271-2	-24429	2900060B14Rik
Adult	chr1	120378074	120378382	0001010	...N.T.	Adult_Merged-chr1-120378228-2	-22386	2900060B14Rik
Adult	chr1	120375729	120376235	1101011	GA.N.TE	Adult_Merged-chr1-120375970-5	-20140	2900060B14Rik
Adult	chr1	120355504	120356233	0001111	...NSTE	Adult_Merged-chr1-120355894-4	-27	2900060B14Rik
Adult	chr1	120334415	120334796	0001001	...N..E	Adult_Merged-chr1-120334606-2	21236	2900060B14Rik
Adult	chr1	120353880	120354198	0001001	...N..E	Adult_Merged-chr1-120354039-2	1803	2900060B14Rik
Adult	chrX	148801014	148801315	0000001	......E	Adult_Merged-chrX-148801165-1	-1950	3010001F23Rik
Adult	chr7	131736926	131737227	0100000	.A.....	Adult_Merged-chr7-131737077-1	115372	3100003L05Rik
Adult	chr18	12345510	12345811	0001000	...N...	Adult_Merged-chr18-12345661-1	18422	3110002H16Rik
Adult	chr18	12324630	12324931	0000001	......E	Adult_Merged-chr18-12324781-1	-2458	3110002H16Rik
Adult	chr18	12356429	12356730	0001000	...N...	Adult_Merged-chr18-12356580-1	29341	3110002H16Rik
Adult	chr18	12355268	12355569	0001000	...N...	Adult_Merged-chr18-12355419-1	28180	3110002H16Rik
Adult	chr18	12353082	12353409	1001001	G..N..E	Adult_Merged-chr18-12353244-3	26007	3110002H16Rik
Adult	chr18	12354199	12354739	1100001	GA....E	Adult_Merged-chr18-12354491-3	27230	3110002H16Rik
Adult	chr18	12344040	12344341	0001000	...N...	Adult_Merged-chr18-12344191-1	16952	3110002H16Rik
Adult	chr18	12327014	12327319	1000100	G...S..	Adult_Merged-chr18-12327167-2	-72	3110002H16Rik
Adult	chr1	122039193	122039494	0000010	.....T.	Adult_Merged-chr1-122039344-1	21580	3110009E18Rik
Adult	chr12	111280014	111280315	0000001	......E	Adult_Merged-chr12-111280165-1	116118	3110009F21Rik
Adult	chr13	111887483	111887905	0101001	.A.N..E	Adult_Merged-chr13-111887711-3	131945	3110015C05Rik
Adult	chr13	111933302	111933603	0001000	...N...	Adult_Merged-chr13-111933453-1	86186	3110015C05Rik
Adult	chr13	112017789	112018139	1000011	G....TE	Adult_Merged-chr13-112017956-3	1675	3110015C05Rik
Adult	chr13	111889445	111889775	0101001	.A.N..E	Adult_Merged-chr13-111889609-3	130029	3110015C05Rik
Adult	chr6	119804257	119804558	0000001	......E	Adult_Merged-chr6-119804408-1	6197	3110021A11Rik
Adult	chr6	119798726	119799027	0000001	......E	Adult_Merged-chr6-119798877-1	666	3110021A11Rik
Adult	chr6	119814697	119815117	1001101	G..NS.E	Adult_Merged-chr6-119814904-4	16696	3110021A11Rik
Adult	chr6	119798277	119798693	1001000	G..N...	Adult_Merged-chr6-119798485-2	274	3110021A11Rik
Adult	chr1	9605888	9606189	0000001	......E	Adult_Merged-chr1-9606039-1	14691	3110035E14Rik
Adult	chr9	41269914	41270317	1101001	GA.N..E	Adult_Merged-chr9-41270126-4	-12860	3110039I08Rik
Adult	chr9	41248083	41248458	1101000	GA.N...	Adult_Merged-chr9-41248278-3	-34705	3110039I08Rik
Adult	chr9	41135008	41135309	0000001	......E	Adult_Merged-chr9-41135159-1	-49450	3110039I08Rik
Adult	chr9	41184206	41184507	0000001	......E	Adult_Merged-chr9-41184357-1	-252	3110039I08Rik
Adult	chr9	41238519	41238820	1000000	G......	Adult_Merged-chr9-41238670-1	-44306	3110039I08Rik
Adult	chr9	41183611	41183912	0100000	.A.....	Adult_Merged-chr9-41183762-1	-847	3110039I08Rik
Adult	chr9	41216066	41216367	0001000	...N...	Adult_Merged-chr9-41216217-1	31608	3110039I08Rik
Adult	chr9	41178290	41178591	0000001	......E	Adult_Merged-chr9-41178441-1	-6168	3110039I08Rik
Adult	chr12	50502297	50502598	1000000	G......	Adult_Merged-chr12-50502448-1	11809	3110039M20Rik
Adult	chr7	88934284	88934585	0000010	.....T.	Adult_Merged-chr7-88934435-1	-96	3110040N11Rik
Adult	chr4	35173002	35173312	1000100	G...S..	Adult_Merged-chr4-35173157-2	-28	3110043O21Rik
Adult	chr4	35173315	35173637	0001001	...N..E	Adult_Merged-chr4-35173476-2	-347	3110043O21Rik
Adult	chr4	35138931	35139232	0001000	...N...	Adult_Merged-chr4-35139082-1	34047	3110043O21Rik
Adult	chr4	35169584	35169885	0001000	...N...	Adult_Merged-chr4-35169735-1	3394	3110043O21Rik
Adult	chr1	171899289	171899873	1000101	G...S.E	Adult_Merged-chr1-171899540-3	41	3110045C21Rik
Adult	chr1	171936541	171936842	0000001	......E	Adult_Merged-chr1-171936692-1	37152	3110045C21Rik
Adult	chr12	72116453	72116754	1000000	G......	Adult_Merged-chr12-72116604-1	206	3110056K07Rik
Adult	chr12	72115777	72116078	0000001	......E	Adult_Merged-chr12-72115928-1	882	3110056K07Rik
Adult	chr12	72100531	72100832	0000100	....S..	Adult_Merged-chr12-72100682-1	16128	3110056K07Rik
Adult	chr12	72110834	72111135	0000001	......E	Adult_Merged-chr12-72110985-1	5825	3110056K07Rik
Adult	chr6	34824510	34824811	1000000	G......	Adult_Merged-chr6-34824661-1	3404	3110062M04Rik
Adult	chr6	34827888	34828271	1000101	G...S.E	Adult_Merged-chr6-34828071-3	-15	3110062M04Rik
Adult	chr5	139936397	139936771	0001001	...N..E	Adult_Merged-chr5-139936584-2	-96	3110082I17Rik
Adult	chr5	30440673	30440974	1000000	G......	Adult_Merged-chr5-30440824-1	-8198	3110082J24Rik
Adult	chr5	30454602	30454903	0001000	...N...	Adult_Merged-chr5-30454753-1	-22127	3110082J24Rik
Adult	chr2	115340884	115341185	1000000	G......	Adult_Merged-chr2-115341035-1	-3098	3110099E03Rik
Adult	chr12	89667285	89667668	1001011	G..N.TE	Adult_Merged-chr12-89667482-4	-51710	3200001D21Rik
Adult	chr12	89665885	89666186	0001000	...N...	Adult_Merged-chr12-89666036-1	-50269	3200001D21Rik
Adult	chr2	150188460	150188761	0001000	...N...	Adult_Merged-chr2-150188611-1	-110	3300002I08Rik
Adult	chr2	150136913	150137244	0001100	...NS..	Adult_Merged-chr2-150137079-2	51422	3300002I08Rik
Adult	chr17	5770347	5770648	0000100	....S..	Adult_Merged-chr17-5770498-1	-28159	3300005D01Rik
Adult	chr17	5753088	5753389	0000001	......E	Adult_Merged-chr17-5753239-1	-45418	3300005D01Rik
Adult	chr14	33521183	33521484	0000001	......E	Adult_Merged-chr14-33521334-1	-22876	3425401B19Rik
Adult	chr14	33498351	33498990	1101011	GA.N.TE	Adult_Merged-chr14-33498755-5	-213	3425401B19Rik
Adult	chr14	33506010	33506375	0001100	...NS..	Adult_Merged-chr14-33506193-2	-7735	3425401B19Rik
Adult	chr14	33513589	33513911	1001000	G..N...	Adult_Merged-chr14-33513750-2	-15292	3425401B19Rik
Adult	chr14	33496475	33497009	0101000	.A.N...	Adult_Merged-chr14-33496742-2	1716	3425401B19Rik
Adult	chr14	33514183	33514600	1100110	GA..ST.	Adult_Merged-chr14-33514387-4	-15934	3425401B19Rik
Adult	chr14	50413645	50413968	0000011	.....TE	Adult_Merged-chr14-50413807-2	-10765	3632451O06Rik
Adult	chr14	50410202	50410507	0000110	....ST.	Adult_Merged-chr14-50410355-2	-7313	3632451O06Rik
Adult	chr14	50284969	50285270	0100000	.A.....	Adult_Merged-chr14-50285120-1	117922	3632451O06Rik
Adult	chr14	50421152	50421453	0000001	......E	Adult_Merged-chr14-50421303-1	-18261	3632451O06Rik
Adult	chr14	50342982	50343344	1001001	G..N..E	Adult_Merged-chr14-50343157-3	59879	3632451O06Rik
Adult	chr14	13076313	13076614	0100000	.A.....	Adult_Merged-chr14-13076464-1	-40253	3830406C13Rik
Adult	chr13	107884967	107885299	0100001	.A....E	Adult_Merged-chr13-107885133-2	72483	3830408C21Rik
Adult	chr13	107884604	107884905	0001000	...N...	Adult_Merged-chr13-107884755-1	72105	3830408C21Rik
Adult	chr13	107890236	107890537	0000001	......E	Adult_Merged-chr13-107890387-1	77737	3830408C21Rik
Adult	chr13	107828561	107828862	0000001	......E	Adult_Merged-chr13-107828712-1	16062	3830408C21Rik
Adult	chrX	61434472	61434773	0000001	......E	Adult_Merged-chrX-61434623-1	7900	3830417A13Rik
Adult	chr1	121435903	121436204	0000100	....S..	Adult_Merged-chr1-121436054-1	-3312	3830432H09Rik
Adult	chr8	10926527	10926828	0000001	......E	Adult_Merged-chr8-10926678-1	1779	3930402G23Rik
Adult	chr8	10924735	10925036	0000100	....S..	Adult_Merged-chr8-10924886-1	3571	3930402G23Rik
Adult	chr8	10965514	10965815	0000001	......E	Adult_Merged-chr8-10965665-1	-37208	3930402G23Rik
Adult	chr8	10962076	10962377	0000001	......E	Adult_Merged-chr8-10962227-1	-33770	3930402G23Rik
Adult	chr8	10953642	10953947	1000001	G.....E	Adult_Merged-chr8-10953795-2	-25338	3930402G23Rik
Adult	chr8	10931239	10931606	0101000	.A.N...	Adult_Merged-chr8-10931423-2	-2966	3930402G23Rik
Adult	chr8	10946041	10946399	1100101	GA..S.E	Adult_Merged-chr8-10946227-4	-17763	3930402G23Rik
Adult	chr19	29044924	29045225	0100000	.A.....	Adult_Merged-chr19-29045075-1	-6431	4430402I18Rik
Adult	chr19	29049596	29049897	1000000	G......	Adult_Merged-chr19-29049747-1	-11103	4430402I18Rik
Adult	chr2	92871189	92871490	0000001	......E	Adult_Merged-chr2-92871340-1	1835	4631405J19Rik
Adult	chr2	92832113	92832475	0001001	...N..E	Adult_Merged-chr2-92832294-2	-37211	4631405J19Rik
Adult	chr2	92872787	92873211	0000111	....STE	Adult_Merged-chr2-92872987-3	3494	4631405J19Rik
Adult	chr2	92870309	92870687	0100001	.A....E	Adult_Merged-chr2-92870498-2	993	4631405J19Rik
Adult	chr2	92828527	92828842	1000001	G.....E	Adult_Merged-chr2-92828685-2	-40820	4631405J19Rik
Adult	chr2	92872122	92872524	1001010	G..N.T.	Adult_Merged-chr2-92872307-3	2818	4631405J19Rik
Adult	chr2	92854715	92855016	1000000	G......	Adult_Merged-chr2-92854866-1	-14639	4631405J19Rik
Adult	chr3	89576624	89577401	1101100	GA.NS..	Adult_Merged-chr3-89576988-4	309	4632404H12Rik
Adult	chr3	19794592	19795345	1101101	GA.NS.E	Adult_Merged-chr3-19794963-5	98	4632415L05Rik
Adult	chr7	99889697	99890242	0101101	.A.NS.E	Adult_Merged-chr7-99890013-4	-1	4632427E13Rik
Adult	chr16	30005187	30005488	0000100	....S..	Adult_Merged-chr16-30005338-1	-3415	4632428C04Rik
Adult	chr16	30008534	30008864	0001100	...NS..	Adult_Merged-chr16-30008699-2	-54	4632428C04Rik
Adult	chr16	30008897	30009336	1100011	GA...TE	Adult_Merged-chr16-30009146-4	364	4632428C04Rik
Adult	chr6	148160491	148160797	0000101	....S.E	Adult_Merged-chr6-148160644-2	-166	4732416N19Rik
Adult	chr6	148160107	148160408	1000000	G......	Adult_Merged-chr6-148160258-1	-552	4732416N19Rik
Adult	chr6	148084589	148084890	0000001	......E	Adult_Merged-chr6-148084740-1	-76070	4732416N19Rik
Adult	chr7	26161552	26161853	0000001	......E	Adult_Merged-chr7-26161703-1	-135	4732471J01Rik
Adult	chr17	12528988	12529289	0100000	.A.....	Adult_Merged-chr17-12529139-1	17420	4732491K20Rik
Adult	chr17	12521122	12521431	0100100	.A..S..	Adult_Merged-chr17-12521277-2	9558	4732491K20Rik
Adult	chr17	12520802	12521103	0000001	......E	Adult_Merged-chr17-12520953-1	9234	4732491K20Rik
Adult	chr17	12518594	12518895	0000100	....S..	Adult_Merged-chr17-12518745-1	7026	4732491K20Rik
Adult	chr17	12511396	12511894	1000100	G...S..	Adult_Merged-chr17-12511645-2	-74	4732491K20Rik
Adult	chr14	31273090	31273391	0000001	......E	Adult_Merged-chr14-31273241-1	2019	4831407H17Rik
Adult	chr14	31238418	31238719	0000100	....S..	Adult_Merged-chr14-31238569-1	-32653	4831407H17Rik
Adult	chr5	25005979	25006280	0000001	......E	Adult_Merged-chr5-25006130-1	515	4831440E17Rik
Adult	chr5	25004836	25005737	1101110	GA.NST.	Adult_Merged-chr5-25005245-5	-328	4831440E17Rik
Adult	chr8	10895225	10895638	0001001	...N..E	Adult_Merged-chr8-10895432-2	-4490	4833411C07Rik
Adult	chr8	10899776	10900077	0000001	......E	Adult_Merged-chr8-10899927-1	5	4833411C07Rik
Adult	chr8	10897679	10897980	0001000	...N...	Adult_Merged-chr8-10897830-1	-2092	4833411C07Rik
Adult	chr7	74942033	74942334	0000001	......E	Adult_Merged-chr7-74942184-1	6198	4833412C05Rik
Adult	chr7	74948390	74948705	1000100	G...S..	Adult_Merged-chr7-74948548-2	-166	4833412C05Rik
Adult	chr16	11670950	11671317	1001001	G..N..E	Adult_Merged-chr16-11671130-3	-108661	4833415N18Rik
Adult	chr16	11690114	11690517	1101001	GA.N..E	Adult_Merged-chr16-11690336-4	-89479	4833415N18Rik
Adult	chr16	11630629	11630930	0001000	...N...	Adult_Merged-chr16-11630780-1	-149015	4833415N18Rik
Adult	chr16	11815013	11815314	0001000	...N...	Adult_Merged-chr16-11815164-1	35369	4833415N18Rik
Adult	chr16	11628006	11628307	0000001	......E	Adult_Merged-chr16-11628157-1	-151638	4833415N18Rik
Adult	chr16	11638852	11639153	0001000	...N...	Adult_Merged-chr16-11639003-1	-140792	4833415N18Rik
Adult	chr11	95719673	95720313	1101101	GA.NS.E	Adult_Merged-chr11-95720074-5	-138	4833417C18Rik
Adult	chr17	87681981	87682329	1000100	G...S..	Adult_Merged-chr17-87682155-2	-1	4833418N02Rik
Adult	chr17	87681407	87681708	0100000	.A.....	Adult_Merged-chr17-87681558-1	596	4833418N02Rik
Adult	chr18	4354542	4354912	0100001	.A....E	Adult_Merged-chr18-4354727-2	1182	4833419F23Rik
Adult	chr18	4363580	4363881	0001000	...N...	Adult_Merged-chr18-4363731-1	10186	4833419F23Rik
Adult	chr18	4353279	4353580	0000001	......E	Adult_Merged-chr18-4353430-1	-115	4833419F23Rik
Adult	chr13	120245233	120245534	0000001	......E	Adult_Merged-chr13-120245384-1	-6182	4833420G17Rik
Adult	chr17	35922096	35922471	0100011	.A...TE	Adult_Merged-chr17-35922286-3	12889	4833427F10Rik
Adult	chr9	45326334	45326635	1000000	G......	Adult_Merged-chr9-45326485-1	-87170	4833428L15Rik
Adult	chr9	45332561	45332862	0000001	......E	Adult_Merged-chr9-45332712-1	-93397	4833428L15Rik
Adult	chr9	45374350	45374651	0001000	...N...	Adult_Merged-chr9-45374501-1	-135186	4833428L15Rik
Adult	chr9	45312997	45313298	0000001	......E	Adult_Merged-chr9-45313148-1	-73833	4833428L15Rik
Adult	chr13	54666637	54667018	1000101	G...S.E	Adult_Merged-chr13-54666816-3	-85	4833439L19Rik
Adult	chr13	54658175	54658507	0001001	...N..E	Adult_Merged-chr13-54658341-2	8402	4833439L19Rik
Adult	chr5	18706806	18707130	0100010	.A...T.	Adult_Merged-chr5-18706968-2	25405	4921504A21Rik
Adult	chr5	18732197	18732722	1000100	G...S..	Adult_Merged-chr5-18732460-2	-87	4921504A21Rik
Adult	chr2	19473678	19473979	0001000	...N...	Adult_Merged-chr2-19473829-1	1708	4921504E06Rik
Adult	chr2	19474053	19474396	0000011	.....TE	Adult_Merged-chr2-19474225-2	1312	4921504E06Rik
Adult	chr2	19475197	19475914	1001001	G..N..E	Adult_Merged-chr2-19475539-3	-19	4921504E06Rik
Adult	chr2	19475937	19476238	0000010	.....T.	Adult_Merged-chr2-19476088-1	-551	4921504E06Rik
Adult	chr2	19523072	19523647	0101011	.A.N.TE	Adult_Merged-chr2-19523376-4	-47823	4921504E06Rik
Adult	chr6	50546915	50547244	1000100	G...S..	Adult_Merged-chr6-50547080-2	-491	4921507P07Rik
Adult	chr13	114345468	114345769	0000001	......E	Adult_Merged-chr13-114345619-1	-52567	4921509O07Rik
Adult	chr13	114341539	114341840	0000001	......E	Adult_Merged-chr13-114341690-1	-48638	4921509O07Rik
Adult	chr13	114244765	114245083	0001001	...N..E	Adult_Merged-chr13-114244924-2	48128	4921509O07Rik
Adult	chr13	114299446	114299836	0101100	.A.NS..	Adult_Merged-chr13-114299647-3	-6589	4921509O07Rik
Adult	chr13	114324065	114324366	0100000	.A.....	Adult_Merged-chr13-114324216-1	-31164	4921509O07Rik
Adult	chr13	114229104	114229405	0100000	.A.....	Adult_Merged-chr13-114229255-1	63797	4921509O07Rik
Adult	chr13	114271717	114272018	0001000	...N...	Adult_Merged-chr13-114271868-1	21184	4921509O07Rik
Adult	chr3	79056880	79057181	0100000	.A.....	Adult_Merged-chr3-79057031-1	40190	4921511C10Rik
Adult	chr3	79000867	79001371	0001001	...N..E	Adult_Merged-chr3-79001119-2	-15722	4921511C10Rik
Adult	chr3	78996899	78997229	0101100	.A.NS..	Adult_Merged-chr3-78997064-3	-19777	4921511C10Rik
Adult	chr3	78994290	78994628	0001011	...N.TE	Adult_Merged-chr3-78994455-3	-22382	4921511C10Rik
Adult	chr3	78985154	78985479	0001101	...NS.E	Adult_Merged-chr3-78985319-3	-31524	4921511C10Rik
Adult	chr3	79048346	79048647	0000100	....S..	Adult_Merged-chr3-79048497-1	31656	4921511C10Rik
Adult	chr3	79041650	79041988	0100100	.A..S..	Adult_Merged-chr3-79041819-2	24978	4921511C10Rik
Adult	chr3	79065903	79066204	0000001	......E	Adult_Merged-chr3-79066054-1	49213	4921511C10Rik
Adult	chr3	79021972	79022273	0100000	.A.....	Adult_Merged-chr3-79022123-1	5282	4921511C10Rik
Adult	chr3	79022356	79022657	0000100	....S..	Adult_Merged-chr3-79022507-1	5666	4921511C10Rik
Adult	chr5	7139713	7140029	0001001	...N..E	Adult_Merged-chr5-7139871-2	-164293	4921511H03Rik
Adult	chr5	6981238	6981554	0001011	...N.TE	Adult_Merged-chr5-6981395-3	-322768	4921511H03Rik
Adult	chr12	12524777	12525078	0100000	.A.....	Adult_Merged-chr12-12524928-1	-125647	4921511I17Rik
Adult	chr12	12537608	12537909	0000001	......E	Adult_Merged-chr12-12537759-1	-138478	4921511I17Rik
Adult	chr12	12516125	12516444	1001001	G..N..E	Adult_Merged-chr12-12516283-3	-117004	4921511I17Rik
Adult	chr12	12341213	12341514	1000000	G......	Adult_Merged-chr12-12341364-1	57917	4921511I17Rik
Adult	chr12	12503537	12503838	0001000	...N...	Adult_Merged-chr12-12503688-1	-104407	4921511I17Rik
Adult	chr12	12534898	12535322	1000011	G....TE	Adult_Merged-chr12-12535126-3	-135829	4921511I17Rik
Adult	chr12	12407742	12408043	0100000	.A.....	Adult_Merged-chr12-12407893-1	-8612	4921511I17Rik
Adult	chr12	12534150	12534529	0001001	...N..E	Adult_Merged-chr12-12534340-2	-135059	4921511I17Rik
Adult	chr10	120131291	120131592	1000000	G......	Adult_Merged-chr10-120131442-1	-71346	4921513I03Rik
Adult	chr10	120238954	120239255	1000000	G......	Adult_Merged-chr10-120239105-1	36317	4921513I03Rik
Adult	chr10	120189018	120189319	0100000	.A.....	Adult_Merged-chr10-120189169-1	-13619	4921513I03Rik
Adult	chr10	120197686	120197987	0000001	......E	Adult_Merged-chr10-120197837-1	-4951	4921513I03Rik
Adult	chr10	120154184	120154485	0000100	....S..	Adult_Merged-chr10-120154335-1	-48453	4921513I03Rik
Adult	chr10	120104112	120104413	0000001	......E	Adult_Merged-chr10-120104263-1	-98525	4921513I03Rik
Adult	chr10	120182201	120182541	1000001	G.....E	Adult_Merged-chr10-120182371-2	-20417	4921513I03Rik
Adult	chr13	59789900	59790252	1000001	G.....E	Adult_Merged-chr13-59790076-2	5386	4921517D22Rik
Adult	chr12	58708671	58708972	0000001	......E	Adult_Merged-chr12-58708822-1	10767	4921518K17Rik
Adult	chr12	58723746	58724047	1000000	G......	Adult_Merged-chr12-58723897-1	-4308	4921518K17Rik
Adult	chr8	87953127	87953505	1101011	GA.N.TE	Adult_Merged-chr8-87953313-5	3424	4921524J17Rik
Adult	chr8	87956462	87956943	1001100	G..NS..	Adult_Merged-chr8-87956729-3	37	4921524J17Rik
Adult	chr8	87954731	87955032	0000001	......E	Adult_Merged-chr8-87954882-1	1858	4921524J17Rik
Adult	chr18	6627111	6627412	0000001	......E	Adult_Merged-chr18-6627262-1	23631	4921524L21Rik
Adult	chr13	52331530	52331969	0100001	.A....E	Adult_Merged-chr13-52331750-2	139640	4921525O09Rik
Adult	chr13	52175223	52175629	0100101	.A..S.E	Adult_Merged-chr13-52175409-3	-16684	4921525O09Rik
Adult	chr13	52141422	52141776	1001000	G..N...	Adult_Merged-chr13-52141599-2	-50511	4921525O09Rik
Adult	chr13	52071310	52071733	1001011	G..N.TE	Adult_Merged-chr13-52071544-4	-120588	4921525O09Rik
Adult	chr13	52292298	52292599	0000001	......E	Adult_Merged-chr13-52292449-1	100339	4921525O09Rik
Adult	chr13	52120257	52120558	1000000	G......	Adult_Merged-chr13-52120408-1	-71702	4921525O09Rik
Adult	chr13	52115045	52115346	0000100	....S..	Adult_Merged-chr13-52115196-1	-76914	4921525O09Rik
Adult	chr13	52164409	52164710	0000100	....S..	Adult_Merged-chr13-52164560-1	-27550	4921525O09Rik
Adult	chr13	52318641	52318942	0000001	......E	Adult_Merged-chr13-52318792-1	126682	4921525O09Rik
Adult	chr13	52379409	52379710	0000001	......E	Adult_Merged-chr13-52379560-1	187450	4921525O09Rik
Adult	chr13	52195418	52195719	0100000	.A.....	Adult_Merged-chr13-52195569-1	3459	4921525O09Rik
Adult	chr13	52212103	52212452	1000001	G.....E	Adult_Merged-chr13-52212278-2	20168	4921525O09Rik
Adult	chr13	52283289	52283590	0000001	......E	Adult_Merged-chr13-52283440-1	91330	4921525O09Rik
Adult	chr13	52162412	52162863	1100001	GA....E	Adult_Merged-chr13-52162644-3	-29472	4921525O09Rik
Adult	chr14	95641243	95641550	0101001	.A.N..E	Adult_Merged-chr14-95641396-3	-639088	4921530L21Rik
Adult	chr2	179716482	179716819	1001000	G..N...	Adult_Merged-chr2-179716651-2	5093	4921531C22Rik
Adult	chr2	179714543	179714844	0000001	......E	Adult_Merged-chr2-179714694-1	3136	4921531C22Rik
Adult	chr2	179719532	179719833	0000001	......E	Adult_Merged-chr2-179719683-1	8125	4921531C22Rik
Adult	chr18	83653926	83654326	1001011	G..N.TE	Adult_Merged-chr18-83654120-4	-158850	4921531P14Rik
Adult	chr18	83641171	83641544	1001010	G..N.T.	Adult_Merged-chr18-83641368-3	-146082	4921531P14Rik
Adult	chr18	83610861	83611176	0100001	.A....E	Adult_Merged-chr18-83611019-2	-115743	4921531P14Rik
Adult	chr18	83599699	83600298	1001001	G..N..E	Adult_Merged-chr18-83600015-3	-104723	4921531P14Rik
Adult	chr18	83706239	83706540	1000000	G......	Adult_Merged-chr18-83706390-1	-211114	4921531P14Rik
Adult	chr18	83724466	83724767	1000000	G......	Adult_Merged-chr18-83724617-1	-229341	4921531P14Rik
Adult	chr18	83401661	83401962	0000100	....S..	Adult_Merged-chr18-83401812-1	93464	4921531P14Rik
Adult	chr9	97713586	97713909	1000001	G.....E	Adult_Merged-chr9-97713748-2	-190091	4921534H16Rik
Adult	chr9	97603412	97603746	0001001	...N..E	Adult_Merged-chr9-97603579-2	-300260	4921534H16Rik
Adult	chr11	3794823	3795323	1001101	G..NS.E	Adult_Merged-chr11-3795110-4	56	4921536K21Rik
Adult	chr13	102261860	102262193	0001010	...N.T.	Adult_Merged-chr13-102262027-2	-94492	4922502H24Rik
Adult	chr13	102260910	102261211	0000001	......E	Adult_Merged-chr13-102261061-1	-93526	4922502H24Rik
Adult	chr13	102255778	102256207	0101011	.A.N.TE	Adult_Merged-chr13-102256002-4	-88458	4922502H24Rik
Adult	chr13	102187945	102188246	1000000	G......	Adult_Merged-chr13-102188096-1	-20561	4922502H24Rik
Adult	chr13	102310306	102310607	0000100	....S..	Adult_Merged-chr13-102310457-1	-142922	4922502H24Rik
Adult	chr13	102197964	102198265	0000001	......E	Adult_Merged-chr13-102198115-1	-30580	4922502H24Rik
Adult	chr13	102249238	102249539	0000001	......E	Adult_Merged-chr13-102249389-1	-81854	4922502H24Rik
Adult	chr10	25435680	25435981	0000001	......E	Adult_Merged-chr10-25435831-1	121412	4930401C15Rik
Adult	chr10	25433839	25434140	0000100	....S..	Adult_Merged-chr10-25433990-1	123253	4930401C15Rik
Adult	chr10	25649349	25649650	0000001	......E	Adult_Merged-chr10-25649500-1	-92257	4930401C15Rik
Adult	chr10	25518665	25519043	1001001	G..N..E	Adult_Merged-chr10-25518843-3	38389	4930401C15Rik
Adult	chr13	31270891	31271192	0000001	......E	Adult_Merged-chr13-31271042-1	61913	4930401O12Rik
Adult	chr2	35240886	35241490	1101011	GA.N.TE	Adult_Merged-chr2-35241149-5	11506	4930402F06Rik
Adult	chr2	130669387	130669721	1001010	G..N.T.	Adult_Merged-chr2-130669552-3	-3673	4930402H24Rik
Adult	chr2	130665582	130665907	1000011	G....TE	Adult_Merged-chr2-130665745-3	136	4930402H24Rik
Adult	chr2	130653149	130653450	0001000	...N...	Adult_Merged-chr2-130653300-1	12123	4930402H24Rik
Adult	chr16	52759186	52759487	0001000	...N...	Adult_Merged-chr16-52759337-1	56520	4930404A05Rik
Adult	chr16	52689541	52689863	0001010	...N.T.	Adult_Merged-chr16-52689702-2	126155	4930404A05Rik
Adult	chr16	53130785	53131145	0001001	...N..E	Adult_Merged-chr16-53130965-2	-315108	4930404A05Rik
Adult	chr12	72727929	72728230	1000000	G......	Adult_Merged-chr12-72728080-1	86486	4930404H11Rik
Adult	chr12	72682028	72682329	0000100	....S..	Adult_Merged-chr12-72682179-1	40585	4930404H11Rik
Adult	chr12	72596030	72596331	0100000	.A.....	Adult_Merged-chr12-72596181-1	-45413	4930404H11Rik
Adult	chr12	72737318	72737619	0000001	......E	Adult_Merged-chr12-72737469-1	95875	4930404H11Rik
Adult	chr12	72717128	72717429	0000001	......E	Adult_Merged-chr12-72717279-1	75685	4930404H11Rik
Adult	chr10	80826176	80826477	0000010	.....T.	Adult_Merged-chr10-80826327-1	2238	4930404N11Rik
Adult	chr14	23632046	23632347	0000100	....S..	Adult_Merged-chr14-23632197-1	-270177	4930405A10Rik
Adult	chr14	23610145	23610446	0000100	....S..	Adult_Merged-chr14-23610296-1	-248276	4930405A10Rik
Adult	chr14	23225817	23226154	0001010	...N.T.	Adult_Merged-chr14-23225986-2	136034	4930405A10Rik
Adult	chr14	23485652	23485999	0001011	...N.TE	Adult_Merged-chr14-23485821-3	-123806	4930405A10Rik
Adult	chr14	23429062	23429363	0001000	...N...	Adult_Merged-chr14-23429213-1	-67193	4930405A10Rik
Adult	chr2	156543613	156543914	0000001	......E	Adult_Merged-chr2-156543764-1	2881	4930405A21Rik
Adult	chr2	156543110	156543468	0101011	.A.N.TE	Adult_Merged-chr2-156543285-4	3356	4930405A21Rik
Adult	chr2	156546447	156546834	1100101	GA..S.E	Adult_Merged-chr2-156546629-4	4	4930405A21Rik
Adult	chr2	156523024	156523325	0000100	....S..	Adult_Merged-chr2-156523175-1	23470	4930405A21Rik
Adult	chr11	90699519	90699873	1001001	G..N..E	Adult_Merged-chr11-90699692-3	33691	4930405D11Rik
Adult	chr10	19910245	19910572	0001001	...N..E	Adult_Merged-chr10-19910409-2	11251	4930405J17Rik
Adult	chr10	19905249	19905663	0101000	.A.N...	Adult_Merged-chr10-19905456-2	16204	4930405J17Rik
Adult	chr10	19904236	19904537	0000001	......E	Adult_Merged-chr10-19904387-1	17273	4930405J17Rik
Adult	chr5	46464490	46464835	0100001	.A....E	Adult_Merged-chr5-46464663-2	-141015	4930405L22Rik
Adult	chr5	47149217	47149518	0000001	......E	Adult_Merged-chr5-47149368-1	-825720	4930405L22Rik
Adult	chr5	46424389	46424690	0000001	......E	Adult_Merged-chr5-46424540-1	-100892	4930405L22Rik
Adult	chr17	63720203	63720617	0001001	...N..E	Adult_Merged-chr17-63720410-2	-58088	4930405O22Rik
Adult	chr17	63667185	63667516	0001001	...N..E	Adult_Merged-chr17-63667351-2	-5029	4930405O22Rik
Adult	chr17	63507984	63508308	0100100	.A..S..	Adult_Merged-chr17-63508146-2	154176	4930405O22Rik
Adult	chr17	63483101	63483402	0001000	...N...	Adult_Merged-chr17-63483252-1	179070	4930405O22Rik
Adult	chr17	63636741	63637042	0000001	......E	Adult_Merged-chr17-63636892-1	25430	4930405O22Rik
Adult	chr17	63589399	63589700	0000001	......E	Adult_Merged-chr17-63589550-1	72772	4930405O22Rik
Adult	chr3	100162995	100163296	0000001	......E	Adult_Merged-chr3-100163146-1	-67182	4930406D18Rik
Adult	chr4	107616691	107616992	1000000	G......	Adult_Merged-chr4-107616842-1	-9695	4930407G08Rik
Adult	chr10	65943831	65944132	0100000	.A.....	Adult_Merged-chr10-65943982-1	335938	4930407I19Rik
Adult	chr2	117693157	117693458	0000001	......E	Adult_Merged-chr2-117693308-1	45644	4930412B13Rik
Adult	chr2	117666244	117666545	1000000	G......	Adult_Merged-chr2-117666395-1	18731	4930412B13Rik
Adult	chr4	9698259	9698560	0000001	......E	Adult_Merged-chr4-9698410-1	678	4930412C18Rik
Adult	chr5	119444249	119444550	1000000	G......	Adult_Merged-chr5-119444400-1	42052	4930413E15Rik
Adult	chr5	119444655	119445042	0101001	.A.N..E	Adult_Merged-chr5-119444847-3	42501	4930413E15Rik
Adult	chr5	119431248	119431549	0000001	......E	Adult_Merged-chr5-119431399-1	29051	4930413E15Rik
Adult	chr5	119430664	119430965	0100000	.A.....	Adult_Merged-chr5-119430815-1	28467	4930413E15Rik
Adult	chr5	119413126	119413427	1000000	G......	Adult_Merged-chr5-119413277-1	10929	4930413E15Rik
Adult	chr5	119330771	119331072	1000000	G......	Adult_Merged-chr5-119330922-1	-71426	4930413E15Rik
Adult	chr5	119282724	119283125	0101001	.A.N..E	Adult_Merged-chr5-119282924-3	-119423	4930413E15Rik
Adult	chr5	119262433	119262734	0000001	......E	Adult_Merged-chr5-119262584-1	-139764	4930413E15Rik
Adult	chr5	119262891	119263256	1001010	G..N.T.	Adult_Merged-chr5-119263080-3	-139274	4930413E15Rik
Adult	chr5	119320776	119321077	0000100	....S..	Adult_Merged-chr5-119320927-1	-81421	4930413E15Rik
Adult	chr5	119441412	119441791	0001011	...N.TE	Adult_Merged-chr5-119441598-3	39254	4930413E15Rik
Adult	chr5	119401009	119401539	0100101	.A..S.E	Adult_Merged-chr5-119401291-3	-1074	4930413E15Rik
Adult	chr7	130088762	130089063	0000001	......E	Adult_Merged-chr7-130088913-1	25060	4930413G21Rik
Adult	chr7	130113061	130113645	1101111	GA.NSTE	Adult_Merged-chr7-130113347-6	620	4930413G21Rik
Adult	chr7	129964855	129965156	0100000	.A.....	Adult_Merged-chr7-129965006-1	148967	4930413G21Rik
Adult	chr19	45057198	45057592	0100100	.A..S..	Adult_Merged-chr19-45057395-2	1645	4930414N06Rik
Adult	chrX	87342728	87343029	0000100	....S..	Adult_Merged-chrX-87342879-1	-164688	4930415L06Rik
Adult	chrX	87223947	87224333	1001011	G..N.TE	Adult_Merged-chrX-87224142-4	-45949	4930415L06Rik
Adult	chr6	125221640	125221941	0001000	...N...	Adult_Merged-chr6-125221791-1	6248	4930417O13Rik
Adult	chr11	101811372	101811711	1100001	GA....E	Adult_Merged-chr11-101811547-3	-2193	4930417O22Rik
Adult	chr11	101814176	101814534	1100001	GA....E	Adult_Merged-chr11-101814346-3	620	4930417O22Rik
Adult	chr11	101807799	101808100	0000100	....S..	Adult_Merged-chr11-101807950-1	-5785	4930417O22Rik
Adult	chr6	135509639	135509940	0000001	......E	Adult_Merged-chr6-135509790-1	-99141	4930425L21Rik
Adult	chr2	18946446	18946747	0000001	......E	Adult_Merged-chr2-18946597-1	26651	4930426L09Rik
Adult	chr2	18959094	18959406	1000001	G.....E	Adult_Merged-chr2-18959250-2	39304	4930426L09Rik
Adult	chr2	18919685	18920331	1000101	G...S.E	Adult_Merged-chr2-18919980-3	62	4930426L09Rik
Adult	chr2	19018269	19018570	0000001	......E	Adult_Merged-chr2-19018420-1	98474	4930426L09Rik
Adult	chr12	114400280	114400581	1000000	G......	Adult_Merged-chr12-114400431-1	5799	4930427A07Rik
Adult	chr16	69608050	69608439	0100011	.A...TE	Adult_Merged-chr16-69608252-3	192381	4930428D20Rik
Adult	chr12	39320628	39320997	0101000	.A.N...	Adult_Merged-chr12-39320813-2	20295	4930428E07Rik
Adult	chr12	39319042	39319395	1000001	G.....E	Adult_Merged-chr12-39319219-2	21889	4930428E07Rik
Adult	chr12	39069157	39069468	0001001	...N..E	Adult_Merged-chr12-39069313-2	271795	4930428E07Rik
Adult	chr5	108129927	108130240	0000011	.....TE	Adult_Merged-chr5-108130084-2	2415	4930428O21Rik
Adult	chr5	108117208	108117509	0000001	......E	Adult_Merged-chr5-108117359-1	15140	4930428O21Rik
Adult	chr3	32233850	32234153	0001010	...N.T.	Adult_Merged-chr3-32234002-2	-30409	4930429B21Rik
Adult	chr3	32093015	32093316	0100000	.A.....	Adult_Merged-chr3-32093166-1	-171245	4930429B21Rik
Adult	chr3	32264006	32264307	0000100	....S..	Adult_Merged-chr3-32264157-1	-254	4930429B21Rik
Adult	chr3	32087502	32087803	0000001	......E	Adult_Merged-chr3-32087653-1	-176758	4930429B21Rik
Adult	chr3	32196379	32196680	0001000	...N...	Adult_Merged-chr3-32196530-1	-67881	4930429B21Rik
Adult	chr17	79850873	79851210	1000001	G.....E	Adult_Merged-chr17-79851042-2	26183	4930429F11Rik
Adult	chr17	79850560	79850861	0100000	.A.....	Adult_Merged-chr17-79850711-1	26514	4930429F11Rik
Adult	chr17	79871632	79871933	0000100	....S..	Adult_Merged-chr17-79871783-1	5442	4930429F11Rik
Adult	chr9	79733038	79733339	0100000	.A.....	Adult_Merged-chr9-79733189-1	91741	4930429F24Rik
Adult	chr10	100051736	100052037	0000100	....S..	Adult_Merged-chr10-100051887-1	6	4930430F08Rik
Adult	chr15	31034529	31034846	0101000	.A.N...	Adult_Merged-chr15-31034688-2	65807	4930430F21Rik
Adult	chr15	30630464	30630807	0001101	...NS.E	Adult_Merged-chr15-30630640-3	-338245	4930430F21Rik
Adult	chr15	30974782	30975083	0001000	...N...	Adult_Merged-chr15-30974933-1	6052	4930430F21Rik
Adult	chr15	30670504	30670805	0001000	...N...	Adult_Merged-chr15-30670655-1	-298226	4930430F21Rik
Adult	chr15	30916744	30917045	0000001	......E	Adult_Merged-chr15-30916895-1	-51986	4930430F21Rik
Adult	chr9	57234816	57235171	1001000	G..N...	Adult_Merged-chr9-57234994-2	-3883	4930430J02Rik
Adult	chr9	57236921	57237222	0001000	...N...	Adult_Merged-chr9-57237072-1	-1805	4930430J02Rik
Adult	chr9	57255308	57255725	1001000	G..N...	Adult_Merged-chr9-57255517-2	16640	4930430J02Rik
Adult	chr14	104349139	104349440	0100000	.A.....	Adult_Merged-chr14-104349290-1	77069	4930432J09Rik
Adult	chr14	104438105	104438406	0000001	......E	Adult_Merged-chr14-104438256-1	-11897	4930432J09Rik
Adult	chr14	104426414	104426715	0100000	.A.....	Adult_Merged-chr14-104426565-1	-206	4930432J09Rik
Adult	chr3	121387490	121387791	0000001	......E	Adult_Merged-chr3-121387641-1	13960	4930432M17Rik
Adult	chr3	18543564	18543968	0000101	....S.E	Adult_Merged-chr3-18543766-2	-163289	4930433B08Rik
Adult	chr3	18534755	18535056	1000000	G......	Adult_Merged-chr3-18534906-1	-154429	4930433B08Rik
Adult	chr14	72513870	72514171	0100000	.A.....	Adult_Merged-chr14-72514021-1	257505	4930434J06Rik
Adult	chr14	72516720	72517021	0000001	......E	Adult_Merged-chr14-72516871-1	260355	4930434J06Rik
Adult	chr14	72245457	72245758	0000001	......E	Adult_Merged-chr14-72245608-1	-10908	4930434J06Rik
Adult	chr14	72073859	72074160	0001000	...N...	Adult_Merged-chr14-72074010-1	-182506	4930434J06Rik
Adult	chr14	72060026	72060327	0001000	...N...	Adult_Merged-chr14-72060177-1	-196339	4930434J06Rik
Adult	chr14	72046993	72047294	1000000	G......	Adult_Merged-chr14-72047144-1	-209372	4930434J06Rik
Adult	chr14	72664796	72665097	0000010	.....T.	Adult_Merged-chr14-72664947-1	408431	4930434J06Rik
Adult	chr14	72068735	72069069	0001010	...N.T.	Adult_Merged-chr14-72068902-2	-187614	4930434J06Rik
Adult	chr14	72587415	72587716	0000001	......E	Adult_Merged-chr14-72587566-1	331050	4930434J06Rik
Adult	chr16	38821180	38821481	0000100	....S..	Adult_Merged-chr16-38821331-1	7531	4930435E12Rik
Adult	chr16	38863712	38864013	0000001	......E	Adult_Merged-chr16-38863863-1	-35001	4930435E12Rik
Adult	chr14	68163969	68164270	0000100	....S..	Adult_Merged-chr14-68164120-1	-147541	4930438E09Rik
Adult	chr14	68156160	68156461	0000010	.....T.	Adult_Merged-chr14-68156311-1	-139732	4930438E09Rik
Adult	chr14	68036955	68037256	0000100	....S..	Adult_Merged-chr14-68037106-1	-20527	4930438E09Rik
Adult	chr7	78375813	78376114	1000000	G......	Adult_Merged-chr7-78375964-1	-678617	4930441H08Rik
Adult	chr7	78556967	78557268	0000001	......E	Adult_Merged-chr7-78557118-1	-497463	4930441H08Rik
Adult	chr7	78850291	78850763	1100000	GA.....	Adult_Merged-chr7-78850527-2	-204054	4930441H08Rik
Adult	chr7	78374667	78374968	0000100	....S..	Adult_Merged-chr7-78374818-1	-679763	4930441H08Rik
Adult	chr7	78361713	78362014	0000001	......E	Adult_Merged-chr7-78361864-1	-692717	4930441H08Rik
Adult	chr7	78456364	78456665	0000100	....S..	Adult_Merged-chr7-78456515-1	-598066	4930441H08Rik
Adult	chr7	78847512	78847813	0100000	.A.....	Adult_Merged-chr7-78847663-1	-206918	4930441H08Rik
Adult	chr7	78726635	78726995	0100001	.A....E	Adult_Merged-chr7-78726815-2	-327766	4930441H08Rik
Adult	chr7	78676483	78676784	1000000	G......	Adult_Merged-chr7-78676634-1	-377947	4930441H08Rik
Adult	chr7	78825569	78825870	0100000	.A.....	Adult_Merged-chr7-78825720-1	-228861	4930441H08Rik
Adult	chr7	78556383	78556861	1000001	G.....E	Adult_Merged-chr7-78556622-2	-497959	4930441H08Rik
Adult	chr2	74247992	74248367	0001001	...N..E	Adult_Merged-chr2-74248180-2	-102406	4930441J16Rik
Adult	chr2	74220603	74220904	0000001	......E	Adult_Merged-chr2-74220754-1	-74980	4930441J16Rik
Adult	chr2	74039676	74039977	0000001	......E	Adult_Merged-chr2-74039827-1	105947	4930441J16Rik
Adult	chr2	74192700	74193140	0001001	...N..E	Adult_Merged-chr2-74192920-2	-47146	4930441J16Rik
Adult	chr2	73979175	73979476	0000100	....S..	Adult_Merged-chr2-73979326-1	166448	4930441J16Rik
Adult	chr2	84938876	84939177	0000100	....S..	Adult_Merged-chr2-84939027-1	-12409	4930443O20Rik
Adult	chr10	18536310	18536681	1001010	G..N.T.	Adult_Merged-chr10-18536500-3	15240	4930444F02Rik
Adult	chr10	18531571	18531910	0001001	...N..E	Adult_Merged-chr10-18531741-2	19995	4930444F02Rik
Adult	chr10	21756218	21756519	0001000	...N...	Adult_Merged-chr10-21756369-1	31516	4930444G20Rik
Adult	chr1	16083214	16083515	1000000	G......	Adult_Merged-chr1-16083365-1	41	4930444P10Rik
Adult	chr18	83025242	83025543	0000100	....S..	Adult_Merged-chr18-83025393-1	104	4930445N18Rik
Adult	chr18	83024810	83025222	1001000	G..N...	Adult_Merged-chr18-83025016-2	-273	4930445N18Rik
Adult	chr18	83048868	83049169	0000001	......E	Adult_Merged-chr18-83049019-1	23730	4930445N18Rik
Adult	chr15	37264786	37265087	0100000	.A.....	Adult_Merged-chr15-37264937-1	-90372	4930447A16Rik
Adult	chr15	37348632	37348933	0000010	.....T.	Adult_Merged-chr15-37348783-1	-6526	4930447A16Rik
Adult	chr15	37275134	37275435	0001000	...N...	Adult_Merged-chr15-37275285-1	-80024	4930447A16Rik
Adult	chr9	108039895	108040196	0000001	......E	Adult_Merged-chr9-108040046-1	860	4930447F24Rik
Adult	chr14	48556661	48556962	0000100	....S..	Adult_Merged-chr14-48556812-1	38273	4930447J18Rik
Adult	chr14	48531538	48531839	0001000	...N...	Adult_Merged-chr14-48531689-1	13150	4930447J18Rik
Adult	chr13	34197288	34197608	0001001	...N..E	Adult_Merged-chr13-34197448-2	7693	4930447K03Rik
Adult	chr13	34188252	34188738	0100001	.A....E	Adult_Merged-chr13-34188495-2	16646	4930447K03Rik
Adult	chr13	34201603	34201904	0000001	......E	Adult_Merged-chr13-34201754-1	3387	4930447K03Rik
Adult	chr3	122521293	122521594	0000010	.....T.	Adult_Merged-chr3-122521444-1	-16546	4930447N08Rik
Adult	chr13	18155502	18155933	1101000	GA.N...	Adult_Merged-chr13-18155716-3	36318	4930448F12Rik
Adult	chr1	41446997	41447298	0000001	......E	Adult_Merged-chr1-41447148-1	-209051	4930448I06Rik
Adult	chr1	41190742	41191182	0100011	.A...TE	Adult_Merged-chr1-41190972-3	47135	4930448I06Rik
Adult	chr1	41709474	41709775	0001000	...N...	Adult_Merged-chr1-41709625-1	-471528	4930448I06Rik
Adult	chr1	41612458	41612825	1001001	G..N..E	Adult_Merged-chr1-41612645-3	-374545	4930448I06Rik
Adult	chr1	41708751	41709052	0000001	......E	Adult_Merged-chr1-41708902-1	-470805	4930448I06Rik
Adult	chr1	41762638	41762939	0001000	...N...	Adult_Merged-chr1-41762789-1	-524692	4930448I06Rik
Adult	chr1	41488003	41488304	0001000	...N...	Adult_Merged-chr1-41488154-1	-250057	4930448I06Rik
Adult	chr4	10243126	10243427	0000001	......E	Adult_Merged-chr4-10243277-1	-398733	4930448K20Rik
Adult	chr4	10184703	10185004	0000010	.....T.	Adult_Merged-chr4-10184854-1	-340310	4930448K20Rik
Adult	chr4	10187536	10187837	0000001	......E	Adult_Merged-chr4-10187687-1	-343143	4930448K20Rik
Adult	chr14	105882617	105882918	0001000	...N...	Adult_Merged-chr14-105882768-1	-15237	4930449E01Rik
Adult	chr14	105879145	105879446	1000000	G......	Adult_Merged-chr14-105879296-1	-18709	4930449E01Rik
Adult	chr14	105874293	105874594	0000001	......E	Adult_Merged-chr14-105874444-1	-23561	4930449E01Rik
Adult	chr19	57380493	57380805	0100001	.A....E	Adult_Merged-chr19-57380649-2	32199	4930449E18Rik
[truncated: 54,408 more rows]
