# Supplementary material for: A reference map of murine cardiac transcription factor chromatin occupancy identifies dynamic and conserved enhancers
Source: Nat Commun. 2019 Oct 28;10:4907. doi: 10.1038/s41467-019-12812-3 (PMC6817842; doi:10.1038/s41467-019-12812-3)
Supplement: Supplementary file 7 — Supplementary Data 4 [file 41467_2019_12812_MOESM7_ESM.xlsx]

## Sheet: Fetal_Tead1_KO
Fetal Tead1 Knockout DEGs
Model: Tead1fl/fl x SM22a-Cre
Sample: Cre-recombined cells from heart and dorsal aorta and E13.5
Platform: RNA-seq, n=2, abs(FC)>2
gene	log2FoldChange	control2	control3	KO2	KO3
Tnnt1	-2.70291	898.766	668	105.175	135.414
Myh7	-1.66678	9002.46	11822	3155.24	3403.73
Myl2	-2.03055	9766.94	10037	3043.31	1803.91
Mb	-2.46322	374.309	313	68.5082	56.1002
Actn2	-1.36134	3122.42	4303	1510.08	1380.26
mt-Ts1	-1.4699	16509.8	11691	6266.09	3914.44
Mhrt	-2.88956	141.688	159	15.4385	25.1483
Prox1	-1.28961	973.839	972	434.207	361.749
Actc1	-1.24698	26728.2	39491	15501.2	12399.1
Cryab	-1.38565	1134.56	1283	551.925	373.356
Nebl	-1.18253	1023.54	1031	461.224	443.965
Myom1	-1.22049	1217.03	1601	612.714	596.79
Nexn	-1.22561	1690.74	1947	659.03	896.635
Myocd	-1.23548	2324.1	3504	1089.38	1386.06
Myl3	-1.18167	1723.52	1528	857.8	575.51
Smpx	-1.94381	243.195	188	66.5784	45.4605
mt-Rnr2	-1.30974	2208.85	1314	802.801	618.069
Snap91	-1.52893	537.145	508	234.472	127.676
Ednrb	-1.02634	972.782	879	462.189	446.867
Hspb7	-1.19955	2252.2	3495	1458.94	1043.66
Sh3bgr	-1.25776	690.463	896	390.786	272.763
Xirp1	-1.23406	525.514	708	288.506	236.008
Synpo2l	-1.28044	860.7	1023	490.172	285.337
Myoz2	-1.7865	173.409	223	66.5784	48.3622
Sparcl1	-1.17763	1633.64	2748	843.327	1093.95
Trim55	-1.20432	415.547	497	191.051	205.056
Ldb3	-1.10973	850.126	1159	525.873	405.275
Lmod2	-1.47174	364.793	436	187.191	101.561
mt-Rnr1	-1.17089	3070.61	1734	1215.78	917.915
Adprhl1	-1.64788	177.638	249	76.2275	59.9691
Pln	-1.56851	290.777	245	114.824	65.7726
Aldh1b1	-1.68192	195.614	164	62.7188	49.3294
Mybpc3	-1.01799	1291.05	1670	863.59	598.724
Gm17428	-2.30035	79.3028	149	17.3683	29.0173
Aldh1a7	-2.18753	97.2782	92	16.4034	25.1483
mt-Atp6	-1.31938	1058.43	492	357.015	264.058
Mlip	-1.04216	651.341	866	439.996	296.944
Pde5a	-1.05892	1711.88	2566	760.345	1293.21
Slitrk5	-1.2155	257.999	258	109.034	113.168
Tmem252	-1.11731	392.285	331	149.56	183.776
Tnni3	-1.13605	432.465	512	264.384	165.399
Klhl31	-1.18917	290.777	427	171.753	143.152
Myh7b	-1.54473	158.606	174	45.3505	68.6743
Trdn	-1.24849	265.4	219	110.964	92.8554
Hspa4l	-1.13041	338.359	273	146.665	132.512
Popdc3	-1.81204	103.622	154	46.3154	27.0828
Itga11	-1.06814	366.908	324	148.595	180.875
Slitrk6	-1.23219	346.818	298	102.28	172.169
Bmp7	-1.01138	835.323	1419	632.012	486.524
Popdc2	-1.04227	380.654	566	239.296	220.532
Map3k7cl	-1.0599	932.601	516	346.401	348.208
Alpk3	-1.12698	270.687	362	160.174	129.611
Cldn18	-3.99568	58.1554	19	1.92981	2.90173
Nrap	-1.03146	308.752	394	183.332	160.563
Cldn6	-1.90392	95.1634	82	27.9822	19.3449
Adh1	-1.70843	227.335	95	42.4558	56.1002
Lmod3	-1.18545	223.105	236	116.753	85.1175
Chchd10	-1.31239	163.893	215	86.8414	65.7726
Lrrn3	-1.27867	190.327	166	76.2275	70.6088
Jph4	-1.9036	66.6144	132	28.9471	24.1811
Gli1	-1.13491	222.048	287	104.21	127.676
Mal2	-2.00893	68.7291	79	17.3683	19.3449
Olfr78	-3.72987	14.8032	62	2.89471	2.90173
Ddc	-1.18977	196.671	189	87.8063	81.2485
Rhag	-3.9282	80.3602	8	2.89471	2.90173
Gm13340	-1.39665	433.522	205	159.209	83.183
Bves	-1.00735	284.433	300	163.069	127.676
3425401B19Rik	-1.23619	157.548	211	74.2977	82.2157
Irx3	-1.34904	166.007	127	51.1399	63.8381
Myo5c	-1.83339	111.024	106	13.5087	47.395
Trac	-1.06933	208.302	179	91.6659	92.8554
Foxa1	-1.70908	113.139	86	17.3683	43.526
Gm45714	-1.31825	302.408	134	74.2977	100.593
Ambp	-7.96531	14.8032	74	0	0
Pgam2	-1.04744	247.425	439	192.981	139.283
Tcea3	-1.14189	159.663	158	68.5082	75.445
Colec10	-2.82512	20.0901	62	2.89471	8.7052
Cxxc4	-1.0383	200.901	295	99.3852	142.185
Gm43841	-1.3858	216.761	104	77.1924	45.4605
Stra6	-1.05174	213.589	387	121.578	168.3
Lpar3	-1.01041	215.704	397	146.665	157.661
Itih2	-2.98335	64.4996	12	5.78943	3.86898
Ngf	-1.28745	133.229	98	43.4207	51.2639
Nup62cl	-3.36131	5.28686	74	5.78943	1.93449
Ifnlr1	-1.82202	58.1554	58	13.5087	19.3449
Tnni3k	-1.69818	77.1881	67	29.912	14.5087
AC154734.1	-2.40304	86.7044	31	2.89471	19.3449
mt-Tv	-1.67931	101.508	81	43.4207	13.5414
Gm4076	-1.58444	133.229	61	41.4909	23.2139
Eif2s3y	-6.21751	7.4016	280	2.89471	0.967244
Mlf1	-1.05667	197.728	160	104.21	67.7071
Lama1	-1.04246	160.72	233	118.683	72.5433
Kcnb2	-1.23979	99.3929	213	52.1048	80.2813
Steap3	-1.41834	98.3355	67	34.7366	27.0828
Des	-1.51133	2072.45	4407	1222.53	1050.43
Cox7a1	-1.02632	187.155	167	109.034	64.8054
Gm29216	-1.84063	95.1634	33	20.263	15.4759
Upp1	-2.10031	32.7785	50	12.5438	6.77071
AC122273.2	-1.05812	160.72	125	77.1924	59.9691
Hsd11b2	-1.4896	75.0734	66	29.912	20.3121
Klhl41	-1.6242	58.1554	58	17.3683	20.3121
Tmem182	-1.80274	44.4096	60	19.2981	10.6397
Fst	-1.60142	89.8766	48	27.0173	18.3776
Zfp536	-1.09187	109.967	211	79.1222	71.5761
Grin2c	-2.1981	17.9753	75	8.68414	11.6069
Afp	-7.80842	212.532	4	0.964905	0
Pitx1	-6.31204	3.17211	304	0.964905	2.90173
Pamr1	-1.27825	72.9586	105	40.526	32.8863
Epcam	-1.12176	114.196	117	64.6486	41.5915
Hlx	-1.19318	87.7618	111	36.6664	50.2967
Alb	-5.68179	242.138	6	0.964905	3.86898
Tnnt2	-1.2131	7968.35	11791	5311.8	3211.25
Rtn4r	-1.15499	106.794	104	56.9294	37.7225
Phex	-1.3035	117.368	64	39.5611	33.8535
mt-Tt	-1.57947	100.45	44	32.8068	15.4759
Fbxl22	-1.12302	120.54	178	94.5606	42.5587
Mettl24	-2.1042	28.549	42	11.5789	4.83622
Tfcp2l1	-1.40979	140.63	75	61.7539	19.3449
Dio2	-1.54655	45.467	73	15.4385	25.1483
Adamts16	-1.29103	76.1307	160	66.5784	29.9846
Kcng2	-1.05875	97.2782	120	49.2101	55.1329
Clic5	-1.09898	119.483	104	65.6135	38.6898
Nrxn3	-1.04354	101.508	183	79.1222	59.0019
Slc14a1	-1.30132	138.516	76	25.0875	61.9036
Lrfn5	-1.5753	43.3522	66	13.5087	23.2139
Gm13341	-1.72921	975.954	433	271.138	153.792
Hcn1	-1.03034	121.598	263	72.3678	116.069
Gm45768	-1.64572	31.7211	80	16.4034	19.3449
Hemgn	-1.7332	112.081	23	19.2981	21.2794
mt-Tc	-1.23182	185.04	67	64.6486	42.5587
mt-Nd3	-1.88835	91.9913	19	19.2981	10.6397
Klf14	-1.35473	56.0407	208	67.5433	35.788
Lhfpl1	-2.06255	49.6964	19	7.71924	8.7052
mt-Tr	-1.6163	67.6718	39	24.1226	10.6397
Muc4	-2.01101	28.549	61	2.89471	19.3449
Six1	-1.05021	89.8766	138	66.5784	43.526
A830018L16Rik	-1.46652	37.008	83	21.2279	22.2466
Aldh1a1	-1.22054	76.1307	68	26.0524	35.788
Pklr	-2.22733	54.9833	13	3.85962	10.6397
Ptrhd1	-1.2668	84.5897	55	26.0524	31.9191
Irx4	-1.08939	76.1307	117	38.5962	52.2312
mt-Nd4	-1.61017	205473	101034	66345.9	34052.8
Gabra4	-1.28692	59.2128	61	25.0875	24.1811
Ephb1	-1.22679	53.9259	181	45.3505	55.1329
Dlx5	-1.39282	166.007	55	19.2981	64.8054
Grid2	-1.20789	89.8766	62	24.1226	41.5915
AC156636.2	-1.20669	65.557	66	27.9822	29.0173
1700040L02Rik	-1.57598	41.2375	48	20.263	9.67244
Gm11407	-1.8503	66.6144	24	20.263	4.83622
Fbxo40	-1.1155	106.794	65	34.7366	44.4932
Rec8	-1.4149	53.9259	44	17.3683	19.3449
Grb14	-1.04759	122.655	97	72.3678	33.8535
Tmem56	-2.07457	61.3275	12	12.5438	4.83622
Rbp4	-1.49519	53.9259	36	17.3683	14.5087
Car2	-1.55385	114.196	25	17.3683	29.9846
Esrp1	-1.31521	59.2128	49	22.1928	21.2794
mt-Cytb	-1.46857	336310	168241	118362	63952.2
Nkx6-1	-1.39903	41.2375	53	15.4385	20.3121
Sall4	-1.66994	32.7785	41	6.75433	16.4431
mt-Co1	-1.31386	240246	136171	98722.3	52688.7
Mylk	-1.01707	3362.44	5094	1576.65	2601.89
Gabra3	-1.0032	90.9339	95	33.7717	59.0019
Epb42	-1.45981	44.4096	38	13.5087	16.4431
AC153566.1	-1.29361	47.5817	66	30.8769	15.4759
Cdh16	-1.6454	47.5817	25	15.4385	7.73795
Adra1a	-1.38175	38.0654	50	17.3683	16.4431
Elmod1	-1.19164	45.467	78	26.0524	28.0501
Podn	-1.33389	44.4096	53	13.5087	25.1483
Grik4	-1.18259	49.6964	73	32.8068	21.2794
Bmp10	-1.19704	49.6964	61	26.0524	22.2466
mt-Te	-2.4186	908.282	248	167.893	48.3622
mt-Nd1	-1.60255	281732	121478	89432.2	43342.2
Esr1	-1.33025	45.467	42	16.4034	18.3776
mt-Nd2	-1.7286	165359	63333	47053.6	21952.6
Pitx2	-1.92701	96.2208	330	38.5962	73.5106
Gm18066	-1.45098	35.9506	38	12.5438	14.5087
Cldn3	-1.16903	46.5243	88	38.5962	21.2794
Cftr	-1.65245	32.7785	34	16.4034	4.83622
Pianp	-1.02685	69.7865	70	27.0173	41.5915
Ppp2r2b	-1.26246	35.9506	59	18.3332	21.2794
Cckar	-1.03947	75.0734	64	25.0875	42.5587
Dcaf12l1	-1.41854	61.3275	24	17.3683	14.5087
Gm19569	-1.51741	29.6064	34	8.68414	13.5414
Kif9	-1.55364	28.549	31	9.64905	10.6397
Abca8a	-1.05927	116.311	51	28.9471	51.2639
Gm43422	-1.51061	32.7785	36	17.3683	6.77071
Uty	-2.12781	43.3522	231	33.7717	29.0173
mt-Co3	-1.44578	3480.87	1339	1111.57	657.726
Matk	-1.02867	52.8686	83	39.5611	27.0828
Nxpe2	-1.78917	65.557	8	13.5087	7.73795
Hopx	-1.21835	63.4423	40	29.912	14.5087
Ajap1	-1.55532	29.6064	30	13.5087	6.77071
Lsmem1	-1.33034	43.3522	32	14.4736	15.4759
Adgrd1	-1.2147	60.2702	34	18.3332	22.2466
Gbgt1	-1.19491	45.467	43	21.2279	17.4104
Hoxa13	-9.15759	0	203	0	0
Acyp2	-1.44434	26.4343	34	12.5438	9.67244
Kdm5d	-2.41124	57.098	436	60.789	31.9191
6720427I07Rik	-1.22191	64.4996	28	21.2279	18.3776
Myh11	-1.10911	2190.87	4415	1151.13	1911.27
mt-Nd5	-1.54932	540606	231240	187323	76392.9
Col6a5	-1.571	33.8359	35	20.263	2.90173
Vwa2	-1.33135	34.8933	38	20.263	8.7052
mt-Nd6	-1.82737	41937.5	13676	11485.3	4185.27
Trim71	-1.1887	57.098	42	31.8419	11.6069
Gm10925	-1.30427	69.7865	21	20.263	16.4431
Cxcl14	-1.2805	40.1801	77	40.526	7.73795
Nell1	-1.22382	66.6144	26	24.1226	15.4759
Tmem132d	-1.29954	71.9012	21	13.5087	24.1811
Olfr77	-1.16464	39.1227	41	18.3332	17.4104
Pex5l	-1.2316	45.467	34	10.614	23.2139
Ccdc69	-1.01982	48.6391	63	19.2981	35.788
Gm26070	-1.16845	39.1227	52	28.9471	11.6069
Fam107a	-1.18859	33.8359	41	17.3683	15.4759
Gna14	-1.14345	81.4176	34	14.4736	37.7225
Adrb3	-1.36377	15.8606	81	11.5789	26.1156
mt-Atp8	-1.70997	8825.88	2018	2072.61	1241.94
Calml4	-1.09685	53.9259	35	19.2981	22.2466
Gpbar1	-1.22634	23.2622	58	17.3683	17.4104
Ispd	-1.19947	37.008	34	15.4385	15.4759
Hmgcll1	-1.14493	34.8933	42	14.4736	20.3121
Syt13	-1.02013	48.6391	61	37.6313	16.4431
Cited1	-1.51729	426.121	309	202.63	54.1657
Fendrr	-1.87807	169.179	339	23.1577	115.102
Tnfsf13b	-1.24541	25.3769	41	11.5789	16.4431
Mid1	-2.06462	702.095	5258	796.046	628.709
Mamdc2	-1.24426	30.6638	38	7.71924	21.2794
Tnmd	-1.08917	40.1801	40	13.5087	24.1811
Igfbpl1	-1.05131	38.0654	42	20.263	18.3776
Gm42484	-1.27762	48.6391	24	23.1577	6.77071
Ccdc85a	-1.20638	25.3769	37	13.5087	13.5414
Hpse2	-1.37893	14.8032	58	5.78943	22.2466
Ptprq	-1.2215	33.8359	27	16.4034	9.67244
mt-Tp	-1.72665	261.171	49	52.1048	41.5915
Ptprv	-1.11271	38.0654	33	12.5438	20.3121
Entpd3	-1.30132	41.2375	16	8.68414	14.5087
Chgb	-1.55339	246.368	156	111.929	25.1483
Klhl34	-1.00917	31.7211	46	20.263	18.3776
Egr4	-1.35094	28.549	33	21.2279	2.90173
Mpo	-1.37701	894.536	237	248.945	186.678
Foxf1	-1.51203	301.351	716	80.0871	276.632
Optc	-1.08465	29.6064	40	21.2279	11.6069
Kcna1	-1.1117	29.6064	33	17.3683	11.6069
Gm43185	-1.05837	46.5243	28	13.5087	22.2466
Cfap126	-1.05041	57.098	27	27.9822	12.5742
Gm42480	-1.17483	31.7211	25	15.4385	9.67244
A730046J19Rik	-1.14915	38.0654	22	9.64905	17.4104
Rsph3b	-1.05544	22.2048	52	14.4736	21.2794
Tuba8	-1.09217	30.6638	27	18.3332	8.7052
Lmo2	-1.10499	91.9913	10	21.2279	26.1156
Nkapl	-1.06013	25.3769	31	14.4736	12.5742
Gm14168	-1.00237	32.7785	33	22.1928	10.6397
Avil	-1.16242	42.2949	14	16.4034	8.7052
Emx2os	-1.05755	44.4096	18	18.3332	11.6069
Gstm6	-1.08293	45.467	16	19.2981	9.67244
Tbx4	-1.68316	422.949	490	30.8769	253.418
Gm43130	-1.01136	44.4096	18	15.4385	15.4759
Ermap	-2.16042	122.655	7	9.64905	19.3449
Hoxa10	-1.07284	41.2375	111	67.5433	4.83622
Nkx2-1	-1.28855	105.737	121	13.5087	79.314
Hoxc11	-2.80175	8.45897	79	12.5438	0
Spp1	-1.0166	0	82	36.6664	3.86898
Emx2	-1.20089	86.7044	42	51.1399	4.83622
Nkx2-3	-2.34167	16.9179	86	0.964905	19.3449
Hoxd10	-1.11183	62.3849	69	59.8241	0.967244
mt-Tl1	-1.40495	326.728	113	136.052	29.9846
mt-Tm	-1.04979	181.868	60	94.5606	22.2466
Ddx3y	-5.88931	0	172	0	2.90173
Kcng1	-1.2745	16.9179	156	30.8769	40.6243
Spon2	1.5965	511.768	543	1567.01	1623.04
Tnc	1.18789	4335.22	4749	10789.6	9906.51
Cemip	1.88547	107.852	137	401.4	503.934
Thbs1	1.06044	7063.24	9112	17933.7	15801.9
Gm23935	1.20487	2571.53	3346	5690.04	7951.71
Apoe	1.19728	481.104	674	1406.83	1242.91
Neat1	1.33178	309.81	277	878.063	598.724
P4ha1	1.38657	425.063	528	893.502	1598.85
Hist1h2bb	1.03818	819.463	1047	1732.97	2100.85
Mstn	1.56931	95.1634	128	289.471	373.356
Adamtsl2	1.66365	85.6471	97	212.279	366.586
Slc16a3	1.27045	295.007	353	574.118	989.491
Stc2	1.70486	64.4996	114	221.928	360.782
Pkhd1l1	1.07775	193.499	211	442.891	411.079
Bhlhe40	1.00645	431.407	621	921.484	1193.58
Megf6	1.02481	212.532	255	443.856	507.803
Ptx3	1.3757	104.68	82	204.56	279.534
Hist1h2bg	1.16593	190.327	132	361.839	360.782
Adcyap1r1	1.06555	210.417	189	364.734	471.048
Tnfsf18	4.65848	0	3	45.3505	31.9191
Stab1	1.08233	211.474	240	573.153	383.029
AC153517.1	1.68129	52.8686	52	114.824	221.499
Tmem178	1.19359	135.344	122	247.016	341.437
Nr1h4	2.24679	12.6885	18	59.8241	86.0847
Edn1	1.12918	137.458	125	239.296	334.666
Tnfrsf1b	1.58686	46.5243	33	134.122	104.462
Fmo2	1.1769	137.458	110	347.366	211.826
Dusp4	1.36813	48.6391	68	148.595	152.825
Gm22058	2.17588	16.9179	12	47.2803	83.183
Oplah	1.1487	79.3028	137	222.893	257.287
Shox2	1.33469	43.3522	71	143.771	145.087
S100a8	3.57161	6.34423	0	18.3332	56.1002
Sprr1a	2.10143	12.6885	17	42.4558	85.1175
Cx3cr1	1.24678	86.7044	64	220.963	136.381
Fam131b	1.65538	21.1474	30	76.2275	85.1175
Ptprn	1.76951	29.6064	15	73.3327	78.3468
P2ry2	1.47613	31.7211	37	89.7361	101.561
Hs3st1	1.0987	70.8439	104	185.262	189.58
Slc16a6	1.10988	124.77	101	173.683	313.387
Dock2	1.16477	156.491	127	446.751	188.613
Fads6	1.15939	56.0407	62	128.332	135.414
Lyz2	1.26196	63.4423	51	172.718	101.561
Fmnl1	1.17979	79.3028	92	267.279	120.906
Adm	2.07314	8.45897	22	28.9471	99.6261
Tcf24	1.05573	79.3028	170	210.349	308.551
Scarna2	1.03695	86.7044	157	186.227	314.354
Epha1	1.0273	69.7865	96	140.876	197.318
Rn7sk	1.33385	8661.99	6293	13561.7	24135.6
Gpr39	1.49198	27.4917	22	81.052	58.0346
Gipr	1.5492	46.5243	20	55.9645	138.316
Itgal	1.12496	83.5323	90	268.243	110.266
Snx32	1.37138	27.4917	30	67.5433	81.2485
Etv4	1.02739	69.7865	62	151.49	117.037
Il27ra	1.41803	23.2622	32	59.8241	88.0192
Gm44433	1.53077	28.549	17	77.1924	54.1657
Ncf1	1.06599	65.557	54	147.63	102.528
Gdf6	1.11314	52.8686	45	93.5957	118.004
Grm4	1.77819	11.6311	19	74.2977	30.9518
Nt5e	1.1335	42.2949	44	95.5256	93.8227
Hspa1b	3.92763	7.4016	5	14.4736	174.104
Tyrobp	1.02015	117.368	87	287.542	126.709
Ciart	1.60395	16.9179	25	35.7015	91.8882
Hist1h2bm	1.1654	34.8933	46	98.4203	83.183
Gm45153	1.08079	50.7538	47	113.859	92.8554
Nrxn1	1.01933	58.1554	61	101.315	140.25
Myh3	1.69389	15.8606	22	93.5957	29.0173
Gm17230	1.96306	11.6311	7	28.9471	43.526
Ptcra	1.44722	20.0901	21	55.9645	56.1002
Slc22a3	1.25137	80.3602	33	187.191	82.2157
Vegfa	1.28299	775.053	922	1352.8	2776.96
C1qc	1.51571	14.8032	28	81.052	41.5915
Gm23624	1.69133	13.7458	12	33.7717	49.3294
S100a3	1.56912	17.9753	13	39.5611	52.2312
Col7a1	1.43609	15.8606	23	53.0698	52.2312
Sgsm1	1.22284	29.6064	30	61.7539	77.3795
C5ar1	1.31824	30.6638	44	141.841	44.4932
Gm26742	1.21138	37.008	24	59.8241	81.2485
Cyp26a1	2.03665	3.17211	13	20.263	46.4277
Tm7sf2	1.05424	49.6964	36	77.1924	100.593
Pglyrp2	1.58316	16.9179	15	69.4731	26.1156
Nup210l	1.24996	25.3769	25	53.0698	66.7398
Hexb	1.14039	38.0654	26	70.438	70.6088
C230034O21Rik	1.08347	38.0654	34	67.5433	85.1175
Fcrls	1.50758	19.0327	19	82.0169	26.1156
Stub1	1.11082	29.6064	37	66.5784	77.3795
Gm37626	1.78461	9.51634	9	24.1226	39.657
Ngp	5.37035	1.05737	2	0.964905	125.742
Hist1h2bp	1.27742	23.2622	21	44.3856	62.8709
Lamc3	1.2897	24.3195	18	60.789	42.5587
Scarna17	1.49673	12.6885	14	41.4909	33.8535
Plac1	1.14302	20.0901	48	67.5433	83.183
Ccdc189	1.40308	13.7458	18	43.4207	40.6243
Zbtb16	1.03769	54.9833	71	193.946	64.8054
Gm45464	1.36637	14.8032	20	51.1399	38.6898
Ch25h	1.66645	8.45897	11	26.0524	35.788
Fcgr3	1.03772	49.6964	43	132.192	58.0346
Gm43256	1.31368	31.7211	15	78.1573	37.7225
Ces2g	1.2151	34.8933	16	54.9996	62.8709
Gm44435	1.22626	37.008	18	85.8765	42.5587
Carmil2	1.77108	6.34423	12	48.2452	14.5087
AW011738	1.10144	32.7785	24	70.438	51.2639
Ddit4	1.94202	144.86	145	203.595	910.177
Gm37644	1.23685	27.4917	14	50.175	47.395
Trpa1	1.08086	26.4343	27	53.0698	59.9691
Poln	1.62894	13.7458	6	22.1928	38.6898
Hist1h2bh	1.00452	35.9506	31	79.1222	55.1329
AC162467.4	1.00076	30.6638	34	71.4029	58.0346
Fam169b	1.28923	29.6064	32	127.367	23.2139
Clnk	1.7519	5.28686	15	56.9294	11.6069
Adrb1	1.00314	29.6064	34	52.1048	75.445
Neil2	1.50429	7.4016	14	29.912	30.9518
Cacna2d2	1.17251	179.753	413	549.996	786.369
Cd83	1.02295	42.2949	22	72.3678	58.0346
Znhit2	1.25119	12.6885	29	68.5082	30.9518
Tespa1	1.26956	14.8032	22	62.7188	26.1156
Muc2	1.08253	23.2622	26	39.5611	64.8054
Macc1	1.455	8.45897	13	28.9471	29.9846
Plxna4os2	1.3905	12.6885	12	39.5611	25.1483
Psmb8	1.00133	42.2949	57	154.385	44.4932
Gm10941	1.54273	10.5737	10	15.4385	44.4932
Gm20544	1.23561	14.8032	18	31.8419	45.4605
Ctss	1.2461	19.0327	16	56.9294	26.1156
Rpph1	2.28548	776.111	1338	1216.74	9090.16
Scg2	1.31828	9.51634	16	36.6664	27.0828
Panct2	1.3198	14.8032	10	32.8068	29.0173
Ache	1.03621	21.1474	32	72.3678	36.7553
Traf3ip3	1.08151	21.1474	29	75.2626	30.9518
Gm42895	1.3574	14.8032	9	23.1577	37.7225
Pcdh20	1.17307	17.9753	18	54.0347	27.0828
Tlr2	1.30434	11.6311	13	32.8068	28.0501
Sell	1.58812	15.8606	14	84.9116	4.83622
Tnnt3	1.2355	12.6885	16	42.4558	25.1483
Gm42946	1.30161	12.6885	12	38.5962	22.2466
Gm45191	1.10219	15.8606	21	43.4207	35.788
S100a9	3.50662	28.549	1	27.0173	308.551
Ncf4	1.53972	19.0327	2	38.5962	22.2466
Gpr132	1.17937	9.51634	33	69.4731	27.0828
Ly9	1.25046	14.8032	10	31.8419	27.0828
Fcgr1	1.18265	16.9179	15	51.1399	21.2794
Ccl2	1.04138	34.8933	21	86.8414	28.0501
Pcdhb11	1.27604	13.7458	13	17.3683	47.395
Gm37758	1.23746	15.8606	10	25.0875	35.788
Rgs1	1.10947	16.9179	30	78.1573	23.2139
AC153729.3	1.20908	9.51634	18	34.7366	29.0173
Abcb9	1.25925	6.34423	21	36.6664	29.0173
Txk	1.08644	24.3195	37	109.034	21.2794
Gm5577	1.20496	15.8606	11	25.0875	36.7553
Tnfrsf9	1.44452	5.28686	23	66.5784	10.6397
Gm43010	1.13034	16.9179	14	27.9822	39.657
Gm12786	1.07225	16.9179	23	57.8943	26.1156
Il17rb	1.24632	19.0327	18	75.2626	12.5742
Ggt7	1.12196	20.0901	19	20.263	64.8054
Ptprcap	1.27684	12.6885	14	50.175	14.5087
Tlr4	1.2138	7.4016	20	34.7366	29.0173
Cnmd	1.0146	23.2622	16	36.6664	42.5587
Gm15647	1.05767	28.549	11	47.2803	34.8208
Gm38292	1.11947	12.6885	29	69.4731	21.2794
Gm44017	1.1997	11.6311	14	38.5962	20.3121
Itgb2	1.02006	17.9753	22	54.0347	27.0828
Nkg7	1.0385	26.4343	22	78.1573	21.2794
Gpnmb	1.0045	19.0327	30	72.3678	26.1156
8430408G22Rik	1.20518	15.8606	11	17.3683	44.4932
Gcnt7	1.03626	13.7458	22	34.7366	38.6898
AC159297.4	1.07307	15.8606	14	30.8769	31.9191
Fgfr4	1.09594	17.9753	11	29.912	31.9191
Baalc	1.07741	15.8606	13	31.8419	29.0173
Gm8174	1.20965	12.6885	19	62.7188	10.6397
Gm44096	1.07504	22.2048	15	17.3683	60.9364
Gm24447	1.40942	132.171	36	138.946	307.584
Cpa3	1.04229	30.6638	34	119.648	13.5414
Gm42571	1.14688	21.1474	6	27.0173	32.8863
Cd244	1.16983	10.5737	16	46.3154	13.5414
Gm11199	1.11079	21.1474	8	41.4909	21.2794
Cfi	1.06021	14.8032	13	35.7015	22.2466
Ankrd37	1.17405	12.6885	16	10.614	54.1657
Cd163l1	3.15266	2.11474	11	115.789	0.967244
Icos	1.29342	10.5737	15	57.8943	4.83622
Axdnd1	1.00952	14.8032	14	23.1577	34.8208
Adgrg5	1.04802	10.5737	43	93.5957	17.4104
Ndrg1	1.02319	242.138	330	292.366	870.52
Gm37321	1.00948	15.8606	12	27.0173	29.0173
Hspa1a	1.86822	42.2949	25	21.2279	224.401
Cd3g	1.11555	3.17211	36	83.9467	0.967244
Pax2	1.17832	98.3355	33	294.296	2.90173
Prss16	1.14634	10.5737	16	56.9294	1.93449
Chga	1.00059	37.008	58	179.472	10.6397
Gzma	1.69436	21.1474	164	569.294	29.9846
Cxcl2	1.49828	9.51634	12	60.789	0
Krt5	1.02613	24.3195	16	73.3327	8.7052
8030451A03Rik	1.0085	15.8606	12	41.4909	14.5087
Trbc1	1.26558	53.9259	99	332.892	34.8208
Trbc2	1.10682	106.794	146	427.453	117.037
Tcrg-C4	2.26172	2.11474	20	104.21	1.93449
Rmrp	1.50038	77.1881	217	150.525	681.907
Gm37125	1.00048	7.4016	21	46.3154	10.6397

## Sheet: Adult_Tead1_KO
Adult Tead1 Knockout DEGs
Model: Tead1fl/fl x CAGGC-CreER; Tam at 10 wks; RNA at 12 wks.
Sample: heart
Platform: RNA-seq, n=3, Deseq2
gene	log2FoldChange	padj	Adult_KO_3	Adult_KO_2	Adult_KO_1	Adult_CTL_3	Adult_CTL_2	Adult_CTL_1
Nppb	-3.77023	7.11956e-115	306.897	303.906	406.021	5189.3	4367.85	4368.07
Ces1d	-3.4688	1.38287e-103	146.841	182.728	197.743	2080	1884.74	1925.5
Fkbp4	-2.64671	5.28164e-99	910.412	971.344	921.448	5958.84	5395.31	6206.75
Pla2g5	-4.49086	7.70093e-83	42.5838	48.0863	25.9335	918.391	829.212	828.66
Fbxl22	-3.44858	6.89732e-72	177.677	172.149	140.203	1505.03	1676.53	2143.52
Mylk4	-6.27211	3.43609e-70	23.4945	11.5407	7.29379	731.6	1326.2	968.539
Adprhl1	-3.02136	1.72726e-56	1346.53	1177.15	838.785	9382.38	7853.98	10020.1
Lrrc15	-6.02793	4.2567e-56	14.6841	6.73209	3.24168	462.114	506.037	455.329
Scn4b	-4.20292	1.1945e-52	123.346	243.317	94.0088	2916.67	2713.95	2865.1
Plxnb1	-2.34448	4.67727e-52	209.982	239.47	222.055	1147.02	1063.67	1207.78
Kcnip2	-4.20579	2.67981e-51	92.5096	221.197	97.2505	2748.36	2604.41	2267
Epha4	-3.36232	4.15606e-50	356.823	172.149	293.372	2768.79	2789.09	2860.28
Slc36a2	-4.41831	3.20222e-47	17.6209	16.3494	12.1563	319.102	301.449	343.426
Rxrg	-2.17235	7.54077e-44	290.744	363.533	293.372	1475.85	1362.41	1440.27
Cavin4	-2.29364	9.23092e-44	395.001	502.021	367.931	2198.69	1926.38	2079.85
P2ry1	-2.30113	7.68199e-43	201.172	165.417	159.653	833.751	879.907	860.495
Dhrs7c	-3.4231	1.21809e-42	74.8887	167.34	105.355	1370.78	1089.93	1303.28
Acaa2	-2.56667	1.38086e-41	1776.77	2843.83	1929.61	13746.7	11813.6	13264.4
Tecr	-2.23631	2.4428e-41	1187.94	955.957	817.715	4674.65	4328.92	4919.87
Trim7	-2.99747	1.61191e-40	42.5838	63.474	71.317	480.599	462.585	503.563
Ech1	-1.93773	1.48954e-38	4578.49	6175.25	5002.73	20765	19051.1	20562.2
Adra1a	-2.56517	1.10928e-37	95.4464	125.986	111.028	584.696	751.361	643.442
Uqcc1	-1.85807	2.57341e-37	1005.86	905.947	829.871	3652.16	3068.81	3202.74
Eno3	-2.10995	3.76501e-37	4249.57	4936.54	3728.75	21211.5	15814.8	18721.6
Tbc1d4	-1.82505	2.73526e-36	1079.28	837.664	1027.61	3570.44	3372.98	3479.6
Ky	-3.40495	2.87563e-34	52.8626	42.316	22.6918	385.257	412.796	411.919
Kcnv2	-3.37042	5.40344e-34	32.3049	26.9284	52.6773	372.61	442.669	362.72
Magi3	-1.64508	1.44313e-33	662.251	570.304	641.043	1882.51	1958.06	2013.29
Ppif	-2.72474	1.67465e-33	533.031	290.442	303.097	2631.62	2386.25	2384.69
Eepd1	-1.8916	8.31208e-33	236.413	205.81	215.572	813.321	779.423	840.237
Polq	-2.51408	9.48788e-33	138.03	89.4406	91.5775	602.208	612.857	579.773
Mmp15	-2.17368	1.10241e-32	728.329	540.491	491.115	2890.4	2356.38	2665.41
Tnni3k	-2.30922	6.47996e-32	669.593	558.763	393.054	2648.16	2557.34	2800.47
Bsg	-1.62011	2.01074e-31	7275.95	8005.42	6751.62	22383.8	20396.3	24947.6
Arhgap20	-1.67909	3.89686e-30	306.897	322.179	346.86	1011.79	1078.16	1042.82
Tnfaip8	-1.67681	9.81542e-30	462.548	474.131	436.817	1502.11	1571.52	1314.86
Acsm5	-3.69949	1.29545e-29	17.6209	15.3876	16.2084	242.245	184.672	208.371
Ehbp1	-1.46628	1.42031e-29	820.839	746.3	726.947	2087.78	2102.9	2137.73
Scn4a	-2.41337	1.64837e-29	186.488	247.164	151.549	910.608	1025.65	1178.84
Mtfp1	-1.93449	4.92548e-29	669.593	520.294	474.096	2259.98	1911.9	2165.71
Eci1	-1.7816	1.61047e-28	1010.26	1307.95	1028.42	4255.34	3503.33	3754.54
Ifngr2	-1.51659	3.5153e-28	1392.05	1216.58	1327.47	4124	3648.17	3483.46
Fam174b	-2.32102	5.0648e-28	950.059	1420.47	773.141	5241.83	5127.36	5340.47
Ano5	-2.51214	1.3365e-27	102.788	75.0147	63.2128	492.273	412.796	446.647
Dnajc28	-1.7735	1.71574e-27	286.339	292.365	320.116	1131.45	1034.71	912.588
Nnt	-2.08071	2.12776e-27	2510.97	2835.17	1694.59	10391.2	9678.07	9700.83
Myh7b	-2.45915	3.10476e-27	196.766	398.155	286.079	1564.38	1641.23	1663.11
Pkdcc	-1.59619	4.85104e-27	290.744	294.288	298.235	856.127	890.77	925.129
Lrtm1	-1.68433	5.71831e-27	3070.44	4036.37	3101.48	10733.7	11875.1	10206.3
Hadh	-1.98643	7.20873e-27	2041.08	3049.64	1997.69	9874.65	9295.15	8926.19
Cox7a1	-2.05375	1.1251e-26	2449.3	1909.99	1600.58	8194.5	6986.75	9538.76
Mapk10	-2.93824	1.27894e-26	33.7733	29.8135	31.6064	208.195	251.661	266.252
Armc2	-2.05082	1.29946e-26	189.424	259.666	285.268	1041.95	1101.69	920.305
Cadm4	-2.15967	5.18062e-26	86.6359	127.91	107.786	464.06	500.605	488.128
Ak4	-2.16261	6.22791e-26	251.097	151.953	175.051	864.883	859.086	840.237
Lmod3	-2.06954	9.76224e-26	437.585	350.069	308.77	1842.62	1376.89	1364.06
Slc25a26	-2.07709	1.06762e-25	91.0412	101.943	88.3359	391.094	387.449	409.024
Tmem143	-1.8825	1.41794e-25	823.776	727.066	552.707	2752.25	2313.83	2670.24
Tmem94	-1.49927	3.46955e-25	897.196	774.19	803.937	2321.27	2125.54	2541.93
Decr1	-1.66965	3.53545e-25	2102.76	2666.87	2022	7963.93	7156.03	6490.37
Prkaa2	-1.53767	4.1167e-25	1741.53	1734.96	1366.37	4699.94	4911	4436.57
Cdkl1	-3.22331	6.58142e-25	22.0261	15.3876	24.3126	192.629	187.388	196.795
Klhdc8a	-2.84881	2.90378e-24	123.346	152.915	64.0232	918.391	700.666	818.049
Kcnq1	-1.56854	3.59605e-24	330.391	310.638	281.216	916.445	870.854	939.599
Tmod4	-2.23494	3.88515e-24	76.3571	75.0147	104.544	395.959	385.638	434.106
Kcnd2	-2.15962	1.60628e-23	135.093	217.35	140.203	740.355	768.56	700.358
Asb14	-2.17669	2.18545e-23	314.239	591.462	534.878	2224.96	2182.57	2131.94
Scd4	-4.42305	2.41621e-23	10.2788	4.80863	6.48337	132.311	142.125	166.89
Aig1	-1.61143	4.488e-23	237.882	211.58	251.23	709.224	707.908	724.475
Myl2	-2.37847	6.21436e-23	26344.7	14684.6	13283.6	97887.4	82561	101935
Htra1	-1.55737	6.61163e-23	480.169	548.184	437.627	1481.68	1313.52	1518.41
Cyfip2	-1.92174	6.98103e-23	751.824	1186.77	785.298	3204.64	3495.18	3630.09
Aldh5a1	-1.70157	9.16675e-23	255.503	318.332	246.368	956.333	856.37	857.601
Ttll1	-1.60521	1.38717e-22	220.261	255.819	243.126	765.65	746.834	682.029
Fam78a	-1.8239	1.61823e-22	162.993	169.264	180.724	689.766	535.005	596.172
Impa2	-2.3881	4.75963e-22	49.9258	45.2012	63.2128	298.672	277.008	259.499
G0s2	-2.37732	7.72773e-22	239.35	161.57	210.709	757.867	1038.33	1371.78
Actr3b	-2.56237	8.37666e-22	77.8255	88.4789	163.705	696.576	620.099	657.912
Oxld1	-1.83581	1.31028e-21	107.194	105.79	110.217	394.986	375.68	383.943
Gja1	-1.99718	1.84845e-21	2898.63	1741.69	1717.28	8499.01	8842.52	8009.74
Cacna1s	-2.6642	5.11639e-21	85.1675	108.675	48.6252	440.711	498.795	587.49
Hspa12a	-1.60286	6.14211e-21	280.466	236.585	314.443	837.643	833.739	856.636
Echdc3	-1.75966	9.18477e-21	138.03	160.608	148.307	523.405	452.627	542.15
Tomm5	-1.94187	1.14892e-20	161.525	107.713	135.34	531.188	469.827	542.15
Mmab	-1.6921	1.75323e-20	240.819	229.853	197.743	756.894	623.72	771.744
Fam131a	-1.68379	1.91061e-20	145.372	180.805	183.966	546.754	534.1	569.161
Klhdc7a	-3.01406	2.21826e-20	22.0261	36.5456	17.0188	211.113	205.493	193.901
Coq8a	-1.86621	2.30616e-20	1813.48	2898.64	1786.98	8148.77	7414.93	8138.04
Gal3st3	-4.28781	3.10761e-20	5.87362	7.69382	8.91463	100.206	157.514	192.936
Rbfox1	-1.8193	4.1457e-20	251.097	373.15	262.576	1016.65	967.716	1152.79
Abcc9	-1.29298	5.77646e-20	5662.17	5708.81	4509.18	13037.5	12760.5	13103.3
Slf1	-1.55662	5.8822e-20	346.544	351.03	276.353	986.492	992.158	877.859
Prkcq	-2.65112	1.18658e-19	26.4313	28.8518	38.9002	215.978	178.335	207.406
Ndufs6	-1.63839	1.25056e-19	913.348	1014.62	725.327	2518.76	2538.33	3196.95
Klhl30	-1.64615	1.60338e-19	422.901	449.126	346.05	1371.75	1067.29	1367.92
Hspd1	-1.44594	2.3265e-19	866.359	993.464	736.672	2536.28	2292.1	2241.92
Fgf16	-2.60864	2.97301e-19	82.2307	37.5074	44.5731	351.207	310.502	314.486
Gmpr	-1.59976	4.46145e-19	557.994	693.405	478.148	1738.52	1607.73	1894.63
Mrgprh	-3.25741	5.30237e-19	19.0893	12.5025	12.1563	135.229	135.788	134.091
Gcdh	-1.40469	5.33611e-19	486.042	506.83	433.575	1328.94	1119.8	1324.51
Tfpi	-1.26577	8.52765e-19	659.314	613.582	677.512	1622.75	1428.49	1638.99
0610009O20Rik	-1.33765	8.56166e-19	1302.48	1231.97	1059.22	3250.36	2709.42	3113.02
Scgb1c1	-4.16308	9.55205e-19	4.40522	6.73209	8.10421	111.88	102.294	144.702
Magix	-1.69155	1.00851e-18	130.688	119.254	129.667	430.982	380.207	413.848
Msrb2	-1.79769	1.02674e-18	320.112	197.154	228.539	879.476	856.37	838.307
Pde4a	-1.5319	1.044e-18	428.775	362.571	348.481	942.713	1159.63	1182.7
Sod2	-1.5298	1.50163e-18	5137.95	5219.29	3553.69	13662	12753.2	13739
Hadha	-1.51551	1.59939e-18	9211.31	13211.2	9276.08	31449.1	28765.3	30419.3
Crhr2	-2.41907	1.84507e-18	77.8255	73.0912	42.1419	303.536	319.555	394.554
Slc25a42	-1.71541	1.98923e-18	202.64	278.901	295.804	775.379	839.17	954.069
Mhrt	-1.81957	3.66297e-18	189.424	193.307	132.909	562.32	671.698	575.914
Zfp428	-2.18405	3.91884e-18	54.331	66.3592	71.317	322.021	238.987	320.274
Paqr9	-1.29763	4.38449e-18	734.203	900.176	717.222	1956.45	1932.72	1894.63
Mrpl18	-1.41129	4.49992e-18	481.637	436.624	367.121	1148.96	1175.02	1082.37
Gm26795	-4.20254	4.57423e-18	7.34203	2.88518	8.10421	118.69	115.872	101.291
Rhot2	-1.50941	4.83444e-18	402.343	547.223	415.746	1337.7	1203.99	1351.52
Miga2	-1.49513	8.64129e-18	1007.33	699.175	927.121	2499.31	2282.14	2633.58
P2rx5	-1.849	1.03977e-17	80.7623	101.943	111.028	353.152	334.944	381.049
Ccnd2	-1.54018	1.22955e-17	1158.57	772.267	908.482	2551.84	2987.34	2702.07
Egf	-2.97008	1.22955e-17	19.0893	41.3543	17.8293	199.439	228.124	191.007
Gstk1	-1.57111	1.3154e-17	371.507	342.375	265.008	1004.98	873.57	1017.74
Hadhb	-1.42894	1.3154e-17	1515.39	1994.62	1451.46	4809.88	4432.12	4120.15
Lyrm9	-1.42363	1.5394e-17	299.555	309.676	251.23	739.383	758.603	804.543
Lsmem1	-1.97173	2.03938e-17	130.688	82.7085	105.355	470.87	390.164	378.155
Pfkfb1	-2.50205	2.32902e-17	33.7733	32.6987	29.9856	152.741	189.198	201.618
Pygm	-1.24962	2.90812e-17	10217.2	10473.2	8844.12	24583.5	20279.5	25358.6
Myl3	-2.01328	2.99551e-17	23995.2	21701.4	12448.9	85286.8	63214.8	86212.5
Yipf7	-1.1453	3.20181e-17	831.118	925.181	906.861	2056.65	2000.61	1839.65
Tmem25	-2.43708	3.44325e-17	32.3049	58.6653	54.2982	291.862	213.64	296.157
Hopx	-2.07396	3.71705e-17	472.827	639.548	296.614	2098.48	1898.32	1929.36
Cdh23	-1.85202	4.32887e-17	124.814	106.752	119.942	367.746	390.164	508.387
Acadm	-1.37248	5.41764e-17	6177.58	7218.72	5084.58	17244.2	15694.4	14907.2
Rmnd1	-1.52032	5.45249e-17	204.108	165.417	199.363	572.049	542.247	514.175
Dcun1d2	-1.68663	6.07876e-17	718.05	426.045	611.868	1916.56	1751.67	1971.81
Grip2	-2.25115	6.70435e-17	41.1154	62.5123	62.4024	219.869	298.734	283.616
Ckmt2	-1.8532	6.81379e-17	13054.1	9780.76	6900.73	40086.2	31407.8	35917.9
Lrrc3b	-2.39539	8.34626e-17	116.004	53.8567	59.9711	385.257	368.438	430.247
Acot2	-1.49935	8.42964e-17	490.448	703.022	672.649	1894.18	1802.36	1594.62
Smtn	-1.37591	9.59296e-17	741.545	1023.28	799.075	2132.53	2197.96	2331.63
Il15	-1.70115	9.73884e-17	211.45	142.336	209.899	638.204	592.036	598.102
Strip2	-1.12297	9.76567e-17	1762.09	1589.73	1593.29	3869.11	3594.76	3299.21
Alad	-1.50762	1.06273e-16	283.402	244.279	210.709	703.386	646.351	737.981
Mfap3l	-1.65332	1.13235e-16	151.246	123.101	159.653	451.412	492.458	420.601
Hrc	-1.7238	1.19104e-16	4418.43	6468.58	3898.93	15866.6	14235.1	18739.9
Slc12a7	-1.17426	1.21289e-16	1992.63	1971.54	1866.4	4007.26	4175.03	4972.93
Klhdc1	-1.25299	1.22558e-16	327.455	328.911	359.016	786.08	812.918	824.802
Gstm7	-1.77887	1.25242e-16	154.183	178.881	119.132	480.599	492.458	573.985
Mrpl38	-1.26727	1.31186e-16	323.049	320.255	359.827	814.294	787.571	817.084
Acad11	-1.43818	1.39107e-16	1240.8	1332.95	916.586	3343.76	2981.91	3123.64
Maob	-1.25425	1.41335e-16	424.369	436.624	393.054	1042.92	1027.46	918.376
Scrn2	-2.07477	1.49809e-16	49.9258	56.7419	61.592	261.703	209.114	244.064
Fbp2	-2.47731	1.49809e-16	44.0522	119.254	71.317	463.087	414.606	445.682
Lbh	-1.38422	1.92475e-16	3698.91	4504.73	3060.15	10133.4	9270.7	9995.05
Acot13	-1.24617	2.50324e-16	1182.07	1318.53	1077.05	2922.51	2519.32	3043.57
Aldh4a1	-1.53558	3.33129e-16	453.737	569.342	376.035	1269.6	1331.63	1452.81
Aplnr	-2.8794	3.5132e-16	129.22	46.1629	108.596	794.836	850.939	430.247
Hsdl2	-1.26804	3.54551e-16	1851.66	2018.66	1522.78	4481.05	4516.31	3985.09
Lgr6	-1.36777	3.56771e-16	387.659	302.944	312.012	822.077	872.665	880.753
Ndufs8	-1.47823	3.58721e-16	1352.4	1394.5	1085.15	3519.85	2953.84	4196.36
Fv1	-1.91361	5.0263e-16	66.0783	61.5505	72.9379	229.598	262.524	265.287
Serpinb6b	-1.61389	5.22322e-16	281.934	218.312	324.168	926.174	752.266	846.989
L2hgdh	-1.41011	5.24733e-16	358.291	451.05	329.031	1031.24	1015.69	979.151
Ndufab1	-1.34188	5.72619e-16	364.165	357.762	348.481	780.243	961.379	969.504
Rras2	-1.36417	5.9234e-16	663.719	477.978	576.209	1566.32	1428.49	1417.12
Lgi1	-5.38362	7.06361e-16	5.87362	1.92345	0.810421	100.206	104.104	100.327
Mrpl42	-1.51401	1.13545e-15	1077.81	813.621	675.891	2538.22	2332.84	2441.61
Mybpc3	-1.78431	1.35125e-15	23058.4	39991.5	23709.7	104055	85752	109047
Mybpc2	-2.92654	1.35346e-15	79.2939	49.0481	20.2605	361.908	341.281	395.519
Ndufv3	-1.36368	1.81793e-15	1719.5	1532.03	1255.34	3678.43	3508.76	4397.98
Mylk3	-1.4749	2.87675e-15	5051.32	7523.59	4971.93	17372.6	15853.7	15553.5
Alkbh7	-1.46013	3.32901e-15	255.503	262.551	207.468	674.2	593.846	722.546
Vegfa	-1.12878	3.70236e-15	3748.84	3742.08	3235.2	7395.77	7302.68	8750.62
Mpc2	-1.24772	4.55708e-15	1809.08	1880.18	1401.22	4290.36	3872.68	3916.6
Coq5	-1.35516	4.82714e-15	1143.89	1050.21	803.127	2763.93	2387.15	2503.35
Fh1	-1.33903	5.25199e-15	2854.58	2539.92	2006.6	6482.24	5557.35	6669.8
Rtn4r	-5.10232	5.4575e-15	5.87362	0.961727	3.24168	74.9111	152.083	92.6093
Smim20	-1.13135	5.62677e-15	543.31	569.342	508.134	1255	1133.38	1160.51
Clcn1	-2.79445	5.64864e-15	24.9629	30.7753	13.7772	174.144	163.851	136.985
Mrpl34	-1.52462	6.95458e-15	273.123	193.307	273.112	723.817	653.593	746.663
Hsd17b10	-1.36095	8.05343e-15	559.463	670.324	472.475	1524.49	1354.26	1491.4
Eef1akmt1	-1.59844	8.63121e-15	127.751	101.943	127.236	371.637	338.565	368.508
Akap5	-3.24087	9.17051e-15	10.2788	11.5407	21.8814	179.981	144.841	102.256
Ndufa5	-1.30982	1.09932e-14	2089.54	2362	1708.37	5724.38	4661.15	4881.28
Dcaf12l1	-3.30649	1.10041e-14	5.87362	12.5025	17.0188	142.039	94.1464	132.161
Amacr	-1.39277	1.1313e-14	259.908	231.776	243.126	723.817	565.784	636.689
Nabp1	-1.97029	1.19143e-14	475.764	215.427	369.552	1393.15	1488.24	1259.87
Slc9a2	-2.30356	1.20187e-14	44.0522	25.9666	36.4689	168.307	181.051	168.819
Ethe1	-1.44254	1.24742e-14	160.056	188.498	195.311	537.025	458.964	490.058
Rtn2	-1.44856	1.35876e-14	328.923	485.672	414.935	1175.23	1004.83	1187.52
Gal3st2c	-2.45019	1.40347e-14	30.8365	22.1197	25.9335	148.849	145.746	131.197
Tesc	-1.5902	1.44525e-14	273.123	397.193	397.106	1054.59	922.454	1251.19
Gm20619	-2.66461	1.57075e-14	17.6209	46.1629	24.3126	184.846	205.493	178.466
Slc22a3	-2.3743	1.62075e-14	29.3681	54.8184	30.796	201.384	212.735	187.148
Atp5e	-1.0547	1.73753e-14	1669.58	1856.13	1561.68	3568.49	3302.37	3696.66
Itgb6	-4.60198	2.1334e-14	69.0151	14.4259	36.4689	906.716	954.137	1013.88
Rps6ka2	-1.44756	2.15948e-14	356.823	492.404	360.637	1150.91	974.053	1179.8
Asb15	-1.38903	2.42641e-14	292.213	351.03	308.77	703.386	875.38	918.376
Cngb3	-3.87549	2.55038e-14	8.81044	9.61727	2.43126	94.3686	86.9044	109.974
Tmem65	-1.05897	2.59794e-14	2911.85	3147.73	2734.36	6685.57	6084.21	5550.77
Dnaja1	-1.23059	3.0293e-14	336.265	339.49	304.718	699.495	803.865	793.932
Kcnj3	-1.38029	3.08566e-14	488.979	599.156	428.713	1319.21	1447.5	1180.77
Cmss1	-1.74699	3.20966e-14	136.562	124.063	119.942	524.378	404.648	344.391
Lonrf2	-1.91024	3.40056e-14	66.0783	50.0098	64.0232	236.408	205.493	232.488
Fn3k	-2.08487	3.41222e-14	36.7101	62.5123	47.8148	214.032	218.166	199.689
Cpt2	-1.39955	3.43462e-14	1296.6	1177.15	850.131	3137.51	2719.38	2897.9
Fblim1	-1.1608	3.45833e-14	1239.33	1492.6	1175.11	2751.28	2840.69	3144.86
Cmc2	-1.56341	3.87138e-14	309.834	210.618	204.226	751.057	668.983	705.181
Mterf2	-1.56536	4.28841e-14	127.751	144.259	119.942	437.792	359.386	362.72
Smco4	-2.08125	4.86908e-14	66.0783	41.3543	69.6962	251.001	219.977	276.863
Mrpl3	-1.16441	5.13401e-14	807.623	730.912	649.147	1763.82	1611.35	1518.41
Popdc2	-1.38681	5.26614e-14	4089.51	4118.11	2774.88	9911.62	8633.4	10162.9
Pkia	-1.53092	6.00491e-14	2660.75	1548.38	1939.34	6443.33	5821.69	5485.17
Ybx2	-2.5479	6.58821e-14	22.0261	44.2394	21.8814	161.497	182.861	175.572
Mrrf	-1.45277	7.36749e-14	227.603	189.46	248.799	583.723	553.11	686.852
Sh2d4a	-2.31334	7.95756e-14	71.9519	35.5839	41.3315	285.051	223.598	214.159
Fastk	-1.04567	8.0918e-14	2180.58	2180.23	1838.84	4347.76	3974.06	4469.36
Ldhb	-1.47955	8.35337e-14	3513.9	4365.28	2562.55	9507.88	9228.16	10377.1
Adcy1	-3.1601	8.78643e-14	29.3681	10.579	17.8293	152.741	115.872	231.523
Cmbl	-1.74387	9.13382e-14	102.788	107.713	132.099	456.277	315.934	382.013
Mrps35	-1.22374	9.67944e-14	512.474	513.562	401.158	1095.45	1082.68	1147
Pdzd3	-5.01174	1.00074e-13	0	5.77036	1.62084	101.179	76.9466	81.0332
Dut	-2.01514	1.07932e-13	110.13	59.6271	121.563	367.746	403.743	404.201
Tmem70	-1.32293	1.21512e-13	647.567	478.94	455.456	1354.24	1275.5	1311.97
Osbpl6	-1.41449	1.2637e-13	139.499	143.297	130.478	357.044	363.007	380.084
Abcc8	-1.6349	1.80557e-13	212.919	357.762	306.339	867.802	809.297	1060.18
Aqp4	-4.7266	1.88283e-13	7.34203	2.88518	0.810421	76.8569	76.9466	98.3974
Kdr	-1.24658	1.97366e-13	2952.96	2049.44	2417.49	6300.32	5849.75	5442.73
Slco5a1	-1.65746	2.04531e-13	174.74	264.475	165.326	603.18	707.908	599.067
Fig4	-1.12838	2.06231e-13	472.827	489.519	414.125	1020.54	951.422	1033.17
Yars2	-1.44094	2.23218e-13	154.183	164.455	162.084	493.246	429.09	384.907
Qrsl1	-1.50278	2.46609e-13	286.339	227.929	183.966	692.685	661.74	609.678
Reep1	-1.34625	2.52695e-13	274.592	229.853	218.003	669.336	558.542	600.031
Mcee	-1.27131	2.55124e-13	323.049	275.054	251.23	714.088	669.888	655.983
Gpt2	-1.45067	2.72093e-13	434.648	317.37	281.216	988.438	882.622	936.705
Mipep	-1.15326	2.78191e-13	606.452	617.429	494.357	1338.67	1235.67	1240.58
Fam185a	-1.3337	2.78191e-13	201.172	192.345	168.568	492.273	446.29	472.693
Hsph1	-1.73167	3.48307e-13	301.023	213.503	308.77	702.413	871.759	1157.62
Ndufs4	-1.34621	3.49739e-13	1239.33	1030.01	815.283	2846.62	2380.82	2599.81
Ctps	-1.33391	3.51836e-13	393.533	324.102	273.922	856.127	798.434	831.555
Hspe1	-1.32821	3.69319e-13	212.919	281.786	223.676	598.316	594.752	615.466
Prox1	-1.54588	3.92762e-13	713.645	1005.97	594.849	2008.98	2532.9	2215.87
Arhgef19	-1.98604	3.95715e-13	64.6099	127.91	110.217	331.749	411.89	469.799
Prdx5	-1.23901	4.07009e-13	2396.44	2435.09	1784.55	5357.6	4641.24	5608.65
Ppm1l	-1.05761	4.09395e-13	850.207	905.947	748.018	1654.85	1813.22	1740.28
Slc25a19	-1.4263	4.10379e-13	168.867	141.374	179.103	443.63	402.838	468.835
Trmt2b	-1.05136	4.20838e-13	625.541	558.763	593.228	1299.76	1230.24	1149.9
Fmc1	-1.71013	4.28524e-13	202.64	236.585	273.112	701.441	617.383	1020.63
Stard10	-1.76313	4.90095e-13	74.8887	121.178	133.719	385.257	354.859	394.554
Alas1	-1.30169	5.46395e-13	2079.26	1783.04	1529.26	4979.16	3667.18	4633.36
Rpl3l	-1.32229	5.85314e-13	622.604	732.836	493.546	1519.63	1446.6	1653.46
Asb5	-1.61742	5.86064e-13	120.409	105.79	137.772	406.66	311.407	401.307
Rab3a	-1.37815	5.94977e-13	170.335	219.274	174.24	503.948	461.679	503.563
Phb	-1.33291	6.39776e-13	562.399	579.921	418.177	1346.45	1156.01	1420.97
Dnaja3	-1.15786	6.84633e-13	1625.53	1491.64	1216.44	3476.07	2962.9	3219.14
AI464131	-1.36929	7.55569e-13	154.183	180.805	149.117	416.389	399.217	436.036
Ndufaf5	-1.51446	7.7907e-13	113.067	113.484	128.046	377.474	303.26	335.709
Mrm3	-1.56351	7.82885e-13	161.525	153.876	113.459	461.141	378.396	419.636
Bckdhb	-1.34233	8.35414e-13	249.629	295.25	219.624	699.495	599.278	638.618
Tmem186	-1.15812	8.53098e-13	296.618	280.824	297.424	691.712	610.141	650.195
Tmc7	-1.37096	9.51312e-13	138.03	132.718	149.928	352.18	372.059	365.614
Tnni3	-1.28978	1.0712e-12	30285.9	30205	20454.2	68605.9	60663.8	68621.6
Mrps24	-1.26109	1.11851e-12	465.485	409.696	458.698	990.383	946.895	1257.94
Ptcd3	-1.44984	1.11851e-12	1055.78	801.119	693.72	2760.04	2158.12	2034.51
Idh3b	-1.37588	1.14601e-12	5193.75	5115.43	3351.9	12109.3	10607.8	12725.1
Isoc1	-1.04897	1.15696e-12	496.321	462.591	453.025	946.604	1029.27	940.563
Ptges2	-1.16627	1.16325e-12	436.117	470.284	396.296	988.438	876.286	1057.29
Col6a6	-1.61264	1.29346e-12	93.978	84.632	93.1984	240.299	288.776	300.98
Entpd5	-1.03933	1.30167e-12	1997.03	2159.08	1825.07	4438.24	4201.28	3651.32
Mrpl19	-1.34284	1.40868e-12	204.108	168.302	174.24	478.653	482.5	418.671
Mrpl45	-1.35101	1.53367e-12	465.485	391.423	325.789	1136.31	942.369	926.093
Gdpd5	-1.30528	1.73229e-12	265.781	255.819	214.761	637.231	535.91	640.548
Pcca	-1.39822	2.16594e-12	296.618	366.418	275.543	681.983	882.622	909.694
Rtn4ip1	-1.50358	2.28694e-12	374.443	309.676	220.434	796.782	867.233	885.577
Doc2g	-1.73026	2.47673e-12	459.611	866.516	476.527	1920.45	1839.48	2228.41
Ckm	-1.97735	2.56772e-12	8747.29	6574.37	3369.73	26025.3	20884.2	26670.5
Ecsit	-1.2182	2.90425e-12	604.983	725.142	542.982	1547.84	1281.84	1528.05
Camk2a	-1.30548	2.97972e-12	224.666	279.863	207.468	572.049	606.52	581.702
Akr7a5	-1.27586	3.27201e-12	296.618	240.432	230.159	664.471	576.647	606.784
Pdss2	-1.17295	3.75559e-12	249.629	235.623	222.055	545.781	514.184	530.574
Pdp2	-1.20951	3.84449e-12	268.718	237.547	218.003	567.184	540.436	559.515
Ldhd	-1.53853	4.0698e-12	336.265	329.872	208.278	787.053	791.192	951.175
9330158H04Rik	-1.71006	4.2917e-12	136.562	83.6702	100.492	312.292	329.512	396.484
Myo5c	-1.69004	4.32404e-12	79.2939	69.2443	59.1607	218.896	226.313	218.018
Nqo2	-1.27201	4.3534e-12	333.328	258.705	262.576	732.572	699.761	621.254
Mrps28	-1.29095	4.78625e-12	239.35	234.661	202.605	615.828	496.079	539.256
Pde1c	-1.32182	5.53042e-12	649.035	1020.39	944.951	2204.53	2296.63	2048.98
Paqr4	-1.29276	5.95562e-12	312.77	237.547	291.751	761.759	618.288	678.17
Taco1	-1.40012	6.02189e-12	343.607	269.284	231.78	819.158	654.498	742.804
Tmprss13	-4.6633	6.88999e-12	8.81044	0	2.43126	62.2638	99.5779	81.9978
Tmem50b	-1.0368	6.89294e-12	512.474	441.433	462.75	978.709	921.548	1000.37
Mrps25	-1.17271	7.31002e-12	280.466	247.164	269.06	650.851	567.594	574.95
Laptm4b	-1.25971	8.46545e-12	334.797	329.872	381.708	945.631	699.761	864.354
Nos2	-2.13452	8.68241e-12	48.4574	30.7753	60.7816	228.625	214.545	173.642
Mtif2	-1.12402	8.76087e-12	530.095	432.777	414.935	1041.95	994.874	955.034
Syt7	-1.40037	8.93133e-12	258.439	344.298	230.97	668.363	809.297	723.51
B230118H07Rik	-1.05019	9.05041e-12	456.674	399.117	389.812	872.666	848.223	850.848
Sord	-1.29547	1.00828e-11	1055.78	960.765	739.914	2563.52	2280.33	1911.03
Slc25a20	-1.11584	1.03083e-11	1439.04	1785.93	1380.15	3718.32	3196.45	3067.68
Uqcrc1	-1.40026	1.04859e-11	8842.74	9558.6	5843.13	21481	18413.8	24090
Aamdc	-1.20431	1.04992e-11	230.54	274.092	231.78	559.401	535.005	604.855
Gsto1	-1.38026	1.07227e-11	681.34	950.186	602.953	2191.88	1791.5	1834.82
Mrpl30	-1.0524	1.08607e-11	1105.71	936.722	880.117	2184.1	1895.6	1970.84
Ndufb7	-1.23597	1.22147e-11	1784.11	2000.39	1506.57	4119.14	3466.22	4874.53
Endog	-1.39001	1.28101e-11	174.74	215.427	200.984	464.06	475.258	615.466
Fdx1	-1.11263	1.29103e-11	402.343	385.653	371.983	920.337	744.119	841.201
Plxnd1	-1.01	1.3951e-11	1525.67	1326.22	1692.97	3037.31	2895.91	3222.03
Fgf9	-2.13353	1.53854e-11	35.2417	25.9666	31.6064	142.039	141.22	120.585
Fastkd1	-1.31472	1.63518e-11	298.086	212.542	259.335	695.603	638.204	573.985
Rilpl1	-1.20396	1.90812e-11	892.791	1258.9	1284.52	2601.46	2478.58	2850.63
Uqcr11	-1.29671	1.95334e-11	2044.02	1966.73	1424.72	4164.86	3915.22	5263.3
Aars2	-1.183	1.97477e-11	305.428	240.432	259.335	635.285	579.362	605.819
Lrpprc	-1.06778	2.06261e-11	3256.92	3200.63	2482.32	6757.57	5797.24	6175.88
Nadk2	-1.22134	2.75652e-11	505.132	723.219	519.48	1379.53	1383.23	1317.75
Cenpf	-2.2203	2.83491e-11	243.755	97.1344	90.7671	681.01	700.666	603.89
Nckap5	-1.7544	3.08563e-11	73.4203	93.2875	55.919	245.164	267.955	235.382
Papln	-1.29713	3.20251e-11	209.982	193.307	218.814	592.479	484.311	452.435
Ahsa1	-1.02928	3.2681e-11	603.515	728.989	680.753	1345.48	1277.31	1493.33
Cpn2	-5.00498	3.31384e-11	4.40522	1.92345	0.810421	59.3452	79.6623	61.7395
Ndufb11	-1.00717	3.31766e-11	1469.87	1424.32	1402.03	3154.05	2450.52	3029.1
Adrb1	-1.36942	3.49039e-11	209.982	161.57	151.549	484.49	413.701	442.788
Etfdh	-1.16946	3.68337e-11	5212.84	6414.72	4217.43	12578.3	11503.1	11555.9
Bcs1l	-1.46139	3.85637e-11	146.841	126.948	166.947	470.87	348.523	396.484
Bckdha	-1.39272	4.36939e-11	1952.98	2658.21	1681.62	5074.5	4781.55	6667.87
2310022A10Rik	-1.27386	4.43068e-11	164.461	173.111	153.17	358.99	402.838	423.495
Atg4d	-1.09358	4.66529e-11	390.596	312.561	352.533	773.433	715.15	758.239
Tufm	-1.50572	5.20589e-11	116.004	116.369	85.9046	303.536	275.197	319.309
4632428C04Rik	-2.28547	5.21827e-11	20.5577	25.0049	21.0709	111.88	101.388	112.868
Etfb	-1.35337	5.28803e-11	2575.58	3492.03	2022	7008.57	6291.51	7368.23
Mir133a-1hg	-1.6581	5.28803e-11	54.331	64.4357	59.9711	193.601	191.914	181.36
Mmachc	-1.14842	5.39417e-11	521.284	469.323	384.95	1092.53	957.758	988.797
Mcrip2	-1.4147	5.44174e-11	466.953	780.922	531.636	1520.6	1452.03	1779.84
Anks1	-1.09762	5.90214e-11	1186.47	1137.72	1081.91	2091.67	2304.78	2889.22
Mrpl55	-1.10971	5.90214e-11	654.909	600.118	519.48	1257.92	1141.52	1421.94
Med12l	-1.5052	5.96325e-11	95.4464	124.063	88.3359	296.726	277.008	300.98
Coq9	-1.22762	6.28948e-11	3591.72	3750.74	2522.03	8316.11	6739.61	8036.75
Myo10	-1.02188	6.32742e-11	1032.29	1238.7	1218.87	2119.89	2352.75	2622
Pxmp2	-1.25712	6.56246e-11	290.744	384.691	282.837	846.398	739.592	707.111
Vldlr	-1.25449	6.72724e-11	3858.97	6335.86	5304.2	11536.3	12902.6	12552.4
Ccdc69	-2.50432	6.88248e-11	46.989	13.4642	38.9002	171.225	199.156	184.254
Timm21	-1.35908	6.89775e-11	183.551	150.991	209.089	508.812	472.542	414.813
Srrm4	-1.85218	7.00882e-11	61.673	79.8233	54.2982	181.927	267.05	257.57
Nudt8	-1.09826	7.04741e-11	515.41	568.381	453.025	1030.27	1038.33	1219.36
Aldh1l2	-1.68694	7.12734e-11	54.331	55.7802	55.1086	166.361	186.482	179.431
Clasp1	-1.1065	7.14067e-11	7540.26	5532.82	5306.63	12870.1	12922.5	13767
Me3	-1.13628	7.25517e-11	662.251	743.415	550.276	1373.69	1332.53	1589.79
Jam2	-1.11644	7.36594e-11	1923.61	1464.71	2099.8	4012.12	4174.12	3712.09
Ifit1bl2	-2.79776	7.36594e-11	19.0893	11.5407	14.5876	92.4228	136.693	79.1038
Atp5j2	-1.22277	8.01044e-11	3117.43	2507.22	2158.15	5602.77	5419.75	7128.99
Sbk2	-3.36862	9.97763e-11	2.93681	7.69382	8.91463	65.1824	67.894	81.0332
Cox7b	-1.09402	1.04592e-10	3731.22	3663.22	2890.77	7280	6362.12	8305.9
Plin5	-1.19003	1.06577e-10	1027.88	1473.37	1426.34	2958.5	2675.02	3340.69
Igsf1	-5.11349	1.06632e-10	38.1786	15.3876	4.86252	767.596	505.132	700.358
Egln3	-1.33761	1.09312e-10	563.868	410.657	379.277	997.194	1087.21	1323.54
Suclg1	-1.27137	1.12113e-10	1525.67	1765.73	1066.51	3581.14	3352.15	3579.93
Nr2f6	-1.08912	1.12984e-10	353.886	288.518	348.481	680.037	733.256	691.676
Sdhb	-1.19718	1.22308e-10	5986.69	6013.68	4098.3	12731	10916.5	13255.7
Gm13943	-2.3931	1.23112e-10	23.4945	15.3876	18.6397	97.2872	101.388	98.3974
Eif4e	-1.02916	1.27191e-10	681.34	693.405	550.276	1359.1	1325.29	1237.68
Rnf207	-1.4169	1.35303e-10	346.544	606.85	408.452	1228.74	1284.56	1131.57
Tmem205	-1.11387	1.36224e-10	356.823	393.346	427.902	810.402	780.329	965.645
Adi1	-1.4783	1.37374e-10	91.0412	108.675	80.2317	261.703	259.808	257.57
Ndufs7	-1.33063	1.59698e-10	2436.09	2497.6	1725.39	5263.24	4613.17	6864.67
Tcea3	-1.60404	1.92379e-10	305.428	623.199	363.068	1369.8	1280.03	1285.92
Afg1l	-1.11984	1.94467e-10	441.99	390.461	337.135	887.259	878.096	766.921
Fhl2	-1.14633	1.99248e-10	17700.2	13200.7	11931	32544.5	28520	33728.1
Gm17281	-1.67135	2.10337e-10	82.2307	99.0579	58.3503	245.164	248.945	265.287
Acads	-1.07169	2.11223e-10	1422.89	1807.08	1318.55	3375.86	2914.01	3272.2
Ggct	-1.74502	2.4114e-10	104.257	62.5123	60.7816	260.73	228.124	260.464
Gm13111	-1.77628	2.49046e-10	44.0522	43.2777	47.8148	155.659	166.567	141.808
Ints10	-1.07732	2.70587e-10	246.692	232.738	239.074	523.405	475.258	516.104
Gm10435	-1.58161	2.86056e-10	183.551	116.369	150.738	477.68	516.9	346.32
Ndufb8	-1.19567	3.16981e-10	3980.85	3759.39	2651.7	7638.02	7166.89	8986.96
Dglucy	-1.08952	3.23156e-10	372.975	457.782	371.983	826.941	797.529	937.669
Cited4	-1.49343	3.45828e-10	232.008	150.029	136.151	466.006	460.774	517.069
Cux2	-1.56385	3.55432e-10	117.472	85.5937	72.1274	268.513	266.145	267.216
Ndufa13	-1.15631	3.6352e-10	3303.91	3231.4	2376.15	6094.07	6034.42	7725.16
Lrrc1	-1.31693	3.91125e-10	183.551	263.513	211.52	628.475	497.89	520.927
Coro6	-1.56186	3.91845e-10	560.931	1026.16	645.095	1703.5	2463.2	2430.99
Bcl6b	-1.38595	4.29352e-10	447.864	299.097	277.974	1012.76	817.444	833.484
Trim55	-1.21519	4.70462e-10	521.284	397.193	363.879	862.937	1050.09	1051.5
Ift81	-1.00758	5.05621e-10	425.838	417.389	507.323	902.825	949.611	868.212
Prodh	-1.31056	5.20219e-10	154.183	192.345	139.392	424.172	368.438	412.883
Ndufb9	-1.06816	5.6257e-10	4748.82	5041.37	4105.59	9783.2	8031.41	11318.6
Dlst	-1.19223	5.68016e-10	4807.56	5459.72	3399.71	10252.1	9726.05	11245.3
Plbd1	-1.06147	5.72876e-10	419.964	477.017	531.636	1099.35	984.916	905.835
Apc2	-1.32423	5.8632e-10	121.878	108.675	126.426	289.916	277.008	327.027
Hdac11	-1.60412	6.55561e-10	93.978	184.652	182.345	493.246	458.058	464.976
Grb14	-1.07019	6.56142e-10	1167.38	1420.47	973.315	2551.84	2473.15	2450.29
Cavin2	-1.15379	6.7636e-10	1966.2	1247.36	1669.47	3808.79	3516.91	3528.8
Kyat1	-1.20574	7.04988e-10	237.882	231.776	214.761	597.343	442.669	536.362
Lzts1	-1.59751	7.10717e-10	64.6099	57.7036	55.1086	189.71	169.282	174.607
Mccc2	-1.22671	7.15126e-10	402.343	506.83	325.789	996.221	904.348	987.833
Phkg1	-1.59228	7.36172e-10	135.093	147.144	86.715	349.261	328.607	428.318
Mrpl4	-1.1661	8.25498e-10	572.678	483.749	414.935	1112.97	946.895	1231.9
Crat	-1.04559	9.78372e-10	4593.17	5346.24	3731.18	9658.67	8545.6	10011.5
Cyc1	-1.21887	9.93548e-10	5607.84	5964.63	3704.43	11753.3	10788.8	13008.7
Ndufb10	-1.14205	9.98822e-10	3124.77	3419.9	2585.24	6697.25	5479.5	7969.22
Oxct1	-1.14685	1.02251e-09	12531.4	9719.21	7842.44	23654.4	21077.9	21886.7
Sirt3	-1.23625	1.12899e-09	270.187	263.513	255.283	671.282	487.027	699.393
Pgpep1	-1.20303	1.22856e-09	491.916	342.375	509.755	1105.18	945.99	1040.89
Pcdh12	-1.68911	1.2881e-09	381.786	171.187	363.879	1099.35	928.79	922.234
Shmt1	-1.50623	1.32651e-09	91.0412	103.867	75.3691	291.862	247.134	226.7
Mtg2	-1.20602	1.32651e-09	234.945	201.001	281.216	587.615	506.037	564.338
Ndufa3	-1.45801	1.34303e-09	1375.9	992.502	721.274	2610.21	2490.35	3371.56
Pex6	-1.1734	1.42028e-09	324.518	351.992	474.907	894.069	818.349	895.223
Ahrr	-1.87017	1.48842e-09	41.1154	32.6987	37.2794	140.094	146.651	116.726
Kcnb1	-1.46013	1.50247e-09	208.514	299.097	170.999	588.587	566.689	711.934
Gm16793	-2.06862	1.53756e-09	51.3942	25.0049	37.2794	179.008	162.946	126.373
Cpeb3	-1.20243	1.54289e-09	911.88	1124.26	697.772	1972.98	2294.82	2020.04
Pnkd	-1.00181	1.56414e-09	333.328	310.638	297.424	665.444	584.794	630.901
Kcnn1	-1.3997	1.5659e-09	135.093	169.264	140.203	392.067	316.839	466.905
Cryba4	-2.90988	1.65804e-09	8.81044	7.69382	10.5355	64.2095	62.4625	78.1391
Ivd	-1.17441	1.70295e-09	3350.9	3870.95	2470.97	7359.77	6401.05	8111.03
Apba3	-1.0434	1.79303e-09	582.957	561.649	707.497	1250.14	1144.24	1428.69
Mettl11b	-2.71698	1.84777e-09	16.1525	12.5025	8.10421	83.667	67.894	81.9978
Entpd6	-1.36133	1.92064e-09	160.056	125.986	182.345	383.311	360.291	461.117
Enho	-2.25087	1.93942e-09	14.6841	43.2777	27.5543	135.229	131.262	150.49
Gnb3	-1.9328	2.16642e-09	38.1786	83.6702	45.3836	236.408	200.966	207.406
Clpp	-1.07109	2.20416e-09	367.101	394.308	367.121	799.701	672.604	900.047
Slc28a2	-1.20241	2.22486e-09	349.481	267.36	412.504	789.972	829.212	751.486
Tmem266	-3.93095	2.29797e-09	5.87362	5.77036	0.810421	60.318	66.9888	49.1987
Mrpl51	-1.00812	2.49003e-09	722.456	616.467	542.982	1322.13	1293.61	1158.58
Iqsec1	-1.02331	2.52457e-09	806.155	1010.78	786.108	1558.54	1819.56	1914.89
Ano8	-1.01123	2.61509e-09	303.96	321.217	372.794	674.2	642.73	701.323
Dnajb1	-1.13386	2.62024e-09	306.897	335.643	343.618	684.902	623.72	859.53
Ndufaf6	-1.50566	2.74336e-09	120.409	80.7851	109.407	343.424	251.661	282.651
Nav2	-1.30703	3.06403e-09	603.515	782.846	490.305	1251.11	1614.97	1775.98
Slc25a11	-1.13554	3.41207e-09	4424.31	5409.71	3360	10171.4	8840.71	9971.9
Pm20d1	-1.4573	3.41207e-09	127.751	112.522	80.2317	315.21	275.197	280.722
Sdhaf4	-1.39824	3.43086e-09	174.74	109.637	158.032	434.874	361.196	364.649
Pank4	-1.01019	3.54414e-09	456.674	457.782	550.276	1024.43	874.475	1057.29
Akr1b10	-1.04469	4.18856e-09	277.529	273.13	239.885	588.587	506.942	531.539
Gpr157	-1.02921	4.28505e-09	701.898	734.759	533.257	1389.26	1267.36	1357.31
Atp5o	-1.07056	4.38688e-09	4277.47	3844.98	2916.7	8139.05	6770.39	8264.42
Ndufs1	-1.03639	4.4471e-09	7165.82	6813.84	4873.87	13671.8	12545.9	12441.5
Efr3b	-1.421	4.50943e-09	267.25	142.336	217.193	526.324	580.268	562.409
Vwa8	-1.0033	4.58152e-09	2769.41	3631.48	2557.69	5801.23	5791.81	6366.89
Slc22a23	-1.27014	4.73042e-09	173.272	215.427	149.928	409.579	405.554	483.305
Gm26917	-1.09564	4.98766e-09	24957	24053.8	30510.7	44015.6	63407.6	62524.8
Gadd45gip1	-1.10729	5.02322e-09	229.071	205.81	182.345	451.412	414.606	457.259
Fign	-1.63053	5.20333e-09	96.9148	96.1727	59.1607	216.95	293.302	263.358
Tspan13	-1.10285	5.25412e-09	569.741	405.849	457.077	1095.45	1072.73	899.082
2310061I04Rik	-1.33814	5.26568e-09	126.283	147.144	119.132	271.431	362.101	358.861
Slc2a12	-2.12943	5.60459e-09	19.0893	54.8184	33.2272	168.307	143.03	166.89
Mpnd	-1.03169	5.94484e-09	295.15	345.26	385.76	696.576	662.646	747.627
Nt5c1a	-1.51102	6.15821e-09	168.867	117.331	98.8713	338.559	320.46	426.389
Hsf1	-1.04501	6.50587e-09	276.06	247.164	286.889	545.781	511.468	614.501
Gm12002	-1.89591	6.72016e-09	82.2307	32.6987	59.9711	210.14	225.408	205.477
Lclat1	-1.15048	6.88955e-09	1284.86	1556.07	940.898	2719.18	2922.16	2749.34
Mdh1	-1.14814	7.217e-09	13660.6	16283	9755.03	31113.4	26981.1	29883.9
Slc29a2	-2.12221	7.80727e-09	45.5206	20.1963	25.123	117.717	140.314	125.408
Mgme1	-1.37834	7.92217e-09	120.409	107.713	169.378	370.664	332.228	336.673
Pde4d	-1.12539	8.37654e-09	446.395	661.668	483.821	1053.62	1208.51	1216.46
Pgam2	-1.27141	8.58366e-09	2607.89	3667.06	2107.09	6837.34	5728.45	7668.24
Iba57	-1.08217	8.6832e-09	221.729	212.542	190.449	432.928	407.364	478.481
Etfa	-1.2932	8.75303e-09	1157.1	1600.31	865.529	2735.72	3248.05	2893.08
Ska2	-1.49806	8.76984e-09	107.194	68.2826	112.648	294.78	257.997	259.499
Rapsn	-1.48549	9.52854e-09	74.8887	74.053	110.217	230.571	265.239	236.347
Mcm2	-1.72425	9.87013e-09	49.9258	36.5456	60.7816	177.063	152.083	159.172
Sirt5	-1.30414	1.02817e-08	201.172	339.49	236.643	705.332	616.478	604.855
Coa7	-1.0603	1.13376e-08	245.224	201.001	203.416	447.521	466.206	434.106
Mrpl44	-1.00377	1.15071e-08	452.269	454.897	371.983	938.821	766.75	854.707
Uqcrfs1	-1.14932	1.15071e-08	6365.54	6369.52	3978.36	13198	11601.7	12262.1
Prlr	-1.63027	1.17323e-08	199.703	95.211	165.326	451.412	566.689	398.413
Epdr1	-1.19675	1.22726e-08	187.956	287.556	282.837	599.289	592.941	557.585
Ndufa12	-1.2504	1.23219e-08	1033.76	686.673	636.18	1629.56	1819.56	2142.56
Galm	-1.2055	1.26924e-08	185.019	149.068	200.984	449.467	420.038	364.649
Amy1	-1.19164	1.37297e-08	139.499	175.034	151.549	340.505	398.312	328.956
Cars2	-1.27134	1.39151e-08	336.265	196.192	258.524	605.126	614.667	679.135
Slc25a22	-1.06658	1.39215e-08	193.83	228.891	201.795	426.118	411.89	472.693
Vars2	-1.1317	1.50849e-08	284.871	281.786	237.453	660.58	487.027	610.643
Ppp1r3d	-1.14566	1.50849e-08	234.945	166.379	190.449	440.711	441.764	418.671
Tmem147	-1.05387	1.59099e-08	836.991	609.735	615.109	1419.42	1280.93	1568.57
C330018D20Rik	-1.15337	1.75788e-08	205.577	153.876	173.43	423.199	391.07	364.649
Mme	-1.54041	1.93228e-08	60.2046	72.1295	81.8525	215.005	243.513	169.784
Sybu	-1.58666	1.99629e-08	58.7362	45.2012	60.7816	160.524	183.767	149.525
Tmem150a	-1.32103	2.01117e-08	224.666	139.45	223.676	466.006	458.058	541.186
Dock5	-1.11567	2.05436e-08	243.755	214.465	289.32	487.409	542.247	593.278
Mgat3	-1.54062	2.07673e-08	51.3942	49.0481	63.2128	155.659	158.419	164.96
Pigo	-1.17765	2.11916e-08	240.819	192.345	181.534	481.572	395.596	505.493
Mrpl49	-1.11178	2.37715e-08	365.633	249.087	279.595	673.227	601.088	648.265
Nop10	-1.0497	2.37715e-08	274.592	272.169	300.666	550.645	525.952	680.1
Kyat3	-1.07618	2.45689e-08	226.135	252.934	196.932	495.192	434.522	493.916
Hspa1a	-2.89855	2.49354e-08	29.3681	19.2345	23.5022	107.016	87.8096	338.603
Cox5a	-1.10103	2.64642e-08	2850.18	3172.74	2222.98	5963.7	4794.22	6926.41
Ndufa9	-1.11911	2.68828e-08	4010.22	4203.71	2736.79	8561.27	6700.69	8517.16
Acat1	-1.04881	2.74176e-08	6334.7	6726.32	4349.53	12436.2	11144.6	12430.9
Trpc3	-1.00905	2.89729e-08	209.982	192.345	190.449	389.149	399.217	401.307
Lman2l	-1.13968	2.91038e-08	133.625	123.101	140.203	284.079	302.355	288.439
Macrod1	-1.71651	2.9282e-08	205.577	342.375	153.98	543.835	855.465	907.764
Slc5a6	-1.38571	3.40725e-08	69.0151	70.2061	64.0232	174.144	178.335	177.501
Wdr92	-1.37999	3.54982e-08	93.978	80.7851	121.563	284.079	249.85	241.17
Ppil1	-1.19261	3.79742e-08	207.045	157.723	150.738	387.203	352.144	430.247
Tet1	-1.49566	4.01551e-08	85.1675	70.2061	102.113	260.73	275.197	191.971
Fah	-1.37705	4.08581e-08	77.8255	115.407	128.857	258.784	288.776	299.051
Ttc32	-1.2749	4.14496e-08	96.9148	83.6702	92.388	231.543	206.398	220.912
Idh3g	-1.08738	4.52661e-08	3781.15	3989.24	2707.62	7042.62	6441.79	8773.77
Ndufa2	-1.05125	4.64161e-08	1383.24	1553.19	1205.91	2857.32	2303.87	3421.72
Dctpp1	-1.35402	4.71683e-08	92.5096	75.0147	101.303	211.113	220.882	255.64
Pitpnc1	-1.05048	4.84251e-08	729.798	1040.59	691.289	1732.68	1718.17	1650.57
Tmem150c	-1.64753	4.88438e-08	63.1415	71.1678	39.7106	166.361	180.145	193.901
Tomm40l	-1.13148	5.05233e-08	165.93	150.991	204.226	398.877	363.912	382.978
Zfp442	-1.92295	5.10911e-08	24.9629	27.8901	48.6252	124.528	143.03	125.408
Idh2	-1.27342	5.41286e-08	14951.3	24312.5	12716.3	41962.9	38449.7	45243.5
D10Jhu81e	-1.10056	5.4525e-08	3656.33	4563.39	2815.4	8357.94	6798.46	8504.62
Whrn	-1.33044	5.80088e-08	215.856	145.221	153.17	355.098	414.606	514.175
Nudt2	-1.12616	6.60101e-08	129.22	125.986	127.236	285.051	290.586	258.534
Dhodh	-1.19337	6.65242e-08	120.409	106.752	117.511	289.916	244.419	252.746
Nudt19	-1.08491	6.71264e-08	459.611	435.662	309.581	912.554	850.939	783.32
Oxnad1	-1.03943	7.55302e-08	759.166	510.677	601.332	1422.34	1186.79	1227.07
Sucla2	-1.2369	8.38811e-08	5704.76	4798.06	2955.6	11474	10488.3	9744.24
Cox10	-1.12103	8.38811e-08	531.563	620.314	384.139	1168.42	1007.55	1160.51
Akr1e1	-1.16538	8.40042e-08	221.729	152.915	225.297	458.223	465.3	419.636
Hikeshi	-1.16111	8.5346e-08	160.056	122.139	166.136	349.261	336.754	315.45
Acadvl	-1.04238	8.58448e-08	3549.14	5057.72	3382.7	9326.92	7746.26	7623.87
Amot	-1.12724	8.61335e-08	367.101	349.107	238.264	709.224	648.162	718.687
Lgals4	-1.85333	9.43734e-08	83.6991	290.442	231.78	691.712	793.908	718.687
Hspa1b	-2.72215	9.71126e-08	46.989	30.7753	35.6585	132.311	121.304	490.058
Zfp536	-1.36723	1.01893e-07	102.788	106.752	72.1274	215.005	247.134	259.499
Ano10	-1.00291	1.02535e-07	362.696	400.078	485.442	731.6	885.338	892.329
Supv3l1	-1.03252	1.0526e-07	480.169	342.375	355.775	866.829	794.813	737.981
Smim26	-1.28919	1.10204e-07	105.725	113.484	121.563	323.966	223.598	288.439
Spryd4	-1.27053	1.1776e-07	239.35	179.843	141.824	503.948	414.606	423.495
Acta2	-1.07868	1.18167e-07	994.111	976.153	1190.51	1665.56	2460.48	2553.51
Asb10	-1.13506	1.22285e-07	364.165	486.634	313.633	795.809	789.381	972.398
Zfp799	-1.13306	1.23637e-07	148.309	129.833	151.549	333.695	333.133	274.934
Dbt	-1.04848	1.23654e-07	663.719	640.51	466.802	1400.94	1147.86	1106.49
Hdac9	-1.06892	1.25062e-07	387.659	253.896	335.514	647.933	712.435	682.029
Pank1	-1.18185	1.29724e-07	440.522	731.874	444.921	1226.79	1224.81	1222.25
Mgmt	-1.44361	1.38935e-07	73.4203	51.9333	59.1607	155.659	168.377	172.678
Bmp7	-3.28969	1.46416e-07	7.34203	3.84691	4.0521	41.8335	43.4522	56.9161
Intu	-1.11943	1.51152e-07	267.25	321.217	208.278	598.316	600.183	529.61
Mgl2	-2.35605	1.59083e-07	67.5467	12.5025	41.3315	218.896	215.45	174.607
Kbtbd3	-1.43331	1.60539e-07	99.8516	70.2061	63.2128	211.113	224.503	185.219
Gfra4	-1.90352	1.64535e-07	35.2417	26.9284	20.2605	106.043	94.1464	101.291
Slc40a1	-1.30661	1.66424e-07	174.74	134.642	243.937	486.436	462.585	424.459
Tead1	-1.10109	1.69866e-07	1390.58	1812.86	1252.91	2497.36	3716.97	3345.51
Acadl	-1.05949	1.72682e-07	3719.47	5521.27	3400.53	8394.91	9411.02	8543.21
Tarsl2	-1.01598	1.72682e-07	405.28	518.371	370.362	964.116	867.233	786.215
Asap3	-1.15019	1.73452e-07	142.435	113.484	155.601	296.726	301.449	315.45
Gcat	-1.51246	1.758e-07	77.8255	90.4023	72.1274	182.9	202.777	300.016
Aifm1	-1.04308	1.78812e-07	546.247	611.658	397.106	1138.26	1008.45	1052.47
Chordc1	-1.25421	1.82448e-07	469.89	243.317	380.898	880.449	831.928	888.471
C1qbp	-1.06504	1.87485e-07	346.544	392.385	259.335	666.417	742.308	675.276
Gm12167	-4.61895	1.96398e-07	0	1.92345	2.43126	35.0234	47.9784	38.5872
Nmnat3	-1.11081	2.01723e-07	167.398	199.077	141.013	377.474	364.817	352.108
2310040G24Rik	-2.01363	2.1703e-07	14.6841	41.3543	37.2794	151.768	113.157	122.514
Cdk18	-1.33952	2.29054e-07	80.7623	118.292	82.6629	227.652	221.787	266.252
Mrm1	-1.23433	2.3149e-07	217.324	131.757	200.984	459.195	386.543	443.753
Nme4	-2.03652	2.36424e-07	23.4945	18.2728	17.8293	84.6398	72.4203	83.9272
Adra1d	-2.34637	2.42128e-07	11.7472	21.158	11.3459	69.0739	66.9888	90.68
Slc22a5	-1.0244	2.43563e-07	183.551	202.924	246.368	449.467	426.375	418.671
Ipo13	-1.13056	2.46392e-07	352.417	518.371	329.841	829.86	819.255	982.045
Coq6	-1.03366	2.53253e-07	566.805	584.73	425.471	1189.82	898.012	1135.43
Smco1	-1.72173	2.65416e-07	60.2046	84.632	39.7106	247.109	180.145	179.431
Fahd2a	-1.18498	2.6771e-07	179.146	215.427	144.255	401.796	359.386	462.082
Abhd8	-1.13039	2.69199e-07	135.093	192.345	200.984	369.691	385.638	410.954
Atp5g1	-1.46133	2.74119e-07	295.15	166.379	133.719	534.107	561.257	527.68
Kptn	-1.29095	2.76189e-07	105.725	94.2492	145.065	293.807	252.566	302.91
Ears2	-1.2682	2.84388e-07	154.183	92.3258	128.046	301.59	282.439	311.592
Polr1e	-1.15389	2.98613e-07	154.183	123.101	121.563	325.912	263.429	292.298
Snai3	-3.61687	3.27593e-07	4.40522	3.84691	2.43126	50.5893	31.6839	44.3753
Mettl22	-1.0118	3.28476e-07	290.744	244.279	213.141	471.843	484.311	544.08
Klhl32	-1.74011	3.35818e-07	46.989	30.7753	28.3647	111.88	125.83	109.009
Hint2	-1.06162	3.36159e-07	331.86	347.183	374.414	849.317	564.878	788.144
Uros	-1.14946	3.47286e-07	270.187	169.264	237.453	552.591	477.069	465.941
Sdha	-1.16388	3.47689e-07	8657.72	10692.5	5531.93	17923.2	17911.4	19911
Tmem177	-1.23098	3.57192e-07	140.967	97.1344	100.492	280.187	253.471	252.746
1190007I07Rik	-1.40319	3.62125e-07	61.673	51.9333	64.0232	143.985	154.798	170.748
Fitm1	-1.02644	3.80058e-07	872.233	850.167	589.176	1455.42	1456.55	1788.52
Gm12381	-2.43585	4.19196e-07	14.6841	16.3494	7.29379	77.8297	63.3678	61.7395
Mrpl2	-1.01229	4.22161e-07	471.358	721.295	558.38	1259.87	1055.53	1224.18
Ccdc63	-2.57251	4.30763e-07	8.81044	10.579	9.72505	56.4266	71.515	46.3047
Hcn2	-1.31341	4.36101e-07	202.64	183.69	110.217	428.064	370.249	426.389
Cpox	-1.10802	4.44338e-07	447.864	279.863	299.045	698.522	716.056	786.215
Atp1a2	-1.20722	4.46847e-07	3964.7	8057.35	5900.67	14716.6	12554.1	14122.9
Hibadh	-1.12036	4.94222e-07	1976.47	1776.31	1082.72	3573.36	3499.71	3427.51
Ndufa1	-1.00809	5.23823e-07	939.78	1212.74	884.169	1908.77	1745.33	2455.11
Kcnn2	-1.28763	5.37412e-07	88.1044	113.484	76.1795	207.222	240.797	229.594
Aldob	-1.78762	5.53687e-07	74.8887	140.412	48.6252	339.532	298.734	273.005
Hrasls	-1.07948	5.62693e-07	324.518	224.082	227.728	574.967	483.405	572.055
Cox5b	-1.10354	5.70906e-07	1839.91	1519.53	1214.01	3039.25	2675.93	4102.79
Hnmt	-1.29721	6.01435e-07	67.5467	69.2443	82.6629	197.493	165.661	179.431
Mrpl14	-1.05528	6.53781e-07	164.461	248.126	214.761	419.308	443.574	448.576
Rdm1	-1.14813	6.71457e-07	190.893	151.953	249.61	443.63	421.848	451.47
Mccc1	-1.2564	6.8699e-07	328.923	519.333	356.585	708.251	1165.06	1009.06
Agtr1a	-1.00874	6.90669e-07	277.529	385.653	266.628	637.231	629.151	606.784
Gm14236	-1.20169	7.01161e-07	33040.6	43578.7	40672.6	58496.8	115003	96286.7
Lgi3	-2.76318	7.04938e-07	8.81044	7.69382	7.29379	71.0196	41.6417	47.2693
Tha1	-1.3395	7.3121e-07	102.788	62.5123	93.1984	211.113	204.587	234.417
mt-Nd4	-1.41682	8.25185e-07	26716.2	19149.9	10965	40424.8	60549.7	50748
Cabcoco1	-1.32393	8.43771e-07	79.2939	78.8616	58.3503	169.28	173.809	194.865
4430402I18Rik	-1.6207	8.63445e-07	49.9258	75.9764	40.521	180.954	191.914	138.914
Suclg2	-1.06168	9.20681e-07	737.14	699.175	452.215	1432.07	1306.28	1194.27
Cyb5r2	-1.60614	9.34805e-07	38.1786	66.3592	46.194	170.253	170.188	122.514
Cacnb2	-1.24026	9.5493e-07	1024.95	694.367	489.494	1587.73	1799.64	1815.53
Sobp	-1.0371	9.74571e-07	148.309	171.187	144.255	286.997	347.617	317.38
Oma1	-1.07289	9.84959e-07	296.618	187.537	277.974	547.727	524.142	526.715
Dach1	-1.03249	9.85169e-07	189.424	145.221	150.738	347.315	317.744	321.239
Frmpd3	-4.55309	9.89107e-07	5.87362	0	0.810421	51.5622	51.5995	25.0817
Gpt	-1.48494	1.03111e-06	243.755	260.628	113.459	638.204	483.405	600.031
Mfsd4b3	-1.95928	1.06685e-06	35.2417	17.3111	19.4501	82.6941	95.0516	93.574
Atp2a2	-1.08256	1.0722e-06	106756	136798	72429.7	217639	217615	233930
Lingo3	-3.71861	1.16676e-06	51.3942	32.6987	7.29379	394.986	346.712	444.718
mt-Co1	-1.09083	1.18015e-06	511399	414135	275298	931463	862849	763410
Ifit1bl1	-1.70964	1.21484e-06	29.3681	30.7753	27.5543	100.206	104.104	81.9978
Mogat2	-3.08165	1.22236e-06	2.93681	5.77036	5.67295	36.9691	47.0732	42.4459
Slc22a1	-3.50616	1.30173e-06	8.81044	3.84691	0.810421	39.8877	39.8312	56.9161
Opn4	-3.4226	1.30928e-06	5.87362	1.92345	4.0521	45.725	29.8734	46.3047
Vamp5	-1.09245	1.3499e-06	158.588	121.178	166.947	312.292	292.397	347.285
Gm16170	-2.30709	1.35839e-06	5.87362	18.2728	17.0188	80.7484	68.7993	62.7042
Frem2	-1.30657	1.37364e-06	221.729	139.45	121.563	372.61	351.238	458.223
Sorcs2	-1.33708	1.37586e-06	123.346	132.718	205.036	408.606	302.355	462.082
Zim1	-3.45639	1.37994e-06	2.93681	0.961727	8.10421	56.4266	47.0732	35.6932
Tsfm	-1.09717	1.39916e-06	374.443	303.906	222.055	703.386	611.046	600.996
Ncs1	-1.06656	1.41674e-06	177.677	130.795	144.255	339.532	315.028	287.475
Gm14403	-1.27132	1.44761e-06	99.8516	91.3641	82.6629	255.865	174.714	227.665
Aasdh	-1.18774	1.49179e-06	208.514	130.795	222.866	394.986	465.3	418.671
0610040J01Rik	-1.96716	1.49273e-06	26.4313	15.3876	38.9002	97.2872	98.6727	122.514
Gm10039	-1.24203	1.56549e-06	126.283	121.178	107.786	353.152	225.408	259.499
AA672651	-2.5292	1.68862e-06	7.34203	8.65554	10.5355	57.3994	56.1257	42.4459
Ung	-1.61176	1.73364e-06	160.056	100.02	64.0232	407.633	280.629	289.404
Xk	-1.13622	1.98808e-06	117.472	91.3641	98.0609	207.222	241.703	220.912
Six5	-1.17835	2.01187e-06	93.978	100.981	137.772	257.811	233.555	268.181
1810034E14Rik	-1.18981	2.05272e-06	80.7623	74.053	74.5587	180.954	174.714	165.925
Dcakd	-1.01232	2.11275e-06	154.183	146.182	138.582	294.78	263.429	325.097
Gm13340	-1.22023	2.19107e-06	201.172	166.379	113.459	394.013	393.785	323.168
Rom1	-1.068	2.24968e-06	132.157	184.652	155.601	370.664	297.828	327.027
Epn3	-3.95714	2.28392e-06	41.1154	4.80863	14.5876	282.133	275.197	362.72
Cs	-1.02299	2.29737e-06	11930.8	11859.1	7065.25	21665.9	18991.3	22035.2
Ndufaf4	-1.17945	2.51161e-06	791.471	446.241	465.992	1420.39	1357.88	1066.94
Rpia	-1.29739	2.54246e-06	143.904	86.5554	169.378	338.559	306.881	337.638
Zfp970	-1.063	2.5898e-06	157.119	166.379	123.994	316.183	277.913	337.638
Dnaaf3	-1.67362	2.65531e-06	27.8997	29.8135	27.5543	79.7755	98.6727	93.574
Celsr1	-1.269	2.70556e-06	99.8516	124.063	83.4733	222.788	218.166	299.051
Rpusd4	-1.11584	2.89375e-06	99.8516	90.4023	96.4401	225.706	189.198	205.477
Zc3h8	-1.46695	3.12319e-06	55.7994	38.4691	64.0232	165.388	137.599	135.055
Thrsp	-1.10182	3.44385e-06	265.781	154.838	228.539	484.49	431.806	470.764
Aldh1b1	-1.20767	3.52974e-06	121.878	153.876	104.544	353.152	247.134	277.828
Lyrm7	-1.27388	3.57454e-06	118.941	73.0912	74.5587	210.14	210.924	214.159
Nhlrc1	-1.25447	3.58763e-06	85.1675	75.0147	64.8337	198.466	153.893	180.395
Siva1	-1.16208	3.84992e-06	88.1044	87.5172	95.6296	180.954	191.914	235.382
Rasgrp3	-1.23632	4.09374e-06	578.552	267.36	483.011	1006.92	1149.67	966.61
Myh7	-2.7095	4.23204e-06	797.344	2354.31	2262.69	7242.06	11080.3	17102.8
Tmem69	-1.02234	4.4253e-06	132.157	110.599	117.511	257.811	234.461	236.347
Serpinh1	-1.16531	4.46536e-06	2653.41	1460.86	2881.05	5068.66	4518.12	6100.64
Colq	-5.90688	4.96252e-06	8.81044	0.961727	0	177.063	151.177	203.548
Gca	-1.31458	5.16455e-06	85.1675	79.8233	59.1607	150.795	212.735	189.077
Tfb1m	-1.41527	5.35734e-06	67.5467	44.2394	50.2461	166.361	132.167	128.302
2310039L15Rik	-2.33132	5.39391e-06	10.2788	12.5025	8.10421	49.6165	47.9784	56.9161
Rgs7bp	-1.23289	5.51295e-06	69.0151	83.6702	70.5066	191.656	186.482	147.596
Gzmm	-1.49347	5.75718e-06	36.7101	70.2061	46.194	133.283	140.314	162.066
Ppargc1b	-1.28857	5.98192e-06	211.45	355.839	175.861	495.192	649.067	672.382
Kbtbd13	-1.84664	6.13526e-06	24.9629	46.1629	19.4501	101.179	126.736	98.3974
Gm16299	-1.23222	6.59812e-06	69.0151	98.0961	92.388	177.063	242.608	194.865
9030612E09Rik	-1.97555	6.68881e-06	22.0261	17.3111	12.9667	74.9111	63.3678	62.7042
Enpp2	-1.03009	6.85594e-06	185.019	146.182	128.857	304.509	289.681	337.638
Akr1c14	-1.22067	6.94088e-06	99.8516	73.0912	85.9046	222.788	213.64	163.031
Mir208b	-2.2819	6.94088e-06	11.7472	18.2728	8.91463	45.725	66.0835	77.1744
Dpf3	-1.35528	7.0499e-06	111.599	157.723	72.9379	264.621	306.881	301.945
Cyp2b10	-4.42672	7.09303e-06	1.46841	2.88518	1.62084	90.4771	20.8208	19.2936
Erbb4	-1.02865	7.09322e-06	190.893	259.666	173.43	388.176	472.542	412.883
Adam11	-1.20533	7.3775e-06	96.9148	147.144	95.6296	227.652	260.713	297.122
Yjefn3	-1.7351	7.60346e-06	42.5838	38.4691	27.5543	87.5585	105.915	163.996
Rsad1	-1.00765	8.01065e-06	120.409	148.106	144.255	314.238	263.429	256.605
Tmem201	-1.08437	8.2259e-06	916.285	1321.41	716.412	2090.7	1763.43	2409.77
Sh3tc2	-1.2569	8.30638e-06	86.6359	55.7802	80.2317	192.629	163.851	172.678
Ggnbp1	-1.12749	8.32732e-06	120.409	223.121	186.397	401.796	397.406	367.543
1810014B01Rik	-2.28256	8.38473e-06	10.2788	7.69382	16.2084	47.6707	58.8415	62.7042
Dcaf4	-1.33049	8.58975e-06	66.0783	54.8184	98.0609	194.574	180.145	180.395
Mrps27	-1.18198	9.04844e-06	158.588	198.116	106.976	355.098	319.555	374.296
Romo1	-1.09338	9.38071e-06	315.707	410.657	358.206	681.01	601.994	1035.1
Ccdc51	-1.33871	9.78181e-06	49.9258	57.7036	69.6962	180.954	132.167	139.879
Gm15910	-1.56933	1.00077e-05	48.4574	46.1629	64.0232	101.179	195.535	176.537
Acsf2	-1.36783	1.00886e-05	38.1786	68.2826	67.2649	144.958	156.609	154.349
Ank1	-1.15621	1.01429e-05	1352.4	2026.36	909.292	3165.72	3092.35	3297.28
Cyp1a1	-5.41903	1.02275e-05	4.40522	1.92345	2.43126	280.187	45.2627	38.5872
Prrg1	-1.23678	1.02424e-05	195.298	100.02	145.065	376.501	363.912	289.404
Cubn	-1.74502	1.05387e-05	36.7101	17.3111	39.7106	92.4228	107.725	112.868
Ruvbl2	-1.05919	1.10405e-05	240.819	149.068	239.885	441.684	401.933	465.941
Nme6	-1.0813	1.16738e-05	93.978	92.3258	84.2838	207.222	173.809	190.042
Magt1	-1.02006	1.19054e-05	850.207	460.667	648.337	1364.94	1398.62	1200.06
B230312C02Rik	-1.80989	1.22807e-05	24.9629	44.2394	17.8293	93.3957	111.346	100.327
Fxn	-1.08419	1.22886e-05	129.22	91.3641	107.786	254.892	210.924	225.735
Acsl6	-1.52108	1.30051e-05	177.677	175.996	65.6441	453.358	369.344	372.367
Gm15816	-2.01669	1.33058e-05	16.1525	25.0049	11.3459	58.3723	74.2308	79.1038
Pacsin3	-1.07523	1.37231e-05	935.375	1742.65	1024.37	2778.52	2283.96	2744.52
Wnt5a	-1.03259	1.44593e-05	121.878	134.642	102.923	272.404	233.555	227.665
Ccl11	-2.1739	1.45058e-05	26.4313	12.5025	8.91463	69.0739	78.7571	57.8808
Ppp1r16b	-1.0247	1.45555e-05	264.313	161.57	230.97	402.769	439.953	488.128
S1pr3	-1.08922	1.68746e-05	464.016	259.666	268.249	645.987	708.814	742.804
Blk	-2.0035	1.70324e-05	23.4945	10.579	18.6397	54.4808	80.5676	72.351
Angpt1	-1.22309	1.85537e-05	330.391	210.618	470.044	917.418	699.761	746.663
Slc25a4	-1.03064	1.94744e-05	40787.9	61885.2	31210.1	96191.7	82107.4	95214.9
Nkain1	-1.17184	1.98992e-05	82.2307	59.6271	67.2649	154.687	150.272	162.066
Cmtm8	-1.38339	2.00748e-05	41.1154	85.5937	58.3503	156.632	177.43	154.349
Vwa1	-1.17256	2.00933e-05	337.733	167.34	215.572	541.89	468.016	603.89
Mrps6	-1.00122	2.0356e-05	113.067	95.211	102.113	207.222	213.64	197.759
Mtg1	-1.18708	2.03786e-05	64.6099	86.5554	68.0753	179.981	144.841	176.537
4921524J17Rik	-1.04784	2.20536e-05	107.194	102.905	108.596	251.001	223.598	184.254
Cenpv	-1.00742	2.32598e-05	151.246	106.752	122.374	235.435	252.566	271.075
Plekhn1	-1.21284	2.5711e-05	52.8626	71.1678	76.1795	138.148	158.419	172.678
Gm11168	-2.01321	2.57664e-05	39.647	24.0432	15.398	61.2909	109.536	139.879
Fam222a	-3.01398	2.84007e-05	1.46841	8.65554	4.0521	25.2947	44.3574	50.1634
Gm14453	-2.37884	2.94738e-05	2.93681	12.5025	12.1563	42.8064	55.2205	53.0574
1500011K16Rik	-1.07736	3.02299e-05	218.792	138.489	236.643	399.85	371.154	481.376
Nprl2	-1.2054	3.09064e-05	126.283	79.8233	160.463	271.431	271.576	303.874
Celsr2	-1.31431	3.11393e-05	98.3832	68.2826	63.2128	153.714	169.282	242.135
Immp2l	-1.00772	3.21688e-05	139.499	104.828	111.838	229.598	217.261	264.322
mt-Tn	-1.08069	3.24834e-05	158.588	219.274	168.568	492.273	357.575	308.698
Gabrr2	-2.86559	3.25159e-05	8.81044	1.92345	5.67295	29.1862	43.4522	41.4813
Gm23455	-1.71154	3.26971e-05	32.3049	29.8135	81.0421	174.144	162.946	139.879
Timm9	-1.0208	3.32284e-05	114.536	104.828	90.7671	231.543	199.156	194.865
A530016L24Rik	-1.36511	3.44445e-05	164.461	458.744	231.78	699.495	712.435	797.791
Lrrc4b	-1.49548	3.57866e-05	140.967	421.236	176.672	695.603	601.994	792.003
Epb41l3	-1.10487	3.71273e-05	74.8887	91.3641	99.6817	165.388	190.103	220.912
Gm10719	-1.79322	3.93803e-05	120.409	65.3974	36.4689	151.768	279.723	327.027
Naprt	-1.05759	3.93834e-05	157.119	106.752	108.596	260.73	224.503	282.651
Gm5620	-4.01038	4.05428e-05	1.46841	0.961727	2.43126	21.4032	37.1154	22.1876
Myom2	-1.22722	4.15821e-05	8875.05	23315.1	13607.8	34728.6	31828.7	40671.9
BB218582	-1.52456	4.78714e-05	32.3049	75.0147	36.4689	137.175	140.314	139.879
Ces2e	-2.58313	4.86401e-05	8.81044	4.80863	8.10421	56.4266	46.1679	26.0464
Flvcr2	-1.4846	5.78467e-05	23.4945	51.9333	38.9002	115.772	109.536	100.327
Rbm38	-1.02913	5.85114e-05	468.421	772.267	448.163	1108.1	965.906	1375.63
Klhl33	-2.02976	6.46391e-05	7.34203	27.8901	14.5876	80.7484	60.652	67.5276
Gm16091	-1.50632	6.87029e-05	36.7101	24.0432	52.6773	109.935	108.63	106.115
Klra9	-3.07147	6.91816e-05	5.87362	2.88518	2.43126	33.0776	25.3471	29.9051
Them6	-1.44849	8.1664e-05	26.4313	38.4691	43.7627	89.5042	90.5254	121.55
Gm26862	-2.69042	8.33148e-05	11.7472	1.92345	5.67295	33.0776	41.6417	42.4459
Tuba4a	-2.04323	8.9534e-05	3826.67	2022.51	1322.61	10258	8312.04	10980
Mrps36	-1.44295	9.17037e-05	32.3049	26.9284	28.3647	75.884	80.5676	80.0685
Klhl34	-1.36564	9.17814e-05	45.5206	78.8616	90.7671	205.276	133.072	223.806
Pkd2l2	-1.26441	9.18243e-05	93.978	48.0863	59.1607	171.225	154.798	149.525
Ndufb2	-1.01976	9.51929e-05	466.953	259.666	260.955	623.611	652.688	713.863
mt-Cytb	-1.13909	9.52644e-05	77445.2	60340.7	30338.1	112724	138156	119389
Gm10138	-1.15479	0.000105102	60.2046	117.331	96.4401	187.764	222.692	206.442
Plk5	-2.86956	0.00010567	5.87362	3.84691	3.24168	38.9149	26.2524	26.0464
Gm12439	-2.87338	0.000106191	2.93681	3.84691	4.86252	25.2947	32.5891	29.9051
Klhl3	-1.15086	0.000110335	48.4574	66.3592	66.4545	122.582	138.504	145.667
Prr29	-1.43644	0.000115963	27.8997	34.6222	26.7439	76.8569	87.8096	77.1744
Gm13910	-1.29173	0.000123845	73.4203	91.3641	59.9711	251.001	152.988	145.667
Slc35g1	-1.76363	0.000125911	14.6841	30.7753	23.5022	99.2329	85.9991	53.0574
Nt5dc2	-1.11636	0.000130645	110.13	85.5937	164.515	273.377	239.892	272.04
Gm15543	-1.18001	0.000132477	522.752	329.872	230.97	654.743	756.792	1032.21
Gm28979	-5.09979	0.000134484	1.46841	0	0.810421	28.2133	17.1998	25.0817
Gm10722	-1.67336	0.000138206	185.019	96.1727	53.4878	215.005	343.091	497.775
Scn10a	-3.40949	0.000147215	5.87362	1.92345	0.810421	27.2404	20.8208	32.7991
Abhd14a	-1.04944	0.000149979	88.1044	95.211	126.426	194.574	192.819	258.534
Wif1	-2.44923	0.000152137	7.34203	3.84691	8.91463	45.725	32.5891	31.8345
Dpysl4	-1.32126	0.000168904	64.6099	78.8616	36.4689	140.094	140.314	165.925
Arhgap28	-1.14427	0.000181239	61.673	46.1629	61.592	125.5	133.072	114.797
Gm24357	-1.66317	0.000188849	29.3681	13.4642	24.3126	65.1824	64.273	80.0685
mt-Nd1	-1.06698	0.000196044	105081	88869.3	44150.9	173997	183626	141198
Retnla	-2.36674	0.000199339	22.0261	3.84691	7.29379	65.1824	42.5469	53.0574
Wdcp	-1.04455	0.000208384	95.4464	66.3592	103.734	172.198	177.43	197.759
Pigyl	-1.08257	0.000221285	66.0783	65.3974	82.6629	167.334	125.83	163.031
Slc7a4	-2.15505	0.000223045	10.2788	6.73209	11.3459	35.9963	35.3049	54.9868
Hopxos	-2.63435	0.000227141	5.87362	4.80863	8.10421	18.4846	58.8415	40.5166
Gm26794	-2.17366	0.000229624	2.93681	30.7753	14.5876	86.5856	63.3678	75.2451
Plscr5	-2.0614	0.000230194	11.7472	10.579	9.72505	35.0234	58.8415	38.5872
Rasef	-2.30484	0.000235904	2.93681	9.61727	12.1563	47.6707	30.7786	50.1634
Btbd11	-1.22977	0.000246768	48.4574	44.2394	37.2794	93.3957	95.0516	113.832
B230369F24Rik	-1.34053	0.000267732	32.3049	63.474	81.0421	158.578	170.188	127.338
Nat8l	-1.52891	0.000281079	22.0261	23.0814	45.3836	101.179	82.3781	82.9625
Spc24	-1.45253	0.000282647	41.1154	23.0814	25.123	85.6127	73.3256	80.0685
Itsn1	-1.07189	0.000282856	11794.2	13726.7	18240.9	17564.2	40677.6	33759
Klhl38	-1.25553	0.000313793	32.3049	46.1629	49.4357	117.717	102.294	89.7153
Tuba1b	-1.3738	0.00031729	138.03	52.895	59.1607	230.571	186.482	219.947
Mlf1	-1.16931	0.000322805	641.693	631.855	260.145	1379.53	1106.22	955.998
Pycrl	-1.08565	0.000323309	64.6099	79.8233	105.355	198.466	146.651	191.007
Sema5b	-2.2391	0.000365022	7.34203	5.77036	8.10421	31.1319	33.4944	35.6932
Elovl4	-1.74939	0.000367311	29.3681	24.0432	39.7106	49.6165	153.893	110.938
Fdft1	-1.06674	0.000371889	157.119	285.633	138.582	430.982	372.059	416.742
Gm7889	-2.85971	0.000404246	5.87362	7.69382	0.810421	22.3761	31.6839	46.3047
Syt3	-2.15792	0.00040448	17.6209	2.88518	17.8293	60.318	47.0732	61.7395
1700123M08Rik	-2.09881	0.0004742	7.34203	5.77036	14.5876	37.942	43.4522	40.5166
5830417I10Rik	-1.12076	0.000474251	60.2046	78.8616	51.8669	113.826	144.841	156.278
Mroh6	-1.21498	0.000476583	647.567	491.442	520.29	608.045	1870.25	1369.85
Aqp7	-1.16814	0.000481089	276.06	172.149	479.769	662.526	780.329	647.301
Gm10069	-2.58816	0.000481089	4.40522	4.80863	4.0521	25.2947	25.3471	28.9404
Gm5436	-1.24666	0.000499154	38.1786	37.5074	37.2794	105.07	75.1361	87.7859
Mycn	-1.67447	0.000501494	36.7101	12.5025	29.1751	104.097	80.5676	61.7395
Apln	-2.44243	0.000510813	146.841	33.6604	62.4024	561.347	413.701	336.673
Kif6	-1.45618	0.000550918	32.3049	22.1197	29.1751	60.318	97.7674	69.457
Gm3646	-1.60964	0.00056462	30.8365	18.2728	13.7772	64.2095	58.8415	62.7042
Gm28651	-2.12083	0.000571907	8.81044	9.61727	5.67295	35.0234	33.4944	34.7285
Armc6	-1.09537	0.000598401	80.7623	54.8184	73.7483	178.036	117.683	149.525
Fndc9	-1.9829	0.000616299	5.87362	18.2728	12.1563	43.7792	66.0835	37.6225
Top1mt	-1.13715	0.000617384	55.7994	40.3925	50.2461	94.3686	120.399	105.15
Dusp23	-1.22927	0.000693094	58.7362	30.7753	60.7816	108.962	119.493	122.514
Map2k6	-1.51836	0.000703942	41.1154	15.3876	38.0898	98.26	97.7674	72.351
Crocc	-1.03048	0.000720458	151.246	75.0147	125.615	265.594	223.598	224.771
Polr2i	-1.03231	0.000740772	124.814	126.948	141.824	210.14	216.356	380.084
Gm10097	-1.38955	0.000770607	24.9629	26.9284	27.5543	54.4808	72.4203	81.9978
Asb12	-1.10571	0.000798064	54.331	43.2777	42.9523	96.3143	107.725	95.5034
Mmp9	-2.24349	0.000802344	16.1525	8.65554	4.0521	46.6978	26.2524	56.9161
Gm5860	-1.08088	0.000803957	67.5467	48.0863	47.8148	113.826	105.009	122.514
Edn3	-1.42906	0.000806662	23.4945	42.316	40.521	104.097	63.3678	123.479
Pex11a	-1.07011	0.000868059	60.2046	125.025	79.4212	179.008	186.482	194.865
Sdk1	-1.1491	0.00089921	277.529	328.911	431.954	392.067	877.191	1038
Metrn	-1.91911	0.000920627	23.4945	7.69382	9.72505	59.3452	48.8837	39.5519
Hist1h4h	-1.16122	0.000980992	57.2678	68.2826	76.99	120.636	122.209	213.194
Esr1	7.40166	2.16346e-240	5992.56	8365.1	6526.32	30.159	54.3152	38.5872
Lox	5.42942	4.61623e-171	3389.08	4690.34	4998.67	88.5313	105.009	109.974
Star	5.48012	4.18181e-168	3111.55	2327.38	3074.74	72.9654	53.41	64.6336
Gpx3	4.14416	3.95728e-161	20205.3	20635.8	16014.7	944.658	1107.13	1163.4
Serpina3n	4.88608	5.06655e-140	5490.37	8919.06	8224.96	239.326	256.187	270.111
Postn	5.01316	5.84686e-136	32134.6	20509.8	33342.3	986.492	735.971	940.563
Cilp	5.19955	4.56622e-123	10455	11534	13067.2	383.311	200.966	370.437
Vgll2	7.10657	1.42046e-102	1333.31	1469.52	1121.62	17.5117	5.43152	5.78808
Wisp2	4.37998	1.02505e-100	2099.82	1993.66	2865.65	123.555	88.7149	122.514
Ltbp2	5.81926	4.37142e-98	4067.48	3867.1	6647.88	86.5856	52.5047	119.62
Serpine1	3.87498	2.14369e-77	6399.31	10012.5	9138.3	492.273	523.237	726.404
Mfap5	3.51313	5.56283e-77	3024.92	2079.25	3199.54	245.164	238.987	243.099
Mt2	3.77887	1.22095e-74	1807.61	1261.79	1359.08	115.772	119.493	86.8212
Col8a1	3.92365	1.92091e-68	7985.19	5182.75	9699.93	595.398	468.921	442.788
Bgn	2.85457	3.4003e-66	13525.5	13746.9	18897.4	2244.42	1947.2	2192.72
Apod	3.53542	3.53162e-63	941.248	1089.64	845.269	100.206	63.3678	84.8919
Clu	3.35223	8.36058e-60	58272.2	97220	94576.1	7961.98	7111.67	9414.32
Nox4	4.78722	3.29682e-59	607.92	987.694	1329.9	35.9963	32.5891	37.6225
Fxyd6	2.36862	5.35289e-56	2340.64	2388.93	2758.67	496.165	429.09	525.751
Nlrc3	3.49811	1.22425e-54	787.066	572.228	572.157	55.4537	53.41	61.7395
Cdo1	5.33974	1.31878e-54	776.787	2125.42	1198.61	25.2947	31.6839	44.3753
C4b	2.37416	3.2867e-54	2342.11	2402.39	2745.71	540.917	425.469	479.446
Bnip3	2.14421	1.35222e-53	4916.22	5308.73	4241.74	1116.86	1115.27	1039.93
Itgbl1	3.64283	5.22366e-52	2383.22	2635.13	4531.87	281.16	224.503	259.499
2210407C18Rik	4.79825	1.75052e-50	1151.23	493.366	760.985	34.0505	25.3471	27.0111
Adamts2	2.71863	5.03248e-50	3712.13	3224.67	4989.76	594.425	578.457	639.583
Thbs4	3.54736	6.26996e-49	1212.9	678.017	944.951	72.9654	82.3781	86.8212
Col5a2	3.44827	7.45152e-49	8895.6	8007.34	15647.6	1099.35	936.938	946.351
Eln	3.30813	7.71718e-49	1628.46	2824.59	2963.71	245.164	238.082	266.252
Frzb	3.49627	1.72996e-48	825.244	919.411	1433.63	99.2329	95.0516	87.7859
Panx1	3.92197	6.17846e-47	559.463	482.787	439.248	45.725	31.6839	20.2583
Cd44	2.00028	4.99697e-46	1239.33	1272.36	1193.75	300.617	321.365	303.874
Ccdc80	1.94367	5.7278e-46	6095.35	7091.77	7156.83	1914.61	1629.46	1746.07
Col1a1	2.79894	4.09105e-45	8756.1	7367.79	12556.7	1362.99	1280.93	1477.89
Mfap4	3.71742	1.48329e-44	1240.8	1366.61	2535.81	144.958	124.925	121.55
Pdlim3	3.41294	1.70213e-42	2656.35	2565.89	1544.66	194.574	163.851	276.863
Ptk2b	2.24936	8.11948e-42	704.835	658.783	700.204	148.849	136.693	148.561
Efhd2	2.7974	9.38079e-42	1566.79	2512.03	1851	268.513	256.187	328.956
Loxl3	3.50726	1.15517e-40	1180.6	1082.9	2178.41	136.202	130.357	124.444
Adamtsl2	3.33525	1.17662e-40	2951.5	2645.71	5388.49	379.42	329.512	380.084
Dkk3	3.85477	2.59061e-40	533.031	953.071	1135.4	71.0196	47.0732	63.6689
Pla2g7	2.83275	5.32982e-40	678.404	653.974	922.259	119.663	92.3359	105.15
Ncam1	3.23105	1.97948e-39	375.912	399.117	512.186	40.8606	41.6417	54.9868
Col1a2	2.6948	5.68535e-39	16534.3	14443.2	25238.9	3041.2	2619.8	3022.34
Entpd1	1.7428	2.14419e-38	1465.47	1568.58	1499.28	462.114	430.901	462.082
Ace	1.93096	3.59084e-38	3911.83	3541.08	3653.38	963.143	839.17	1110.35
Serpinf1	2.74726	6.27795e-37	2133.59	2170.62	3389.18	443.63	324.986	378.155
Pi16	2.20877	2.32595e-36	3763.52	3894.03	5401.45	1018.6	899.822	907.764
Prnp	1.56601	6.34235e-36	7499.15	7178.33	7703.05	2581.03	2297.53	2680.85
6430548M08Rik	1.91481	8.41111e-36	1791.46	1863.83	1654.07	507.839	404.648	495.846
Cd163	1.85677	5.02157e-33	1863.41	1568.58	1522.78	445.575	426.375	494.881
Galns	2.74592	5.20286e-33	816.434	820.353	522.721	111.88	97.7674	111.903
Nes	2.43469	7.11329e-33	7004.3	12454.4	9152.89	1892.24	1654.8	1746.07
Rtn4	1.5008	2.03767e-32	4607.86	4629.75	4422.47	1678.2	1684.68	1463.42
Ptgis	2.10397	2.77403e-32	1001.45	1051.17	1117.57	246.137	202.777	289.404
Lbp	2.51368	7.30057e-32	694.556	905.947	636.18	109.935	131.262	150.49
Crlf1	3.90264	7.36027e-32	208.514	226.968	245.557	20.4303	9.05254	16.3996
Il4ra	1.73652	5.04999e-31	1973.54	2159.08	2205.97	654.743	551.3	697.464
Fbln2	2.03521	2.94449e-30	11250.9	11683.1	9498.13	2719.18	2076.65	3116.88
Lcn2	3.34591	4.65539e-30	358.291	362.571	225.297	30.159	29.8734	32.7991
Igfbp7	1.84248	9.4764e-30	9408.08	8047.73	11562.3	2710.42	2557.34	2824.58
Mgp	2.59035	2.49999e-29	6287.71	8541.1	12235.7	1652.91	1258.3	1584.01
Tspo	1.85975	3.41707e-29	1493.37	1692.64	2052.8	473.789	473.448	497.775
Nbl1	2.30694	6.87293e-29	1057.25	1642.63	1463.62	299.644	236.271	306.768
Col22a1	3.24161	1.18817e-28	301.023	326.025	246.368	35.0234	19.9156	37.6225
Tnnt3	5.81083	1.75899e-28	148.309	542.414	318.495	5.83723	4.52627	7.71744
Map1b	1.48219	2.54727e-28	1925.08	1957.11	2009.03	642.095	726.919	739.91
Cebpd	1.75376	2.67972e-28	1496.31	1457.02	1764.29	462.114	422.753	515.139
Anxa1	1.98586	2.73747e-28	1327.44	1319.49	1367.99	420.281	300.544	293.263
Psmd8	1.75265	4.0243e-28	5496.24	6880.19	4951.67	1777.44	1627.65	1737.39
Mettl27	3.262	5.11706e-28	186.488	240.432	215.572	20.4303	24.4419	22.1876
Fstl1	2.56692	7.82577e-28	12549	6601.29	12765.7	1972.98	1807.79	1605.23
Pamr1	2.85198	2.59171e-27	324.518	345.26	446.542	57.3994	37.1154	60.7749
Lrp8	4.08924	3.63316e-27	236.413	303.906	153.98	13.6202	12.6736	14.4702
Otulin	1.63324	4.21242e-27	1249.61	1171.38	1064.89	364.827	357.575	400.342
Col5a1	1.96205	4.68113e-27	6337.64	4926.93	7852.98	1697.66	1599.58	1610.05
Atg13	1.99991	6.44038e-27	2233.45	2818.82	1956.36	519.514	559.447	673.347
Fam107a	2.71853	2.40867e-26	737.14	1124.26	758.554	119.663	101.388	177.501
Tlr13	3.26589	5.23661e-26	493.384	292.365	650.768	53.5079	53.41	42.4459
Cyp1b1	2.90009	7.05516e-26	810.56	1286.79	1636.24	212.086	123.115	165.925
Slc1a2	3.45136	8.39625e-26	160.056	195.231	171.809	14.5931	16.2946	17.3642
Ctgf	2.40686	4.52984e-25	4394.94	5256.8	4948.43	827.914	640.014	1285.92
Svep1	2.16181	4.72091e-25	3165.88	2711.11	4303.33	804.565	611.952	859.53
Pmm1	2.30109	9.64728e-25	750.355	1188.69	774.762	168.307	179.24	203.548
Map3k6	2.29225	1.32102e-24	1325.97	2081.18	1499.28	297.699	286.06	418.671
Cygb	1.34448	1.84243e-24	2791.44	2623.59	2552.83	1126.59	984.916	1025.46
Mt1	1.87894	5.24114e-24	7528.52	5593.4	5536.79	1480.71	1566.09	2024.86
Fkbp5	2.8092	7.2224e-24	2002.91	4159.47	3620.15	441.684	339.47	615.466
Zfp697	1.78195	9.33529e-24	788.534	906.909	730.999	207.222	243.513	254.676
Angptl2	1.52065	1.58313e-23	5107.12	5748.24	4749.07	1913.64	1565.18	1960.23
Baiap2	1.91321	1.58313e-23	563.868	666.477	609.436	170.253	135.788	183.289
Tgfbi	1.51888	1.72753e-23	1215.84	1130.03	1070.57	421.253	360.291	409.989
Col16a1	2.75618	1.83387e-23	970.616	1603.2	2368.86	254.892	249.85	227.665
Rnf19b	2.11486	2.54869e-23	2688.65	2297.57	1527.64	488.382	479.784	534.433
Anxa8	4.48416	3.03934e-23	136.562	143.297	123.184	4.86436	5.43152	7.71744
Tgfbr2	1.1662	3.50305e-23	3086.59	3173.7	3211.7	1419.42	1386.85	1415.19
Dpysl3	1.42735	5.33308e-23	2347.98	2236.02	2569.03	912.554	793.002	955.034
Rab31	1.56341	5.7592e-23	1703.35	1617.62	2010.65	661.553	551.3	592.314
Ctss	2.55538	1.43184e-22	2129.19	1481.06	3317.86	389.149	353.954	436.036
Dbn1	1.95525	1.8617e-22	772.381	781.884	579.451	194.574	158.419	196.795
St8sia1	4.51526	1.97018e-22	127.751	167.34	116.701	6.8101	4.52627	6.75276
Grn	1.42543	5.98393e-22	2762.07	3122.73	2570.65	1065.29	950.516	1132.53
Pmepa1	1.7007	6.22545e-22	1343.59	1087.71	1281.28	349.261	344.902	447.612
Tnc	2.99496	7.99319e-22	628.478	283.709	558.38	63.2367	50.6942	70.4217
Lgals3	2.69879	1.20935e-21	296.618	321.217	519.48	53.5079	65.1783	56.9161
Ppfibp1	1.59398	1.63474e-21	4787	7016.76	5873.12	1979.79	2007.85	1869.55
Pak3	5.22583	2.05605e-21	146.841	101.943	209.899	2.91862	5.43152	3.85872
Ankrd45	2.31362	2.14685e-21	370.038	288.518	276.353	69.0739	64.273	54.0221
D430019H16Rik	4.08811	2.21212e-21	215.856	137.527	116.701	9.72872	9.05254	8.68212
Axl	1.35781	2.37565e-21	4593.17	5592.44	5377.95	2128.64	1842.19	2103.97
Fmo2	2.65224	2.76976e-21	2881.01	7023.49	6753.24	898.933	793.908	957.928
Dpep2	3.55631	5.54628e-21	152.714	216.389	341.998	19.4574	16.2946	25.0817
Myom3	2.49184	5.78754e-21	350.949	440.471	263.387	56.4266	63.3678	67.5276
Atp6v1h	1.3844	6.47423e-21	1280.45	1227.16	1151.61	509.785	443.574	447.612
Loxl1	1.79636	7.42677e-21	2516.85	2252.36	3248.98	790.945	642.73	875.93
Gdf6	3.88291	8.17506e-21	327.455	136.565	212.33	20.4303	9.95779	15.4349
Olfml3	1.86068	8.19299e-21	1267.23	976.153	1487.93	378.447	305.071	344.391
Fxyd5	1.76476	1.01501e-20	693.088	722.257	920.638	234.462	206.398	247.923
Arfgap3	1.66383	2.17957e-20	792.939	749.185	869.581	298.672	235.366	227.665
Sparc	1.78293	2.5319e-20	14685.5	10956	18425.7	4495.64	4013.9	4296.69
Masp1	2.36532	4.26957e-20	481.637	384.691	454.646	94.3686	56.1257	106.115
Fzd7	1.83379	5.01548e-20	734.203	1025.2	1037.34	288.943	227.219	270.111
Gcnt2	1.57589	5.03942e-20	643.162	670.324	560.001	216.95	205.493	205.477
Timp1	3.59152	5.91425e-20	264.313	137.527	185.586	22.3761	9.95779	16.3996
Myo5a	1.69818	7.56397e-20	1422.89	1376.23	1970.13	492.273	523.237	455.329
Lamc1	1.1488	7.59707e-20	10474.1	11954.3	10755.9	5055.04	4697.36	5215.06
Cyb561	1.57672	8.63635e-20	881.044	798.233	695.341	253.92	254.376	286.51
Rnase4	1.47703	8.6837e-20	1995.56	2308.14	2583.62	920.337	750.455	805.508
Col3a1	2.60066	8.76638e-20	37447.3	20331.9	56749.7	6767.3	6287.89	5826.67
Tlr7	2.54252	9.69957e-20	358.291	404.887	662.114	94.3686	80.5676	70.4217
Map1a	1.65155	9.84779e-20	691.619	877.095	748.829	234.462	226.313	277.828
Polr3g	1.88232	1.18658e-19	425.838	482.787	516.238	132.311	148.462	106.115
Col14a1	2.52606	1.97005e-19	1533.02	1566.65	3351.9	376.501	357.575	386.837
Tlr2	2.28428	2.37007e-19	337.733	326.025	491.115	90.4771	79.6623	67.5276
Ccdc136	2.57365	2.68819e-19	189.424	286.595	233.401	39.8877	33.4944	46.3047
Emp1	1.98641	2.97301e-19	4894.2	2739.96	4844.7	1124.64	1024.75	999.409
Rhoc	1.32951	3.20114e-19	2268.69	2268.71	2127.35	1004.98	789.381	857.601
Tmem176b	1.80261	3.45258e-19	870.765	837.664	1125.67	284.079	221.787	307.733
Thbs3	1.96096	3.74583e-19	443.459	609.735	592.418	153.714	114.967	155.314
Comp	6.02703	3.95521e-19	1377.36	1773.42	4510.8	43.7792	21.7261	52.0927
Plcg2	1.42785	6.46717e-19	778.255	819.391	867.15	308.4	277.008	331.85
Tgm2	1.3999	6.5993e-19	11970.4	12510.1	13799.8	5005.43	4015.71	5487.1
Dio2	3.70172	8.89277e-19	904.538	234.661	410.073	49.6165	32.5891	36.6579
Lrrn4cl	1.85338	8.94128e-19	375.912	484.71	373.604	115.772	111.346	114.797
Dcn	1.25818	9.19083e-19	14825	16916.8	15583.6	7498.9	6028.08	6259.81
Vsig4	2.74371	1.00851e-18	328.923	240.432	176.672	37.942	36.2101	36.6579
Dusp4	3.0097	1.11921e-18	274.592	668.4	692.099	79.7755	51.5995	72.351
Serinc3	1.054	1.80857e-18	14311.1	16369.6	15987.2	7493.06	7427.61	7558.27
Fbn1	1.87946	1.80857e-18	16065.8	8614.19	13384.9	3615.19	3252.58	3476.71
Ifi207	1.58736	2.03509e-18	634.351	728.027	823.387	267.54	230.84	230.559
Sfrp1	2.3652	2.83079e-18	1666.64	1017.51	2406.95	341.478	343.996	302.91
Scd1	1.99041	2.95951e-18	1500.71	1834.01	992.765	371.637	333.133	383.943
Itga5	1.462	3.15969e-18	1766.49	1786.89	1468.48	547.727	573.026	701.323
Serping1	1.4821	3.37135e-18	3490.4	4163.32	4803.36	1610.1	1293.61	1557.96
Adgra2	1.27716	3.52204e-18	1023.48	1102.14	1052.74	439.738	405.554	466.905
Inpp5d	1.80837	4.13139e-18	895.728	1033.86	1436.88	312.292	304.165	346.32
Cmklr1	1.41293	4.49992e-18	1042.57	969.421	1047.06	405.688	327.702	415.777
Mmp3	2.30985	4.85069e-18	409.685	439.509	398.727	107.016	51.5995	93.574
Mvp	1.23964	6.1688e-18	3001.42	3261.22	2960.47	1392.18	1139.71	1374.67
Nupr1	2.43443	7.3625e-18	267.25	313.523	489.494	61.2909	66.9888	70.4217
Grk5	1.18433	8.86653e-18	1684.26	1694.56	1608.69	668.363	773.087	752.451
Olfml2b	1.69756	8.86653e-18	1481.62	1394.5	989.524	352.18	414.606	423.495
Uchl1	2.43487	1.25278e-17	430.243	716.487	458.698	116.745	66.9888	113.832
Aspn	2.22887	1.49865e-17	2814.93	1618.59	3646.89	645.987	566.689	511.281
Cfh	2.04297	1.72409e-17	6629.85	13238.2	9943.05	2846.62	2035.01	2353.82
Bmp4	2.09285	2.32902e-17	240.819	262.551	208.278	58.3723	55.2205	53.0574
Krt80	2.68129	3.83315e-17	143.904	154.838	138.582	26.2675	22.6313	19.2936
Clec4d	3.7338	3.88114e-17	89.5728	148.106	152.359	11.6745	5.43152	12.5408
Pdlim4	1.46826	4.48224e-17	613.794	544.337	588.365	224.733	188.293	218.018
Dok1	2.72324	6.27249e-17	208.514	351.992	499.219	56.4266	49.789	54.9868
Cyb5r3	1.4187	6.50478e-17	2599.08	3679.57	2807.3	1110.05	1107.13	1182.7
Tspan4	1.4208	7.68079e-17	690.151	770.343	730.189	254.892	253.471	310.627
Anxa4	1.26945	7.70949e-17	1189.41	992.502	1035.72	455.304	442.669	435.071
Jaml	4.49591	8.3049e-17	69.0151	207.733	169.378	3.89149	6.33678	9.6468
Aldh1a1	2.45531	8.80646e-17	869.296	1341.61	2299.97	269.485	275.197	278.793
Slc6a6	1.73957	9.73884e-17	12603.3	11646.5	7155.2	2936.13	3225.42	3241.33
Arid5a	1.80324	9.74187e-17	1547.7	973.268	1154.85	322.993	312.313	416.742
Plekho1	1.21706	1.13235e-16	2342.11	2343.73	2215.69	1096.43	1008.45	863.389
Fcgr2b	1.90312	1.15012e-16	594.704	458.744	768.279	170.253	163.851	153.384
Tgif1	2.21947	1.39169e-16	211.45	243.317	297.424	65.1824	50.6942	46.3047
Skil	1.07969	1.8225e-16	1950.04	2013.86	2150.05	917.418	987.632	988.797
Dact3	1.53472	2.06529e-16	791.471	1075.21	1078.67	372.61	314.123	331.85
Gfpt2	1.5763	2.12717e-16	1364.15	1213.7	897.136	384.284	385.638	393.59
Il17ra	1.72323	2.19196e-16	324.518	365.456	421.419	107.016	119.493	110.938
Tgfbr1	1.67209	2.93665e-16	1675.45	1785.93	2604.69	696.576	650.877	557.585
Gm43302	1.79721	3.05509e-16	906.006	1289.68	880.927	312.292	337.66	235.382
Pmp22	1.59647	3.70596e-16	1431.7	1537.8	1110.28	443.63	378.396	526.715
Ucp2	1.63947	4.07515e-16	1625.53	2512.03	2330.77	734.518	589.32	754.38
Medag	1.52753	5.53268e-16	618.199	555.878	619.161	236.408	212.735	172.678
Ctsb	1.05299	5.59007e-16	16598.9	15419.4	15262.7	8116.67	6841	7829.35
Srpx2	2.23176	6.22799e-16	691.619	411.619	803.127	162.47	109.536	134.091
Rhou	1.83687	6.7284e-16	550.652	483.749	717.222	194.574	157.514	138.914
Mmp2	1.90431	9.4812e-16	2929.47	5736.7	5452.51	1298.78	1156.91	1317.75
Hhipl1	2.25194	1.00639e-15	196.766	220.235	211.52	46.6978	31.6839	54.0221
Fam46a	1.39786	1.03849e-15	1196.75	1490.68	1394.73	526.324	439.953	584.596
Laptm5	1.62751	1.06016e-15	825.244	710.716	1082.72	285.051	263.429	300.016
Mpeg1	2.58609	1.08238e-15	640.225	688.596	1563.3	134.256	181.051	166.89
Kif1a	2.40852	1.60984e-15	171.803	140.412	146.686	27.2404	28.0629	30.8698
P3h2	1.79145	1.91301e-15	243.755	257.743	273.112	68.101	78.7571	77.1744
Maged2	1.49205	1.92577e-15	1064.59	1281.02	883.359	414.443	365.723	367.543
Sulf1	1.68601	1.98247e-15	2020.53	1304.1	2026.86	567.184	471.637	624.148
Thbs1	1.72003	2.88473e-15	2378.82	1596.47	2652.51	592.479	627.341	792.003
Fibin	3.99623	3.13469e-15	1067.53	2443.75	3267.62	164.415	115.872	144.702
Csrp2	1.5991	3.80522e-15	427.306	363.533	474.907	129.392	146.651	141.808
Scn7a	1.28267	3.90285e-15	2883.95	2858.25	3659.05	1358.13	1361.5	1146.04
Ppic	1.57582	4.05755e-15	701.898	808.812	987.903	316.183	285.155	238.276
Gsg1l	1.63757	4.64375e-15	544.779	841.511	687.237	205.276	231.745	230.559
Carmil1	1.7618	4.66482e-15	342.139	469.323	508.944	134.256	117.683	138.914
Prkag2	1.21235	5.91937e-15	935.375	923.258	831.492	385.257	413.701	360.79
Ncf1	2.34766	6.32968e-15	488.979	307.753	672.649	105.07	76.9466	107.08
Bmf	2.27275	6.33441e-15	318.644	643.395	560.811	106.043	126.736	82.9625
Timp2	1.21286	7.20431e-15	2528.59	3348.73	2810.54	1192.74	1240.2	1316.79
Dct	2.59033	8.46842e-15	610.857	500.098	292.562	109.935	70.6098	52.0927
Slc43a3	1.43221	9.59264e-15	2991.14	4366.24	3871.38	1379.53	1212.13	1571.46
Ttll7	1.35621	1.27579e-14	1061.66	1218.51	959.538	482.544	386.543	396.484
Adarb1	1.50907	1.34003e-14	1856.07	2888.07	2901.31	868.774	907.969	911.623
Gab2	1.52975	1.35099e-14	1628.46	2658.21	2065.76	726.735	689.803	785.25
Ltbp3	1.41033	1.53881e-14	1215.84	1350.26	1612.74	466.978	493.363	613.537
Nrtn	1.14123	1.565e-14	800.281	858.822	827.44	359.963	382.922	384.907
Klf10	1.27761	1.62612e-14	735.671	862.669	913.344	354.125	324.081	359.826
Ptprj	1.42955	1.87489e-14	900.133	942.492	1271.55	373.583	398.312	385.872
C1qtnf3	5.96481	2.2256e-14	54.331	97.1344	320.116	1.94574	1.81051	3.85872
Osmr	1.13017	2.30582e-14	1315.69	1171.38	1211.58	520.486	561.257	606.784
Ahnak2	1.57183	2.51065e-14	569.741	768.42	841.217	222.788	238.082	273.969
Rbp1	2.07523	2.68661e-14	503.663	415.466	718.843	138.148	95.0516	156.278
Vcan	1.86629	2.73008e-14	3725.35	1916.72	2068.19	682.956	716.056	713.863
Serpina3c	3.08786	3.31144e-14	108.662	104.828	94.0088	15.5659	8.14728	12.5408
Adam8	2.96524	3.43462e-14	101.32	239.47	233.401	28.2133	22.6313	23.1523
Fam168a	1.10654	3.43462e-14	1421.42	1445.48	1491.98	599.289	714.245	710.969
Xirp1	1.50862	3.61797e-14	15217.1	16387.8	10229.9	4453.81	4657.53	5590.32
Col4a3	1.81629	3.87328e-14	593.236	370.265	404.4	118.69	130.357	137.949
Tmigd3	5.48653	4.46171e-14	86.6359	73.0912	94.8192	0.972872	1.81051	2.89404
Lpar1	1.44627	5.40675e-14	603.515	802.08	854.183	291.862	260.713	278.793
C1qb	1.65327	6.04338e-14	2224.63	1653.21	2974.24	807.484	677.13	694.57
Jsrp1	3.17424	6.8343e-14	91.0412	93.2875	139.392	10.7016	9.95779	15.4349
Vim	1.27686	9.17449e-14	9490.31	8440.12	11708.1	3955.7	3668.99	4608.28
Hmox1	1.62159	9.61843e-14	323.049	445.28	371.983	119.663	135.788	115.762
Rab43	1.20621	1.52549e-13	806.155	1006.93	985.472	401.796	397.406	415.777
Cyth3	1.14301	1.61104e-13	2298.06	2811.13	2966.14	1245.28	1136.09	1278.2
Il10ra	1.8103	1.67332e-13	440.522	419.313	695.341	153.714	140.314	150.49
Kcne4	1.86562	1.7897e-13	286.339	240.432	240.695	55.4537	69.7045	84.8919
Ctsz	1.28148	1.88283e-13	952.995	999.234	1190.51	414.443	391.975	488.128
Peg3	1.82647	1.94606e-13	738.608	1311.8	755.312	250.028	289.681	251.782
Sphk1	2.18676	1.94606e-13	168.867	266.398	188.018	39.8877	45.2627	52.0927
Tnfrsf1b	1.56415	2.26283e-13	744.482	681.864	1060.03	289.916	257.997	294.228
Pfkp	1.20157	2.58764e-13	3434.6	2711.11	2781.36	1279.33	1153.29	1447.02
Crispld2	1.60275	2.74432e-13	4049.86	6598.41	6945.31	2162.69	1642.13	1990.14
Slit2	1.55804	2.76724e-13	527.158	488.557	669.408	167.334	181.956	223.806
Agap2	1.32297	2.99865e-13	521.284	612.62	525.963	235.435	199.156	229.594
Mxra8	1.50654	3.00741e-13	1375.9	1854.21	2256.21	662.526	568.499	702.287
Lamc2	1.61487	3.12924e-13	600.578	493.366	387.381	171.225	157.514	153.384
Azin2	2.41313	3.13349e-13	176.209	115.407	139.392	29.1862	25.3471	26.0464
4930513N10Rik	2.59965	3.83577e-13	165.93	344.298	435.196	49.6165	43.4522	63.6689
Kcnt2	1.48398	4.81831e-13	393.533	535.682	530.015	185.819	162.946	174.607
Tmem119	2.21318	5.85314e-13	301.023	265.437	479.769	69.0739	58.8415	98.3974
Myof	1.39548	6.17221e-13	894.259	671.285	957.107	332.722	291.492	334.744
Spp1	4.731	6.39848e-13	58.7362	79.8233	262.576	4.86436	3.62101	6.75276
Gclm	1.4518	7.40205e-13	715.114	908.832	610.247	255.865	292.397	268.181
Prg4	2.37674	7.7907e-13	286.339	514.524	262.576	54.4808	57.9362	92.6093
Fbln5	1.83216	9.10232e-13	1076.34	1089.64	1991.2	405.688	334.944	428.318
Cdh22	2.25608	1.03615e-12	500.726	728.989	502.461	94.3686	80.5676	188.113
Angptl7	5.22223	1.21557e-12	782.66	2908.26	4347.1	53.5079	76.9466	84.8919
Spry1	1.18106	1.21712e-12	1475.75	1630.13	1884.23	773.433	645.446	784.285
Shisa4	1.7567	1.24276e-12	240.819	311.6	225.297	82.6941	72.4203	75.2451
Cldn15	2.14806	1.36955e-12	268.718	290.442	389.812	54.4808	57.031	103.221
Cd68	1.31391	1.40058e-12	368.57	382.767	376.035	158.578	147.556	147.596
Slain2	1.14886	1.51889e-12	8876.51	10102	7190.05	4151.24	3932.42	3716.91
Fam117b	1.24729	1.54275e-12	1262.83	1682.06	1369.61	537.998	611.046	669.488
Pcsk5	1.60066	1.56831e-12	334.797	436.624	308.77	118.69	111.346	126.373
Omd	2.85345	1.65088e-12	104.257	118.292	211.52	19.4574	24.4419	16.3996
Tlr8	2.02812	1.66417e-12	248.161	213.503	364.689	76.8569	57.9362	68.4923
Fhad1	4.1764	1.7545e-12	52.8626	96.1727	72.1274	3.89149	4.52627	3.85872
Hist1h1c	1.30993	1.78892e-12	3038.13	3843.06	2451.52	1287.11	1242.01	1234.79
Hif3a	2.76963	1.88617e-12	120.409	174.073	120.753	23.3489	10.863	27.0111
Ecm1	1.60601	1.99902e-12	383.254	618.39	485.442	156.632	157.514	175.572
Galnt16	1.61602	2.15297e-12	427.306	599.156	427.902	181.927	132.167	161.102
Abcg2	1.12003	2.16961e-12	1183.54	1249.28	1041.39	584.696	494.269	518.998
Ackr4	1.74128	2.20179e-12	331.86	258.705	397.106	111.88	94.1464	89.7153
Csf1r	1.56709	2.78611e-12	3187.91	2482.22	4550.51	1222.9	1012.07	1215.5
Cd14	2.04687	2.88996e-12	327.455	291.403	565.674	107.989	86.9044	92.6093
Ninj1	1.35786	2.90425e-12	1245.21	1658.02	1323.42	522.432	468.921	658.877
Gxylt2	2.32481	2.9949e-12	196.766	134.642	240.695	40.8606	44.3574	28.9404
Trpm2	2.57594	3.02864e-12	145.372	97.1344	143.444	24.3218	15.3893	25.0817
Nid1	1.25367	3.03989e-12	6622.51	9739.41	9632.66	3609.35	3434.53	3860.65
Slc2a1	1.22706	3.43205e-12	885.449	698.214	705.876	324.939	307.786	343.426
Lrp1	1.23257	4.07766e-12	14403.6	17630.4	17284.7	6508.51	5942.99	8538.39
Man2a1	1.07036	4.08986e-12	2772.35	3234.29	3304.09	1509.9	1299.94	1626.45
Capg	1.29304	4.30373e-12	552.121	478.94	568.915	235.435	191.009	226.7
Trem2	2.78085	4.77663e-12	201.172	165.417	453.025	50.5893	34.3996	34.7285
Sox17	1.46122	4.87121e-12	556.526	684.75	473.286	226.679	181.956	214.159
Bicc1	1.22603	4.89984e-12	842.865	1060.78	1172.68	440.711	425.469	451.47
Carhsp1	1.10737	5.80808e-12	1091.03	1293.52	1051.93	572.049	515.995	507.422
Alpk3	1.04139	5.80808e-12	9499.12	11893.7	9112.37	4889.65	4761.63	5170.69
Mfsd4b1	1.43157	6.53522e-12	368.57	301.021	312.012	127.446	114.967	120.585
Gprc5b	1.27947	7.44054e-12	679.872	762.649	564.863	274.35	259.808	292.298
Agfg2	1.52477	8.76087e-12	701.898	1121.37	770.71	302.563	264.334	335.709
Maf	1.17187	9.44148e-12	760.634	768.42	887.411	338.559	403.743	330.885
Pdgfra	1.17746	9.81187e-12	2312.74	3300.65	3101.48	1356.18	1230.24	1269.52
Atl3	1.08322	1.04048e-11	1330.38	1328.14	1513.87	658.634	730.54	580.738
Ctsk	2.26793	1.05817e-11	215.856	405.849	540.551	97.2872	67.894	77.1744
Ms4a6d	2.64266	1.13862e-11	408.217	136.565	363.879	56.4266	41.6417	47.2693
Tmem176a	1.69638	1.31892e-11	315.707	339.49	515.428	116.745	123.115	122.514
Timp3	1.40432	1.34175e-11	4481.57	7137.94	4585.36	2047.9	1828.61	2246.74
Dap	1.66571	1.48422e-11	330.391	226.968	317.685	97.2872	95.0516	82.9625
Myo7a	1.17623	1.50671e-11	828.181	684.75	838.785	349.261	315.028	376.225
Cmip	1.28339	1.51763e-11	575.615	727.066	595.659	228.625	263.429	288.439
Apoe	1.81894	1.56747e-11	8598.98	13285.3	20790.5	4150.27	3558.55	4388.33
Ankrd1	1.51127	1.63431e-11	50870	31094.6	48565.3	17782.1	11813.6	16194.1
Chst3	1.78486	1.64526e-11	215.856	175.996	171.809	59.3452	52.5047	51.1281
Kif3b	1.01726	1.76937e-11	767.976	814.583	774.762	374.556	410.08	380.084
S100a6	1.02383	2.04574e-11	1005.86	915.564	890.652	453.358	436.332	491.987
Havcr2	2.95515	2.37923e-11	89.5728	86.5554	158.842	15.5659	18.1051	9.6468
Tsc22d3	1.28157	2.60227e-11	4691.56	6202.18	7237.06	2629.67	2142.74	2688.56
Gda	1.25828	2.6523e-11	1729.78	1397.39	1205.1	652.797	630.057	525.751
Arrdc3	1.00618	2.65794e-11	2553.56	2836.13	2862.41	1324.08	1554.32	1230.93
Rai14	1.31042	2.77018e-11	371.507	485.672	432.765	166.361	178.335	176.537
Clcnkb	2.40278	3.1561e-11	89.5728	118.292	116.701	22.3761	17.1998	22.1876
Sema3d	1.91221	4.38283e-11	183.551	191.384	247.989	47.6707	47.0732	71.3863
Ifngr1	1.08681	4.66618e-11	2129.19	2224.47	2850.25	1185.93	1070.92	1137.36
P2rx7	1.46234	4.83709e-11	440.522	320.255	473.286	149.822	150.272	147.596
Dennd4a	1.7139	5.38161e-11	584.426	1141.57	1124.05	258.784	294.207	317.38
Mboat2	1.25845	5.39892e-11	345.075	332.758	347.67	145.931	147.556	135.055
Ptgs1	1.41797	5.59256e-11	422.901	496.251	488.684	210.14	138.504	179.431
Mrc1	1.52337	5.62814e-11	4582.89	2558.19	4290.37	1522.54	1335.25	1118.06
C1qc	1.37679	5.7421e-11	2879.54	2024.44	3521.28	1143.12	1094.45	1007.13
Ccdc68	1.99265	5.81147e-11	133.625	125.025	141.013	37.942	30.7786	31.8345
Kirrel	1.49102	5.85797e-11	596.173	1015.58	826.629	290.889	257.092	321.239
Adap2	1.30153	5.86557e-11	513.942	661.668	755.312	257.811	264.334	263.358
Srpx	1.68139	6.28109e-11	265.781	225.044	282.837	101.179	66.9888	73.3157
Sla	2.49702	6.5981e-11	315.707	236.585	673.46	52.5351	89.6201	75.2451
Ctla2a	1.15753	7.36594e-11	604.983	626.084	519.48	281.16	244.419	258.534
Acer2	1.32066	7.41872e-11	1737.12	1445.48	1314.5	558.428	496.079	744.733
Pfkfb3	1.84705	7.59156e-11	370.038	753.994	425.471	139.121	148.462	143.737
Lgmn	1.1985	7.70837e-11	2640.19	2016.74	2971	1218.04	1011.17	1094.91
Fndc1	1.5402	7.78773e-11	1099.84	598.194	966.832	303.536	307.786	303.874
Jade2	1.22884	8.14149e-11	919.222	1284.87	1186.46	477.68	429.996	541.186
Cystm1	1.11785	8.1451e-11	1503.65	1189.66	1170.25	652.797	552.205	573.02
Arhgap45	1.76416	8.28233e-11	528.626	483.749	933.605	179.008	184.672	210.3
Fmn1	1.90153	8.49811e-11	127.751	143.297	148.307	35.9963	39.8312	36.6579
Ssc5d	1.67223	8.72213e-11	381.786	279.863	437.627	133.283	91.4306	120.585
Alox5ap	1.62803	8.90403e-11	468.421	298.135	491.925	137.175	121.304	148.561
Ahsg	2.4781	9.16791e-11	130.688	247.164	118.321	31.1319	25.3471	32.7991
Mst1r	1.75057	9.35555e-11	186.488	199.077	153.98	50.5893	51.5995	57.8808
Maff	1.36414	9.87599e-11	483.106	603.003	468.423	224.733	165.661	214.159
Serpine2	1.32285	1.03278e-10	954.464	647.242	906.861	347.315	296.923	357.896
Mafk	1.52499	1.05288e-10	2519.78	4557.62	2889.96	1074.05	1026.56	1364.06
Ifi30	1.55078	1.05794e-10	270.187	227.929	320.116	95.3414	85.9991	98.3974
Scpep1	1.38761	1.21607e-10	508.068	448.165	658.062	229.598	197.345	191.007
Zfp36l2	1.0582	1.31297e-10	901.601	1074.25	1143.5	472.816	496.984	530.574
Mmp14	1.44315	1.40797e-10	750.355	1233.9	1056.79	427.091	314.123	379.119
Il6ra	1.701	1.4219e-10	221.729	373.15	354.964	89.5042	97.7674	106.115
Apobec1	2.38512	1.50224e-10	372.975	262.551	796.644	92.4228	105.915	76.2098
Lrrcc1	1.28334	1.53025e-10	1483.09	1086.75	1219.68	628.475	484.311	442.788
Dnm3os	1.48632	1.6619e-10	372.975	378.92	554.328	164.415	142.125	161.102
Nckap1l	1.63931	1.89542e-10	723.924	527.988	1016.27	257.811	264.334	206.442
F2r	1.12635	2.0353e-10	2071.92	2085.02	1600.58	957.306	757.697	921.27
Col12a1	4.15494	2.16569e-10	1306.88	335.643	938.467	48.6436	32.5891	63.6689
Plek	1.76663	2.31821e-10	744.482	498.175	897.946	234.462	249.85	144.702
Sec1	3.13453	2.39309e-10	58.7362	80.7851	75.3691	4.86436	9.05254	10.6115
Thsd7a	1.30812	2.49103e-10	543.31	731.874	813.662	254.892	288.776	301.945
Fcgr3	1.91219	2.59857e-10	1089.56	522.218	1367.18	271.431	262.524	257.57
Sorbs3	1.40847	2.62349e-10	964.743	1461.82	888.221	422.226	376.586	450.506
Dync2h1	1.22484	2.85229e-10	480.169	632.816	506.513	221.815	249.85	221.876
Prelp	1.74812	2.92672e-10	1468.41	1336.8	2796.76	560.374	467.111	641.512
Tpbg	3.32413	3.14153e-10	61.673	82.7085	73.7483	12.6473	5.43152	3.85872
Ngef	3.99207	3.18735e-10	45.5206	84.632	64.0232	0.972872	5.43152	5.78808
Mafb	1.20442	3.35699e-10	610.857	473.17	611.868	242.245	229.934	263.358
Ifi205	1.25281	3.85867e-10	632.883	490.481	641.853	272.404	214.545	253.711
Abra	1.49079	3.90714e-10	4651.91	2576.47	4432.19	1441.8	1133.38	1573.39
Pstpip1	1.94551	4.54276e-10	132.157	138.489	197.743	38.9149	38.9259	44.3753
Abcb4	1.01268	4.61545e-10	2095.42	2377.39	1875.31	1101.29	926.98	1118.06
Cybb	1.92361	4.6652e-10	825.244	597.232	1509	263.648	288.776	220.912
Pkd1	1.07009	4.80726e-10	5444.85	6229.11	7478.56	2797.01	2872.37	3455.49
Cd53	1.77724	4.86802e-10	516.879	336.604	705.876	178.036	139.409	137.949
Slc41a2	1.61995	4.87333e-10	168.867	166.379	185.586	58.3723	51.5995	59.8102
Mertk	1.33907	5.06636e-10	666.656	781.884	1077.05	310.346	350.333	339.568
Akr1b8	1.71554	5.39659e-10	155.651	168.302	188.828	60.318	44.3574	52.0927
Pld1	1.13061	5.40146e-10	543.31	629.931	722.085	290.889	295.113	281.687
Abca1	1.08324	5.48774e-10	3270.14	3410.28	4627.5	1822.19	1685.58	1831.93
Rab15	2.77375	5.81377e-10	95.4464	76.9382	126.426	14.5931	8.14728	21.223
2810474O19Rik	1.30951	7.13026e-10	4120.35	3205.44	2503.39	1336.73	1116.18	1510.69
Eya2	1.90865	7.27704e-10	114.536	168.302	155.601	35.9963	38.9259	42.4459
Smoc1	1.93477	8.05419e-10	140.967	228.891	154.79	49.6165	38.9259	49.1987
Pld4	1.77453	8.07869e-10	443.459	378.92	784.487	171.225	156.609	142.773
Soat1	1.36003	8.92523e-10	593.236	500.098	784.487	248.082	266.145	218.018
Cd84	2.13823	9.09361e-10	292.213	222.159	475.717	98.26	77.8518	49.1987
Msr1	1.80672	9.39384e-10	402.343	216.389	392.244	108.962	100.483	79.1038
C5ar1	1.48602	9.52475e-10	333.328	229.853	310.391	93.3957	106.82	110.938
Cd302	1.46787	9.52912e-10	302.492	357.762	479.769	146.904	139.409	127.338
2410006H16Rik	1.79718	9.93548e-10	171.803	278.901	291.751	79.7755	57.9362	77.1744
Ms4a6c	2.32526	1.03308e-09	227.603	126.948	354.154	42.8064	53.41	45.34
C1qa	1.43872	1.09359e-09	2835.49	2235.05	4109.64	1333.81	1072.73	981.08
Id2	1.62112	1.14237e-09	192.361	179.843	257.714	69.0739	68.7993	67.5276
Stbd1	1.29329	1.19331e-09	503.663	361.609	436.817	196.52	162.04	171.713
Lpxn	2.62212	1.23309e-09	77.8255	99.0579	157.222	14.5931	24.4419	15.4349
Per2	1.68816	1.30488e-09	619.667	851.128	461.94	181.927	158.419	259.499
Mx1	2.89859	1.3285e-09	138.03	54.8184	160.463	15.5659	15.3893	16.3996
Zfp641	1.09295	1.34303e-09	549.184	460.667	551.086	257.811	235.366	238.276
Hephl1	4.10258	1.35855e-09	71.9519	46.1629	46.194	2.91862	1.81051	4.8234
Olfml1	1.85268	1.49169e-09	136.562	233.7	205.847	53.5079	46.1679	60.7749
Irak3	1.52528	1.51424e-09	280.466	372.188	277.164	89.5042	132.167	101.291
Pla2g4a	1.46316	1.6999e-09	217.324	197.154	233.401	88.5313	72.4203	74.2804
Ereg	4.0572	1.72217e-09	48.4574	49.0481	59.1607	0.972872	4.52627	3.85872
Smad7	1.2227	1.86014e-09	1488.96	1650.32	1261.83	549.673	546.773	789.109
Clic1	1.00776	1.93838e-09	719.519	751.109	832.302	422.226	349.428	375.261
Colec12	1.26278	1.941e-09	864.891	733.798	1167.82	410.552	370.249	373.331
Mgat5b	3.0742	2.15115e-09	113.067	80.7851	72.9379	17.5117	3.62101	10.6115
Mylip	1.40841	2.31068e-09	859.017	1610.89	1081.91	442.657	446.29	450.506
Ildr2	1.77908	2.32958e-09	127.751	164.455	179.913	40.8606	44.3574	53.0574
Sqstm1	1.14123	2.77663e-09	11159.9	17590.9	13620.7	6774.11	5676.85	6761.44
Ms4a4a	2.40971	2.90256e-09	76.3571	98.0961	121.563	18.4846	13.5788	24.117
Cd33	1.87077	3.22592e-09	246.692	135.603	191.259	57.3994	54.3152	44.3753
Gpr160	1.56583	3.42251e-09	154.183	192.345	194.501	55.4537	64.273	63.6689
Ms4a6b	2.05565	3.42349e-09	745.95	307.753	945.761	180.954	145.746	154.349
Lyz2	1.55924	3.58061e-09	6902.98	3757.47	8606.67	2435.1	2054.02	2048.98
Ephx1	1.13518	3.74308e-09	988.237	1360.84	1241.56	593.452	458.058	585.561
Plxdc2	1.07282	3.79151e-09	1011.73	1294.48	1444.98	613.882	616.478	555.656
C1qtnf6	1.77625	4.13845e-09	149.777	144.259	201.795	49.6165	39.8312	55.9515
Adamts6	1.16625	4.22669e-09	345.075	407.772	337.945	163.442	167.472	155.314
Cd9	1.3152	4.43739e-09	637.288	785.731	531.636	315.21	226.313	244.064
Socs2	1.0085	4.88935e-09	1613.78	1665.71	1290.19	827.914	766.75	675.276
Col9a2	3.64873	4.94982e-09	48.4574	50.0098	126.426	5.83723	3.62101	8.68212
Fgf23	7.87329	5.17183e-09	111.599	67.3209	61.592	0	0.905254	0
Ctsl	1.18994	5.17183e-09	3848.69	6307.01	5477.63	2558.65	2061.26	2235.16
C1qtnf7	1.41154	5.17183e-09	368.57	552.993	639.422	186.791	212.735	189.077
Ier3	1.39385	5.42948e-09	1111.58	1233.9	687.237	345.369	426.375	381.049
Spidr	1.37543	5.47926e-09	207.045	221.197	261.766	87.5585	91.4306	87.7859
Mob1b	1.28644	5.48085e-09	2093.95	1950.38	1304.78	686.847	867.233	636.689
Hspa1l	1.62927	5.62713e-09	211.45	168.302	150.738	55.4537	52.5047	62.7042
Adcy7	1.61687	5.76796e-09	1745.93	849.205	1953.11	522.432	477.974	482.34
Slc1a5	1.49026	5.90502e-09	729.798	1332.95	1321.8	475.734	340.375	390.696
Apbb1ip	1.92726	5.91085e-09	105.725	137.527	160.463	36.9691	40.7364	28.9404
Synpo	1.14259	5.92866e-09	3331.81	4336.43	2886.72	1524.49	1413.1	1843.5
Cthrc1	6.34107	6.14396e-09	113.067	102.905	481.39	4.86436	0.905254	2.89404
Gas2l3	1.44958	6.21548e-09	317.176	317.37	244.747	130.365	103.199	87.7859
Hoxc8	6.85189	6.76052e-09	83.6991	79.8233	55.919	0	0.905254	0.96468
Itgb2	1.4175	6.93112e-09	446.395	325.064	502.461	175.117	129.451	172.678
Slit3	1.50484	7.217e-09	883.98	1549.34	1292.62	408.606	336.754	569.161
Plekha4	1.73059	7.23368e-09	223.198	142.336	247.178	62.2638	62.4625	59.8102
Adgrd1	1.14679	7.96871e-09	571.21	544.337	418.177	235.435	231.745	223.806
Dstn	1.0003	8.28003e-09	4095.38	3816.13	3047.18	2048.87	1814.13	1612.95
Abcc3	1.84121	8.29995e-09	267.25	181.766	354.964	61.2909	67.894	95.5034
Serpina3i	4.80266	9.01654e-09	126.283	27.8901	56.7295	0.972872	5.43152	0.96468
Clca3a1	2.65056	9.34646e-09	83.6991	94.2492	97.2505	23.3489	6.33678	14.4702
Nfkbiz	1.27729	9.70614e-09	497.79	345.26	388.192	151.768	168.377	186.183
H3f3b	1.10863	1.03155e-08	1299.54	1758.04	1237.51	728.681	678.035	585.561
Abhd15	2.22511	1.03214e-08	79.2939	112.522	154.79	26.2675	27.1576	21.223
Iqgap2	1.50388	1.06959e-08	367.101	272.169	494.357	136.202	136.693	127.338
Gba	1.07489	1.0698e-08	440.522	455.859	483.011	217.923	192.819	245.029
Coro2a	2.63797	1.17665e-08	64.6099	84.632	124.805	8.75585	18.1051	17.3642
Slc16a3	1.54748	1.18113e-08	280.466	181.766	246.368	74.9111	73.3256	93.574
Irf5	1.74236	1.24917e-08	301.023	226.968	474.907	87.5585	110.441	102.256
Chpf2	1.21844	1.33972e-08	502.195	744.377	542.982	264.621	232.65	273.005
Slc7a2	1.84561	1.39384e-08	212.919	305.829	504.082	84.6398	95.9569	105.15
Col8a2	5.03162	1.57182e-08	277.529	191.384	1113.52	13.6202	13.5788	21.223
Itih2	2.9938	1.59099e-08	46.989	69.2443	79.4212	9.72872	4.52627	10.6115
1200007C13Rik	2.83374	1.59099e-08	98.3832	98.0961	47.0044	8.75585	14.4841	10.6115
Chsy1	1.16346	1.64654e-08	508.068	380.844	529.205	216.95	203.682	212.23
Clec4n	2.22344	1.64873e-08	202.64	86.5554	151.549	37.942	28.0629	27.9757
Tenm3	1.31325	1.75833e-08	371.507	387.576	551.897	170.253	161.135	197.759
Igfbp3	1.49443	1.8773e-08	1167.38	2116.76	1096.5	567.184	432.711	555.656
Igsf3	1.05744	1.89778e-08	942.717	1213.7	859.046	452.385	482.5	514.175
Socs3	1.74292	1.9617e-08	491.916	248.126	252.851	92.4228	101.388	101.291
Fgl2	1.28769	2.07341e-08	2653.41	1477.21	2102.23	952.441	725.108	874
Ndnf	1.42688	2.13407e-08	654.909	380.844	695.341	202.357	216.356	224.771
Ammecr1	1.19594	2.17353e-08	1027.88	875.172	650.768	328.831	393.785	389.731
Sod3	1.01813	2.2124e-08	644.63	637.625	547.034	281.16	281.534	339.568
Mrc2	1.19372	2.2161e-08	1381.77	1186.77	1927.99	677.119	581.173	709.04
Dync1li1	1.22723	2.27951e-08	3530.05	6013.68	3773.32	2063.46	1750.76	1875.34
Tifa	1.67867	2.33305e-08	157.119	196.192	224.487	78.8026	54.3152	48.234
Tmem63c	3.4443	2.49732e-08	57.2678	71.1678	37.2794	3.89149	3.62101	7.71744
Msn	1.0861	2.6229e-08	3571.16	4208.52	2750.57	1434.99	1822.28	1701.7
Siglec1	1.7054	2.73513e-08	779.724	428.93	1093.26	251.974	206.398	247.923
Zdhhc20	1.13871	3.01709e-08	584.426	889.597	699.393	341.478	339.47	307.733
Gm15270	2.35153	3.02249e-08	71.9519	90.4023	73.7483	10.7016	16.2946	19.2936
Gm13889	1.1464	3.17004e-08	342.139	298.135	302.287	151.768	145.746	127.338
Slc10a6	1.54463	3.19951e-08	217.324	312.561	203.416	85.6127	69.7045	96.468
Dnttip2	1.31789	3.19951e-08	1298.07	1740.73	907.671	550.645	534.1	497.775
Ccr1	3.24346	3.52101e-08	296.618	46.1629	195.311	24.3218	22.6313	9.6468
Sptbn5	1.74969	3.52229e-08	111.599	173.111	133.719	43.7792	42.5469	38.5872
Furin	1.4958	3.55422e-08	2218.76	3272.76	1435.26	706.305	859.991	889.435
Slco2a1	1.8094	3.90766e-08	185.019	202.924	115.89	47.6707	40.7364	54.9868
Eef1a1	1.02382	3.92444e-08	5418.42	6096.39	8176.33	3331.11	2936.64	3419.79
Gatsl3	1.48079	3.97759e-08	183.551	251.011	185.586	66.1553	71.515	84.8919
Cysltr1	1.72285	4.02858e-08	271.655	168.302	256.903	83.667	78.7571	48.234
Klhl41	1.00242	4.02984e-08	3380.27	2821.71	2326.72	1529.35	1264.64	1460.53
Fat1	1.39169	4.24844e-08	3574.1	3689.18	6720.01	1525.46	1764.34	2041.26
Fam105a	2.33387	4.37815e-08	167.398	109.637	344.429	34.0505	47.0732	42.4459
Igf1	1.19469	4.38832e-08	1214.37	823.238	1219.68	517.568	516.9	387.802
Frmd4b	1.09356	4.66247e-08	901.601	667.438	966.832	419.308	413.701	355.002
Gm5532	1.10268	4.69359e-08	2807.59	4380.67	3774.94	1972.98	1612.26	1522.27
Chgb	4.26901	4.90808e-08	41.1154	167.34	29.1751	3.89149	2.71576	5.78808
Pdgfrl	2.58041	5.07473e-08	69.0151	125.025	243.937	20.4303	26.2524	27.0111
Smad6	1.08884	5.10616e-08	669.593	811.698	577.83	348.288	286.06	333.779
Ackr2	1.70428	5.13302e-08	208.514	148.106	124.805	48.6436	49.789	48.234
Zw10	1.10308	5.19115e-08	725.393	508.754	630.507	258.784	296.018	311.592
Lyst	1.17638	5.21052e-08	1132.14	1024.24	1667.04	541.89	611.046	540.221
Dock10	1.48679	5.77623e-08	781.192	504.907	1105.41	286.024	300.544	267.216
Fmnl2	1.00154	5.99175e-08	397.938	474.131	471.665	214.032	229.029	229.594
Sulf2	1.00648	6.15006e-08	2950.03	2748.62	2390.74	1419.42	1063.67	1542.52
Slc35e4	1.11304	6.19686e-08	298.086	360.648	316.875	143.985	145.746	162.066
Gm12295	2.03621	6.63517e-08	264.313	578.96	201.795	76.8569	95.0516	82.9625
Slfn2	1.54395	7.01686e-08	522.752	286.595	468.423	184.846	131.262	121.55
2019-09-05	1.69093	7.35164e-08	145.372	156.761	170.188	57.3994	32.5891	56.9161
Spi1	1.64041	8.81218e-08	259.908	162.532	299.045	92.4228	70.6098	68.4923
Fam124a	1.62684	8.81218e-08	303.96	584.73	311.202	109.935	127.641	151.455
Rnf149	1.14251	8.82565e-08	278.997	365.456	354.154	155.659	143.03	155.314
Gpnmb	2.30202	9.20053e-08	149.777	449.126	168.568	53.5079	39.8312	62.7042
Pde3b	1.07704	9.29636e-08	361.228	379.882	452.215	176.09	206.398	184.254
Mmp19	1.49617	9.29942e-08	171.803	156.761	230.97	66.1553	62.4625	70.4217
Sprr1a	5.84385	9.43734e-08	91.0412	23.0814	51.0565	0.972872	0	1.92936
Aoah	1.88628	9.59094e-08	199.703	102.905	215.572	43.7792	47.9784	48.234
Dhrs9	3.74042	9.87264e-08	35.2417	35.5839	79.4212	2.91862	4.52627	3.85872
Lhx6	1.60004	1.00958e-07	139.499	159.647	216.382	54.4808	65.1783	51.1281
Sbno2	1.12875	1.07746e-07	995.579	705.908	836.354	323.966	372.059	463.047
Prrg3	1.04012	1.09158e-07	502.195	498.175	658.062	268.513	257.997	281.687
Fgf14	1.73164	1.09703e-07	151.246	174.073	287.699	69.0739	62.4625	54.0221
Txnip	1.14265	1.10776e-07	10358.1	18014.1	15276.4	7509.6	6236.29	6026.36
Layn	1.57453	1.11429e-07	236.413	145.221	215.572	77.8297	63.3678	58.8455
Csf2rb	1.7883	1.12886e-07	113.067	121.178	188.018	41.8335	43.4522	37.6225
Pcolce2	1.08965	1.13673e-07	790.002	659.745	865.529	439.738	317.744	330.885
Adgra1	3.88367	1.15402e-07	46.989	75.9764	29.9856	0.972872	5.43152	3.85872
Lrrc52	2.01963	1.16806e-07	136.562	308.714	146.686	39.8877	55.2205	51.1281
Cxcl13	2.69344	1.1776e-07	61.673	56.7419	53.4878	11.6745	9.05254	5.78808
Edn1	1.7947	1.1815e-07	165.93	279.863	337.135	51.5622	82.3781	92.6093
Agmo	1.18281	1.2516e-07	273.123	270.245	343.618	137.175	135.788	118.656
Sv2b	2.104	1.33488e-07	85.1675	89.4406	130.478	25.2947	16.2946	29.9051
Rhobtb1	1.52651	1.33637e-07	3162.95	6487.81	3304.09	1328.94	1237.48	1931.29
Etv5	1.11757	1.41446e-07	483.106	561.649	406.831	215.005	200.061	253.711
Nhlrc3	1.10094	1.43643e-07	411.154	538.567	526.773	258.784	234.461	196.795
Rnasel	1.24398	1.51152e-07	287.808	251.011	334.704	121.609	141.22	106.115
Rab34	1.20916	1.61386e-07	234.945	277.939	307.96	133.283	113.157	109.974
Itgax	2.64701	1.68814e-07	102.788	51.9333	146.686	9.72872	17.1998	21.223
Cercam	1.76552	1.72098e-07	192.361	163.494	282.837	86.5856	48.8837	53.0574
Sema3g	1.13413	1.74276e-07	973.553	1658.02	1354.21	597.343	563.068	657.912
Kdsr	1.12893	1.76126e-07	444.927	537.605	395.485	231.543	220.882	177.501
Numbl	1.17623	1.8184e-07	312.77	460.667	438.438	163.442	186.482	188.113
Fcgr4	2.91813	1.84073e-07	116.004	51.9333	241.505	19.4574	10.863	24.117
Sardh	1.27116	1.86679e-07	299.555	271.207	265.818	138.148	88.7149	119.62
Hspb7	1.06185	1.87803e-07	54959.5	55685	34004.4	22437.3	22639.5	24210.6
Gnao1	1.19278	1.95753e-07	359.759	511.639	394.675	159.551	181.051	214.159
Hectd2os	1.13135	2.13854e-07	403.812	441.433	564.053	209.167	191.009	245.029
Igfbp6	1.59549	2.18749e-07	478.7	1105.02	1030.04	275.323	236.271	355.002
Tns3	1.01207	2.21993e-07	960.337	833.817	1209.96	463.087	480.69	546.974
Gng2	1.44174	2.23353e-07	248.161	226.006	356.585	118.69	105.915	81.9978
Fmod	4.7558	2.26534e-07	221.729	358.724	1120	14.5931	11.7683	36.6579
Cuzd1	2.6465	2.33294e-07	136.562	58.6653	56.7295	14.5931	12.6736	12.5408
Olfm1	1.5386	2.33488e-07	179.146	179.843	286.889	64.2095	76.0413	82.9625
Ass1	2.38471	2.36046e-07	64.6099	56.7419	75.3691	10.7016	16.2946	10.6115
Col6a1	1.12822	2.39426e-07	4230.48	3152.54	5676.19	2060.54	1833.14	2081.78
Aff3	1.19676	2.4458e-07	223.198	196.192	219.624	94.3686	88.7149	95.5034
Mir22hg	1.60573	2.554e-07	544.779	1064.63	447.352	233.489	238.987	203.548
Grip1	2.5186	2.65444e-07	89.5728	77.8999	45.3836	9.72872	13.5788	13.5055
Hpcal1	1.0726	2.67669e-07	287.808	294.288	331.462	131.338	149.367	154.349
Ugdh	1.07293	2.74119e-07	458.143	441.433	366.31	217.923	212.735	169.784
Dok3	1.9614	2.77929e-07	96.9148	88.4789	148.307	33.0776	30.7786	22.1876
Lilrb4a	1.59742	2.7943e-07	255.503	199.077	325.789	116.745	76.9466	64.6336
Slc1a4	1.42377	2.81551e-07	161.525	145.221	181.534	66.1553	51.5995	64.6336
Gm8369	2.09296	2.8325e-07	74.8887	69.2443	85.9046	15.5659	16.2946	22.1876
Scarf2	1.1747	2.92886e-07	412.622	583.768	668.597	254.892	221.787	263.358
Cttnbp2nl	1.05773	3.07663e-07	735.671	1116.56	1105.41	458.223	458.964	506.457
Mfap2	1.85247	3.13327e-07	77.8255	97.1344	90.7671	25.2947	24.4419	24.117
Tmem159	1.06494	3.34809e-07	973.553	1467.6	1201.85	644.041	613.762	485.234
Plp2	1.32099	3.38459e-07	161.525	195.231	198.553	65.1824	80.5676	77.1744
Pcdh9	1.61189	3.39238e-07	226.135	212.542	410.883	91.4499	81.4728	106.115
Wisp1	2.1118	3.47286e-07	192.361	83.6702	111.838	24.3218	27.1576	37.6225
Spire1	1.11288	3.47286e-07	471.358	359.686	367.121	177.063	210.924	163.996
Usp6nl	1.12518	3.47704e-07	471.358	626.084	436.817	202.357	258.903	242.135
Camk1d	1.34762	3.5497e-07	226.135	206.771	315.254	88.5313	106.82	99.3621
Gabra3	1.95413	3.67125e-07	85.1675	129.833	180.724	27.2404	39.8312	35.6932
Dclk3	2.86784	3.70483e-07	36.7101	70.2061	111.028	8.75585	13.5788	7.71744
Kif21b	1.51456	4.05324e-07	146.841	157.723	218.814	54.4808	72.4203	56.9161
Nalcn	1.52464	4.05706e-07	139.499	130.795	193.691	51.5622	53.41	56.9161
Itgb5	1.17046	4.13282e-07	3315.66	3846.91	5822.06	1961.31	1621.31	2188.86
Cd300c2	2.51243	4.165e-07	101.32	73.0912	261.766	29.1862	23.5366	24.117
Plscr1	1.08251	4.21045e-07	459.611	344.298	396.296	212.086	186.482	166.89
Spon1	1.06728	4.30763e-07	1180.6	1983.08	1731.87	739.383	808.392	791.038
Fermt3	1.551	4.40484e-07	283.402	236.585	478.959	112.853	129.451	99.3621
Adamts8	2.40425	4.59315e-07	146.841	56.7419	102.113	13.6202	26.2524	17.3642
Gpr176	3.24268	4.80547e-07	49.9258	51.9333	95.6296	3.89149	2.71576	14.4702
Htra4	2.17676	4.82157e-07	58.7362	109.637	89.9567	16.5388	24.4419	16.3996
Slc4a1	2.1442	4.86319e-07	152.714	118.292	93.1984	26.2675	14.4841	41.4813
Stk38l	1.01309	4.9183e-07	547.715	436.624	589.176	257.811	284.25	237.311
Slc11a1	1.47455	5.41192e-07	215.856	195.231	348.481	85.6127	95.0516	93.574
Mthfd1l	2.0167	5.5532e-07	79.2939	139.45	79.4212	24.3218	23.5366	26.0464
Flt3	4.8286	5.75113e-07	35.2417	19.2345	104.544	0	3.62101	1.92936
P3h3	1.23729	5.97392e-07	496.321	559.725	845.269	311.319	243.513	253.711
Dact1	1.2769	6.14657e-07	207.045	285.633	283.647	120.636	113.157	87.7859
Fbxo9	1.16819	6.1773e-07	1255.49	1107.91	704.256	476.707	415.511	470.764
Islr	1.19466	6.2285e-07	1138.01	1263.71	1898.01	658.634	500.605	721.581
Lgals3bp	1.03124	6.24727e-07	1698.95	1149.26	1577.89	804.565	601.994	758.239
Nkd2	1.62096	6.72785e-07	295.15	156.761	352.533	87.5585	82.3781	91.6446
Kbtbd11	1.27926	6.87082e-07	198.235	185.613	251.23	80.7484	84.1886	97.4327
Rab7b	1.55232	6.90669e-07	283.402	246.202	513.807	129.392	122.209	105.15
Arsg	1.82025	6.9749e-07	102.788	192.345	115.89	45.725	32.5891	38.5872
Alcam	1.92248	6.99494e-07	162.993	94.2492	236.643	46.6978	46.1679	37.6225
Gja4	1.29515	7.0806e-07	218.792	346.222	242.316	111.88	103.199	114.797
Ppp1r12c	1.05721	7.08533e-07	3361.18	5613.6	3770.08	1962.28	1917.33	2246.74
1700017B05Rik	1.07981	8.32527e-07	469.89	653.974	562.432	307.427	218.166	273.969
Itih3	3.07245	8.39067e-07	36.7101	44.2394	54.2982	5.83723	2.71576	7.71744
Naalad2	1.20757	8.54763e-07	860.486	767.458	1354.21	487.409	381.112	424.459
Parvg	2.03676	8.98997e-07	74.8887	68.2826	89.1463	13.6202	19.9156	23.1523
Serpinb8	1.91086	9.05797e-07	248.161	98.0961	247.178	54.4808	45.2627	57.8808
Serpina3g	2.81961	9.0627e-07	61.673	46.1629	86.715	16.5388	5.43152	5.78808
Ugt1a7c	2.04382	9.20681e-07	67.5467	67.3209	94.0088	19.4574	20.8208	15.4349
Clmp	1.12019	9.20703e-07	392.064	307.753	461.129	193.601	170.188	170.748
Pde1b	1.51999	9.31625e-07	118.941	191.384	197.743	65.1824	53.41	59.8102
Spock2	3.10595	9.48e-07	992.642	3003.47	1114.33	195.547	135.788	262.393
Snx10	1.02701	1.00893e-06	640.225	529.912	519.48	299.644	307.786	219.947
Mmp23	1.39609	1.01742e-06	331.86	244.279	463.561	153.714	118.588	123.479
Pth1r	1.12264	1.01776e-06	208.514	255.819	260.955	108.962	107.725	117.691
Cyp27a1	1.08338	1.02643e-06	629.946	997.311	949.813	426.118	355.765	437
AW551984	3.22154	1.05855e-06	38.1786	38.4691	46.194	4.86436	6.33678	1.92936
Cpne8	1.04442	1.18059e-06	261.376	278.901	301.477	148.849	137.599	122.514
F13a1	1.25203	1.18585e-06	4643.1	2211.01	3801.68	1675.29	1506.34	1290.74
Nucb2	1.22516	1.2141e-06	286.339	215.427	278.785	131.338	109.536	92.6093
Igsf6	1.38164	1.30928e-06	190.893	181.766	266.628	71.0196	99.5779	75.2451
Serpina3f	3.85206	1.31735e-06	30.8365	45.2012	32.4168	1.94574	4.52627	0.96468
Itgam	1.70507	1.36156e-06	671.061	287.556	820.146	227.652	167.472	150.49
Adh1	1.08493	1.37586e-06	305.428	283.709	324.979	146.904	118.588	165.925
Fgfr3	1.15373	1.37745e-06	556.526	914.602	611.868	276.296	305.071	355.967
Nfam1	1.64737	1.38506e-06	289.276	132.718	263.387	84.6398	64.273	69.457
D1Ertd622e	1.2048	1.39305e-06	280.466	198.116	288.51	114.799	107.725	109.974
Dse	1.27972	1.40096e-06	587.362	428.93	844.458	282.133	235.366	249.852
Lypd6b	3.56056	1.45598e-06	42.5838	38.4691	30.796	3.89149	4.52627	0.96468
Pid1	1.018	1.45954e-06	700.43	649.166	971.694	367.746	419.132	360.79
Enpp1	1.59185	1.52584e-06	469.89	242.355	642.664	162.47	150.272	136.985
Sh3bp2	1.37487	1.54901e-06	229.071	174.073	294.183	85.6127	80.5676	103.221
N4bp2l1	1.84709	1.63292e-06	71.9519	82.7085	112.648	23.3489	24.4419	27.0111
Vav1	1.78216	1.68298e-06	185.019	132.718	325.789	56.4266	75.1361	55.9515
P2ry6	1.39079	1.70755e-06	233.477	152.915	261.766	76.8569	80.5676	89.7153
Tshz3	1.21085	1.72529e-06	236.413	209.656	184.776	77.8297	91.4306	102.256
Apcdd1	1.33482	1.79686e-06	182.082	142.336	169.378	76.8569	59.7467	58.8455
Tmem45a	1.94122	1.81485e-06	248.161	106.752	349.291	65.1824	64.273	54.0221
C7	1.43173	1.84029e-06	466.953	895.368	411.694	232.516	219.071	206.442
Aebp1	1.27584	1.93468e-06	525.689	751.109	870.392	258.784	236.271	393.59
4833418N02Rik	1.86319	1.93468e-06	83.6991	180.805	108.596	30.159	37.1154	35.6932
Zc3h6	1.49449	2.02047e-06	267.25	506.83	241.505	121.609	117.683	121.55
A330074K22Rik	3.16599	2.02047e-06	39.647	29.8135	49.4357	3.89149	3.62101	5.78808
Cirbp	1.40817	2.03213e-06	1098.37	2346.61	1107.03	658.634	558.542	498.74
Agt	1.43745	2.03295e-06	142.435	232.738	159.653	73.9383	62.4625	61.7395
Olfr920	4.59621	2.05853e-06	29.3681	59.6271	24.3126	0.972872	3.62101	0
Arrb2	1.37995	2.06532e-06	396.47	322.179	662.114	168.307	166.567	196.795
Kctd6	1.14036	2.09958e-06	295.15	387.576	270.681	125.5	158.419	148.561
Ikbke	1.6407	2.10694e-06	99.8516	91.3641	137.772	34.0505	37.1154	34.7285
Ripply1	6.85803	2.11274e-06	33.7733	22.1197	61.592	0.972872	0	0
Itih4	1.61272	2.13239e-06	113.067	143.297	192.07	36.9691	51.5995	58.8455
Kcnc1	1.96071	2.17284e-06	154.183	258.705	88.3359	43.7792	44.3574	40.5166
Foxc1	1.19252	2.20338e-06	286.339	314.485	243.126	143.985	95.0516	130.232
Pik3r5	1.87096	2.22695e-06	146.841	91.3641	231.78	38.9149	40.7364	49.1987
Pqlc3	1.07467	2.26522e-06	361.228	402.002	497.598	181.927	180.145	238.276
Gm6377	3.32311	2.29953e-06	44.0522	41.3543	57.5399	10.7016	1.81051	1.92936
Slc43a1	1.48732	2.31599e-06	102.788	146.182	157.222	52.5351	47.9784	45.34
Vsir	1.0348	2.49945e-06	1364.15	1315.64	2148.43	816.239	747.74	794.897
Ptk7	1.22752	2.49945e-06	193.83	292.365	295.804	109.935	102.294	123.479
Cnr2	1.99515	2.61657e-06	63.1415	74.053	114.269	23.3489	18.1051	22.1876
Elovl1	1.07866	2.68905e-06	697.493	439.509	673.46	311.319	263.429	281.687
Cyp4v3	1.49498	2.79566e-06	149.777	249.087	307.96	98.26	78.7571	75.2451
Ptx3	2.51981	3.06086e-06	52.8626	42.316	57.5399	11.6745	5.43152	9.6468
Lyve1	1.19205	3.06495e-06	1450.79	1114.64	785.298	600.262	427.28	437
Adamts3	1.27582	3.2078e-06	218.792	396.231	288.51	124.528	115.872	134.091
Robo1	1.33886	3.36393e-06	160.056	130.795	179.103	62.2638	54.3152	69.457
Snhg5	1.29913	3.48379e-06	143.904	210.618	169.378	64.2095	76.0413	73.3157
C3ar1	1.68879	3.48419e-06	643.162	282.748	951.434	200.412	203.682	178.466
Col28a1	2.04079	3.55951e-06	73.4203	57.7036	113.459	20.4303	18.1051	21.223
Klhl29	2.20744	3.59549e-06	46.989	91.3641	73.7483	10.7016	18.1051	17.3642
Antxr1	1.09383	3.66266e-06	384.722	476.055	644.284	229.598	229.029	248.888
Ppp1r21	1.13914	3.7754e-06	386.191	373.15	597.28	211.113	217.261	189.077
Sh3rf3	1.71588	3.7754e-06	77.8255	130.795	116.701	32.1048	27.1576	40.5166
Slc7a8	1.29002	3.78285e-06	149.777	171.187	196.932	71.9925	58.8415	81.9978
Ptafr	1.38272	3.78285e-06	342.139	190.422	384.139	114.799	113.157	123.479
Sirpa	1.07033	3.78946e-06	1961.79	1376.23	2565.79	1006.92	919.738	885.577
Aldh1a3	1.77905	3.8454e-06	69.0151	99.0579	89.9567	26.2675	28.9681	20.2583
Cdkn1a	1.37765	3.94745e-06	584.426	1247.36	732.62	286.997	283.344	417.707
Slc18a1	2.5097	3.9643e-06	96.9148	111.56	35.6585	11.6745	12.6736	18.3289
Rbm47	1.94098	4.1234e-06	79.2939	95.211	128.046	14.5931	31.6839	32.7991
Vwf	1.26417	4.2828e-06	4961.74	5707.85	3384.32	2288.19	1230.24	2332.6
Plvap	1.39114	4.43689e-06	215.856	245.24	230.97	117.717	56.1257	90.68
Clec4a1	1.59255	4.49633e-06	127.751	115.407	217.193	53.5079	50.6942	49.1987
Tsku	1.45106	4.58025e-06	296.618	166.379	169.378	67.1282	80.5676	81.9978
Sec16b	1.21047	4.59425e-06	177.677	184.652	231.78	98.26	85.0939	74.2804
Dpep1	1.34997	5.13895e-06	2033.74	5025.98	3641.22	1470.01	1104.41	1625.49
Ifi204	1.65025	5.15203e-06	541.842	192.345	478.959	152.741	121.304	111.903
Sfxn3	1.05227	5.42465e-06	217.324	224.082	248.799	101.179	124.02	108.044
Cd300lf	3.76606	5.43595e-06	29.3681	31.737	41.3315	0	2.71576	4.8234
Rnf169	1.00288	5.76338e-06	1011.73	1731.11	1256.96	712.142	617.383	668.524
Htra3	1.28661	5.86157e-06	1393.52	2744.77	1445.79	661.553	676.225	952.14
Dnm3	1.02416	6.09422e-06	273.123	328.911	323.358	125.5	170.188	160.137
Podn	1.18199	6.10246e-06	450.801	502.021	450.594	192.629	145.746	280.722
Car11	1.35446	6.41254e-06	132.157	200.039	203.416	72.9654	79.6623	57.8808
Rab32	1.5307	6.62432e-06	121.878	95.211	122.374	46.6978	40.7364	29.9051
Xpa	1.05551	7.81041e-06	215.856	231.776	209.089	115.772	91.4306	109.009
Pcolce	1.03655	7.81528e-06	1895.71	1047.32	1520.35	764.677	648.162	761.133
Spsb2	1.49432	7.88576e-06	107.194	141.374	153.98	59.3452	35.3049	49.1987
Gstm2	1.19074	8.21604e-06	2577.05	1961.92	1194.56	790.945	758.603	959.857
Vgll3	1.38862	8.77834e-06	333.328	190.422	421.419	124.528	112.251	124.444
Bace2	1.08626	8.88562e-06	236.413	212.542	294.183	127.446	108.63	114.797
Vcam1	1.01675	8.93916e-06	654.909	621.276	933.605	430.982	334.944	327.991
Aim2	1.74406	9.05849e-06	83.6991	97.1344	139.392	33.0776	40.7364	22.1876
Itgb3	1.25761	9.15081e-06	192.361	231.776	251.23	72.9654	123.115	86.8212
Serinc2	2.56348	9.36909e-06	35.2417	45.2012	85.9046	11.6745	9.05254	7.71744
Inhbb	1.30958	9.42223e-06	234.945	292.365	239.885	134.256	67.894	108.044
Map6	1.0806	9.42602e-06	201.172	203.886	196.932	94.3686	82.3781	108.044
Clec4e	3.14516	9.73513e-06	27.8997	37.5074	42.9523	6.8101	3.62101	1.92936
Ifit3	1.64549	1.04692e-05	593.236	195.231	414.935	159.551	110.441	113.832
Chst11	1.0784	1.04763e-05	223.198	228.891	219.624	107.016	86.9044	124.444
Pi4k2b	1.13961	1.05295e-05	168.867	185.613	188.018	87.5585	90.5254	68.4923
Tm6sf1	1.16807	1.06261e-05	459.611	370.265	699.393	213.059	238.987	229.594
Lrp11	1.20681	1.10888e-05	305.428	297.174	213.951	144.958	91.4306	116.726
Orai2	1.62375	1.12289e-05	86.6359	101.943	148.307	44.7521	32.5891	32.7991
Nek6	1.29898	1.14849e-05	145.372	214.465	244.747	71.9925	79.6623	95.5034
Abca9	1.20215	1.15215e-05	2105.69	1527.22	3420.79	1085.72	1077.25	903.906
Inpp5j	1.12348	1.15267e-05	621.136	462.591	398.727	172.198	239.892	266.252
Uvssa	1.06612	1.2232e-05	414.09	632.816	415.746	213.059	267.955	218.018
A4galt	1.27522	1.2261e-05	342.139	201.963	395.485	121.609	127.641	138.914
Cnksr1	1.28015	1.26208e-05	317.176	528.95	371.173	186.791	114.967	200.654
Acp5	3.15026	1.27006e-05	19.0893	58.6653	47.0044	2.91862	4.52627	6.75276
Scara3	1.48486	1.27134e-05	96.9148	161.57	179.913	52.5351	58.8415	46.3047
Gpr65	1.96976	1.28353e-05	129.22	63.474	203.416	33.0776	32.5891	35.6932
Arhgap11a	1.50868	1.29061e-05	113.067	83.6702	110.217	34.0505	41.6417	31.8345
Ifitm10	2.10918	1.32678e-05	57.2678	45.2012	76.99	13.6202	11.7683	16.3996
Lrig3	1.44391	1.33058e-05	95.4464	107.713	119.132	34.0505	47.0732	37.6225
Thbs2	1.31627	1.35758e-05	836.991	2106.18	1663.79	656.688	512.374	682.994
Fam122b	1.7763	1.3646e-05	336.265	527.988	149.117	101.179	78.7571	115.762
Sdk2	1.98982	1.39724e-05	60.2046	147.144	77.8004	25.2947	19.9156	27.0111
Fcer1g	1.39906	1.44338e-05	346.544	205.81	491.115	143.985	126.736	125.408
Prrt4	1.48145	1.50067e-05	148.309	143.297	100.492	34.0505	50.6942	54.9868
Slc1a3	1.77638	1.59366e-05	118.941	72.1295	178.293	38.9149	32.5891	36.6579
Runx1	1.46153	1.61644e-05	419.964	191.384	457.077	108.962	150.272	128.302
Lhfpl2	1.24884	1.627e-05	333.328	212.542	415.746	148.849	124.925	131.197
Ptger4	1.00985	1.67668e-05	298.086	242.355	233.401	130.365	139.409	112.868
Bin3	1.01554	1.73994e-05	218.792	229.853	216.382	127.446	101.388	100.327
Slc39a8	1.56493	1.75101e-05	143.904	144.259	108.596	32.1048	37.1154	64.6336
Rgs11	2.6562	1.75538e-05	67.5467	25.9666	51.0565	6.8101	6.33678	9.6468
Atp8b4	2.05851	1.79689e-05	136.562	60.5888	230.97	29.1862	37.1154	36.6579
Anln	1.40285	1.81195e-05	143.904	105.79	119.132	50.5893	52.5047	35.6932
Prss23	1.06747	1.83201e-05	233.477	308.714	364.689	159.551	143.03	132.161
Cxcr6	1.6777	1.8517e-05	105.725	88.4789	175.051	32.1048	47.9784	35.6932
Ccl9	1.39078	1.85334e-05	800.281	313.523	645.905	262.675	200.061	207.406
Irf7	1.27906	1.9002e-05	703.366	410.657	851.752	322.993	201.872	285.545
Pacsin1	2.02365	1.91508e-05	116.004	105.79	45.3836	19.4574	23.5366	22.1876
Piezo2	1.65903	1.91508e-05	82.2307	126.948	126.426	23.3489	36.2101	47.2693
Syt12	1.58631	1.96874e-05	208.514	211.58	94.0088	55.4537	56.1257	58.8455
Gpr35	2.4626	2.04398e-05	58.7362	30.7753	92.388	12.6473	11.7683	8.68212
Fjx1	2.46562	2.04941e-05	49.9258	73.0912	34.0377	12.6473	9.95779	5.78808
Lat2	1.57557	2.14165e-05	92.5096	82.7085	128.046	27.2404	35.3049	39.5519
Mcm9	1.10798	2.18708e-05	160.056	207.733	188.018	81.7212	79.6623	97.4327
Serpinb1a	2.21649	2.23255e-05	217.324	60.5888	348.481	45.725	53.41	35.6932
Ism1	2.19907	2.25097e-05	96.9148	89.4406	315.254	25.2947	36.2101	48.234
Il33	1.16988	2.25998e-05	208.514	166.379	247.989	106.043	79.6623	91.6446
Meox1	1.41278	2.27166e-05	916.285	348.145	782.866	310.346	226.313	231.523
Pdlim2	1.34893	2.31394e-05	270.187	193.307	424.66	108.962	113.157	127.338
Cyp4f18	2.50448	2.34374e-05	67.5467	37.5074	173.43	19.4574	14.4841	15.4349
Hpgds	1.52984	2.37438e-05	258.439	124.063	219.624	61.2909	92.3359	54.0221
Boc	1.19615	2.37825e-05	240.819	318.332	393.054	105.07	141.22	170.748
Arl8a	1.12304	2.43913e-05	315.707	554.916	344.429	176.09	195.535	187.148
5830418P13Rik	2.70007	2.45025e-05	32.3049	36.5456	35.6585	5.83723	4.52627	5.78808
Ccl6	1.49088	2.46406e-05	1229.06	458.744	782.056	406.66	246.229	224.771
Oas3	2.38984	2.47319e-05	123.346	36.5456	125.615	19.4574	9.95779	25.0817
Arl11	3.37597	2.69013e-05	23.4945	25.0049	59.1607	5.83723	1.81051	2.89404
Zfas1	1.07946	2.70427e-05	195.298	312.561	272.301	120.636	127.641	122.514
Celf4	2.33764	2.70985e-05	44.0522	39.4308	41.3315	9.72872	7.24203	7.71744
Gm28932	6.5713	2.71461e-05	17.6209	13.4642	18.6397	0	0	0
Gm15743	1.9891	2.74906e-05	89.5728	209.656	68.8858	30.159	28.9681	33.7638
Gadd45b	1.30954	2.81625e-05	167.398	162.532	279.595	72.9654	82.3781	91.6446
Tuft1	1.66919	2.91767e-05	96.9148	86.5554	91.5775	21.4032	22.6313	42.4459
1500015O10Rik	5.91026	3.01357e-05	45.5206	27.8901	269.87	0.972872	0.905254	3.85872
Tnfaip8l2	1.75322	3.05464e-05	104.257	79.8233	196.122	33.0776	42.5469	37.6225
Eif5a2	1.12603	3.12885e-05	149.777	181.766	166.136	75.884	86.9044	65.5983
Stc1	1.4855	3.19674e-05	236.413	277.939	134.53	102.152	58.8415	70.4217
Gsta3	1.66405	3.24128e-05	164.461	551.07	570.536	149.822	121.304	136.02
Trf	1.2859	3.29473e-05	192.361	127.91	198.553	66.1553	60.652	85.8566
Smpd3	1.45531	3.44722e-05	158.588	144.259	92.388	45.725	39.8312	57.8808
Lypd6	2.28785	3.7064e-05	70.4835	48.0863	39.7106	5.83723	11.7683	14.4702
Wscd2	2.69416	3.81157e-05	26.4313	35.5839	64.8337	4.86436	8.14728	6.75276
Smarca1	1.27003	3.90683e-05	114.536	130.795	134.53	60.318	56.1257	41.4813
Adgrg6	1.35199	3.9099e-05	93.978	131.757	132.909	45.725	40.7364	54.9868
Ikzf1	1.63567	3.93508e-05	185.019	92.3258	250.42	58.3723	64.273	47.2693
Ptprc	1.44225	3.98761e-05	889.854	456.82	1437.69	318.129	400.122	306.768
Arhgap15	1.6845	4.05566e-05	129.22	86.5554	206.657	37.942	57.031	36.6579
Napsa	3.26718	4.14811e-05	20.5577	27.8901	42.1419	3.89149	1.81051	3.85872
Kcnk13	1.79745	4.21386e-05	58.7362	60.5888	84.2838	24.3218	15.3893	19.2936
Cyp2d22	1.13801	4.35675e-05	508.068	1067.52	876.065	396.932	313.218	406.13
Tcf23	1.69744	4.38221e-05	60.2046	116.369	89.1463	24.3218	24.4419	33.7638
Ros1	4.74818	4.39758e-05	26.4313	26.9284	23.5022	2.91862	0	0
Gpx7	1.08174	4.57276e-05	223.198	160.608	217.193	88.5313	105.009	89.7153
Ptprt	5.15778	4.62377e-05	61.673	320.255	23.5022	2.91862	3.62101	4.8234
Hp	1.83939	4.84162e-05	45.5206	80.7851	78.6108	22.3761	19.0103	16.3996
Ms4a7	2.01081	5.17659e-05	151.246	103.867	444.111	65.1824	44.3574	64.6336
Mustn1	1.15117	5.20344e-05	182.082	282.748	302.287	107.016	137.599	102.256
Kcnk6	1.01561	5.30421e-05	295.15	234.661	353.343	143.012	129.451	164.96
Tgfb3	1.05617	5.31965e-05	1020.54	814.583	1588.42	502.002	516.9	628.972
D630024D03Rik	1.53071	5.60226e-05	71.9519	86.5554	73.7483	24.3218	25.3471	30.8698
Hexb	1.30626	5.6177e-05	535.968	351.03	864.719	276.296	192.819	240.205
Gpc6	1.00365	5.98756e-05	635.82	673.209	1090.83	356.071	398.312	444.718
Slc2a13	1.78168	6.4884e-05	91.0412	56.7419	95.6296	14.5931	28.9681	27.0111
Gpr39	2.64752	6.56249e-05	27.8997	34.6222	38.0898	5.83723	3.62101	6.75276
Ust	1.25409	6.58152e-05	110.13	110.599	147.497	51.5622	56.1257	47.2693
Fyb	1.74062	7.01969e-05	168.867	83.6702	269.06	43.7792	65.1783	47.2693
Irf8	1.24246	7.03089e-05	286.339	261.59	509.755	121.609	152.988	173.642
Fn1	2.31308	7.16065e-05	3118.89	2713.99	7803.54	737.437	846.412	1160.51
Adap2os	1.24346	7.1644e-05	101.32	148.106	153.17	52.5351	59.7467	58.8455
Abcg1	1.05551	7.23147e-05	372.975	260.628	452.215	198.466	157.514	166.89
Hectd2	1.09804	7.2348e-05	127.751	142.336	152.359	67.1282	62.4625	68.4923
Htr4	6.37631	7.29082e-05	14.6841	12.5025	16.2084	0	0	0
Ttc21a	3.08526	7.3129e-05	35.2417	52.895	17.0188	3.89149	2.71576	5.78808
Pde1a	1.07442	7.40872e-05	327.455	282.748	476.527	170.253	200.061	146.631
Blm	1.3679	7.61098e-05	92.5096	103.867	80.2317	36.9691	34.3996	35.6932
Zbtb16	1.10431	7.68059e-05	2067.52	4634.56	3157.4	1316.3	1450.22	1821.32
Samd14	1.26037	7.72851e-05	110.13	154.838	122.374	50.5893	47.0732	64.6336
Galnt6	2.15983	8.402e-05	29.3681	59.6271	57.5399	11.6745	10.863	10.6115
2010300C02Rik	1.42137	8.48044e-05	77.8255	94.2492	81.0421	28.2133	30.7786	35.6932
Clec4a2	1.79582	8.49363e-05	113.067	58.6653	155.601	35.0234	37.1154	22.1876
Apoc2	6.23689	8.99292e-05	5.87362	26.9284	42.9523	0	0.905254	0
Etv4	1.96777	9.50443e-05	58.7362	46.1629	51.8669	18.4846	9.05254	12.5408
Mbnl3	1.63315	9.65728e-05	55.7994	68.2826	76.99	22.3761	24.4419	18.3289
Greb1	2.29419	9.67687e-05	27.8997	56.7419	44.5731	10.7016	7.24203	8.68212
H2-T23	1.03553	9.92843e-05	550.652	582.807	999.249	388.176	315.934	338.603
Lmod2	1.05642	9.97385e-05	7923.52	13812.3	6273.47	4861.44	4089.94	4516.63
Milr1	2.2759	0.000103101	74.8887	25.9666	87.5254	11.6745	11.7683	15.4349
Serpina3m	4.13519	0.000103101	24.9629	25.0049	17.0188	1.94574	0.905254	0.96468
Sema3a	1.23331	0.000104028	105.725	126.948	160.463	57.3994	61.5573	49.1987
Cxcr4	1.20658	0.000109047	229.071	225.044	427.902	120.636	139.409	123.479
Atp6v0a4	3.1849	0.000110586	67.5467	12.5025	51.0565	7.78297	1.81051	4.8234
Lrrc25	1.70348	0.000112894	98.3832	70.2061	181.534	42.8064	35.3049	29.9051
Tyrobp	1.31961	0.00011515	284.871	140.412	330.652	103.124	104.104	95.5034
Ston1	1.23479	0.000115207	145.372	287.556	217.193	79.7755	88.7149	109.009
Gm26908	1.56185	0.000115555	67.5467	100.981	68.0753	28.2133	29.8734	22.1876
Emb	2.09172	0.000116019	38.1786	92.3258	169.378	20.4303	23.5366	27.0111
Gm1966	1.95897	0.000120484	193.83	58.6653	283.647	52.5351	50.6942	34.7285
Itga4	1.34311	0.000124353	305.428	178.881	465.181	120.636	142.125	111.903
Ptpro	1.2942	0.000124861	267.25	138.489	316.064	100.206	100.483	93.574
Usp35	1.11128	0.000126391	139.499	198.116	237.453	89.5042	88.7149	89.7153
Olr1	4.17533	0.000129038	27.8997	12.5025	28.3647	1.94574	0.905254	0.96468
Fam46c	1.39735	0.000129713	370.038	562.61	256.903	113.826	114.967	222.841
Clec5a	1.73439	0.00013334	130.688	59.6271	150.738	45.725	31.6839	25.0817
Mmp28	1.05174	0.000133905	154.183	191.384	229.349	104.097	84.1886	90.68
Snhg18	1.87415	0.000135208	155.651	64.4357	181.534	57.3994	27.1576	25.0817
Col11a1	3.35808	0.000138231	27.8997	17.3111	50.2461	0.972872	6.33678	1.92936
Gria3	1.51655	0.000141593	88.1044	79.8233	144.255	28.2133	38.0207	43.4106
Ptgs2	2.12432	0.000145397	202.64	50.9715	66.4545	24.3218	28.0629	20.2583
Cytip	1.67902	0.000146847	105.725	84.632	150.738	18.4846	37.1154	51.1281
Gm5834	2.11233	0.000147031	67.5467	91.3641	29.9856	14.5931	15.3893	13.5055
Glb1l	1.12231	0.000147099	117.472	138.489	145.876	66.1553	66.9888	52.0927
C2	2.06461	0.000161676	44.0522	35.5839	51.0565	8.75585	9.05254	13.5055
Tagap	2.00639	0.000164067	48.4574	50.0098	123.184	15.5659	22.6313	17.3642
Pik3ap1	1.58173	0.000165471	179.146	82.7085	259.335	57.3994	55.2205	61.7395
Lpcat2	1.86732	0.000167883	123.346	57.7036	188.828	21.4032	45.2627	34.7285
St8sia6	1.06104	0.000168033	346.544	451.05	236.643	159.551	180.145	155.314
Ccdc88b	1.53163	0.000184089	102.788	88.4789	191.259	34.0505	52.5047	46.3047
Cd86	1.38673	0.000184449	174.74	89.4406	203.416	59.3452	62.4625	56.9161
Rassf5	1.23956	0.000191524	164.461	138.489	272.301	83.667	75.1361	85.8566
Trpv4	1.21552	0.000194521	186.488	344.298	243.937	101.179	85.9991	147.596
Ighg2b	4.33576	0.000195901	2.93681	32.6987	59.1607	1.94574	0.905254	1.92936
Rassf4	1.03922	0.00021541	342.139	301.021	499.219	144.958	223.598	188.113
Sgms2	1.15029	0.000215661	123.346	111.56	100.492	46.6978	49.789	54.0221
Sh2b2	1.78542	0.000223045	66.0783	45.2012	50.2461	17.5117	11.7683	17.3642
Nlrp3	2.44764	0.000230489	49.9258	29.8135	90.7671	18.4846	8.14728	4.8234
Fam180a	3.23813	0.000232994	17.6209	19.2345	60.7816	2.91862	1.81051	5.78808
Il18rap	2.66615	0.000243358	20.5577	35.5839	79.4212	3.89149	10.863	6.75276
Fbn2	1.70368	0.000255482	136.562	101.943	346.86	55.4537	49.789	75.2451
Grhl1	2.14532	0.000256757	64.6099	41.3543	33.2272	5.83723	12.6736	12.5408
Runx3	1.58583	0.000256894	49.9258	74.053	65.6441	22.3761	18.1051	23.1523
Ccdc152	1.66139	0.000264319	48.4574	81.7468	89.9567	31.1319	20.8208	18.3289
Eva1c	1.42621	0.000270946	77.8255	121.178	72.9379	31.1319	31.6839	38.5872
Ptpn22	2.02988	0.000271219	58.7362	43.2777	96.4401	14.5931	25.3471	8.68212
Trp53inp1	1.92871	0.000279108	1093.96	3084.26	1580.32	594.425	483.405	435.071
Spred3	1.42087	0.000279913	74.8887	92.3258	89.1463	22.3761	41.6417	31.8345
Msln	2.16323	0.000281938	77.8255	156.761	175.861	19.4574	9.95779	62.7042
Wnt9b	2.41583	0.000293287	32.3049	35.5839	28.3647	8.75585	5.43152	3.85872
5330416C01Rik	4.53675	0.000298102	39.647	11.5407	16.2084	1.94574	0	0.96468
Csrnp1	1.13871	0.000303172	720.987	1103.1	446.542	339.532	296.018	395.519
Pou2f2	1.97135	0.000305112	116.004	37.5074	115.89	17.5117	33.4944	17.3642
Tmem88b	1.76091	0.000305142	237.882	63.474	106.165	40.8606	39.8312	38.5872
Pak6	1.04262	0.000306688	939.78	537.605	483.821	365.8	262.524	321.239
Nrip3	2.04245	0.000310728	67.5467	40.3925	40.521	8.75585	18.1051	8.68212
Cacna1d	1.16053	0.000312002	110.13	100.981	142.634	51.5622	57.9362	49.1987
Rasd1	1.79823	0.000314491	83.6991	89.4406	42.9523	18.4846	14.4841	28.9404
Ddah1	1.45453	0.000319291	459.611	171.187	620.782	160.524	129.451	166.89
P4ha3	3.35849	0.000319514	27.8997	13.4642	26.7439	1.94574	2.71576	1.92936
Gabre	1.39487	0.00032115	71.9519	97.1344	120.753	33.0776	30.7786	47.2693
Dlgap1	2.38902	0.000336315	117.472	52.895	26.7439	19.4574	7.24203	10.6115
Hyi	1.11277	0.000337964	102.788	120.216	147.497	58.3723	56.1257	57.8808
Tnfrsf11a	1.32231	0.000353846	274.592	154.838	423.04	105.07	134.883	101.291
Ctse	3.16066	0.00035801	22.0261	17.3111	28.3647	2.91862	1.81051	2.89404
Lcp2	1.41529	0.000358566	145.372	80.7851	175.861	47.6707	63.3678	39.5519
Tubb3	1.96722	0.000366628	180.614	49.0481	61.592	22.3761	27.1576	24.117
1700071M16Rik	2.31194	0.000369961	24.9629	42.316	72.9379	14.5931	6.33678	7.71744
Csdc2	1.07485	0.000370637	831.118	1740.73	858.236	467.951	531.384	629.936
Runx2	1.64334	0.000370965	51.3942	75.9764	82.6629	15.5659	31.6839	20.2583
Gm26813	4.52417	0.000371051	13.2157	41.3543	10.5355	0.972872	0.905254	0.96468
Hck	1.78799	0.000378517	149.777	49.0481	209.899	42.8064	38.0207	37.6225
Slc24a2	1.1099	0.00038006	117.472	129.833	113.459	62.2638	44.3574	60.7749
Adgrg2	1.6647	0.000380884	66.0783	86.5554	42.9523	19.4574	20.8208	21.223
Sash3	1.74536	0.000383673	80.7623	50.9715	152.359	23.3489	28.9681	32.7991
E230001N04Rik	1.39724	0.000389824	71.9519	81.7468	73.7483	29.1862	21.7261	35.6932
C030034L19Rik	2.28561	0.000396545	29.3681	32.6987	74.5587	10.7016	11.7683	5.78808
C1ra	1.07061	0.000413537	259.908	407.772	572.967	207.222	175.619	210.3
Lonrf3	1.50566	0.0004359	69.0151	210.618	141.824	45.725	53.41	50.1634
Itih5	1.08807	0.000436006	688.682	366.418	884.979	278.241	327.702	306.768
Cfi	3.74937	0.000440696	13.2157	22.1197	27.5543	0	1.81051	2.89404
Rgs10	1.3406	0.0004536	295.15	125.025	353.343	107.016	109.536	88.7506
Slc2a3	1.32924	0.000458519	143.904	79.8233	178.293	54.4808	51.5995	54.0221
Anapc15	1.28784	0.000464694	114.536	111.56	213.951	66.1553	52.5047	62.7042
Lfng	1.16681	0.000469424	199.703	257.743	452.215	135.229	120.399	151.455
Cd300lb	1.99597	0.000469446	107.194	30.7753	145.065	27.2404	24.4419	19.2936
BC022687	1.49241	0.00047772	82.2307	203.886	98.0609	48.6436	49.789	38.5872
Cebpa	1.0174	0.000478034	306.897	287.556	537.309	200.412	181.956	178.466
Gcnt1	1.00179	0.000479757	224.666	228.891	296.614	113.826	163.851	97.4327
Gabbr2	4.56515	0.000492653	39.647	20.1963	8.91463	2.91862	0	0
BE692007	1.47749	0.00049955	114.536	64.4357	157.222	42.8064	45.2627	32.7991
Tnfrsf23	1.41844	0.000511475	154.183	144.259	68.8858	54.4808	41.6417	40.5166
Sv2a	1.14591	0.000515752	93.978	154.838	125.615	51.5622	60.652	57.8808
Lum	1.00185	0.000520564	2017.59	1498.37	3278.96	1303.65	1185.88	904.87
Frem1	2.22496	0.000534617	52.8626	20.1963	47.0044	7.78297	9.05254	8.68212
Dock2	1.15119	0.00054513	365.633	236.585	594.849	190.683	176.524	172.678
Fam46b	1.61846	0.000558957	49.9258	47.1246	73.7483	19.4574	16.2946	20.2583
Wdr19	1.23022	0.000564386	129.22	76.9382	128.046	48.6436	45.2627	48.234
Prkcb	1.15726	0.000570525	165.93	127.91	255.283	88.5313	84.1886	74.2804
Cd300a	1.39261	0.000580094	91.0412	90.4023	186.397	51.5622	47.9784	41.4813
Armcx4	1.05495	0.000595726	261.376	190.422	145.065	83.667	103.199	98.3974
Wdr17	3.01704	0.000607576	36.7101	37.5074	10.5355	1.94574	4.52627	3.85872
Chrd	1.17713	0.000612915	129.22	274.092	199.363	86.5856	74.2308	107.08
Gpr141	3.43955	0.000621309	11.7472	15.3876	53.4878	0.972872	3.62101	2.89404
Mpg	1.08782	0.0006294	96.9148	105.79	111.838	43.7792	53.41	51.1281
Tifab	1.64074	0.000630028	117.472	54.8184	170.999	36.9691	46.1679	27.0111
Sowahc	1.16509	0.000636334	168.867	146.182	262.576	90.4771	104.104	63.6689
Tmem202	2.27471	0.000656817	44.0522	23.0814	34.8481	9.72872	4.52627	6.75276
Ephb6	1.35959	0.000666183	118.941	65.3974	106.976	45.725	29.8734	37.6225
Hpgd	1.30203	0.000696873	293.681	124.063	338.756	116.745	105.009	84.8919
Cd52	1.75879	0.000697051	146.841	58.6653	294.993	45.725	55.2205	47.2693
Grin2c	1.63534	0.000697051	58.7362	148.106	64.8337	25.2947	33.4944	28.9404
Plekha7	1.22796	0.000698328	74.8887	86.5554	111.838	42.8064	38.0207	36.6579
Gpsm3	1.34522	0.000701794	60.2046	88.4789	83.4733	36.9691	28.0629	27.0111
Sema5a	1.11104	0.000715401	343.607	268.322	618.351	212.086	192.819	165.925
Galnt15	1.94781	0.000720458	1352.4	4210.44	1722.95	623.611	594.752	670.453
Stxbp2	1.27804	0.000726876	82.2307	71.1678	111.838	33.0776	36.2101	40.5166
8430419K02Rik	4.0009	0.00073285	8.81044	88.4789	9.72505	2.91862	0	3.85872
Ang	1.21894	0.000782575	108.662	90.4023	146.686	44.7521	41.6417	62.7042
Xylt1	1.08831	0.000789342	102.788	92.3258	118.321	45.725	48.8837	53.0574
Has1	1.91922	0.000809374	69.0151	37.5074	41.3315	6.8101	14.4841	17.3642
Lrmp	1.34022	0.000814574	108.662	77.8999	174.24	54.4808	46.1679	42.4459
Fam163b	1.66211	0.000815963	51.3942	40.3925	63.2128	16.5388	19.9156	12.5408
Pdk3	1.13827	0.000821668	104.257	81.7468	110.217	49.6165	43.4522	41.4813
B4galnt3	3.02954	0.000823945	19.0893	19.2345	23.5022	3.89149	1.81051	1.92936
Ncf2	1.01901	0.000838135	215.856	144.259	265.818	100.206	110.441	98.3974
Map3k9	1.96213	0.000851646	36.7101	28.8518	48.6252	9.72872	8.14728	11.5762
Slamf9	1.41923	0.000857278	193.83	84.632	260.145	76.8569	70.6098	54.0221
Gm10638	1.51566	0.00086767	51.3942	97.1344	61.592	20.4303	23.5366	29.9051
Il1rl2	1.40935	0.000885909	69.0151	52.895	73.7483	21.4032	28.9681	23.1523
Clec7a	1.88135	0.000916404	105.725	39.4308	167.757	36.9691	31.6839	16.3996
Nt5c	1.05428	0.000921937	105.725	106.752	128.046	45.725	58.8415	59.8102
Bst1	1.63716	0.000955981	61.673	53.8567	51.0565	23.3489	9.95779	20.2583
Gm20632	1.78302	0.000966336	99.8516	150.029	37.2794	31.1319	29.8734	22.1876
Gm5431	1.82311	0.000986903	46.989	33.6604	68.8858	14.5931	18.1051	9.6468
Espl1	1.33451	0.000992572	102.788	58.6653	74.5587	31.1319	29.8734	31.8345
Gpr34	1.63976	0.000996503	174.74	54.8184	171.809	53.5079	47.9784	27.0111
Slc13a4	2.46886	0.000997773	19.0893	46.1629	65.6441	6.8101	2.71576	14.4702
Mctp2	2.37958	0.000999897	32.3049	27.8901	23.5022	3.89149	8.14728	3.85872

## Sheet: CM_FetalvsAdult
Fetal (E12.5) vs Adult dissociated CM
Model: WT
Sample: heart apex Ribominus RNA
Platform: RNA-seq; t-test; n=3
gene	Fetal_avg	Adult_avg	log2FC	pvalue
Cnst	10.1389	11.8048	-1.66593	1.46e-09
Pik3r1	10.8467	13.7179	-2.87128	1.67e-08
Xirp2	5.91966	16.4456	-10.5259	3.12e-08
Jph1	8.70717	10.4393	-1.73215	3.13e-08
Atp2a2	14.8588	19.049	-4.1902	3.41e-08
Itpr1	11.7308	10.5721	1.15869	3.52e-08
Man1a2	11.6049	10.346	1.25893	6.01e-08
Mcm2	11.7813	7.28887	4.49242	7.13e-08
Kifc3	6.69271	10.0089	-3.31617	7.66e-08
Ckmt2	6.96597	15.8196	-8.85362	8.11e-08
Cenpc1	10.6486	8.82598	1.82264	8.99e-08
Etfdh	12.5446	15.094	-2.5494	9.45e-08
Wipf3	7.60139	10.7009	-3.09947	1.05e-07
Tro	12.129	5.9866	6.14241	1.5e-07
Tmod4	4.15827	9.27879	-5.12052	1.52e-07
Mfap3l	6.74108	9.7638	-3.02272	1.72e-07
Pfkfb2	7.10376	11.0222	-3.91848	1.83e-07
Maob	6.66187	10.4183	-3.75638	1.9e-07
Unc13c	10.0833	4.82188	5.26139	1.93e-07
Armcx3	9.81769	7.55509	2.2626	2.11e-07
Cd36	11.0513	16.499	-5.44765	2.66e-07
Mfn1	11.021	13.619	-2.59792	2.9e-07
Dtna	7.95455	11.4485	-3.49396	2.96e-07
Ccdc14	9.01663	7.31641	1.70022	2.97e-07
Tmem106b	10.5118	12.6223	-2.11054	3.16e-07
Aox1	4.85487	11.0954	-6.2405	3.24e-07
Spon1	12.1137	7.1593	4.95441	3.38e-07
Aspm	12.4149	5.71144	6.70342	3.44e-07
Hmgn3	9.51871	5.72334	3.79537	3.54e-07
Pptc7	8.4221	11.5623	-3.1402	3.56e-07
Ctdspl2	11.077	9.00292	2.07404	3.62e-07
E2f3	9.46398	7.99486	1.46912	3.63e-07
4921531C22Rik	6.74347	8.14769	-1.40422	3.63e-07
Clec16a	8.62375	11.4171	-2.79337	3.97e-07
Clu	10.5469	13.8085	-3.26151	3.98e-07
Ckap4	11.0458	8.97806	2.06779	4.09e-07
Rpf1	10.4891	8.94885	1.54021	4.23e-07
Itga7	4.22552	12.0586	-7.83313	4.34e-07
Car14	8.40525	12.9976	-4.59239	4.84e-07
Mknk2	9.64423	11.5411	-1.89683	5.06e-07
Alpl	4.08334	9.71466	-5.63131	5.2e-07
Vash2	10.2911	2.51826	7.77284	5.47e-07
Fyco1	10.9147	14.9218	-4.00712	5.52e-07
Gpd1	5.35107	10.9308	-5.57972	5.53e-07
Usp2	8.49843	12.4843	-3.98584	5.66e-07
Abcc1	6.11568	10.8033	-4.68757	5.85e-07
Fzd2	9.05333	5.40766	3.64567	6.02e-07
Opa1	12.0796	13.6782	-1.59857	6.07e-07
Rab10	11.9998	13.0788	-1.07896	6.4e-07
Fundc1	8.94676	9.96671	-1.01995	6.43e-07
Atp1a2	9.89413	15.1619	-5.26777	6.63e-07
Ikbkg	9.54346	11.0756	-1.53219	6.89e-07
Tube1	8.24702	5.90155	2.34547	7.03e-07
Ktn1	12.9359	14.8251	-1.88917	7.37e-07
Dpyd	6.11126	8.65013	-2.53887	7.74e-07
Cdk14	9.45708	6.36837	3.08871	7.75e-07
Ube2i	11.3685	9.4915	1.87704	7.95e-07
Soat1	10.1262	5.35243	4.77375	7.98e-07
Trp53inp2	10.0219	13.777	-3.75513	8.03e-07
Fsd1l	9.32085	12.0982	-2.77737	8.66e-07
Cyb5rl	6.00319	8.44541	-2.44222	8.8e-07
Nceh1	9.36552	13.5063	-4.14078	8.94e-07
Nacc2	7.70285	10.257	-2.55411	9.01e-07
Atp8a1	7.97384	11.597	-3.62318	9.32e-07
Rpl3	13.2584	10.0265	3.23194	9.66e-07
Mccc2	9.1681	10.9431	-1.775	1.01e-06
Fitm2	8.98613	13.2295	-4.24336	1.02e-06
Lgals4	4.21633	10.4596	-6.24324	1.02e-06
Cbx5	13.8663	12.0123	1.85397	1.05e-06
Fbxo32	9.95818	13.1333	-3.1751	1.09e-06
Grb10	15.418	12.0307	3.38731	1.17e-06
Ppt1	10.1402	11.3875	-1.24729	1.2e-06
Slc35f5	9.27339	11.4972	-2.22385	1.22e-06
Dnmt1	12.8215	9.8644	2.95714	1.23e-06
Got1	11.2488	13.9028	-2.65394	1.25e-06
H2-K1	6.66997	9.37886	-2.70889	1.26e-06
Cand1	12.2307	10.6713	1.55938	1.3e-06
P2ry1	7.05481	10.4857	-3.43093	1.3e-06
Setd7	10.6973	11.8488	-1.15148	1.32e-06
Asb10	4.63492	11.0477	-6.41273	1.32e-06
Sphkap	10.6709	4.74209	5.92885	1.33e-06
Ghr	10.4732	12.7841	-2.31088	1.33e-06
Mut	10.7391	12.8185	-2.07943	1.34e-06
Scd2	12.9056	8.24119	4.66437	1.34e-06
Armcx1	10.5054	6.30013	4.20525	1.34e-06
Extl1	6.82977	10.7773	-3.94755	1.47e-06
Txlnb	12.1275	16.1788	-4.05134	1.48e-06
Sall2	7.75262	4.05338	3.69924	1.53e-06
Clip4	9.60423	12.2901	-2.68588	1.54e-06
Asrgl1	8.2866	10.911	-2.62437	1.54e-06
Gpam	8.99925	13.2966	-4.29738	1.54e-06
Rbmxl1	9.37282	6.09553	3.27729	1.55e-06
Scn4b	5.17926	11.0252	-5.8459	1.6e-06
Osbp2	2.35338	9.98628	-7.6329	1.61e-06
Gm4841	0.993478	7.23209	-6.23861	1.61e-06
G2e3	10.66	7.46367	3.19633	1.64e-06
Klhl24	12.3297	14.1663	-1.83654	1.64e-06
Klhdc8a	3.24635	8.72873	-5.48239	1.66e-06
Litaf	9.15394	6.54547	2.60847	1.69e-06
Tef	9.69022	12.3192	-2.62902	1.7e-06
Dag1	11.3819	14.2109	-2.82903	1.72e-06
Ogdh	12.7441	15.9696	-3.22558	1.74e-06
Caprin1	13.7086	12.6932	1.01541	1.76e-06
Slc25a34	2.97748	11.9538	-8.97636	1.77e-06
Rgl1	11.6371	9.36755	2.26951	1.79e-06
Murc	5.87109	12.0803	-6.20918	1.83e-06
Mcm6	12.2995	6.21366	6.08589	1.87e-06
R3hdm2	9.98383	12.3325	-2.34862	1.94e-06
Slitrk4	10.3818	7.48052	2.90129	1.94e-06
Pfkm	11.172	14.7072	-3.53522	1.97e-06
Gpd1l	8.64267	10.8566	-2.2139	2.01e-06
Rpl17	13.3692	11.3843	1.98489	2.01e-06
Peg13	7.14279	9.9236	-2.78081	2.02e-06
Lta4h	12.3393	9.29528	3.04401	2.03e-06
Fndc5	8.2451	13.7296	-5.48448	2.04e-06
Sh3gl1	8.94683	7.04695	1.89988	2.05e-06
Asb2	11.2122	13.3681	-2.15593	2.05e-06
Sync	4.49666	9.88607	-5.38941	2.09e-06
Dbp	5.67098	9.91478	-4.2438	2.11e-06
Itgb1bp2	9.16796	12.4112	-3.24326	2.12e-06
Slc6a8	9.35949	12.1613	-2.80179	2.14e-06
Oxct1	13.4136	15.6562	-2.24267	2.14e-06
Kpna1	11.0298	12.5541	-1.52423	2.15e-06
Tmem39a	8.86927	7.22618	1.64309	2.16e-06
Slc27a1	6.88682	11.4405	-4.55369	2.16e-06
Coq10a	6.60295	11.3028	-4.69987	2.19e-06
Glipr2	10.5256	4.04111	6.48453	2.26e-06
Hibch	9.88614	11.4792	-1.59306	2.27e-06
Ddo	7.89545	10.6572	-2.76179	2.27e-06
Adra1b	4.71701	9.00514	-4.28812	2.32e-06
Glrx5	8.94878	10.1375	-1.1887	2.33e-06
Bhlhb9	10.87	9.13845	1.73151	2.34e-06
Vasp	10.9586	8.7552	2.20343	2.4e-06
Nqo1	4.46811	10.5392	-6.07107	2.41e-06
Art3	8.61726	13.3094	-4.69212	2.46e-06
Psme4	12.0391	14.3248	-2.28567	2.51e-06
Grsf1	11.6126	12.9884	-1.37575	2.63e-06
Rxrg	2.53434	10.5747	-8.04032	2.64e-06
Sod3	0.153309	8.55661	-8.4033	2.67e-06
Tnnc1	13.8614	15.6864	-1.82499	2.68e-06
Nipal3	7.83262	9.89914	-2.06651	2.72e-06
Espl1	9.26121	3.56348	5.69773	2.73e-06
Npr2	7.5871	9.66044	-2.07334	2.78e-06
Ccne2	10.6146	6.82462	3.79	2.79e-06
Mettl7a1	7.56664	9.94507	-2.37843	2.8e-06
Pm20d2	6.1336	10.5443	-4.41069	2.82e-06
Mtfp1	7.17773	11.1559	-3.97821	2.84e-06
Zfp846	8.74673	7.96415	0.782585	2.85e-06
Kcnj11	7.74416	10.8196	-3.07543	2.85e-06
Corin	10.0785	13.0596	-2.98112	2.86e-06
Psip1	11.8898	9.62666	2.26318	2.86e-06
Sos2	9.23312	11.1611	-1.92799	2.87e-06
Limch1	9.6683	14.3233	-4.65499	2.89e-06
Rpl37	13.3694	9.92745	3.44194	2.91e-06
Srsf6	12.578	11.3693	1.20872	2.93e-06
Mylk4	1.79561	12.7483	-10.9527	2.94e-06
Ivns1abp	13.3352	16.2369	-2.90162	2.96e-06
Ep300	9.78225	11.4795	-1.69721	2.97e-06
Nmnat1	8.41459	10.1019	-1.68732	3e-06
Tsc22d4	9.30924	11.1755	-1.86622	3e-06
Fsd2	12.5921	14.4719	-1.87974	3.03e-06
Chpt1	9.99029	14.3289	-4.33863	3.04e-06
Pcp4l1	8.14279	11.5712	-3.42843	3.06e-06
9030617O03Rik	5.69301	11.0836	-5.3906	3.1e-06
Ndufaf1	8.95822	10.0641	-1.10586	3.2e-06
Trip10	8.91773	10.8702	-1.95246	3.22e-06
Ipo9	11.6916	9.43923	2.25238	3.26e-06
Ndufa9	11.7905	14.068	-2.27751	3.27e-06
Camsap1	10.5159	11.0576	-0.541691	3.33e-06
Cisd2	9.72117	11.0731	-1.35193	3.33e-06
Rae1	10.0823	8.56599	1.51635	3.37e-06
Gnpat	9.78896	12.601	-2.81202	3.38e-06
Acot13	11.7676	13.0101	-1.24243	3.43e-06
Srsf7	12.1319	10.2606	1.87127	3.43e-06
Paqr9	6.17602	12.2292	-6.05319	3.44e-06
Tmem150a	5.44536	8.75622	-3.31086	3.49e-06
Ghitm	12.2882	13.8843	-1.59611	3.5e-06
Myh7	18.9055	14.922	3.98353	3.55e-06
Hmgcr	10.5056	7.68604	2.81952	3.58e-06
Ppp1r3c	10.981	12.3758	-1.39482	3.59e-06
Pgrmc1	11.1719	8.04408	3.12784	3.62e-06
Cdc23	11.7579	10.2406	1.51733	3.64e-06
Zdhhc9	6.58849	9.24202	-2.65353	3.64e-06
Ak1	11.7415	14.423	-2.68151	3.66e-06
Pex19	9.93546	11.7417	-1.80624	3.68e-06
Rbfox1	6.41872	11.3579	-4.93921	3.68e-06
Acsl1	9.71525	15.0509	-5.33566	3.7e-06
Mrps23	9.83671	10.948	-1.11126	3.77e-06
Magoh	11.0786	8.88243	2.19619	3.78e-06
H2afx	9.97466	5.64238	4.33228	3.79e-06
Grb14	9.8492	12.2667	-2.41752	3.81e-06
Kif1b	12.8792	14.3064	-1.42721	3.86e-06
Phyh	10.9699	14.1594	-3.18952	3.87e-06
Cdr2	9.76289	6.86287	2.90002	3.92e-06
Pcyt1a	10.6975	12.0771	-1.37954	3.95e-06
Dhdh	8.08837	10.8991	-2.81078	4.03e-06
Rab21	10.2114	12.1065	-1.89508	4.03e-06
Ppfibp2	8.19154	10.4799	-2.28839	4.04e-06
Eno3	11.7851	14.6416	-2.85647	4.09e-06
Rngtt	9.81123	8.99118	0.820055	4.15e-06
Acacb	10.2005	13.6117	-3.41122	4.19e-06
Synj2	7.95372	11.7752	-3.82146	4.23e-06
Fbxo3	10.6675	12.1356	-1.46805	4.27e-06
Cep250	9.95077	7.64623	2.30454	4.27e-06
A930003O13Rik	3.5678	5.86026	-2.29247	4.28e-06
Lrrc2	6.03956	14.229	-8.18945	4.3e-06
Pdia4	12.6931	10.2063	2.48683	4.35e-06
Rai2	4.35253	9.80391	-5.45137	4.35e-06
Hrc	11.5351	15.6727	-4.13753	4.41e-06
Wnk4	5.46549	8.85803	-3.39254	4.46e-06
Rpl3l	2.80205	11.828	-9.02594	4.47e-06
Atxn7l3b	10.5797	8.69447	1.8852	4.5e-06
Casp2	9.43785	7.54912	1.88873	4.52e-06
Dohh	8.32446	9.37716	-1.0527	4.53e-06
Dhrs11	6.53212	10.2726	-3.74047	4.56e-06
Mmadhc	9.58729	10.708	-1.12067	4.61e-06
Pdk4	9.76932	13.6445	-3.87516	4.62e-06
Ppp4c	10.1912	7.76924	2.42199	4.71e-06
Hr	1.94154	8.13122	-6.18968	4.72e-06
1810014B01Rik	7.25425	8.78859	-1.53434	4.72e-06
Fblim1	9.33406	13.0901	-3.75607	4.73e-06
Pms2	9.08841	7.00202	2.08639	4.73e-06
Dnajc4	7.62914	9.05077	-1.42164	4.75e-06
Pfkfb1	5.64494	8.56467	-2.91974	4.8e-06
Hip1	10.9556	10.0406	0.914955	4.85e-06
Eif4e3	7.44627	11.0749	-3.62863	4.9e-06
Mcm5	10.9612	5.84975	5.11149	4.93e-06
Ranbp1	12.4044	9.40993	2.99451	4.95e-06
Ptprc	1.73772	6.70116	-4.96343	4.98e-06
Acss2	7.15786	9.3847	-2.22684	5.07e-06
Chpf2	7.54871	6.41724	1.13147	5.11e-06
Pmf1	9.4977	6.92834	2.56936	5.16e-06
1500011K16Rik	7.96565	9.52638	-1.56073	5.22e-06
Acss1	8.05431	13.4703	-5.41596	5.23e-06
Ptpn3	6.62759	10.9811	-4.35354	5.23e-06
Igf2r	16.3713	13.6335	2.73774	5.25e-06
Heca	10.6851	11.1795	-0.494426	5.33e-06
Cpxm2	0.695409	9.71398	-9.01858	5.43e-06
Dpysl4	3.72132	7.86753	-4.14621	5.46e-06
Ubr5	12.3989	13.6483	-1.24936	5.48e-06
Tgoln1	10.2312	12.4341	-2.20288	5.48e-06
Hadha	13.1058	16.0049	-2.89911	5.49e-06
Mpped2	9.79122	8.24878	1.54244	5.54e-06
Cwc22	12.7531	9.97254	2.78056	5.57e-06
Cr1l	9.44697	10.726	-1.279	5.64e-06
Stag2	13.3526	11.6437	1.70893	5.72e-06
Agpat3	9.44774	12.4718	-3.02406	5.73e-06
Mki67	14.3645	7.87875	6.48578	5.76e-06
Auh	9.82791	11.4002	-1.57233	5.77e-06
Dusp18	7.14009	11.03	-3.88992	5.86e-06
Cacnb3	7.04357	3.6617	3.38186	5.91e-06
Flrt2	11.4256	6.33912	5.08644	5.94e-06
Hs2st1	10.1089	8.60652	1.50242	5.99e-06
Cp	5.85628	11.6229	-5.76666	6.01e-06
Ttc19	9.83866	11.2803	-1.44168	6.06e-06
Cep152	9.65898	7.7009	1.95808	6.07e-06
Zbtb38	11.5957	12.4642	-0.868472	6.17e-06
Adora1	6.60994	9.1856	-2.57566	6.23e-06
Bsg	13.2558	14.8511	-1.59529	6.26e-06
Fam198b	11.0038	8.69805	2.30574	6.26e-06
Ell2	6.88927	10.3517	-3.46245	6.3e-06
Ech1	9.84272	14.0055	-4.16282	6.33e-06
Cep170	11.6923	10.0768	1.61552	6.36e-06
Trim72	5.06047	12.1279	-7.06741	6.4e-06
Lpin1	8.62591	13.4495	-4.82363	6.45e-06
Cpeb1	4.57457	8.68702	-4.11246	6.46e-06
Rb1cc1	11.6087	12.914	-1.30528	6.46e-06
Acot11	6.16994	9.36679	-3.19684	6.46e-06
Cttn	11.9037	10.257	1.64661	6.49e-06
Tceal8	12.8002	9.25765	3.54252	6.5e-06
Gtf2ird1	8.84145	7.7957	1.04575	6.51e-06
Pdhb	12.4667	13.8238	-1.3571	6.57e-06
Xpo1	13.1616	11.2478	1.91378	6.66e-06
Tuba4a	7.37546	13.358	-5.98257	6.73e-06
Klhl13	11.0331	9.08652	1.9466	6.74e-06
Mbtps1	11.3646	9.76181	1.60277	6.8e-06
Dlst	12.7758	14.5762	-1.80035	6.83e-06
Vps13d	11.1314	13.4491	-2.31765	6.83e-06
F830016B08Rik	1.48359	10.3526	-8.86902	6.86e-06
1600002H07Rik	8.00464	5.4844	2.52024	6.87e-06
Dock6	9.94332	8.16583	1.77749	6.87e-06
Rbbp8	10.5081	7.58633	2.92181	6.93e-06
Mmgt1	9.69657	10.7541	-1.05754	6.95e-06
Mrpl55	9.08721	10.5948	-1.50754	7e-06
Fgf1	8.24605	12.8589	-4.61288	7.02e-06
Dnaja2	12.2751	13.3181	-1.04292	7.03e-06
Hist3h2ba	5.16111	0	5.16111	7.04e-06
Fam174b	10.0333	13.3541	-3.32074	7.05e-06
Vps54	11.3855	10.4615	0.923975	7.06e-06
Pask	8.74544	5.04055	3.70489	7.06e-06
Rpl11	12.163	10.0769	2.08615	7.06e-06
Tuba1a	9.93713	6.43584	3.5013	7.07e-06
Baz1a	10.3354	8.52934	1.80605	7.09e-06
Adamtsl5	5.84266	10.6233	-4.78064	7.09e-06
Tnfrsf19	10.2999	7.43732	2.86255	7.1e-06
Kcnv2	2.22515	9.13055	-6.9054	7.11e-06
Vamp5	6.40069	7.60173	-1.20104	7.12e-06
Troap	8.43335	2.51826	5.91509	7.16e-06
Rasl10b	6.4891	9.70168	-3.21258	7.17e-06
Insig2	8.15197	10.4321	-2.28014	7.22e-06
Nkiras1	7.67334	9.4922	-1.81885	7.3e-06
Cyld	9.56438	11.0733	-1.50894	7.31e-06
Ank2	10.9297	13.962	-3.03233	7.39e-06
Slc2a4	9.64349	14.1294	-4.48594	7.43e-06
Hmgn1	12.5486	9.93984	2.60872	7.5e-06
Mybpc2	5.6156	9.60705	-3.99145	7.54e-06
Ddx39	10.9278	8.03109	2.89672	7.61e-06
Lama4	13.4332	10.8895	2.54372	7.61e-06
Ccng1	12.4584	15.7058	-3.24737	7.63e-06
Nr3c1	10.73	12.0066	-1.27652	7.75e-06
Spc24	9.52775	6.48247	3.04528	7.82e-06
Hdgfrp3	10.6335	9.26005	1.37341	7.89e-06
Arhgef2	10.3845	8.91722	1.4673	7.93e-06
Bdh1	8.13603	10.9898	-2.85373	7.96e-06
Sp100	2.16528	7.9912	-5.82592	7.97e-06
Ppp1cb	13.5159	14.2259	-0.709933	8.15e-06
Fbxw7	9.59114	12.2927	-2.70156	8.23e-06
Pgm5	10.7896	11.9621	-1.17251	8.36e-06
Pank3	12.1416	10.8771	1.26443	8.45e-06
Fam49a	11.0286	6.57274	4.45586	8.52e-06
Ano10	8.79227	10.0822	-1.28996	8.54e-06
Ablim1	11.1101	14.5297	-3.41956	8.55e-06
Fnbp1l	11.3116	9.24278	2.06881	8.55e-06
Acbd4	6.05298	8.05305	-2.00006	8.58e-06
Mob3a	6.59938	4.12307	2.47631	8.61e-06
Rap1gap2	8.85527	11.4754	-2.62013	8.62e-06
Slfn5	7.67352	10.4534	-2.77991	8.67e-06
1110034G24Rik	6.38849	9.23485	-2.84636	8.7e-06
Nol9	9.10269	8.17802	0.924676	8.71e-06
Tbx18	10.6313	6.98466	3.6466	8.71e-06
Arhgap26	8.71635	12.5843	-3.86794	8.71e-06
Lin28b	9.09169	5.20588	3.88581	8.82e-06
Smap2	8.33799	11.0089	-2.67091	8.85e-06
6430573F11Rik	6.94219	5.27272	1.66947	8.85e-06
Scaper	10.2868	11.1631	-0.876334	8.9e-06
Cdc27	11.968	10.8265	1.14149	8.97e-06
Anks1	8.4952	10.8236	-2.32837	9.01e-06
Sap30	10.9461	7.79038	3.15577	9.21e-06
Mapk1ip1	7.90367	9.94609	-2.04242	9.22e-06
Mbnl1	11.7549	13.5845	-1.82954	9.26e-06
Cdkn1c	13.7436	7.10379	6.63984	9.27e-06
Xpnpep1	10.8952	9.878	1.01717	9.36e-06
Spata13	9.69044	8.89217	0.798273	9.46e-06
Cacna1s	4.11834	8.31417	-4.19584	9.52e-06
Rcan2	10.5337	14.0851	-3.55139	9.52e-06
Ube2b	11.2437	12.7	-1.45632	9.56e-06
Crhr2	6.31979	9.34769	-3.0279	9.6e-06
C3	4.41485	8.6106	-4.19575	9.6e-06
Serbp1	14.8338	13.8644	0.969428	9.66e-06
Dcaf6	10.886	11.9932	-1.10718	9.77e-06
Tmem63b	9.28753	11.5117	-2.22413	9.88e-06
Zbtb20	10.4235	15.2525	-4.82892	9.94e-06
D17Wsu92e	10.7832	12.4235	-1.64032	9.94e-06
Cttnbp2	7.98509	4.52506	3.46002	1e-05
Rnf144b	6.46141	10.0627	-3.60129	1e-05
Larp1b	10.1302	12.2986	-2.16842	1.01e-05
Cmya5	9.81965	15.8964	-6.07673	1.01e-05
Kcnb1	4.90164	11.1906	-6.28894	1.02e-05
Sesn1	9.18656	12.1001	-2.91351	1.03e-05
Tom1l2	8.75672	11.5834	-2.82663	1.04e-05
Rilp	4.81797	10.2239	-5.40591	1.04e-05
Sned1	7.25026	9.71107	-2.46081	1.04e-05
Loxl3	6.74036	3.84209	2.89827	1.06e-05
Kat2b	10.7078	12.1209	-1.41308	1.06e-05
Per1	7.43803	9.97252	-2.53449	1.07e-05
Wisp1	10.0996	6.63237	3.46721	1.08e-05
Cpn2	0.160424	7.87081	-7.71039	1.08e-05
Pstpip2	2.96988	9.0759	-6.10602	1.08e-05
Hat1	12.0896	9.51245	2.57719	1.08e-05
Plagl1	13.0445	6.66302	6.3815	1.09e-05
Tppp	8.01855	10.0117	-1.99315	1.09e-05
Sorbs1	9.31909	14.0561	-4.73705	1.09e-05
Me3	5.98486	10.6073	-4.62245	1.09e-05
Mlxip	7.91071	10.5184	-2.60765	1.09e-05
St6galnac6	7.7755	9.7876	-2.01211	1.11e-05
Cish	6.1946	9.15095	-2.95634	1.11e-05
Fbxo31	7.9672	10.7666	-2.79943	1.11e-05
Tubb5	14.9012	10.2811	4.62012	1.12e-05
Zfp69	8.61525	3.84209	4.77317	1.12e-05
Dcaf11	9.72133	11.5697	-1.84838	1.13e-05
Klhl33	0.788839	7.84329	-7.05445	1.13e-05
Gmpr	9.85843	11.3771	-1.5187	1.14e-05
Osmr	7.0923	7.64956	-0.557263	1.14e-05
Pde4a	5.88309	10.5787	-4.69556	1.14e-05
Arrdc4	9.56846	7.43146	2.13701	1.14e-05
Gprasp1	11.9442	10.3054	1.6387	1.14e-05
Tbc1d8	9.30155	7.53852	1.76303	1.16e-05
Yeats2	10.4095	8.13796	2.27153	1.16e-05
Lmo4	9.4534	8.15141	1.302	1.17e-05
Smpd1	9.49823	12.2706	-2.77238	1.17e-05
Mbp	7.41537	4.51941	2.89596	1.17e-05
Cfi	5.50371	2.51826	2.98545	1.17e-05
Frmd5	8.08684	12.8066	-4.7198	1.19e-05
Cast	11.4104	13.3634	-1.95305	1.2e-05
Mmp14	10.2312	4.6039	5.62734	1.21e-05
Cspp1	10.4884	8.92389	1.56449	1.21e-05
Fbp2	0.853513	9.61021	-8.7567	1.22e-05
Entpd5	9.95911	12.4891	-2.53003	1.23e-05
Kpna6	10.2536	11.3748	-1.1212	1.24e-05
Mdh1	13.1406	15.2482	-2.10766	1.24e-05
Gbas	12.47	14.0672	-1.59725	1.25e-05
Npm1	14.8571	12.5313	2.32576	1.25e-05
Map2k3	7.33939	9.56885	-2.22946	1.26e-05
Abcd3	10.8592	12.3464	-1.4872	1.26e-05
Ankrd1	14.6428	16.2778	-1.63505	1.27e-05
Iqsec2	7.16677	9.94582	-2.77905	1.27e-05
Exosc8	10.1779	7.92583	2.25207	1.28e-05
Nol3	5.03075	9.60421	-4.57346	1.29e-05
Rassf3	9.52353	11.9179	-2.39442	1.29e-05
Mex3c	11.4348	9.08957	2.3452	1.29e-05
1700020I14Rik	12.3054	14.0706	-1.76518	1.3e-05
Sbk1	8.52187	10.9992	-2.47737	1.31e-05
Hipk2	8.92812	12.481	-3.55284	1.31e-05
Top3a	8.55572	7.11102	1.4447	1.32e-05
Dnajc28	8.19081	11.244	-3.05324	1.32e-05
Gm6086	1.14523	7.33029	-6.18506	1.33e-05
Cdc42ep4	8.15215	6.53028	1.62187	1.34e-05
Aldh2	8.24407	10.7663	-2.52225	1.35e-05
Hdac4	8.86991	11.3408	-2.47088	1.36e-05
Flrt3	9.69733	4.95013	4.7472	1.36e-05
Cenpp	9.09111	6.39452	2.69659	1.37e-05
Suclg1	11.4983	13.3177	-1.81945	1.37e-05
Abcf3	9.33712	10.4361	-1.09894	1.4e-05
Srsf3	12.3237	11.0474	1.27637	1.41e-05
Gins1	9.14199	5.916	3.22599	1.45e-05
Osbpl9	10.2692	11.5204	-1.25124	1.45e-05
Slc41a1	8.0409	11.3402	-3.29928	1.48e-05
Upk1b	8.07732	3.26245	4.81487	1.48e-05
Slc36a2	4.29332	9.0936	-4.80028	1.5e-05
Klf9	7.38159	12.5552	-5.17357	1.5e-05
BC024978	5.97831	8.03995	-2.06164	1.5e-05
Herpud2	8.29652	9.48366	-1.18715	1.51e-05
Slc39a14	7.42119	11.1821	-3.76094	1.51e-05
Ndufb10	12.1341	13.6388	-1.50466	1.52e-05
Ppm1d	8.93229	7.24231	1.68998	1.53e-05
Pogk	10.9382	9.60126	1.33698	1.53e-05
Csnk2a1	11.1244	12.0967	-0.972346	1.54e-05
Msr1	0.690904	4.92832	-4.23741	1.55e-05
Psmd13	10.6991	10.2025	0.496686	1.55e-05
Cd151	10.2697	12.2225	-1.95285	1.55e-05
Tpm1	16.0087	18.846	-2.83729	1.55e-05
Ncaph	11.1255	4.2949	6.83062	1.55e-05
Echdc2	7.13325	9.32271	-2.18946	1.56e-05
Mns1	8.51421	3.74323	4.77098	1.56e-05
Gabarapl2	7.62293	8.7546	-1.13167	1.57e-05
Gorab	8.30913	6.66493	1.6442	1.57e-05
Tnnt1	14.7766	8.95198	5.82463	1.57e-05
Gnai3	11.2423	8.35088	2.89145	1.58e-05
Top2b	13.4436	12.281	1.16255	1.58e-05
Zfp275	9.77575	8.27721	1.49854	1.58e-05
Gpc1	10.1294	13.2957	-3.16628	1.58e-05
Six4	7.10366	9.09201	-1.98835	1.59e-05
Usp1	11.2305	8.85152	2.37893	1.6e-05
Krt222	5.42957	10.7448	-5.31518	1.61e-05
Tcea3	9.93898	11.5916	-1.65262	1.62e-05
Carhsp1	10.2057	7.59244	2.61321	1.62e-05
Ndufs4	11.9855	13.4647	-1.4792	1.62e-05
Rabl3	8.55154	7.77579	0.775752	1.62e-05
Cul9	7.46728	9.81127	-2.34399	1.62e-05
Tmem65	10.2543	13.0711	-2.81678	1.62e-05
Acsl4	10.5687	9.43651	1.13223	1.63e-05
Hadhb	10.5205	13.7947	-3.27421	1.64e-05
Abca12	4.19945	9.33121	-5.13176	1.65e-05
Plin3	9.96513	12.1593	-2.19417	1.66e-05
Rbm41	9.62124	8.375	1.24623	1.66e-05
Plvap	10.2369	4.5864	5.65051	1.66e-05
Fam134b	12.0843	13.9424	-1.85808	1.67e-05
Npepps	10.0027	11.2835	-1.28078	1.68e-05
Rhoc	10.7055	8.39239	2.31312	1.68e-05
Tmem104	5.21207	7.78609	-2.57402	1.69e-05
Ipo11	11.4743	10.1818	1.29254	1.7e-05
Qk	13.9186	15.0551	-1.13651	1.7e-05
Irgm2	5.33531	8.86408	-3.52876	1.7e-05
Nes	10.9895	8.99196	1.99751	1.71e-05
Kif1c	11.6435	13.9199	-2.27643	1.71e-05
Smoc1	6.92926	3.56348	3.36578	1.71e-05
Sucla2	12.5509	14.6475	-2.09666	1.71e-05
Twf2	8.22	10.9501	-2.73014	1.71e-05
Pxmp4	7.56304	9.58807	-2.02503	1.72e-05
Sidt2	8.24356	9.35797	-1.11441	1.72e-05
Phkg1	4.88429	9.18747	-4.30318	1.74e-05
Pcgf5	8.92941	10.5444	-1.615	1.75e-05
Plod1	9.54471	11.2171	-1.67235	1.76e-05
Schip1	6.48713	9.25388	-2.76675	1.77e-05
Chsy1	10.9792	8.7322	2.24696	1.79e-05
Rnps1	11.1437	9.8221	1.32165	1.79e-05
Mest	13.1577	6.33658	6.82113	1.83e-05
Il13ra1	9.47311	11.3888	-1.91568	1.84e-05
Zfp26	10.4995	9.27543	1.2241	1.84e-05
Tubgcp4	9.24632	7.92968	1.31664	1.85e-05
Coq5	11.3164	12.8975	-1.58103	1.86e-05
Mcl1	11.6351	12.7332	-1.09816	1.87e-05
Ppih	8.23045	6.68846	1.54199	1.88e-05
Taco1	8.31293	10.334	-2.02106	1.89e-05
Fitm1	7.51724	10.2794	-2.76217	1.89e-05
Stk40	8.41082	10.8343	-2.42345	1.89e-05
Fat4	9.82214	8.07321	1.74892	1.89e-05
Gm11756	0.153309	6.77502	-6.62171	1.89e-05
Appbp2	11.768	10.1781	1.58998	1.92e-05
Zmym3	9.96309	8.79232	1.17077	1.92e-05
Chmp2b	9.52231	9.98847	-0.466154	1.93e-05
Ace	2.07609	6.81704	-4.74095	1.93e-05
Hibadh	9.91777	11.8502	-1.93239	1.94e-05
Bhlhe40	9.20239	10.6553	-1.45288	1.94e-05
Hist1h3b	6.95883	0	6.95883	1.94e-05
Rhbdf2	6.0352	7.33221	-1.29701	1.96e-05
Herpud1	8.52283	12.5604	-4.03757	1.96e-05
Fat3	10.0664	6.68884	3.37754	1.96e-05
Fabp5	12.7901	8.19077	4.59931	1.97e-05
Trim7	3.85511	9.9761	-6.12099	1.97e-05
Ehbp1	10.998	12.5907	-1.59271	1.97e-05
Vps13a	10.996	12.1424	-1.14642	1.98e-05
Pura	8.46261	10.9071	-2.44453	1.99e-05
Enoph1	8.36878	7.2913	1.07748	2e-05
Hist1h4d	13.8149	9.46725	4.34769	2e-05
Rnf219	8.97029	7.22504	1.74525	2.01e-05
Pop1	7.91471	6.6027	1.31201	2.01e-05
Rtn4ip1	8.3581	11.0273	-2.66916	2.02e-05
Rps20	12.5913	10.637	1.95435	2.02e-05
Gas5	12.1592	9.69337	2.46583	2.02e-05
Prkd1	8.90388	6.94706	1.95681	2.03e-05
Plekhf1	6.53925	8.69389	-2.15463	2.03e-05
Cdc34	10.0278	10.6126	-0.584834	2.04e-05
Epas1	7.9074	12.6824	-4.77504	2.05e-05
Zfp874b	6.63208	8.3599	-1.72782	2.05e-05
Txlna	11.2347	10.0503	1.18444	2.06e-05
Myh14	3.19324	12.0521	-8.85884	2.07e-05
Akap12	12.1879	9.35999	2.82786	2.07e-05
Hif1a	14.263	12.1659	2.0971	2.08e-05
Tnfaip2	6.04253	9.84272	-3.80019	2.09e-05
Nudt3	11.7133	12.8974	-1.18413	2.09e-05
Des	13.8805	15.7788	-1.89826	2.09e-05
Snrpd1	11.3932	8.4201	2.97308	2.1e-05
Vdac1	13.0022	14.6271	-1.62493	2.1e-05
Mtm1	7.23911	9.73791	-2.4988	2.1e-05
Lgi1	0.575323	8.16431	-7.58899	2.1e-05
Rps26	12.431	9.40191	3.02908	2.11e-05
Nans	10.0462	7.65437	2.39179	2.11e-05
Tmem38a	9.35971	13.5934	-4.23371	2.11e-05
Rapgef1	10.1336	11.3934	-1.25974	2.13e-05
Haus3	10.2158	7.6186	2.59721	2.13e-05
Nup62	11.108	9.55887	1.54913	2.13e-05
Gars	12.849	10.6321	2.21689	2.15e-05
Nt5dc3	6.92569	10.038	-3.11233	2.15e-05
Sh3bgrl3	6.29533	4.7017	1.59363	2.16e-05
Rreb1	8.82249	11.331	-2.50852	2.16e-05
Cnn2	10.7033	7.93044	2.77285	2.17e-05
Eif3d	11.0883	9.80725	1.281	2.17e-05
Sdha	13.7186	15.3186	-1.60002	2.17e-05
Scarb2	11.4662	12.8477	-1.38152	2.17e-05
Txnip	12.0308	13.7232	-1.69238	2.19e-05
Perp	11.1218	13.1221	-2.00028	2.2e-05
Zfp322a	10.9439	10.1173	0.826644	2.2e-05
Adam17	10.547	11.1121	-0.565127	2.2e-05
Slc4a3	9.95189	13.2944	-3.34246	2.21e-05
Dhtkd1	5.982	7.40124	-1.41924	2.21e-05
Ndc80	10.8364	4.12339	6.71304	2.22e-05
Ccnd3	10.9427	8.34661	2.59611	2.22e-05
Prtg	8.51933	3.97142	4.54791	2.22e-05
Tmem117	5.40384	9.43114	-4.0273	2.22e-05
Slc2a3	9.36369	4.6576	4.70609	2.23e-05
Neat1	8.7869	15.0912	-6.30432	2.23e-05
Smtn	8.93595	12.0229	-3.08694	2.25e-05
Uba2	11.2629	9.66425	1.59865	2.25e-05
Hnrnpk	13.9995	12.3555	1.64401	2.26e-05
Vcam1	11.1064	6.56571	4.5407	2.26e-05
Cdh13	9.66766	12.701	-3.03332	2.26e-05
Crb2	8.17661	3.48425	4.69236	2.26e-05
Zp2	0.57934	4.89986	-4.32052	2.27e-05
Usp9x	12.7249	13.5505	-0.825585	2.27e-05
Rpf2	9.96391	8.95991	1.00401	2.27e-05
Acadl	11.5507	14.5434	-2.99276	2.28e-05
Mmaa	8.04363	10.3234	-2.27981	2.3e-05
Sh3rf2	4.71021	11.0091	-6.29886	2.3e-05
Pdcl	10.6291	9.55479	1.07434	2.34e-05
Tmem86a	4.86152	7.54888	-2.68736	2.34e-05
Sfpq	13.2415	11.7704	1.47107	2.34e-05
Gm9899	6.27317	9.24355	-2.97038	2.34e-05
Gda	2.23715	7.36427	-5.12713	2.34e-05
Mgrn1	10.1841	11.9368	-1.75267	2.35e-05
Ddb1	13.8135	12.6383	1.17519	2.35e-05
Fbxo40	10.0828	13.5602	-3.4774	2.36e-05
Nhsl2	10.2436	6.25255	3.99102	2.38e-05
Decr1	10.3032	13.741	-3.4378	2.4e-05
Srrm4	5.27198	8.93841	-3.66643	2.4e-05
Ppp1r12b	11.9996	14.4631	-2.4635	2.4e-05
Cdnf	5.0397	10.6623	-5.6226	2.42e-05
Lrrc3b	4.73831	9.18715	-4.44883	2.42e-05
Jam2	6.45761	12.4491	-5.99148	2.42e-05
Sar1b	8.85699	10.7458	-1.88877	2.44e-05
Kcnd2	8.9959	10.9925	-1.99663	2.45e-05
2410131K14Rik	8.28481	9.17934	-0.894533	2.47e-05
Abcc4	6.9761	8.75211	-1.77601	2.48e-05
Rpl5	13.8723	11.8928	1.97956	2.49e-05
9330158H04Rik	5.24991	8.72812	-3.47821	2.5e-05
Nxn	9.18157	6.5023	2.67927	2.51e-05
Uqcrc1	12.8586	14.8222	-1.96362	2.51e-05
Kcnk3	8.91031	12.5385	-3.62822	2.51e-05
Aldh6a1	9.52076	12.4626	-2.94183	2.53e-05
Lnpep	10.887	12.8415	-1.9545	2.53e-05
1810013L24Rik	9.59569	11.3452	-1.74948	2.54e-05
Katnb1	8.80986	7.80097	1.00889	2.54e-05
Slbp	10.8708	8.47086	2.39993	2.56e-05
Adss	11.0872	8.57476	2.51239	2.56e-05
Mknk1	7.63634	8.48848	-0.852138	2.56e-05
Rpl14	13.0239	11.3982	1.6257	2.57e-05
Grcc10	8.45855	9.65758	-1.19903	2.57e-05
Dgat2	6.18073	12.7659	-6.58513	2.59e-05
Cisd1	8.75884	11.091	-2.33218	2.59e-05
Tlr3	5.26269	7.78203	-2.51934	2.6e-05
Slc38a4	12.6131	8.7129	3.90024	2.62e-05
1110059E24Rik	9.90268	8.4263	1.47638	2.62e-05
Rfc2	10.0382	7.71982	2.31839	2.63e-05
Slc39a10	10.4324	8.07433	2.35803	2.63e-05
Cacnb2	10.7329	12.7324	-1.99952	2.63e-05
Mta2	10.4399	9.35065	1.08929	2.63e-05
Plbd1	7.49195	10.0891	-2.59719	2.65e-05
Pten	11.2524	12.2662	-1.01379	2.66e-05
Ralgps2	11.9995	10.2062	1.79325	2.66e-05
Chn2	8.77882	3.99374	4.78508	2.71e-05
S100a1	10.1202	14.3359	-4.21566	2.71e-05
Klhl31	11.8432	13.9809	-2.13777	2.71e-05
Sord	10.2888	12.3638	-2.07493	2.74e-05
Atrn	9.89123	10.8668	-0.975615	2.74e-05
Hyou1	9.91781	10.6633	-0.745488	2.74e-05
Ppp1r3a	9.68162	14.0157	-4.33408	2.74e-05
Asb8	9.88989	11.5683	-1.67844	2.74e-05
Gm19461	2.71176	7.16072	-4.44897	2.74e-05
Arfgef2	10.1917	11.8143	-1.62265	2.75e-05
Ephx2	8.93329	12.7025	-3.76926	2.76e-05
Snhg1	9.94983	7.59116	2.35867	2.76e-05
Catsper2	6.40528	8.17613	-1.77085	2.77e-05
G6pdx	8.07392	6.14575	1.92817	2.78e-05
Ubxn10	3.83672	6.13657	-2.29985	2.78e-05
Nqo2	8.34337	9.99391	-1.65054	2.79e-05
Nat8l	6.86638	5.08105	1.78533	2.8e-05
Galns	8.43814	7.03599	1.40215	2.81e-05
Lrrc39	11.2811	12.5641	-1.28302	2.81e-05
Pck2	8.70718	6.09528	2.61191	2.81e-05
Sgca	7.31071	11.8084	-4.49774	2.82e-05
Ifit1	3.306	6.78595	-3.47995	2.85e-05
Pafah1b2	11.8937	10.2281	1.66566	2.88e-05
Tacc3	11.4198	5.88224	5.53753	2.88e-05
Trpv3	0.897467	3.26144	-2.36397	2.88e-05
Pnpla8	10.8077	12.8021	-1.99435	2.9e-05
Meis1	11.413	10.4155	0.997458	2.91e-05
Umps	10.2606	8.07779	2.18282	2.91e-05
Sgcb	8.84941	11.8415	-2.9921	2.92e-05
Trim54	6.42068	11.7433	-5.32264	2.92e-05
Xylt2	8.18451	6.84497	1.33954	2.93e-05
B230118H07Rik	10.0263	11.4593	-1.43296	2.93e-05
Gpr137	7.15387	8.85006	-1.69619	2.94e-05
Pclo	3.03751	7.04717	-4.00966	2.94e-05
G6pc3	6.83536	8.92528	-2.08993	2.95e-05
Phlda1	5.85001	8.84619	-2.99618	2.96e-05
Hsf2bp	3.69112	5.5113	-1.82018	2.97e-05
Arhgef11	9.40246	10.3297	-0.927241	2.98e-05
Clic6	4.90357	2.51826	2.38531	3.02e-05
Creld2	9.75262	8.81558	0.93704	3.02e-05
Esrra	9.19314	11.2302	-2.03704	3.02e-05
Mipep	9.97766	11.1799	-1.20221	3.03e-05
Dnajc2	11.4451	10.2929	1.15223	3.03e-05
1700021F05Rik	10.7435	12.1942	-1.45073	3.04e-05
Cdh11	12.2043	7.3991	4.80523	3.04e-05
Tmcc3	7.2302	9.67296	-2.44275	3.05e-05
Peli1	9.92913	9.02047	0.908657	3.05e-05
Hjurp	11.4546	8.77258	2.68199	3.05e-05
Nfe2l2	10.015	11.0482	-1.0332	3.07e-05
Slco5a1	7.1041	10.4523	-3.34816	3.07e-05
Dnaja3	10.7646	12.3173	-1.55264	3.08e-05
Nlrc5	0.806973	6.28459	-5.47762	3.08e-05
Ulk2	10.737	11.8535	-1.11648	3.09e-05
Rad50	10.9716	9.90609	1.06549	3.1e-05
Fuca1	8.79023	8.30677	0.483464	3.1e-05
Tgif2	5.67296	3.26144	2.41152	3.11e-05
Tmem8b	6.71428	9.82665	-3.11237	3.11e-05
Slc38a3	5.08284	10.8283	-5.74542	3.12e-05
Cdk17	10.7544	9.26764	1.48674	3.15e-05
Hs6st2	9.79176	4.20378	5.58798	3.16e-05
Hspb8	9.67779	13.6402	-3.9624	3.17e-05
Bag3	9.73372	13.6273	-3.89359	3.18e-05
Zfp174	6.13203	7.09333	-0.961303	3.18e-05
Akap6	12.1498	14.6631	-2.51332	3.2e-05
B4galt4	9.79953	7.5448	2.25472	3.21e-05
Cacna2d2	9.56494	5.43083	4.13411	3.22e-05
Slc25a4	15.037	17.6783	-2.64132	3.22e-05
Dna2	10.4191	5.29126	5.12785	3.22e-05
Gatsl2	7.0342	9.65421	-2.62001	3.23e-05
Mkrn2	9.03186	10.6647	-1.63282	3.24e-05
Gjc1	10.6118	9.22805	1.38375	3.24e-05
Ankrd12	9.55293	10.7117	-1.15881	3.24e-05
Rps6ka6	10.1579	4.41759	5.74029	3.25e-05
Rgp1	8.43376	9.20214	-0.768381	3.25e-05
Crebl2	6.64349	9.06213	-2.41864	3.26e-05
Trim59	9.76196	3.26144	6.50053	3.28e-05
Ogn	9.49854	12.1457	-2.64714	3.31e-05
Pcna	12.1756	9.00067	3.17496	3.31e-05
Mreg	6.35436	9.72229	-3.36793	3.32e-05
Myzap	8.53835	12.1176	-3.57929	3.32e-05
Adamts12	6.67514	4.25393	2.4212	3.32e-05
Acaa2	12.1088	14.3696	-2.26081	3.34e-05
AI314180	11.6256	13.255	-1.62938	3.34e-05
Sobp	7.41538	10.5085	-3.09313	3.35e-05
2019-09-06	11.7852	8.22794	3.55728	3.35e-05
Gna12	9.64973	11.4666	-1.81692	3.39e-05
Cdc37l1	10.8298	12.3981	-1.5683	3.39e-05
Per3	8.19066	10.3416	-2.15094	3.39e-05
Morf4l2	12.3458	10.4115	1.93436	3.39e-05
Ddx24	10.9169	11.8386	-0.921788	3.39e-05
Cul4b	11.0109	9.74142	1.26951	3.4e-05
Smad3	10.3476	8.93987	1.40771	3.41e-05
Srm	7.9918	5.72341	2.26839	3.45e-05
Rrm2b	9.63595	10.7237	-1.08771	3.46e-05
Neo1	10.8416	12.0365	-1.19493	3.46e-05
C330027C09Rik	11.3225	6.52341	4.79909	3.47e-05
Slc16a1	12.3543	14.1743	-1.81994	3.48e-05
Zfp133-ps	3.61203	6.01533	-2.40331	3.49e-05
Stx6	9.73399	8.7966	0.937386	3.52e-05
Mum1	9.95623	7.59408	2.36215	3.54e-05
Nrap	12.0605	15.3131	-3.25251	3.54e-05
Prpf40a	12.4044	11.2606	1.14386	3.54e-05
Hspa2	9.36312	7.50091	1.86221	3.55e-05
Whrn	6.10864	9.13928	-3.03064	3.57e-05
Tex9	7.79127	5.46649	2.32477	3.58e-05
Slc22a4	4.71112	7.50744	-2.79633	3.59e-05
Cadps	8.55524	4.23794	4.3173	3.59e-05
Abce1	12.518	11.8534	0.664605	3.6e-05
Apex1	9.89035	8.12107	1.76929	3.61e-05
Bcap29	9.36041	10.4584	-1.098	3.65e-05
Metap1d	8.89599	9.94237	-1.04638	3.67e-05
Tox4	9.87078	10.3195	-0.448711	3.7e-05
Ttll1	7.63556	10.4745	-2.83894	3.7e-05
Clpx	11.0308	12.4972	-1.46644	3.72e-05
Pik3c2a	11.3579	9.46619	1.89167	3.74e-05
Rab3a	6.81935	8.52771	-1.70836	3.74e-05
Arr3	4.50979	3.13787	1.37193	3.74e-05
Gm16861	4.5133	6.85813	-2.34483	3.74e-05
Hspb3	8.87378	7.57954	1.29425	3.75e-05
Dstn	14.4385	11.7167	2.72182	3.77e-05
Il11ra1	8.85076	10.3104	-1.45961	3.77e-05
Hsd17b12	9.86238	8.89072	0.971656	3.78e-05
Tgfbi	9.26893	5.55348	3.71545	3.78e-05
Larp7	11.881	10.1986	1.68242	3.79e-05
Slc17a7	1.49243	8.3275	-6.83507	3.79e-05
Plekhb2	9.59608	11.5059	-1.90978	3.8e-05
Kcnd3	6.81207	9.76158	-2.94951	3.81e-05
Agtr1a	6.59543	9.53011	-2.93468	3.81e-05
Zfp612	8.35597	10.2458	-1.8898	3.83e-05
Rhot1	10.8614	11.6722	-0.810844	3.84e-05
Ccnk	7.44264	9.27839	-1.83575	3.84e-05
Myoz2	11.4165	14.3921	-2.97561	3.84e-05
Lrrc42	8.83559	6.69637	2.13923	3.85e-05
Btf3l4	9.70107	8.65696	1.04411	3.9e-05
Dym	8.56807	10.6104	-2.04238	3.9e-05
Spon2	8.69659	2.96927	5.72732	3.9e-05
Sqrdl	5.82732	10.0899	-4.26256	3.92e-05
Cngb3	2.51638	7.59208	-5.0757	3.92e-05
Efcab2	9.42097	12.6575	-3.23654	3.93e-05
Dsn1	9.55471	4.92448	4.63023	3.93e-05
Slit2	11.9449	7.59741	4.34744	3.93e-05
Tcap	10.4477	14.0904	-3.64266	3.94e-05
Tesc	6.01668	10.2209	-4.20425	3.94e-05
Dhrs3	7.79953	11.048	-3.2485	3.94e-05
Hist1h2bp	9.27707	0	9.27707	3.94e-05
Zcchc3	9.44103	7.72927	1.71176	3.96e-05
Lamb1	13.4043	10.6917	2.71263	3.97e-05
Fhl2	11.0748	14.6071	-3.53228	3.98e-05
Add3	13.0762	10.8182	2.25799	4e-05
Fgf13	9.38384	11.0436	-1.65977	4e-05
Acad11	7.83927	12.2302	-4.3909	4.01e-05
Sqstm1	11.6881	13.4054	-1.7173	4.02e-05
Nmnat3	7.08418	9.14165	-2.05747	4.02e-05
Ppp1r11	9.09625	10.3108	-1.21458	4.03e-05
Rbbp4	11.7319	10.5007	1.23121	4.03e-05
Fam65a	6.81078	8.87991	-2.06913	4.04e-05
Ly6a	0.675351	7.8058	-7.13045	4.05e-05
Ndufs1	13.2979	14.9424	-1.64448	4.07e-05
Grm5	0.145522	4.67522	-4.5297	4.07e-05
Xdh	0.877409	9.07502	-8.19761	4.09e-05
Pcsk5	9.33046	5.50621	3.82425	4.09e-05
Klf15	6.42277	10.2973	-3.87458	4.1e-05
Nusap1	11.6581	5.30661	6.35147	4.13e-05
Fem1a	9.82498	12.5364	-2.71138	4.13e-05
D7Ertd443e	4.46842	7.81337	-3.34495	4.15e-05
Rpl31	12.0163	10.0483	1.968	4.16e-05
Gtf2e1	9.54487	8.346	1.19887	4.17e-05
Apip	8.12274	9.67203	-1.54929	4.18e-05
Cacna1h	10.5447	7.40616	3.13852	4.19e-05
Cep70	9.7176	8.69447	1.02313	4.19e-05
Cds2	10.203	11.9217	-1.71861	4.25e-05
Nop56	11.0721	9.4405	1.63162	4.26e-05
Stt3b	11.5625	10.7859	0.776516	4.3e-05
Nt5c1a	3.03297	8.20347	-5.1705	4.31e-05
Comt	9.62238	12.5609	-2.93852	4.32e-05
Tars	11.319	9.86045	1.45852	4.33e-05
Wsb1	11.0265	7.98246	3.044	4.36e-05
Kcna2	0.902984	4.55484	-3.65186	4.38e-05
Echdc3	5.97467	8.96726	-2.99259	4.39e-05
AW112010	0.145522	6.5837	-6.43818	4.39e-05
Dclk3	7.69782	1.99902	5.6988	4.4e-05
Egln3	6.72496	10.9312	-4.2062	4.41e-05
Shisa7	0.570819	3.26144	-2.69062	4.41e-05
Hk2	11.2589	13.8266	-2.5677	4.43e-05
Ndrg2	11.0484	14.7157	-3.66727	4.45e-05
Senp6	12.7943	11.7707	1.02366	4.47e-05
Actr3	12.2675	10.8048	1.46279	4.48e-05
Dld	12.9959	14.1062	-1.11027	4.49e-05
Chst11	9.14714	5.362	3.78513	4.49e-05
Pkhd1l1	10.2397	6.76561	3.47413	4.5e-05
Cdkn2aipnl	8.60995	6.50628	2.10368	4.51e-05
Slc25a12	11.1999	12.4392	-1.2393	4.51e-05
Cecr2	7.72549	10.4387	-2.71321	4.51e-05
Emp2	8.6796	10.3184	-1.63878	4.53e-05
Net1	10.8829	8.06166	2.82123	4.54e-05
Lmna	10.1216	11.3471	-1.22551	4.55e-05
Zfp760	8.7819	5.3286	3.4533	4.55e-05
Pygb	12.83	14.8226	-1.99259	4.57e-05
Pak1ip1	11.1638	9.8906	1.27315	4.57e-05
Endog	4.68742	7.00388	-2.31646	4.61e-05
Srsf1	13.9098	12.2673	1.64245	4.62e-05
Mbip	8.63835	7.12579	1.51256	4.63e-05
Fasn	11.2296	9.27211	1.95747	4.67e-05
Maged2	12.3327	8.75084	3.58183	4.67e-05
Uqcrfs1	12.3999	13.9224	-1.52256	4.68e-05
Wfdc1	4.37762	8.64683	-4.26921	4.69e-05
Sdhc	11.9852	13.4169	-1.43175	4.7e-05
Nras	11.081	9.60664	1.47437	4.72e-05
Rps17	13.1372	11.2557	1.88148	4.72e-05
Tspan13	10.9011	8.99949	1.90161	4.73e-05
Lin52	6.45099	8.24981	-1.79882	4.74e-05
Gins2	8.9916	2.51826	6.47334	4.81e-05
Apaf1	9.78833	7.21053	2.5778	4.82e-05
H2-Eb1	3.07929	6.03916	-2.95986	4.82e-05
Med6	10.558	8.10654	2.45143	4.83e-05
Slc10a1	7.13881	5.24046	1.89835	4.83e-05
Mob4	10.5088	9.88785	0.620928	4.88e-05
Olfr1393	1.94866	5.18109	-3.23244	4.92e-05
Slc25a11	10.486	12.9281	-2.44215	4.93e-05
Ppp4r2	10.412	10.1101	0.301887	4.93e-05
Dimt1	8.09481	6.03466	2.06015	4.94e-05
Tmem109	8.96741	11.8029	-2.83549	4.94e-05
Insr	11.2794	13.0605	-1.78101	4.95e-05
Ptgfrn	11.9144	9.81146	2.10291	4.95e-05
Cyb5r2	4.76824	8.12178	-3.35354	4.95e-05
Olfr1246	0.29883	4.18449	-3.88566	4.97e-05
Prdx5	10.5582	12.8382	-2.28002	4.98e-05
Strbp	11.4789	10.0867	1.39217	4.98e-05
Rnaseh2b	9.88263	7.68628	2.19636	4.99e-05
Rdh11	9.50734	6.02908	3.47826	4.99e-05
Asap3	6.38361	9.01049	-2.62688	5e-05
Mink1	8.83301	9.99516	-1.16215	5.01e-05
Ptgr2	11.4688	13.5583	-2.08947	5.01e-05
Msh2	10.6609	9.49314	1.16771	5.02e-05
Ptpra	10.5509	9.20421	1.34672	5.02e-05
Gem	8.82856	4.91304	3.91553	5.04e-05
Hemk1	8.06832	9.34375	-1.27543	5.04e-05
S100a10	9.78794	7.42021	2.36773	5.04e-05
Dip2c	10.7416	12.3893	-1.6477	5.04e-05
Olfr430	0.160424	4.23794	-4.07751	5.04e-05
Cacna1c	11.6298	14.5258	-2.89601	5.04e-05
Triobp	9.41199	8.06244	1.34955	5.05e-05
Peg3	13.8249	8.18412	5.64082	5.06e-05
Ak3	10.3301	11.5075	-1.17739	5.06e-05
Usp13	11.8197	14.2372	-2.41755	5.16e-05
Ldhb	11.5836	14.2505	-2.66691	5.18e-05
Abcd1	6.97217	9.53126	-2.55909	5.18e-05
Gal3st3	3.03714	7.77553	-4.73839	5.2e-05
Ythdc1	11.371	10.6669	0.704115	5.21e-05
2700081O15Rik	10.1452	8.12311	2.02213	5.21e-05
Crim1	8.76235	10.7782	-2.01582	5.23e-05
Smarcad1	11.5142	9.70236	1.81183	5.23e-05
Pln	12.0214	14.9945	-2.97306	5.23e-05
Smarcd2	8.73927	7.54733	1.19194	5.24e-05
Pdp1	8.92655	10.4982	-1.57169	5.25e-05
Klc2	8.53509	10.3497	-1.81461	5.26e-05
Fndc4	8.57819	6.01204	2.56615	5.26e-05
Lipe	6.03848	8.59035	-2.55187	5.27e-05
Dcun1d2	9.45927	11.2289	-1.76965	5.29e-05
Armc2	3.82328	9.93575	-6.11247	5.3e-05
Clcc1	9.38148	10.3069	-0.925422	5.32e-05
Nnt	12.8732	15.0089	-2.13573	5.34e-05
Zfp719	8.65692	7.47752	1.1794	5.35e-05
Lrrc10	9.58135	11.7063	-2.125	5.35e-05
Psmd11	9.84592	10.4734	-0.627462	5.36e-05
Cyp2b10	0.29883	5.05109	-4.75226	5.36e-05
Topors	11.6084	9.65567	1.95276	5.37e-05
Lhfpl2	8.26506	5.68236	2.5827	5.4e-05
Ext1	10.9392	9.72674	1.21242	5.4e-05
Cs	12.7356	14.8261	-2.09057	5.41e-05
Ankrd52	7.99447	10.4749	-2.48048	5.41e-05
Ubiad1	7.77914	9.57145	-1.7923	5.47e-05
Nop16	9.41601	8.30797	1.10804	5.5e-05
Agtpbp1	10.3193	13.4343	-3.11506	5.51e-05
Acad8	8.737	10.0206	-1.28357	5.51e-05
Tsc22d2	11.5105	10.5094	1.00115	5.56e-05
Ptprd	11.6053	9.45116	2.15411	5.58e-05
Armcx4	11.5068	7.71611	3.79064	5.58e-05
Rpa1	11.4348	10.4194	1.01543	5.59e-05
4933402J10Rik	0.153309	3.99374	-3.84043	5.59e-05
Paip2b	9.54739	10.2254	-0.678008	5.6e-05
Amfr	11.1319	12.0209	-0.889001	5.61e-05
Olfr686	0.145522	3.74323	-3.5977	5.61e-05
Exosc10	10.7282	10.2718	0.456426	5.63e-05
Ifi203	1.19054	7.78023	-6.58969	5.64e-05
Casp8ap2	11.4144	9.47695	1.93748	5.67e-05
Pm20d1	4.71942	8.69229	-3.97286	5.67e-05
C530005A16Rik	4.50492	6.34052	-1.8356	5.67e-05
Gatm	8.22179	4.41759	3.80419	5.68e-05
Nup155	10.7603	9.58255	1.17779	5.69e-05
Kcnj3	9.32523	12.0477	-2.72251	5.69e-05
Speg	10.6921	12.7033	-2.01115	5.7e-05
Pak3	8.04648	5.36694	2.67954	5.71e-05
Atp5h	13.2752	14.5751	-1.29988	5.74e-05
Ndufv1	12.589	14.8417	-2.25271	5.74e-05
Tspan9	10.9724	10.0934	0.878993	5.75e-05
Olfr6	0.145522	4.06374	-3.91822	5.75e-05
Stap2	6.26449	8.43996	-2.17547	5.77e-05
Gpr17	1.89413	7.19131	-5.29719	5.79e-05
Coq3	8.8902	10.3503	-1.46006	5.8e-05
Vps13c	10.6437	12.1884	-1.54477	5.81e-05
Rad51c	9.24038	6.0044	3.23598	5.82e-05
Acadm	12.1927	15.9232	-3.73053	5.82e-05
Calr3	6.0862	9.17435	-3.08816	5.83e-05
Golm1	11.9479	8.94754	3.00036	5.85e-05
Pgpep1	8.32011	9.77409	-1.45398	5.87e-05
Dgcr8	10.0688	8.78867	1.28014	5.89e-05
Hirip3	10.8646	7.52285	3.34174	5.91e-05
Fzd1	9.49089	7.29914	2.19175	5.91e-05
Cpsf6	12.2155	10.9662	1.24928	5.92e-05
Depdc1b	6.73324	1.99902	4.73422	5.93e-05
Cpeb4	11.2284	12.8347	-1.60631	5.95e-05
Fgd4	11.2317	12.2881	-1.05638	5.96e-05
Ly6c1	0.313733	7.60378	-7.29004	5.96e-05
Cbx7	4.73493	8.14004	-3.40511	5.97e-05
Abhd5	8.02141	10.2766	-2.25517	5.99e-05
9330182L06Rik	7.49355	4.70198	2.79157	5.99e-05
Hmgn2	12.4071	10.0908	2.31629	6e-05
Nap1l1	12.9652	10.9824	1.9828	6e-05
Nono	13.1807	11.2706	1.91004	6.01e-05
Matr3	13.672	12.3366	1.33548	6.01e-05
Ggnbp1	7.43112	9.53777	-2.10665	6.03e-05
Cdh23	2.3173	6.01718	-3.69988	6.04e-05
Dazap1	10.297	9.22562	1.07136	6.05e-05
Apc2	5.25068	7.29384	-2.04316	6.08e-05
Prkar1a	12.3385	13.8458	-1.50732	6.09e-05
Oas2	0.145522	5.28826	-5.14274	6.1e-05
Xrn2	12.3951	10.9282	1.46686	6.14e-05
Arl6ip5	8.55816	10.5349	-1.97675	6.14e-05
BC017158	7.54919	5.84723	1.70196	6.16e-05
Cyp3a11	0.145522	3.66234	-3.51682	6.16e-05
Dnajc16	8.34857	10.1485	-1.79989	6.19e-05
Ppp6c	9.62195	10.9387	-1.31678	6.21e-05
Arhgap20	5.27375	11.8703	-6.59654	6.21e-05
Emilin2	11.9321	9.95641	1.9757	6.26e-05
Slitrk6	2.50929	5.2178	-2.70851	6.27e-05
Gm6548	6.77009	5.20574	1.56436	6.27e-05
Bnip3l	10.6136	9.75609	0.857547	6.31e-05
Cdon	9.49905	7.74529	1.75376	6.36e-05
Evi5l	8.07239	9.11058	-1.03819	6.38e-05
Srd5a3	8.1335	6.6452	1.48831	6.38e-05
Hadh	11.7304	13.5396	-1.80921	6.39e-05
Rab28	9.19577	10.8655	-1.66974	6.39e-05
Mrps36	7.98119	9.23975	-1.25855	6.4e-05
Pdpr	9.67956	11.9087	-2.22916	6.45e-05
Mycn	10.2302	4.51976	5.71044	6.45e-05
Igsf1	3.99888	9.10112	-5.10223	6.46e-05
Ddx11	9.14032	6.18308	2.95724	6.47e-05
Iigp1	5.90544	10.8201	-4.91464	6.48e-05
Acsl6	3.51229	8.84341	-5.33113	6.49e-05
Mccc1	8.47751	10.7334	-2.25586	6.5e-05
Zfp608	10.6281	8.71158	1.91647	6.5e-05
Slc25a42	6.70746	9.89423	-3.18678	6.52e-05
Zfp157	9.33729	7.98601	1.35128	6.52e-05
Hspbap1	7.17655	6.04969	1.12686	6.53e-05
Enpp4	9.11731	10.6985	-1.5812	6.53e-05
Hmgb2	11.6449	7.42749	4.21744	6.54e-05
Lgals8	8.04671	10.1859	-2.13915	6.54e-05
Srl	13.3819	15.3717	-1.98985	6.6e-05
Mpeg1	3.18734	4.98435	-1.79701	6.6e-05
Wfs1	8.93616	11.5578	-2.62168	6.61e-05
Acy3	5.07954	8.56334	-3.4838	6.63e-05
Zfp423	6.73487	4.6034	2.13147	6.64e-05
Ppp3cc	7.38529	9.78033	-2.39504	6.65e-05
Eml4	11.2815	8.44288	2.83864	6.68e-05
Gstm1	7.29483	11.5271	-4.23225	6.71e-05
Lgals3bp	3.42304	7.81565	-4.39261	6.72e-05
Eefsec	7.88666	6.37337	1.51329	6.75e-05
Pias3	7.55926	6.3367	1.22256	6.76e-05
Rragd	11.788	12.8896	-1.10163	6.77e-05
Pdhx	10.6773	12.6275	-1.95021	6.78e-05
Pmm2	8.71919	9.56699	-0.847801	6.81e-05
Hist1h2af	8.24087	3.58311	4.65776	6.81e-05
4921524J17Rik	9.91013	8.56734	1.3428	6.84e-05
Zyg11b	10.749	12.3416	-1.5926	6.87e-05
Plscr5	0.433818	6.21177	-5.77796	6.9e-05
Tmpo	13.2154	10.1875	3.02798	6.92e-05
Kcnj6	5.67125	2.51826	3.153	6.93e-05
Hfe2	7.21861	12.1241	-4.90552	6.94e-05
Eif4a1	13.0788	10.9356	2.14319	6.94e-05
4932414N04Rik	0.305946	3.91177	-3.60583	6.96e-05
Hivep2	9.21956	10.9351	-1.71554	6.99e-05
Tra2b	11.8887	10.0844	1.80437	7.04e-05
Crat	11.0792	13.6386	-2.55943	7.06e-05
Slc5a1	0.29883	5.20886	-4.91003	7.1e-05
Etl4	8.15361	11.3375	-3.18387	7.1e-05
Ilf2	11.9341	9.88396	2.05012	7.13e-05
Cfl2	12.4423	13.1824	-0.740113	7.13e-05
Retsat	7.62928	9.87612	-2.24685	7.14e-05
BC004004	9.45725	11.7776	-2.32034	7.16e-05
Slc11a2	7.97586	9.06174	-1.08588	7.19e-05
Abhd16a	8.72406	9.14244	-0.418381	7.24e-05
Itpr3	8.36462	6.50156	1.86306	7.25e-05
Mast2	9.37602	12.0968	-2.72074	7.29e-05
Rel	7.39886	9.2461	-1.84724	7.29e-05
Parp6	7.95942	9.15613	-1.1967	7.35e-05
P2ry2	2.47153	9.29991	-6.82838	7.35e-05
Asb5	4.73453	8.89835	-4.16382	7.38e-05
Ints4	9.57466	10.9378	-1.36316	7.43e-05
Asph	12.3719	14.1351	-1.76317	7.45e-05
Plbd2	7.46878	9.20804	-1.73926	7.45e-05
Zdhhc2	10.0756	6.43718	3.63839	7.47e-05
Popdc2	11.7979	13.3433	-1.5454	7.49e-05
Tnik	10.1699	11.3548	-1.18483	7.49e-05
Efnb1	8.54451	7.50042	1.04409	7.5e-05
Man1c1	8.21314	9.55127	-1.33813	7.5e-05
Ndufa4	11.1236	13.339	-2.21539	7.51e-05
Kcnj2	9.21499	12.3139	-3.09892	7.51e-05
Coro1b	9.09731	7.51468	1.58263	7.52e-05
Nasp	13.5966	10.3098	3.28684	7.55e-05
Pdha1	13.5768	15.5041	-1.92731	7.55e-05
Fam81a	10.679	9.04046	1.63856	7.55e-05
Nr1d2	9.95315	12.3859	-2.43271	7.59e-05
Tmem165	10.7536	8.34602	2.40759	7.6e-05
Olfr346	0.160424	3.8899	-3.72947	7.6e-05
Usp15	11.9266	12.4478	-0.521238	7.63e-05
Cnksr2	6.74832	5.1389	1.60943	7.63e-05
Pdzd3	0.414899	5.75162	-5.33673	7.63e-05
Card6	5.18639	8.03848	-2.85209	7.63e-05
Klhl5	9.00848	6.89052	2.11796	7.63e-05
1810034E14Rik	5.99526	8.37454	-2.37927	7.64e-05
Lims2	4.5441	9.71372	-5.16962	7.67e-05
Narf	10.8991	12.6512	-1.75206	7.7e-05
D2hgdh	7.43937	9.08596	-1.64659	7.72e-05
Map3k4	10.9412	11.5152	-0.574002	7.73e-05
Paqr4	6.9348	9.07204	-2.13724	7.73e-05
Plekha8	10.1473	8.87569	1.2716	7.74e-05
Bcl6	4.19571	9.01007	-4.81436	7.77e-05
Tmem14c	9.48796	10.3704	-0.882457	7.79e-05
Slc26a6	5.1486	8.46723	-3.31863	7.79e-05
Slco1a4	0.160424	4.04187	-3.88144	7.8e-05
Dusp7	7.0066	9.59441	-2.58781	7.82e-05
Olfr730	0.145522	4.41794	-4.27242	7.83e-05
Irx4	10.8807	10.0446	0.836084	7.85e-05
Immp1l	7.30102	8.35697	-1.05595	7.88e-05
Rps12	11.9771	9.6637	2.31344	7.89e-05
Vezf1	9.39231	11.0208	-1.62848	7.9e-05
Myot	1.06909	10.4628	-9.39374	7.9e-05
Trappc6a	6.34994	5.20574	1.14421	7.93e-05
Lig1	10.6349	5.24842	5.38643	7.94e-05
Foxp1	11.0068	9.71344	1.29339	7.95e-05
Fam135b	0.153309	3.66234	-3.50903	7.95e-05
Olfr481	0.153309	3.66234	-3.50903	7.95e-05
Thrsp	3.90206	9.61967	-5.71761	7.96e-05
Ing2	8.81837	7.49495	1.32342	7.97e-05
Dennd1a	8.24067	9.69056	-1.44989	8e-05
Stmn1	11.3424	7.20926	4.13314	8.01e-05
Fam179b	10.7508	9.87775	0.873089	8.03e-05
Atp10d	8.25123	9.18901	-0.93778	8.06e-05
Tmem53	4.32187	6.14224	-1.82037	8.06e-05
Alg11	10.0802	8.52624	1.55398	8.06e-05
Calm2	13.0971	11.6988	1.39838	8.1e-05
Abcd2	4.76816	8.64176	-3.8736	8.15e-05
B230119M05Rik	6.19665	0	6.19665	8.15e-05
Drd2	0.313733	4.75972	-4.44599	8.17e-05
Csf1	7.18761	9.90813	-2.72051	8.18e-05
Rps13	11.9822	10.94	1.0422	8.18e-05
Kif1a	7.21581	3.97142	3.24439	8.19e-05
Ralgapa2	9.48336	12.0413	-2.55795	8.19e-05
Jdp2	8.09774	5.97184	2.12589	8.2e-05
Nnat	9.52216	5.19891	4.32324	8.2e-05
Edn3	1.3116	7.11985	-5.80825	8.21e-05
4921539E11Rik	0.145522	3.48425	-3.33873	8.25e-05
Dsp	14.597	16.8245	-2.22751	8.26e-05
Rnd3	11.8484	9.98142	1.86701	8.28e-05
Gtf2a2	10.5894	9.59258	0.99686	8.3e-05
Acyp2	7.61771	10.5154	-2.89773	8.33e-05
2610507B11Rik	12.4167	13.7466	-1.32985	8.34e-05
Tubb6	10.7152	8.46611	2.24907	8.37e-05
Chd3	10.9851	7.90901	3.07605	8.38e-05
Vbp1	11.7866	10.3406	1.44607	8.38e-05
Sox3	6.98928	0	6.98928	8.39e-05
Trak1	10.7744	13.1307	-2.35625	8.4e-05
Stim2	9.70822	8.58104	1.12717	8.41e-05
Ppm1b	10.2279	10.8675	-0.639583	8.42e-05
Mkl2	9.20657	10.9905	-1.78391	8.43e-05
Bend6	7.80312	3.99374	3.80938	8.43e-05
Ppp5c	9.87583	10.5416	-0.665752	8.44e-05
Ankrd33b	5.80639	10.7841	-4.97776	8.45e-05
Tspan7	7.99081	9.80859	-1.81778	8.46e-05
Mavs	8.22041	11.0656	-2.84522	8.47e-05
Vegfa	11.5245	13.5882	-2.06372	8.51e-05
Ppm1k	11.011	13.106	-2.09505	8.52e-05
Tectb	0.305946	3.74323	-3.43728	8.53e-05
Atp6v1g1	8.95737	10.0541	-1.0967	8.53e-05
Olfr460	0.145522	3.97142	-3.8259	8.53e-05
Rbm20	12.6634	14.1543	-1.49094	8.54e-05
Hspa14	10.2588	9.06179	1.19702	8.55e-05
Hcn2	2.88554	8.84884	-5.9633	8.61e-05
Pygm	11.3889	15.0579	-3.66894	8.62e-05
Usp11	10.153	7.94918	2.20378	8.63e-05
Dcp1b	6.80706	9.04138	-2.23432	8.63e-05
Tmc7	5.54246	8.52998	-2.98752	8.63e-05
Cyp4f13	5.78814	7.71624	-1.92809	8.64e-05
Fbxo6	5.88208	8.32305	-2.44097	8.64e-05
Mcm8	9.07065	7.26219	1.80846	8.66e-05
Gclm	8.29032	9.21548	-0.925152	8.67e-05
Zdhhc5	10.7056	11.6119	-0.906286	8.68e-05
Chrm2	9.99216	13.2585	-3.26636	8.68e-05
Tha1	5.86636	7.66306	-1.7967	8.7e-05
Rplp2	12.9269	11.5261	1.40085	8.74e-05
Txndc12	10.6341	9.24714	1.38699	8.75e-05
Pigo	7.34407	8.74383	-1.39976	8.77e-05
Fam3c	10.9562	9.5434	1.41282	8.78e-05
Plin5	2.51492	11.6048	-9.08984	8.8e-05
Ptp4a1	8.7742	9.63228	-0.858078	8.8e-05
Tnrc6c	10.1308	11.2983	-1.16752	8.83e-05
Neurl1b	8.66774	5.68961	2.97813	8.87e-05
Grb2	8.96975	10.6684	-1.69868	8.87e-05
Olfr410	0.313733	4.04111	-3.72737	8.87e-05
Gpr146	7.30602	11.2896	-3.98354	8.91e-05
Stc1	7.40243	5.45725	1.94518	8.93e-05
Mtf2	10.582	8.68901	1.893	8.93e-05
Pex11a	5.06467	8.14225	-3.07758	8.94e-05
Enah	11.497	13.0929	-1.59591	8.97e-05
Crlf3	9.22361	7.67284	1.55077	8.99e-05
Arpc5l	8.84267	10.4725	-1.62978	9.01e-05
Mtr	9.67235	11.6586	-1.98628	9.02e-05
Atg13	7.01104	9.77054	-2.7595	9.02e-05
Xirp1	11.4757	13.8076	-2.33185	9.03e-05
Abcc9	12.3085	14.3702	-2.06173	9.08e-05
Irak1	9.16593	10.9418	-1.7759	9.1e-05
Aprt	9.18459	6.58836	2.59623	9.14e-05
Pkdrej	5.21479	8.49761	-3.28281	9.15e-05
Atp5a1	15.3366	17.1808	-1.84425	9.18e-05
Dnajc12	6.11888	7.52941	-1.41053	9.19e-05
Ankrd40	11.4389	13.0073	-1.56837	9.26e-05
Igsf8	7.86059	7.05457	0.806019	9.26e-05
Srr	7.89656	8.88241	-0.985847	9.28e-05
Prune2	8.74266	14.0864	-5.34379	9.28e-05
Cldn12	9.30631	10.2649	-0.958626	9.28e-05
Cpox	8.69584	10.6472	-1.9514	9.3e-05
Fbn1	11.7783	8.18551	3.59278	9.33e-05
Ttc8	8.44309	6.72909	1.714	9.34e-05
Lpar4	7.8169	4.83999	2.9769	9.34e-05
Adamts5	7.88838	6.34088	1.5475	9.36e-05
Gne	9.93291	8.85827	1.07464	9.4e-05
Polr2l	6.92518	9.34736	-2.42218	9.43e-05
Dpp3	10.5215	8.3899	2.13159	9.48e-05
Tead2	10.7856	3.97142	6.81419	9.49e-05
Ccdc59	9.60314	8.6037	0.999438	9.52e-05
Rasgrf2	4.93566	6.86887	-1.93321	9.54e-05
Impa2	9.82601	8.47543	1.35058	9.54e-05
Arpc5	9.64273	7.17475	2.46799	9.56e-05
Olfr851	0.160424	4.25417	-4.09375	9.57e-05
Tuba8	0.871415	11.9742	-11.1028	9.6e-05
Atf7	7.62314	9.9176	-2.29446	9.62e-05
Ephx1	5.9973	8.46314	-2.46584	9.63e-05
Slc25a35	3.42768	7.53343	-4.10575	9.64e-05
Palm2	8.28088	5.46671	2.81417	9.64e-05
Ctsz	9.25448	7.40069	1.85378	9.65e-05
Aga	8.04444	9.1287	-1.08426	9.66e-05
Nufip2	11.3904	12.0132	-0.622841	9.67e-05
Ttpa	6.205	4.6034	1.6016	9.67e-05
Slc16a10	9.47138	10.3467	-0.87536	9.7e-05
Celsr2	6.71962	8.52128	-1.80166	9.72e-05
C330006A16Rik	7.53449	9.63333	-2.09884	9.77e-05
Ndufb8	11.5926	13.2658	-1.67314	9.78e-05
Epn1	9.75834	11.5693	-1.81094	9.81e-05
Tmem167	10.5444	8.84294	1.70145	9.82e-05
Ulk1	7.72452	10.5872	-2.86271	9.83e-05
Snapin	9.93647	10.9723	-1.03584	9.85e-05
Foxo6	4.17489	5.692	-1.51712	9.87e-05
Hist1h4k	7.81402	0	7.81402	9.87e-05
Prnp	10.9113	12.1063	-1.19495	9.88e-05
Gm5113	7.88728	8.77177	-0.884482	9.9e-05
Dhrs4	10.0103	11.381	-1.3707	9.91e-05
Serp1	11.4752	8.67881	2.79639	9.91e-05
Rangap1	11.8922	9.97435	1.91784	9.97e-05
Tnfsf10	0.867037	6.3248	-5.45777	9.97e-05
Ndfip2	9.592	8.45039	1.14161	9.97e-05
Fam76b	10.1795	8.81436	1.36509	9.98e-05
Tbrg4	8.34649	9.51139	-1.1649	9.99e-05
Zfyve9	9.93214	10.9075	-0.975365	9.99e-05
Ebf4	4.06346	0	4.06346	9.99e-05
Nudt12	8.49323	9.5452	-1.05197	0.000100216
Tanc2	10.1488	8.56719	1.58159	0.000100285
Ctps	11.5512	10.5699	0.981347	0.000100317
Dnajc30	5.50232	7.28468	-1.78236	0.000100383
Col5a3	0.429801	5.4617	-5.0319	0.000100679
Wwp1	10.2763	11.9279	-1.65154	0.000100753
Parp9	7.96092	8.87684	-0.915917	0.000101059
Psmg4	10.4158	8.04148	2.37435	0.000101092
Tfdp2	10.2808	12.2281	-1.94735	0.000101138
Ppp2ca	13.1505	11.9476	1.2029	0.000101177
Zbtb4	8.40497	10.2096	-1.80466	0.00010127
Zfp106	11.7343	15.0741	-3.33986	0.000101388
Slc22a1	4.22436	6.90485	-2.68048	0.000101669
Rtn2	7.90649	9.83095	-1.92446	0.00010168
Sgcd	9.12136	11.3187	-2.19735	0.000101981
Ttc39a	7.97808	5.84015	2.13794	0.000101999
Olfr1124	0.145522	3.26245	-3.11693	0.000102683
Bicd2	11.4076	12.2587	-0.851115	0.000102801
Ppm1f	10.1276	9.10753	1.02004	0.000103031
Ar	3.31459	5.85795	-2.54336	0.000103107
Pigg	8.06105	9.24378	-1.18274	0.000103377
Mfn2	11.3951	14.5087	-3.11366	0.000103559
Ghdc	6.99554	8.23047	-1.23492	0.000103837
Mamstr	4.8672	7.03289	-2.16569	0.000103882
AI593442	1.04584	6.68837	-5.64252	0.000103949
Mt1	7.79589	12.1648	-4.36891	0.000104039
Rbck1	8.97616	8.66125	0.314903	0.000104136
Gm14403	7.48621	11.0231	-3.53694	0.000104147
Atxn1	10.2383	11.5308	-1.29249	0.000104149
App	12.6573	10.5814	2.07594	0.000104613
Frem1	10.6521	4.60448	6.04757	0.000104841
Rdh13	9.5332	9.89421	-0.361015	0.000105104
Fech	10.0137	11.8118	-1.79813	0.000105463
Atp5f1	13.0796	14.6007	-1.52109	0.000105626
Trim28	12.2149	9.6527	2.5622	0.000105684
Rpl22	12.8942	11.5864	1.30785	0.000105731
Fam171a1	9.65408	8.51038	1.1437	0.0001062
Akr1b8	6.97969	4.52506	2.45462	0.000106371
Pttg1ip	9.44238	10.997	-1.55461	0.000106496
Cyp2u1	7.07975	9.54101	-2.46125	0.000106582
Spg20	11.3367	10.7705	0.566165	0.000106873
Cd47	7.90932	9.78501	-1.87569	0.000106951
Olfr802	0.313733	3.66234	-3.34861	0.000106961
Iffo2	7.92461	5.8929	2.03171	0.000107143
Grm1	0.780317	9.27067	-8.49035	0.000107277
Tcta	7.31359	9.58443	-2.27084	0.00010752
Grhl1	8.37339	5.07281	3.30058	0.000107629
Isoc1	9.88649	11.0107	-1.12422	0.000108009
Sub1	12.6763	10.8783	1.79805	0.000108021
Chic2	9.4295	8.36855	1.06095	0.000108043
Dock5	7.694	10.134	-2.43996	0.000108375
Kif15	11.1041	5.68961	5.41452	0.000108422
Fmr1	11.7384	8.59034	3.14806	0.00010849
Tmem2	12.6779	9.05688	3.62104	0.000108569
Rwdd2b	8.02676	6.96469	1.06206	0.000108733
Tbl1xr1	10.2605	11.2008	-0.940284	0.000108782
Lrp5	8.99709	10.0014	-1.00434	0.000109078
Dok7	7.18811	9.67312	-2.48502	0.000109456
Stat3	10.0649	12.1371	-2.07221	0.000109472
Lrrc15	1.34881	10.3733	-9.02449	0.000109611
Mis12	9.71234	8.41969	1.29265	0.000109655
Snap91	11.7919	8.64324	3.1487	0.000110105
Lrrc24	5.4864	8.64852	-3.16213	0.000110699
Flcn	8.71136	9.96527	-1.2539	0.00011097
Pnrc2	11.6284	11.0247	0.60368	0.000111348
Olfr788	0.160424	3.48425	-3.32382	0.00011137
Olfr846	0.160424	3.48425	-3.32382	0.00011137
Alkbh1	10.0449	7.83155	2.21332	0.00011142
2019-03-06	11.069	13.1288	-2.05973	0.000111605
Dlat	12.1138	13.7346	-1.62086	0.000111811
Cdca3	10.98	3.79104	7.18892	0.000111858
Pde1c	8.03549	13.0718	-5.03634	0.000111878
Stard8	9.32109	9.99589	-0.674805	0.000111898
Cobll1	8.42394	11.8654	-3.44148	0.000112152
Tacc2	9.8302	14.802	-4.97175	0.000112768
Tmub2	7.6971	8.6835	-0.986397	0.000112837
Rnf111	9.40695	10.3111	-0.904183	0.000112838
Ndufa10	12.6886	14.432	-1.74348	0.000113615
Opa3	9.82628	11.5753	-1.74902	0.000113788
Paqr7	6.22803	8.18827	-1.96025	0.000113999
Pi4k2b	8.42356	5.52538	2.89818	0.000114068
Strn3	12.6016	12.9977	-0.396074	0.000114132
B3gnt5	10.64	3.99406	6.64594	0.00011418
Prlr	5.78213	8.74302	-2.9609	0.000114416
Cpeb3	9.3067	12.672	-3.3653	0.000114708
2310009B15Rik	6.86128	5.15306	1.70823	0.000114712
Gnb3	4.35405	7.42857	-3.07452	0.000114889
Icmt	8.92402	9.94956	-1.02554	0.000115349
Scp2	8.86512	11.6415	-2.77636	0.000115393
Dera	9.66102	6.81447	2.84656	0.000115843
Fam53c	7.19893	8.61433	-1.4154	0.000115974
Ube3b	10.3848	11.6331	-1.24828	0.000116099
Nop58	12.6942	10.4461	2.24813	0.000116121
Btg2	13.222	11.9213	1.30073	0.000116677
Hist1h1d	12.8798	6.47566	6.40412	0.000116735
Tcf3	10.6753	7.83145	2.84381	0.000116957
Zfp281	10.5607	9.56618	0.994495	0.000117005
Sema3b	7.83207	9.50496	-1.67289	0.00011711
Pdzd4	6.58101	3.74323	2.83778	0.000117268
Parp10	5.71173	7.42318	-1.71146	0.000118129
Nt5c3	8.99057	10.8284	-1.83786	0.000118201
Utp15	9.34098	8.30205	1.03893	0.00011847
Psap	11.6917	14.8517	-3.16	0.000118782
Tnr	0.788839	5.1103	-4.32146	0.000118809
Rnf145	9.86332	7.43934	2.42398	0.00011891
Tcerg1	11.4482	10.6659	0.782361	0.000119085
Ccdc149	6.11189	7.55797	-1.44608	0.000119132
Hist1h4j	6.8688	0	6.8688	0.000119236
Ruvbl1	10.1431	8.9407	1.20244	0.000119663
Ctla4	0.145522	6.05163	-5.90611	0.000119715
Spin1	10.8736	9.77315	1.10048	0.000119771
Cand2	10.7093	11.8862	-1.17695	0.000119905
Hyal1	4.50415	7.80065	-3.29649	0.000119934
Map4k3	11.0681	9.87162	1.1965	0.000120012
Thbs4	10.3139	7.63275	2.68119	0.000120487
Hagh	7.27791	9.05046	-1.77255	0.000120616
Lrrc59	11.4153	9.82616	1.58917	0.000120787
Ppip5k1	8.7369	11.4501	-2.71324	0.000120859
Tor1a	8.64105	6.10206	2.53899	0.000121089
Gpx4	10.5827	12.5096	-1.92685	0.000121155
Rtn4	13.5954	11.5548	2.04061	0.000121495
Ndufa11	9.49008	11.2038	-1.7137	0.000121709
Fdx1	8.00248	9.26293	-1.26046	0.000121954
Eif4g2	13.6018	14.8483	-1.24656	0.000122087
Gbp10	3.06142	7.68985	-4.62843	0.000122181
Pfkp	13.2539	11.5425	1.71139	0.000122294
Peg10	8.42695	4.18449	4.24246	0.000122412
Clspn	10.6625	4.96174	5.70072	0.000122577
Deptor	5.15313	8.6449	-3.49177	0.000122746
Mmp23	7.92608	5.24787	2.67821	0.000122967
Araf	9.68562	10.5163	-0.83066	0.000123474
Fh1	12.2549	13.4109	-1.15597	0.000123708
Map1lc3a	8.99166	11.2675	-2.27582	0.000123716
Zfp354b	4.73778	6.15333	-1.41554	0.000124052
Snf8	8.92823	8.22198	0.70625	0.000124462
Coq10b	8.3288	10.5821	-2.25331	0.000124727
Slc9a8	8.4817	9.67711	-1.19541	0.000125217
Mfsd1	10.5407	9.0168	1.52393	0.000125261
H2afv	10.5686	9.47476	1.09386	0.000125262
4930558J18Rik	4.77675	3.13787	1.63888	0.000125273
Derl2	9.22151	9.7069	-0.485392	0.000125479
Elk4	8.90699	10.5776	-1.67057	0.000125493
Ctsd	9.88079	12.5184	-2.63756	0.000125565
Ggh	9.02761	7.69241	1.3352	0.000125592
Abcb10	9.24862	10.5443	-1.29565	0.000125681
Echs1	10.8005	12.7617	-1.96121	0.000126068
Itm2a	8.87582	4.74273	4.13309	0.000126073
Usp22	11.6681	10.2039	1.4642	0.00012641
Bhlhe41	6.37501	10.1456	-3.77063	0.000127149
Olfr290	0.305946	4.30887	-4.00293	0.000127409
Calcoco1	9.69236	12.3432	-2.6508	0.000127606
Fut2	4.40572	6.92087	-2.51516	0.000127654
Thrb	4.45229	10.7348	-6.28249	0.000127768
She	8.50858	6.95013	1.55845	0.000127965
Got2	11.356	12.8244	-1.4684	0.000127983
Zfp516	10.2444	8.20195	2.04249	0.000128687
H1fx	5.74159	0	5.74159	0.000128853
Cadm1	9.4747	6.19822	3.27649	0.000129039
A330023F24Rik	4.62031	10.6187	-5.99835	0.000129331
Zrsr1	7.74069	9.48069	-1.74	0.000129336
Igfals	2.10727	6.7246	-4.61734	0.000129466
Mypn	8.1434	12.9961	-4.85272	0.000129521
Zbtb10	10.5728	9.98286	0.589895	0.000129781
Cln8	7.64702	9.03113	-1.3841	0.00012988
Pycrl	8.30337	7.11379	1.18957	0.000129912
Tpm2	10.2458	8.37416	1.8716	0.000130426
Steap3	6.61448	8.94289	-2.32841	0.000130663
Mdh2	11.456	13.7227	-2.26663	0.00013095
5830417I10Rik	6.19615	7.23918	-1.04303	0.000130957
Nos1	1.23235	5.74238	-4.51003	0.000130971
Nup153	11.5138	10.6344	0.87941	0.000131183
Acadsb	10.8391	12.5706	-1.73149	0.000131296
Rpl7	13.8787	11.7853	2.09334	0.000131407
Rspry1	9.58954	8.99299	0.596547	0.000131512
Gadd45gip1	7.47037	8.65865	-1.18827	0.000131618
Zfp672	9.22622	10.0276	-0.801331	0.000131733
Adcy9	7.5456	10.4848	-2.93922	0.000131908
Sirpa	8.56463	9.61953	-1.05489	0.000132023
Acta2	14.4444	11.8011	2.64326	0.000132299
Ogdhl	9.13688	10.9621	-1.82525	0.000132333
Ptprn	3.05868	7.33562	-4.27694	0.000132714
Rhot2	8.12192	9.91476	-1.79283	0.000132927
Tyms	10.0113	5.18572	4.82561	0.000133115
Mn1	7.75639	9.17931	-1.42292	0.000133218
AI597479	9.64982	10.5325	-0.882709	0.000133474
Mettl2	8.43845	7.40467	1.03379	0.000133609
Chac2	8.51426	9.53948	-1.02521	0.000133857
Sncg	3.48826	5.44393	-1.95567	0.000133925
Rcc2	10.1153	7.64506	2.47029	0.000134877
Heg1	11.2104	12.5722	-1.3618	0.000135491
Tcf12	11.1342	9.83215	1.30204	0.000135868
Ift74	9.70628	7.61662	2.08966	0.000135904
Surf6	8.97712	8.21382	0.763296	0.000136133
Ifngr2	9.80516	12.2772	-2.47202	0.000136252
Alpk3	12.9253	13.9641	-1.03875	0.000137225
Fos	13.0194	11.3617	1.65769	0.000137539
Mib1	12.6288	10.9838	1.645	0.000137791
Esrrg	11.1465	11.7651	-0.618669	0.000138139
Ybx2	5.19563	8.63656	-3.44093	0.00013836
Scai	9.96128	8.57791	1.38336	0.000138692
Prkag2	10.7063	9.17498	1.53132	0.000138771
Oxsm	6.56681	8.97891	-2.4121	0.0001389
Adamts8	7.61415	3.81291	3.80124	0.000139149
Peli3	2.76756	5.82569	-3.05813	0.000139295
Myl12a	11.9295	13.7623	-1.83278	0.000139414
Olfr243	0.313733	4.23869	-3.92496	0.000139504
Lmbrd1	8.47811	10.2968	-1.81868	0.000139765
Osbpl6	6.59845	10.0838	-3.48537	0.000139865
Idh3b	12.5212	13.726	-1.20478	0.000139942
Set	13.0842	11.3289	1.75535	0.000139989
Hist1h3e	8.5964	4.71897	3.87744	0.000140167
Cacna2d1	11.5392	13.9113	-2.37214	0.000140202
Wbscr22	8.62138	7.27826	1.34312	0.000140469
Cul3	12.804	13.3322	-0.528206	0.000140552
Tcp11l2	7.89884	10.9915	-3.09267	0.000141288
Il6st	11.7843	12.9938	-1.20954	0.000141318
Iqsec1	9.89521	11.2893	-1.39414	0.000141391
Gas2l3	10.9066	6.77491	4.13171	0.00014191
Ankfy1	10.4567	9.59814	0.858566	0.000141994
Zfp367	11.1812	10.5953	0.585892	0.000142146
Zfp944	8.21511	7.51194	0.703172	0.000142436
Dmd	12.8466	14.6483	-1.80171	0.000142874
Bag1	12.0076	12.6884	-0.680796	0.000143248
Atp6v0a1	10.2405	11.6114	-1.37087	0.000143258
Abca2	8.06305	11.3833	-3.32022	0.000143437
Zfp870	7.28996	8.63463	-1.34467	0.000144192
Pank1	9.46281	10.7811	-1.31825	0.00014441
Rufy1	9.70538	11.3097	-1.60432	0.000144501
Pcdh9	6.4424	4.82201	1.6204	0.000144504
Pak6	7.38364	9.25849	-1.87485	0.000144813
Nudt21	10.1563	8.94365	1.21263	0.000144972
Tmed2	8.53658	10.1195	-1.5829	0.000145113
Gng11	7.96741	7.00174	0.965674	0.000145212
Ilf3	11.3626	9.90786	1.45473	0.000146061
Lmo2	7.34891	8.45942	-1.11051	0.000146317
Gsto1	8.65236	11.066	-2.41367	0.00014666
Rnf144a	7.79813	6.17097	1.62715	0.000147092
Slc13a4	4.79816	2.51826	2.2799	0.000147151
Stag3	6.04272	3.6617	2.38102	0.000147191
Pth1r	9.66603	5.46113	4.20491	0.000147397
Dad1	9.54948	10.2965	-0.747015	0.000147424
Orc6	10.0476	7.15256	2.89503	0.000147608
Lmod2	11.7399	15.1084	-3.36851	0.000147908
Txndc5	10.5405	8.76715	1.77337	0.000148088
Cachd1	8.62762	6.25188	2.37574	0.000148115
Il10rb	8.49206	11.2803	-2.78822	0.00014825
Adssl1	9.49932	11.2766	-1.77724	0.00014837
S100pbp	9.56572	8.4996	1.06612	0.000148547
Aqp7	1.69167	6.50291	-4.81124	0.000148846
Taok2	11.0628	10.0341	1.02873	0.000149008
Tug1	11.3135	10.2346	1.07883	0.00014903
Plin4	3.95646	13.0546	-9.09815	0.000149063
Smyd5	8.78441	7.92781	0.8566	0.000149183
Ube2f	9.28342	9.7357	-0.452287	0.000149294
Tmem201	9.43968	10.7024	-1.26273	0.000149405
Adamtsl4	6.2782	10.0279	-3.74965	0.000149613
Arhgef9	8.84901	9.68272	-0.833708	0.000149692
Wnk2	6.37533	11.3562	-4.98088	0.000149819
Samd12	1.45704	3.26144	-1.8044	0.000150011
Ss18	10.962	9.6263	1.33565	0.000150219
Unc80	3.46682	4.83502	-1.36821	0.000150287
Trove2	11.4282	10.6854	0.742774	0.000150628
Gck	2.98107	9.84328	-6.8622	0.000150639
Arglu1	12.2805	11.0455	1.23507	0.000151223
Ddt	4.62189	7.92726	-3.30536	0.000151399
Btaf1	11.6551	10.6642	0.990936	0.000151458
Il1r1	7.00147	6.08027	0.921195	0.00015171
Tmem182	9.24178	13.0313	-3.78956	0.000151884
Cyb5d2	7.09352	9.37886	-2.28534	0.000152013
Zfp821	9.79979	7.73173	2.06806	0.0001521
Cct3	12.3016	11.3326	0.969064	0.00015229
Gpt	5.05053	9.57369	-4.52316	0.000152356
Lamp1	12.6027	13.7094	-1.10669	0.000152404
Mak16	8.9585	6.65348	2.30502	0.000152698
Sun2	9.74076	11.3057	-1.56491	0.00015285
Abcb4	3.28299	10.2098	-6.92676	0.000152871
Arhgef10l	9.1054	10.519	-1.4136	0.000153095
Ntrk3	2.27846	6.04971	-3.77125	0.000153571
Zfp266	11.109	10.3547	0.75423	0.000153574
Atp5c1	13.6541	15.2584	-1.60433	0.000153585
Dirc2	8.26859	10.1793	-1.91066	0.000153596
Ppp1r12a	13.7398	12.526	1.21377	0.000153944
Ssr1	11.6193	10.671	0.948345	0.000153992
Pspc1	11.3915	9.66481	1.72668	0.000154013
B3galt2	7.64806	10.4129	-2.76483	0.000154053
Ptma	12.671	9.75099	2.92	0.000154256
Dnajb5	8.38054	10.8581	-2.47759	0.000154536
Cdh4	4.71023	7.63667	-2.92645	0.000154651
Lbr	10.7268	8.69693	2.02982	0.000154686
Trdn	12.8413	15.149	-2.30767	0.000154686
Pds5a	12.0606	11.4407	0.619841	0.000154836
Mysm1	10.7274	9.53763	1.18974	0.000154954
Klc3	4.85535	0	4.85535	0.000155183
Dcbld2	11.6283	9.20068	2.42763	0.000155339
Myl6	12.5444	10.5038	2.04061	0.000155776
Itm2b	11.2185	13.001	-1.78245	0.000156525
Smc1a	13.0067	11.5798	1.42685	0.000156707
Acadvl	10.1209	13.8924	-3.77151	0.000156762
Scamp3	7.10224	8.43503	-1.33278	0.000156889
Atp9a	9.43811	10.8184	-1.38026	0.000157001
Aldoc	7.248	2.68686	4.56115	0.00015742
Egln2	8.78101	9.46558	-0.684561	0.000157868
Rnf13	10.3478	11.9947	-1.64687	0.00015803
Zfp768	8.4116	9.45866	-1.04706	0.000158484
Fgf16	1.61591	9.11221	-7.49629	0.000158631
Slc44a5	5.82651	3.26144	2.56507	0.000158849
Sypl	9.41913	10.7878	-1.36867	0.000158921
Peli2	6.66648	8.26585	-1.59937	0.000158957
Tmprss13	0.28051	7.72791	-7.4474	0.000159084
Snrpb2	10.995	9.4543	1.54067	0.0001593
Fam63b	10.0964	11.325	-1.22853	0.000159613
Negr1	6.41609	4.35599	2.0601	0.000159657
Luc7l3	12.7793	11.4484	1.33087	0.000159665
Glul	9.66018	13.5128	-3.85264	0.000159675
Ptpn2	10.6558	9.64657	1.00928	0.000159723
Rrp15	9.86595	8.51559	1.35036	0.000159753
Scaf11	12.4847	11.8923	0.592446	0.000160296
Pja2	11.9562	12.9062	-0.950069	0.000160416
Tmem50b	9.75024	11.0698	-1.3196	0.000160553
Tmem128	7.7362	6.40747	1.32873	0.000160569
Zfp462	9.9788	8.38267	1.59613	0.000160611
5530401A14Rik	0.145522	3.43889	-3.29337	0.000161031
Stk3	10.9456	9.31793	1.62767	0.000161176
Pdia6	12.4375	11.1457	1.29178	0.000161205
Pde12	9.852	8.46033	1.39167	0.000161561
Ptpn11	11.5289	13.0523	-1.52335	0.000161687
Ap3s2	7.97296	9.11476	-1.14179	0.000161713
Cebpb	5.60405	10.4153	-4.81129	0.000161747
Tnk2	8.25319	6.86728	1.38591	0.000161836
Ank1	7.5455	13.0499	-5.50435	0.000161925
Olfr1313	0.160424	3.48489	-3.32446	0.000162017
Ccbe1	3.70696	8.20541	-4.49845	0.00016217
Slc25a36	11.894	11.1845	0.709439	0.000162203
Gba	8.99641	7.78497	1.21143	0.000162233
Onecut3	0.313733	3.26245	-2.94872	0.000162534
Cbx1	11.0051	9.86907	1.13606	0.000162945
Pde3b	10.6607	7.95256	2.70809	0.000163089
Usp36	9.01744	9.98667	-0.969236	0.000163326
Znfx1	9.33632	10.6666	-1.33028	0.000163623
Ids	6.11043	9.04481	-2.93438	0.000163763
Ces1d	0.153309	11.8042	-11.6509	0.000163937
4930579G24Rik	7.28092	5.24399	2.03693	0.000163993
Chka	9.69263	8.49549	1.19714	0.000164349
Dexi	6.13971	7.88605	-1.74634	0.00016453
Eef1a1	15.9594	11.0593	4.90013	0.000164965
Gins4	9.56761	8.50019	1.06741	0.000165214
Olfr904	0.160424	3.43889	-3.27847	0.000165329
Plxnb1	9.43196	11.0078	-1.57583	0.000165434
Bclaf1	13.7272	12.873	0.854126	0.000165901
2310040G24Rik	6.26599	7.49513	-1.22914	0.000165997
Pbld1	2.15563	5.63431	-3.47868	0.000166065
Mybl1	8.79584	6.24237	2.55346	0.000166404
Atp5o	12.2894	13.7584	-1.469	0.000166642
Yipf7	6.45365	11.9068	-5.45318	0.000166856
Trak2	11.9439	13.5672	-1.6233	0.00016708
Scn3a	2.52669	5.43507	-2.90838	0.000167087
Rassf1	8.60092	6.59432	2.00659	0.000167162
Ddx50	11.5964	10.4031	1.19331	0.000167671
Pgam2	12.3938	13.8728	-1.47895	0.000167748
Pcmtd1	10.8319	12.3347	-1.50272	0.000168048
Tmem150b	2.66655	0	2.66655	0.000168547
Nsmce4a	11.5734	9.69816	1.87523	0.000168697
Limk2	10.46	9.45176	1.00827	0.000168719
Ncoa2	10.7856	11.4878	-0.702159	0.000168731
Rpl19	13.2163	10.9045	2.31183	0.000168941
Tert	5.52997	1.99902	3.53095	0.000168963
2210408F21Rik	1.57603	8.57044	-6.99442	0.000168969
Twsg1	10.803	11.5184	-0.715372	0.000169005
Fubp3	9.93808	8.49165	1.44643	0.000169366
Adpgk	8.68402	8.18003	0.503989	0.00016961
Prickle2	8.73112	6.45395	2.27717	0.000169782
Tsc22d1	12.2472	13.0059	-0.758696	0.000169817
Galk2	9.65159	7.928	1.72359	0.000169869
Arhgef18	8.99109	9.58345	-0.592352	0.000170002
Ccdc94	8.37532	7.17746	1.19786	0.000170495
Pccb	9.66325	10.9202	-1.25696	0.000170558
Olfr532	0.145522	3.38603	-3.2405	0.000170644
Actc1	16.6572	18.1533	-1.49614	0.000170825
Zfp764	7.54501	5.48025	2.06477	0.000170881
Zfp644	13.0262	12.1872	0.838994	0.000171361
Zmym5	9.34063	9.96548	-0.624845	0.000171478
Srxn1	6.69132	8.38847	-1.69715	0.000171667
Kdm6b	7.54108	8.76344	-1.22237	0.000171683
Ccz1	10.6704	9.82519	0.845187	0.000171756
Ntsr2	0.429801	6.35336	-5.92355	0.000171779
Smc5	11.7442	10.5565	1.18765	0.000172057
Akap1	11.1465	12.3077	-1.16118	0.000172148
Aldh1b1	11.3654	8.10636	3.25908	0.000172262
Chd9	10.35	11.2761	-0.926096	0.000172885
Tmem52	0.41751	4.74407	-4.32656	0.000173189
Tmem143	8.20828	10.9895	-2.78126	0.00017337
Tex2	9.85887	11.3182	-1.45936	0.000173398
Rnf152	3.75189	5.61086	-1.85896	0.000173947
Rrm2	10.8032	5.29996	5.50322	0.000173965
Nrm	7.8558	4.22489	3.63091	0.000174248
Dram2	9.07468	10.636	-1.5613	0.000174562
Nck2	10.1606	8.19693	1.96371	0.00017584
Tsc2	9.82158	11.5608	-1.73921	0.000176029
Csdc2	4.03999	9.89494	-5.85495	0.000176159
AI464131	7.53358	10.1022	-2.56867	0.000176182
Ewsr1	12.7798	11.2874	1.49235	0.000176564
Sik3	9.50524	10.9967	-1.49144	0.000177106
Snx4	11.5872	10.5137	1.07355	0.00017754
Phtf2	11.1639	12.6487	-1.48483	0.000177562
2810474O19Rik	10.0035	11.3293	-1.32577	0.000178001
Rnf2	11.6787	9.33693	2.34173	0.000178235
Gzmm	4.01875	6.14813	-2.12938	0.000178456
Bcam	10.7554	12.1153	-1.35991	0.000178691
Dnm3	3.67062	6.89568	-3.22506	0.000178811
Rnf128	9.48818	11.5288	-2.04063	0.000178831
Vasn	8.0326	6.82989	1.20271	0.000178943
Iars2	11.3453	12.0674	-0.722151	0.000179009
Rpl12	13.4324	10.8544	2.57798	0.000179436
Ctsk	7.18607	5.38092	1.80515	0.000179584
Dip2b	10.0066	10.61	-0.603439	0.000179663
Creb3l4	5.24902	3.38603	1.863	0.000179959
Amigo2	6.23105	5.23597	0.995086	0.000180135
Myh6	16.8884	20.8228	-3.93447	0.000180389
Gpsm1	9.46833	11.5683	-2.10002	0.000180438
Ccdc112	8.0478	3.53877	4.50903	0.00018061
Pter	10.0283	8.25805	1.77026	0.000180815
Tbc1d22a	8.42534	9.06487	-0.63954	0.000180828
Mir351	6.30284	0	6.30284	0.000181592
Wnt5b	6.53851	5.16838	1.37013	0.000182109
Sf3a3	11.4127	9.32926	2.08342	0.000182269
Psmb10	8.80993	9.56093	-0.751006	0.000182409
Col4a5	12.0481	10.8721	1.17593	0.000182484
Zhx3	9.35802	10.8735	-1.51551	0.0001825
Chchd5	8.1294	7.14315	0.986249	0.000182766
Inca1	4.48111	6.94774	-2.46663	0.000183384
Anks3	8.35083	7.95596	0.39487	0.000183872
Elmod3	6.5995	8.45327	-1.85377	0.000184148
Hspg2	11.857	12.8273	-0.970309	0.000184708
Casp8	9.04499	6.77918	2.26582	0.000184956
Iscu	8.75215	10.5823	-1.83012	0.000185065
Oxnad1	10.1585	10.8748	-0.716255	0.000186067
Dync2li1	6.82311	4.88409	1.93902	0.000186124
Slc9a2	1.94442	8.5531	-6.60868	0.00018663
Nrn1	5.8939	8.88213	-2.98823	0.000186631
Rgs5	4.95032	12.4255	-7.47522	0.000186707
Slc25a1	7.1281	5.32214	1.80596	0.000186801
Tulp4	11.0779	11.6956	-0.617724	0.000187041
Kpna4	10.2273	12.008	-1.78071	0.000187436
Nup85	10.0142	8.40451	1.60971	0.000187457
Hey2	12.5959	7.74726	4.84863	0.000187706
Srp72	10.3484	11.254	-0.905637	0.000187796
D10Jhu81e	10.1526	12.9747	-2.82209	0.000188097
Podn	2.78708	7.42287	-4.63579	0.000188195
Rasa1	11.9461	10.3656	1.58044	0.000188244
Atf6	10.3761	13.025	-2.64895	0.000188528
Wnt4	4.94058	0	4.94058	0.000188856
Acot2	9.43891	11.484	-2.04506	0.00018889
Zfp651	8.93909	10.9117	-1.97261	0.000188932
Glcci1	6.30749	3.99374	2.31376	0.000189055
Iars	10.6504	11.3605	-0.710081	0.00018944
Mtss1	11.4358	10.0221	1.41373	0.000189929
Snhg5	10.0518	7.4932	2.55858	0.000190005
Srpk1	10.8139	10.057	0.756902	0.000190495
Slc46a3	4.67452	8.26145	-3.58694	0.000190515
Ezr	12.4927	11.2556	1.23708	0.000190967
Ednrb	11.8365	7.36699	4.46949	0.000191062
Ythdf2	10.8996	9.48691	1.41266	0.00019135
Olfr307	0.29883	3.43889	-3.14006	0.000191423
Olfr1265	0.29883	3.43889	-3.14006	0.000191423
Cd24a	11.345	5.30295	6.04205	0.000191467
Zmynd11	11.9198	12.482	-0.562254	0.000191606
Vrk1	9.91675	8.43427	1.48248	0.000191841
Klhl4	11.6788	5.83167	5.84714	0.00019206
Fbxw19	0.160424	3.35966	-3.19924	0.00019224
Hnrnph2	11.3716	10.4159	0.955658	0.000192588
Me1	8.59369	11.3029	-2.70918	0.000193212
Nufip1	9.67263	8.29257	1.38005	0.000193378
Idh3a	12.9545	13.8107	-0.856179	0.000193394
Riok1	10.0379	9.09917	0.938723	0.00019384
Dynll1	11.9206	7.64504	4.27556	0.000193992
Hsf2	10.6283	9.80867	0.819591	0.000194685
Eml5	10.2755	9.00218	1.27328	0.000195635
Anxa5	11.477	10.5339	0.943093	0.000196023
Rilpl1	9.30309	12.8022	-3.49915	0.000196326
Clec2i	0.313733	3.43889	-3.12516	0.000196549
Smad6	10.017	7.58719	2.42978	0.000197321
Ing3	8.88294	7.91166	0.971274	0.000197335
Rnf150	7.54251	10.5836	-3.04109	0.00019784
Ggct	7.57223	9.63957	-2.06734	0.000198
Tm9sf3	12.9853	12.0064	0.97893	0.000198245
Hist1h2be	11.6367	8.00293	3.63375	0.0001985
Klf13	8.35595	9.68035	-1.3244	0.000198545
Lrg1	0.628089	6.83466	-6.20657	0.000199032
Arf1	12.3302	11.4885	0.84169	0.000199433
Kirrel	9.52268	4.92472	4.59796	0.000199511
Rusc2	7.52316	9.46183	-1.93867	0.000199668
Bfar	9.84031	11.4516	-1.61128	0.000199719
Osgepl1	8.60872	10.5567	-1.94795	0.000199756
Tdp2	10.0384	8.47332	1.56507	0.000199879
Kcnc1	1.21817	5.68473	-4.46656	0.000199998
Tia1	11.613	10.0664	1.54656	0.000200011
Pygo1	8.17731	10.8036	-2.62632	0.000200435
Gngt1	0.153309	4.05516	-3.90185	0.000201071
Dram1	3.33099	6.54297	-3.21199	0.000201241
Sdhaf2	9.81015	10.6641	-0.853948	0.000201415
Ppm1l	9.13133	11.3321	-2.20072	0.00020147
Prpf31	11.1508	9.2569	1.89391	0.000201544
Hs3st5	3.17508	7.99663	-4.82155	0.000201797
Rcn1	12.3765	8.81294	3.56351	0.00020181
Gga1	7.35771	8.90265	-1.54494	0.000201851
A430033K04Rik	9.08456	8.25812	0.826441	0.000202822
Dsc1	0.41751	4.84682	-4.42931	0.000202869
Kpnb1	13.8588	12.1927	1.66608	0.000202958
Slc43a2	6.54884	9.17495	-2.62611	0.000203129
Stt3a	11.5617	10.5202	1.04151	0.000203942
Sec14l5	0.643317	6.5211	-5.87778	0.000203943
Nid2	11.678	7.35198	4.32605	0.000204033
Spata2l	4.49745	6.85915	-2.3617	0.000204584
Suclg2	11.068	12.0107	-0.942648	0.000204824
Zfp691	7.65331	8.92566	-1.27235	0.000205352
Nme1	9.10825	7.63608	1.47217	0.000205354
Rab7	9.45872	11.435	-1.97627	0.000206089
Mlh1	9.99786	8.7239	1.27396	0.000206265
Etfa	10.4779	13.115	-2.63708	0.000206444
Acad12	6.78243	10.4814	-3.69901	0.000207196
Mapt	5.19016	11.2495	-6.05934	0.00020731
Cnot2	10.7648	9.9024	0.862375	0.000208838
Pla2g5	3.43932	9.66172	-6.22239	0.000208949
Cyp20a1	9.09734	7.25886	1.83848	0.000209304
Dpy19l1	10.4827	7.9251	2.55763	0.000209578
E130215H24Rik	1.06703	5.00269	-3.93566	0.00021057
Nmt2	10.5451	8.77264	1.77248	0.000210794
Clta	11.7859	10.6085	1.17739	0.000210799
5530601H04Rik	8.02842	6.43572	1.5927	0.000211348
Bcas3	7.43818	9.37882	-1.94064	0.000211504
Tnks2	13.0169	11.7825	1.2344	0.000211845
Uhrf2	11.0216	9.31032	1.7113	0.000212121
Tsen15	9.50629	8.22501	1.28129	0.000212459
Jup	10.1546	12.0286	-1.87394	0.000212879
Mrpl34	7.73022	8.85019	-1.11997	0.000213416
Snrpd2	9.99059	8.44376	1.54683	0.000213475
Paip2	11.4771	12.4374	-0.960256	0.000213502
Lin7c	11.723	11.3396	0.383404	0.000213757
Hmg20a	10.4354	9.82051	0.614911	0.000214093
Rfc4	9.40077	6.61246	2.78831	0.00021464
Alas1	10.757	12.4994	-1.74241	0.0002148
Ndufs7	10.4429	12.2694	-1.82643	0.000215028
Tipin	10.8089	7.40944	3.39947	0.000215091
Lin54	10.2574	8.51473	1.74263	0.000215892
Rsrc2	12.9606	11.8399	1.12065	0.000215993
Gfm1	12.5927	13.2565	-0.663803	0.000216516
Rala	11.7162	10.867	0.849206	0.000216675
Atp5g1	8.89405	11.8267	-2.93269	0.000216993
3632451O06Rik	12.3486	9.72195	2.62667	0.000217004
Nudt1	7.4013	6.33064	1.07066	0.000217216
Cox19	8.21996	9.50084	-1.28089	0.000217333
Sec16a	10.4408	11.4565	-1.01563	0.000217352
Ttc30b	7.57294	9.12928	-1.55634	0.000217381
Parvb	7.45675	9.29764	-1.84089	0.000217869
Mgl2	0.982979	4.66655	-3.68357	0.000217941
Arhgap29	12.6635	11.5191	1.14439	0.000218025
Timm23	8.00053	10.2563	-2.2558	0.000218032
Nrg1	7.05395	4.3565	2.69746	0.000218092
Ypel2	10.5781	9.49952	1.07861	0.000218692
Tnip3	3.68967	7.30094	-3.61128	0.000219088
Ecsit	8.88578	10.4764	-1.59063	0.000219753
Arl5b	10.3867	9.64451	0.742215	0.0002198
Rpl32	13.0416	11.3285	1.71316	0.000220224
Aqp3	3.81406	0	3.81406	0.000220943
Nbeal1	11.3148	13.0859	-1.77111	0.000220954
Ctage5	10.1968	11.914	-1.71713	0.000220977
Lage3	7.6061	6.28392	1.32218	0.000221552
Eri1	10.1624	8.42842	1.73398	0.00022174
Klk13	0.57934	3.26144	-2.6821	0.000222085
Wbscr17	4.58608	6.95581	-2.36974	0.000222218
Pcdh7	12.2523	13.3532	-1.10094	0.000222625
Dock8	6.53264	8.86265	-2.33001	0.000222849
Krt20	5.9269	2.96927	2.95763	0.000223066
Zfp292	12.2493	11.6156	0.633677	0.000223698
Ablim2	6.02076	9.33141	-3.31065	0.000223761
Lpl	11.9075	17.032	-5.12452	0.000223898
Slc35d2	7.10984	4.79103	2.3188	0.000223976
Ppfia4	9.85208	6.32266	3.52942	0.000224099
Dysf	9.80508	11.8438	-2.03873	0.00022427
Pex12	6.01458	7.83145	-1.81687	0.000224743
Ncam1	11.0665	7.10814	3.95836	0.000224845
Cdo1	7.73824	2.685	5.05324	0.00022511
Epm2a	8.21406	10.4509	-2.23681	0.000225227
Cyp4b1	0.739328	7.4233	-6.68397	0.000225528
Cct6a	13.0271	11.695	1.33208	0.000226114
Aak1	10.0165	12.2473	-2.23085	0.000226322
Ptprm	9.95769	12.6369	-2.67921	0.000226406
Hhatl	4.9122	10.1672	-5.255	0.000226422
Mir450b	5.00158	0	5.00158	0.000226725
Zmym2	11.3588	10.679	0.679828	0.000226754
Sf3b5	9.98413	8.38756	1.59657	0.000227244
Rabac1	7.36647	9.23243	-1.86596	0.000227262
Sdk1	9.08054	3.35966	5.72088	0.000227435
Ppib	11.0646	9.62443	1.44016	0.00022771
Cct4	11.7053	10.7562	0.949102	0.000228131
Odc1	11.6826	10.7201	0.962505	0.000228492
Fancg	6.8683	4.43973	2.42856	0.000228887
Brca1	11.2476	4.79662	6.45099	0.000229564
C2cd2l	6.42969	7.95028	-1.52059	0.000230131
Rps6	12.0538	11.3371	0.716628	0.000230534
Rc3h1	10.3669	11.6148	-1.24784	0.000231078
Ncs1	9.68617	7.70299	1.98318	0.000231086
Hsp90b1	14.9653	14.2756	0.689654	0.0002311
Pkn2	12.6895	11.4229	1.26667	0.000231135
Prss35	7.8009	2.68686	5.11404	0.000231189
Chmp4c	9.35287	10.8523	-1.49939	0.000231487
Ttc17	9.24501	10.6439	-1.39891	0.000232131
Zfp229	8.98119	8.39444	0.586746	0.000232299
Alkbh5	10.4013	11.8533	-1.45196	0.00023309
Mum1l1	11.0489	7.03267	4.01623	0.000233293
Slc38a7	6.54836	8.12565	-1.57729	0.000233377
Ube2l3	8.04911	9.5661	-1.51699	0.000234273
Ebf2	0.777381	5.23092	-4.45354	0.000235351
Rpl4	15.034	13.6334	1.40068	0.000235501
Ncln	8.6567	9.62701	-0.970307	0.000235659
Ncapg	11.0508	4.97956	6.0712	0.000235804
Agt	2.42363	5.8027	-3.37907	0.000235937
Kank2	10.0929	11.8887	-1.7958	0.000236707
Flot1	10.0884	11.8057	-1.71731	0.00023755
Cd99l2	10.3083	11.7988	-1.49053	0.000239456
9130011E15Rik	7.87165	9.10321	-1.23157	0.000239852
Ptpn4	10.0717	11.4509	-1.37924	0.000240062
Prosc	9.72799	10.6025	-0.874529	0.000240173
Rlf	11.4561	10.2422	1.2139	0.000240431
Gipc2	5.24512	7.62186	-2.37674	0.000240587
Cnot6	11.4553	9.2431	2.21216	0.000241365
Acly	11.3188	8.97847	2.34037	0.000241847
Med18	6.40764	5.21764	1.18999	0.000242021
Clcn5	11.5762	5.94419	5.63202	0.000242127
Parva	10.5685	9.64386	0.924632	0.000242489
Epc2	11.0945	10.2369	0.857582	0.000243758
0610009O20Rik	10.0222	11.3973	-1.37509	0.000243888
Rcsd1	10.7672	11.7594	-0.992273	0.000244076
Fuca2	9.73588	12.7412	-3.00532	0.000244268
Rad51	7.93539	4.36973	3.56567	0.000244505
Ankrd23	4.46593	9.87332	-5.40739	0.000244588
Agpat1	8.55412	10.0755	-1.52134	0.000245165
Ttc39b	6.55974	10.2964	-3.7367	0.000245294
Ndufs8	9.54304	11.2743	-1.7313	0.000245746
Nr1d1	6.4338	10.8727	-4.43889	0.000245756
Grik3	8.24382	3.58311	4.66071	0.00024589
Slc12a7	10.301	12.7225	-2.42146	0.000245951
Gramd1c	7.96525	5.0732	2.89205	0.000246318
Ppara	5.73379	10.6227	-4.88891	0.000246319
Larp4b	12.0754	13.2042	-1.1288	0.000246353
Pus7l	7.89043	6.27833	1.6121	0.000247442
Egln1	10.9951	13.2593	-2.2642	0.00024763
Sod2	11.7641	14.9543	-3.19017	0.000247654
Hsdl2	10.1815	13.8757	-3.69422	0.00024794
Hnrnpu	14.5735	12.8099	1.76361	0.000248045
Med30	8.96872	8.09105	0.877672	0.000248059
Limd1	10.2209	11.196	-0.975099	0.000248186
Haus8	10.8201	9.5732	1.24686	0.000249085
Ciapin1	8.81152	9.86529	-1.05377	0.000249372
Mmrn2	10.7123	8.78524	1.92705	0.000249883
Akr1b3	9.7659	11.2044	-1.43845	0.000250248
Tmbim4	8.58944	10.5938	-2.00434	0.000250465
Tgfb2	10.3965	8.57877	1.81777	0.000250581
Dnajc19	9.48417	10.2621	-0.777955	0.000250626
Wdr3	10.1423	9.08287	1.05938	0.000250709
Pik3ip1	7.91976	10.0595	-2.13974	0.000251551
Pitpnc1	8.23438	11.941	-3.70661	0.000251866
Iqsec3	0.153309	4.1086	-3.95529	0.000251911
Plekhh3	6.95808	8.12491	-1.16684	0.000252615
Olfr1198	0	3.13787	-3.13787	0.000252759
Olfr1197	0	3.13787	-3.13787	0.000252759
Icam2	9.18187	7.06176	2.12011	0.000253207
Gm15455	2.72482	0	2.72482	0.000253662
Fbxl19	8.65702	6.28468	2.37234	0.000253943
Stbd1	10.7984	6.25805	4.54031	0.000254039
Phax	10.5864	9.39447	1.19194	0.000254585
Clip1	12.3085	14.6954	-2.38693	0.000254774
Hdac1	9.52069	7.57014	1.95055	0.000255231
2310002L09Rik	1.48571	10.5862	-9.10047	0.000255382
Atad1	10.5515	11.769	-1.21753	0.000255617
Amy1	4.02027	7.88664	-3.86637	0.000255729
Me2	9.39634	7.63107	1.76527	0.000255998
Uchl1	8.70396	6.11065	2.59331	0.00025621
Basp1	8.92661	4.68052	4.24609	0.000256224
Zfp507	9.8281	8.68967	1.13843	0.000256354
Serpinb9	7.62323	8.92275	-1.29952	0.000256623
Scn5a	10.3321	13.4286	-3.09651	0.000256741
Arc	5.02397	8.77948	-3.75551	0.00025711
Cbr4	9.06359	10.4552	-1.39161	0.000257326
Fzd4	8.60826	10.0946	-1.48635	0.000258116
Cd28	3.19675	7.97182	-4.77507	0.000258168
Gdf6	6.75297	0	6.75297	0.000258307
Smap1	9.00915	7.61756	1.39159	0.000258729
Ercc8	8.03574	6.72079	1.31494	0.00025874
Olfr213	0.145522	3.26144	-3.11592	0.000259104
Phf10	10.9549	10.2821	0.672782	0.000259575
Mlycd	7.45089	10.2766	-2.82574	0.000259806
Arl15	8.56679	7.89943	0.667361	0.000259907
Usp51	5.44554	0	5.44554	0.000259932
Casc4	10.5095	9.20402	1.3055	0.000260057
Eml6	7.08719	8.52387	-1.43667	0.000260442
9930111J21Rik2	0.85753	7.05309	-6.19556	0.000260501
Calm1	13.2129	12.3739	0.839038	0.000260903
Slc39a8	9.10528	5.55376	3.55152	0.000260969
Snord72	3.55299	0	3.55299	0.000261278
Ect2	11.3967	4.68052	6.71616	0.000262027
Cnga3	0.313733	8.2111	-7.89737	0.000262142
Trim41	9.40137	8.64195	0.759422	0.000262555
Actb	13.8917	12.4557	1.43606	0.000262777
Msi2	12.9159	13.7498	-0.833882	0.00026344
Acsf3	6.85738	9.25699	-2.39961	0.000264403
Arhgef6	10.0486	11.7291	-1.68054	0.000264424
Kif16b	10.6346	12.2412	-1.60657	0.000264726
Pxmp2	5.5012	9.27952	-3.77832	0.000264923
Rspo3	7.44592	2.25638	5.18954	0.000264985
Tmem82	2.36586	8.65193	-6.28607	0.000265344
Spry2	9.4227	7.85349	1.5692	0.000265669
Rmnd5a	10.8848	12.0742	-1.18941	0.000265971
Fscn1	8.96508	6.57482	2.39026	0.000266236
Zfp9	9.17038	8.33966	0.830719	0.00026648
Acap2	10.7817	9.42141	1.36032	0.00026717
Acox3	7.76664	9.38263	-1.61599	0.000267478
Coro6	7.99622	12.6885	-4.69226	0.000267643
Txnrd1	11.5057	10.8804	0.625302	0.000268119
Ddx17	12.5375	11.7498	0.787677	0.000268647
Snx18	10.4335	9.15857	1.27494	0.000269152
Jmy	10.6977	12.2924	-1.59471	0.000269415
Rfc3	9.02429	6.11411	2.91017	0.000269453
Zmpste24	9.75386	10.7362	-0.982381	0.000270082
Dcbld1	6.67884	5.66041	1.01843	0.000270105
Ptchd3	0.85753	4.73708	-3.87955	0.000270514
Rock2	12.8008	13.8922	-1.09138	0.000271236
Olfr1434	0.153309	2.96927	-2.81596	0.000271456
Gm14496	0.153309	2.96927	-2.81596	0.000271456
Hist1h1a	11.2178	3.81431	7.40348	0.000271488
Gm13375	5.08418	7.60584	-2.52166	0.000271933
Ethe1	7.05817	8.58115	-1.52299	0.000272004
Rnf220	9.57596	8.78037	0.79559	0.000272023
Vamp2	7.25688	9.39584	-2.13896	0.000272086
Olfr510	0.313733	3.53712	-3.22338	0.000272116
Msra	8.44728	9.81328	-1.366	0.00027227
Dbt	10.009	11.295	-1.28596	0.000272305
C1qc	0.28051	4.89564	-4.61513	0.000272426
Cutc	6.26646	7.88724	-1.62078	0.00027257
Atp6v1a	10.413	9.51008	0.902892	0.000272854
Tfdp1	9.51719	8.32735	1.18984	0.000273382
Klhl23	11.3905	10.5333	0.857253	0.000274349
Cd9	8.03398	5.93076	2.10322	0.000275294
Lrrc52	0.619893	7.14951	-6.52962	0.000275367
Immp2l	5.14596	7.35297	-2.20701	0.00027563
Apol10b	0.41751	4.59355	-4.17604	0.000276049
Phf6	9.90342	8.52174	1.38169	0.00027608
Zc3h7a	11.0536	10.0048	1.04887	0.000276174
Irf2	7.59758	9.21943	-1.62185	0.000276502
Bex2	8.53677	0	8.53677	0.000276576
Msh6	11.7925	9.19551	2.59703	0.000277367
Pdk3	12.3993	5.69233	6.70693	0.000277549
Fam92a	10.3372	8.19517	2.14206	0.000277687
Cuedc1	7.95592	10.0743	-2.11842	0.000278103
Erc1	10.4379	12.339	-1.9011	0.000278103
Olfr395	0.41751	4.1857	-3.76819	0.000278336
Vldlr	11.4924	14.8279	-3.33548	0.000278789
Myo5c	7.5381	9.09892	-1.56081	0.00027987
Rhou	8.39369	6.05418	2.33951	0.000280153
Lix1	5.90244	6.77423	-0.871789	0.000280181
Wrb	9.86888	8.85613	1.01275	0.000280216
Bola2	8.46254	7.02462	1.43792	0.000280407
Ptbp2	11.7695	10.1321	1.63737	0.000280522
Nfu1	9.1125	9.85897	-0.746463	0.000280859
Nudcd3	10.1264	11.3047	-1.17829	0.000280951
Plekhm2	9.11815	11.8478	-2.72967	0.000280967
Ctu2	7.41045	6.10784	1.30262	0.000281406
Ppic	11.3755	8.19449	3.18106	0.000281678
Hist1h4h	8.44672	5.80686	2.63985	0.000282484
Vtn	0.433818	6.25198	-5.81816	0.000282757
Cdc42se1	9.37182	7.77479	1.59703	0.000282985
Ddx18	7.75958	8.61318	-0.8536	0.000283216
Cdc123	10.5654	9.77289	0.792524	0.000283566
Grin2b	2.18993	5.71975	-3.52981	0.000283755
4930509K18Rik	0.160424	2.96927	-2.80884	0.000284384
Olfr1333	0.160424	2.96927	-2.80884	0.000284384
Ppp2r3c	9.26147	8.4376	0.823866	0.000284753
Aldh18a1	9.76981	6.73481	3.035	0.000284823
Rian	11.9616	6.08786	5.87373	0.000284926
Ovca2	7.34222	6.34169	1.00053	0.000285333
Lrrc40	10.1314	8.05433	2.07709	0.000286604
Phospho2	8.46256	9.90928	-1.44672	0.000286698
Zw10	9.1369	8.37918	0.757713	0.000286947
Zfp146	10.519	9.49782	1.02115	0.000287038
Gm14295	6.58941	8.10854	-1.51912	0.000287543
Arf3	9.18703	7.92223	1.2648	0.000287614
Zranb2	12.4619	11.7422	0.719668	0.000287629
Lsm5	9.13893	5.99286	3.14606	0.000288219
Gse1	7.41599	8.54838	-1.13239	0.000288338
Aco2	13.8539	15.8233	-1.96937	0.00028858
Mrps22	11.0928	9.90562	1.18719	0.000288916
Gtf2e2	10.4398	8.62749	1.81229	0.000289053
Sugt1	11.401	10.2685	1.13253	0.000289435
Slco2a1	6.44077	4.83513	1.60564	0.00028961
Wdr82	11.8379	10.3522	1.4857	0.000289648
Klc4	8.84941	9.97773	-1.12832	0.000290468
Tspan6	10.2878	5.18532	5.10244	0.000290658
Mbd1	8.74618	9.68788	-0.9417	0.000291078
Taf1d	12.3961	10.0103	2.38575	0.000291184
Lnx1	4.71147	8.14708	-3.43561	0.000291368
Crk	11.8984	11.4566	0.441797	0.000291457
[truncated: 17,746 more rows]
