# Supplementary material for: A reference map of murine cardiac transcription factor chromatin occupancy identifies dynamic and conserved enhancers
Source: Nat Commun. 2019 Oct 28;10:4907. doi: 10.1038/s41467-019-12812-3 (PMC6817842; doi:10.1038/s41467-019-12812-3)
Supplement: Supplementary file 8 — Supplementary Data 5 [file 41467_2019_12812_MOESM8_ESM.xlsx]

## Sheet: F_Tead1ho
Chr	Start_0base	End	PeakID	TFCode	GeneSymbol	logFC (Pvalue < 0.05)
chr11	77234156	77234457	Fetal_Merged-chr11-77234307-1	G......	Coro6	-0.990686
chr11	68213093	68213451	Fetal_Merged-chr11-68213272-2	G....T.	Ntn1	-0.535217
chr11	65080367	65080967	Fetal_Merged-chr11-65080667-2	...N.T.	Myocd	-1.22339
chr10	116478428	116479674	Fetal_Merged-chr10-116479154-7	GACNSTE	Lrrc10	-0.903842
chr10	92906837	92907158	Fetal_Merged-chr10-92906998-2	...N.T.	Lta4h	0.382237
chr9	119920594	119921027	Fetal_Merged-chr9-119920829-3	GA.N...	Xirp1	-1.23138
chr9	43895401	43895802	Fetal_Merged-chr9-43895602-2	G..N...	Usp2	-0.773648
chr9	30663961	30664292	Fetal_Merged-chr9-30664131-3	..C..TE	Adamts15	0.594719
chr8	109042365	109042666	Fetal_Merged-chr8-109042516-1	...N...	Cdh3	-0.375405
chr8	35088774	35089573	Fetal_Merged-chr8-35089121-7	GACNSTE	Rbpms	-0.494742
chr8	35037366	35037667	Fetal_Merged-chr8-35037517-1	...N...	Rbpms	-0.494742
chr8	28345439	28345740	Fetal_Merged-chr8-28345590-1	G......	Adrb3	-1.16516
chr7	126073203	126073933	Fetal_Merged-chr7-126073603-4	G.C..TE	Gprc5b	0.63393
chr7	124594460	124595053	Fetal_Merged-chr7-124594757-2	...N..E	Xylt1	0.431408
chr7	77538209	77538783	Fetal_Merged-chr7-77538533-3	.AC...E	Nr2f2	-0.868714
chr6	58812534	58813102	Fetal_Merged-chr6-58812795-6	GACNST.	Herc3	-0.699235
chr6	6161905	6162255	Fetal_Merged-chr6-6162088-3	..CN.T.	Slc25a13	-0.846039
chr5	144378380	144378681	Fetal_Merged-chr5-144378531-1	.....T.	Cyth3	0.355633
chr5	125883867	125884827	Fetal_Merged-chr5-125884316-5	G.CN.TE	Ubc	-0.420777
chr5	122979377	122979824	Fetal_Merged-chr5-122979601-2	G.C....	Atp2a2	-0.486715
chr5	122548166	122548666	Fetal_Merged-chr5-122548408-3	.AC...E	Myl2	-2.08567
chr5	77559276	77560003	Fetal_Merged-chr5-77559715-6	GA.NSTE	Hopx	-1.2568
chr5	77555355	77555753	Fetal_Merged-chr5-77555554-3	..CN..E	Hopx	-1.2568
chr5	74555651	74556274	Fetal_Merged-chr5-74556007-3	G...S.E	Rasl11b	0.9202
chr10	13077514	13077815	Fetal_Merged-chr10-13077665-1	...N...	Phactr2	-0.317136
chr4	148251105	148251638	Fetal_Merged-chr4-148251372-2	....ST.	Casz1	-0.798832
chr3	145943184	145943485	Fetal_Merged-chr3-145943335-1	G......	Lpar3	-0.959003
chr3	145938330	145939354	Fetal_Merged-chr3-145938928-7	GACNSTE	Lpar3	-0.959003
chr3	145392965	145393266	Fetal_Merged-chr3-145393116-1	.....T.	Ddah1	0.325067
chr3	104858681	104858982	Fetal_Merged-chr3-104858832-1	.....T.	Cttnbp2nl	0.370693
chr3	104858024	104858462	Fetal_Merged-chr3-104858232-5	G.C.STE	Cttnbp2nl	0.370693
chr3	97673078	97674063	Fetal_Merged-chr3-97673671-6	GACNST.	Pde4dip	-0.402079
chr3	79771016	79771711	Fetal_Merged-chr3-79771348-3	G.C...E	Fam198b	0.342787
chr3	30004839	30005140	Fetal_Merged-chr3-30004990-1	G......	Mecom	0.481983
chr3	20050483	20050973	Fetal_Merged-chr3-20050707-3	..C..TE	Gyg	-0.715616
chr2	152465264	152465565	Fetal_Merged-chr2-152465415-1	G......	Rem1	0.798213
chr2	93985300	93985630	Fetal_Merged-chr2-93985465-2	G..N...	Hsd17b12	-0.455082
chr1	174433752	174434053	Fetal_Merged-chr1-174433903-1	......E	Tagln2	1.00577
chr19	58918092	58918494	Fetal_Merged-chr19-58918292-4	G.CN..E	Hspa12a	-0.805087
chr1	167616299	167616600	Fetal_Merged-chr1-167616450-1	...N...	Rcsd1	0.358572
chr19	53867387	53867971	Fetal_Merged-chr19-53867704-5	GACN..E	Pdcd4	-0.408031
chr19	53797763	53798064	Fetal_Merged-chr19-53797914-1	.....T.	Rbm20	-0.593369
chr1	166404303	166405302	Fetal_Merged-chr1-166404858-6	G.CN..E	Atp1b1	-0.46914
chr18	84239599	84239979	Fetal_Merged-chr18-84239781-3	..CN.T.	Tshz1	-0.509118
chr18	74970052	74970732	Fetal_Merged-chr18-74970457-6	GACN.TE	Acaa2	-0.4325
chr1	154953514	154953998	Fetal_Merged-chr1-154953756-2	G.....E	Lamc2	-0.596754
chr17	43992140	43992727	Fetal_Merged-chr17-43992356-6	GAC.STE	Rcan2	-0.47657
chr1	137635834	137636357	Fetal_Merged-chr1-137636142-4	..CN.TE	Csrp1	0.710315
chr16	92426926	92427227	Fetal_Merged-chr16-92427077-1	......E	Rcan1	-0.466264
chr16	85800719	85801283	Fetal_Merged-chr16-85800990-4	GAC.S..	Adamts1	0.452737
chr16	52450115	52450827	Fetal_Merged-chr16-52450442-5	..CNSTE	Alcam	-0.611952
chr1	136755171	136755610	Fetal_Merged-chr1-136755414-4	GA.N.T.	Ppp1r12b	-0.72813
chr1	136754690	136754991	Fetal_Merged-chr1-136754841-1	..C....	Ppp1r12b	-0.72813
chr1	135850373	135850932	Fetal_Merged-chr1-135850653-2	G..N...	Prelp	0.850585
chr1	34003463	34004283	Fetal_Merged-chr1-34003918-4	GAC..T.	Dst	0.458981
chr15	95632574	95632997	Fetal_Merged-chr15-95632786-2	.AC....	Ano6	0.32087
chr15	84096730	84097088	Fetal_Merged-chr15-84096909-2	..C..T.	Parvb	-0.606664
chr15	66714751	66715535	Fetal_Merged-chr15-66715130-6	GAC.STE	Wisp1	-0.571889
chr15	12496448	12496810	Fetal_Merged-chr15-12496621-3	G.CN...	Pdzd2	-0.605329
chr15	8751583	8752432	Fetal_Merged-chr15-8751906-7	GACNSTE	Slc1a3	0.472953
chr14	102285675	102286086	Fetal_Merged-chr14-102285881-2	G.C....	Lmo7	-0.76814
chr13	46618116	46618909	Fetal_Merged-chr13-46618513-6	G.CNSTE	Cap2	-0.705037
chr13	46610649	46611206	Fetal_Merged-chr13-46610908-3	..CN.T.	Cap2	-0.705037
chr13	24657523	24658207	Fetal_Merged-chr13-24657924-5	G.CN.TE	Fam65b	0.683576
chr12	83456083	83456384	Fetal_Merged-chr12-83456234-1	G......	Sipa1l1	0.526956
chr12	35183792	35184333	Fetal_Merged-chr12-35184064-5	GACNS..	Hdac9	-0.617175
chr11	96690605	96691059	Fetal_Merged-chr11-96690832-2	G...S..	Nfe2l1	0.303666
chr2	118375351	118375744	Fetal_Merged-chr2-118375547-3	.AC...E	Bmf	0.507264
chr15	88721340	88721800	Fetal_Merged-chr15-88721570-2	....S.E	Pim3	0.766057
chr5	122398442	122399097	Fetal_Merged-chr5-122398741-6	GACN.TE	Cux2	-0.439538
chr19	23564258	23564639	Fetal_Merged-chr19-23564435-5	G.CNST.	Mamdc2	-1.3267
chr11	45740136	45740492	Fetal_Merged-chr11-45740314-3	..CN.T.	Lsm11	0.462483
chr2	49955428	49955729	Fetal_Merged-chr2-49955579-1	G......	Lypd6	-0.619536
chr15	76291659	76292133	Fetal_Merged-chr15-76291894-3	..C..TE	Scx	0.774219
chr3	79787881	79788182	Fetal_Merged-chr3-79788032-1	G......	Fam198b	0.342787
chr2	90957132	90957692	Fetal_Merged-chr2-90957368-4	GA.N..E	Mybpc3	-1.03556
chr1	82593428	82593729	Fetal_Merged-chr1-82593579-1	....S..	Col4a3	-1.09255
chr19	56430908	56431403	Fetal_Merged-chr19-56431161-3	G....TE	Nrap	-1.03055
chr13	24712366	24712781	Fetal_Merged-chr13-24712570-5	GACN..E	Fam65b	0.683576
chr14	35372779	35373080	Fetal_Merged-chr14-35372930-1	......E	Ldb3	-1.11064
chr9	62521170	62521476	Fetal_Merged-chr9-62521323-2	..C...E	Itga11	-1.07723
chr9	107302096	107302397	Fetal_Merged-chr9-107302247-1	.....T.	Cacna2d2	1.2501
chr2	11716322	11716623	Fetal_Merged-chr2-11716473-1	......E	Ankrd16	0.489033
chr14	64479645	64479954	Fetal_Merged-chr14-64479800-2	..C...E	Pinx1	-0.505859
chr3	157609539	157610303	Fetal_Merged-chr3-157609980-6	GACNST.	Ankrd13c	-0.391126
chr14	63935875	63936176	Fetal_Merged-chr14-63936026-1	..C....	Gata4	0.723521
chr13	74163688	74163989	Fetal_Merged-chr13-74163839-1	...N...	Tppp	0.894956
chr2	157967784	157968158	Fetal_Merged-chr2-157967971-2	G..N...	Tgm2	-0.447302
chr13	38406812	38407113	Fetal_Merged-chr13-38406963-1	......E	Bmp6	0.798761
chr8	70818912	70819269	Fetal_Merged-chr8-70819092-3	G.C...E	Sh2d4a	-0.838315
chr7	134431405	134431706	Fetal_Merged-chr7-134431556-1	G......	Itgal	0.991246
chr12	86094714	86095015	Fetal_Merged-chr12-86094865-1	....S..	Npc2	0.413853
chr8	49055682	49056358	Fetal_Merged-chr8-49056046-3	..CN..E	Wwc2	0.456524
chr3	151924860	151925319	Fetal_Merged-chr3-151925070-3	G.CN...	Nexn	-1.24466
chr4	43977973	43978274	Fetal_Merged-chr4-43978124-1	......E	Glipr2	0.560641
chr9	86743343	86743660	Fetal_Merged-chr9-86743502-2	..CN...	Snap91	-1.58933
chr17	47986933	47987397	Fetal_Merged-chr17-47987157-5	GACNS..	Mdfi	0.581722
chr5	143697969	143698302	Fetal_Merged-chr5-143698136-2	..C...E	Fscn1	0.519666
chr5	122951899	122952333	Fetal_Merged-chr5-122952116-2	G.....E	Atp2a2	-0.486715
chr12	70908664	70909035	Fetal_Merged-chr12-70908850-2	.A....E	Cdkl1	-1.07403
chr7	38538407	38538708	Fetal_Merged-chr7-38538558-1	......E	Zfp536	-1.0325
chr2	90964516	90964817	Fetal_Merged-chr2-90964667-1	...N...	Mybpc3	-1.03556
chr15	12608239	12608653	Fetal_Merged-chr15-12608463-3	G.C...E	Pdzd2	-0.605329
chr17	25073831	25074206	Fetal_Merged-chr17-25074009-4	G..NS.E	Mapk8ip3	0.340258
chr9	75097101	75097402	Fetal_Merged-chr9-75097252-1	G......	Myo5c	-2.00496
chr4	57583446	57583826	Fetal_Merged-chr4-57583636-2	..CN...	Palm2	-0.674395
chr10	30566088	30566389	Fetal_Merged-chr10-30566239-1	G......	Hey2	-0.411153
chr4	104743682	104743983	Fetal_Merged-chr4-104743833-1	G......	Prkaa2	-0.829236
chr15	88845634	88846048	Fetal_Merged-chr15-88845846-3	..CN.T.	Mov10l1	-1.20852
chr2	132588436	132588737	Fetal_Merged-chr2-132588587-1	...N...	Chgb	-1.80935
chr11	11840305	11840606	Fetal_Merged-chr11-11840456-1	......E	Ddc	-1.19648
chr18	65554983	65555482	Fetal_Merged-chr18-65555236-7	GACNSTE	Alpk2	-0.923147
chr2	113268428	113268852	Fetal_Merged-chr2-113268645-3	...N.TE	Fmn1	0.616636
chr7	38605727	38606028	Fetal_Merged-chr7-38605878-1	G......	Zfp536	-1.0325
chr3	19565339	19565776	Fetal_Merged-chr3-19565571-6	.ACNSTE	Trim55	-1.20641
chr1	181949347	181949648	Fetal_Merged-chr1-181949498-1	....S..	Cdc42bpa	-0.382496
chr13	63744735	63745036	Fetal_Merged-chr13-63744886-1	......E	Ptch1	-0.383415
chr14	106220554	106220855	Fetal_Merged-chr14-106220705-1	G......	Spry2	0.48848
chr10	76579815	76580116	Fetal_Merged-chr10-76579966-1	...N...	Col18a1	1.00403
chr1	39510955	39511256	Fetal_Merged-chr1-39511106-1	G......	Tbc1d8	-0.705378
chr7	38870941	38871308	Fetal_Merged-chr7-38871128-4	..CN.TE	Ccne1	-0.55103
chr16	7153893	7154194	Fetal_Merged-chr16-7154044-1	G......	Rbfox1	0.636624
chr5	110877463	110877764	Fetal_Merged-chr5-110877614-1	....S..	Fbrsl1	-0.358086
chr7	31839741	31840105	Fetal_Merged-chr7-31839923-2	.....TE	Fxyd1	-0.831704
chr11	81834645	81834961	Fetal_Merged-chr11-81834803-2	G.....E	Ccl2	0.903596
chr10	30562285	30563309	Fetal_Merged-chr10-30562802-7	GACNSTE	Hey2	-0.411153
chr1	136820234	136820567	Fetal_Merged-chr1-136820401-2	G.....E	Ppp1r12b	-0.72813
chr12	73328879	73329180	Fetal_Merged-chr12-73329030-1	.....T.	Rtn1	0.800369
chr14	21481786	21482173	Fetal_Merged-chr14-21481984-5	GAC..TE	Synpo2l	-1.32861
chr11	117836902	117837203	Fetal_Merged-chr11-117837053-1	......E	Socs3	-1.41222
chr1	107889768	107890069	Fetal_Merged-chr1-107889919-1	....S..	Zcchc2	-0.429101
chr11	64902443	64902816	Fetal_Merged-chr11-64902630-2	G.....E	Arhgap44	-0.508447
chr8	35811691	35811992	Fetal_Merged-chr8-35811842-1	G......	Dusp4	1.37381
chr18	52662563	52662864	Fetal_Merged-chr18-52662714-1	......E	Lox	-0.415647
chr5	136376589	136376890	Fetal_Merged-chr5-136376740-1	.....T.	Hspb1	-0.500178
chr6	73215621	73216119	Fetal_Merged-chr6-73215895-5	.ACNS.E	Suclg1	-0.501386
chr5	33576969	33577270	Fetal_Merged-chr5-33577120-1	.....T.	Spon2	1.58968
chr5	116872593	116872894	Fetal_Merged-chr5-116872744-1	G......	Hspb8	-0.572124
chr14	31308830	31309131	Fetal_Merged-chr14-31308981-1	....S..	Cacna1d	0.547771
chr9	21900417	21900803	Fetal_Merged-chr9-21900617-3	.A..S.E	Cnn1	-0.590095
chr12	34653410	34653711	Fetal_Merged-chr12-34653561-1	......E	Twist1	0.910367
chr3	133853056	133853372	Fetal_Merged-chr3-133853214-2	G..N...	Cxxc4	-1.0409
chr10	18750862	18751163	Fetal_Merged-chr10-18751013-1	....S..	Tnfaip3	0.750907
chr18	55113854	55114259	Fetal_Merged-chr18-55114057-2	.....TE	Zfp608	0.369715
chr9	42705377	42705678	Fetal_Merged-chr9-42705528-1	......E	Grik4	-1.18305
chr1	34202216	34202517	Fetal_Merged-chr1-34202367-1	......E	Dst	0.458981
chr7	56559462	56559763	Fetal_Merged-chr7-56559613-1	...N...	Nav2	-0.463953
chr9	103154815	103155116	Fetal_Merged-chr9-103154966-1	......E	Trf	0.885391
chr4	142869743	142870044	Fetal_Merged-chr4-142869894-1	......E	Pdpn	-0.492238
chr8	94346798	94347099	Fetal_Merged-chr8-94346949-1	......E	Irx3	-1.34801
chr3	97605740	97606880	Fetal_Merged-chr3-97606331-6	GACNS.E	Pde4dip	-0.402079
chr13	12197632	12197933	Fetal_Merged-chr13-12197783-1	...N...	Ryr2	-0.837758
chr1	51878947	51879248	Fetal_Merged-chr1-51879098-1	......E	Myo1b	0.453513
chr3	51228873	51229174	Fetal_Merged-chr3-51229024-1	G......	Naa15	-0.30931
chr10	93995922	93996223	Fetal_Merged-chr10-93996073-1	.....T.	Tmcc3	0.76805
chr19	24593733	24594034	Fetal_Merged-chr19-24593884-1	.A.....	Pip5k1b	-0.682065
chr1	39500663	39500976	Fetal_Merged-chr1-39500818-3	.A...TE	Tbc1d8	-0.705378
chr5	31210818	31211119	Fetal_Merged-chr5-31210969-1	....S..	Ost4	0.332384
chr11	12364553	12364854	Fetal_Merged-chr11-12364704-1	.....T.	Cobl	-0.382453
chr6	116584583	116584884	Fetal_Merged-chr6-116584734-1	..C....	Zfp422	-0.331497
chr6	146459441	146459996	Fetal_Merged-chr6-146459719-2	G....T.	Itpr2	0.582833
chr8	63122479	63122780	Fetal_Merged-chr8-63122630-1	...N...	Mfap3l	-1.0135
chr3	79295667	79295968	Fetal_Merged-chr3-79295818-1	.A.....	Fnip2	0.474973
chr15	99200676	99201150	Fetal_Merged-chr15-99200913-2	GA.....	Fmnl3	0.384913
chr17	81344846	81345147	Fetal_Merged-chr17-81344997-1	......E	Tmem178	1.17043
chr11	68165852	68166153	Fetal_Merged-chr11-68166003-1	G......	Ntn1	-0.535217
chr17	85262235	85262555	Fetal_Merged-chr17-85262395-2	.AC....	Lrpprc	-0.37485
chr17	44013977	44014278	Fetal_Merged-chr17-44014128-1	......E	Rcan2	-0.47657
chr2	65117056	65117357	Fetal_Merged-chr2-65117207-1	G......	Cobll1	-0.678665
chr3	122757167	122757489	Fetal_Merged-chr3-122757328-2	..C...E	Myoz2	-1.79176
chr6	32542587	32542888	Fetal_Merged-chr6-32542738-1	..C....	Plxna4	0.310282
chr10	85765045	85765346	Fetal_Merged-chr10-85765196-1	...N...	Timp3	0.634568
chr4	142885429	142885730	Fetal_Merged-chr4-142885580-1	......E	Pdpn	-0.492238
chr19	24645024	24645325	Fetal_Merged-chr19-24645175-1	......E	Pip5k1b	-0.682065
chr2	63936570	63936871	Fetal_Merged-chr2-63936721-1	G......	Fign	-0.809456
chr11	12285331	12285632	Fetal_Merged-chr11-12285482-1	.....T.	Cobl	-0.382453
chr1	87762410	87762711	Fetal_Merged-chr1-87762561-1	.....T.	Itm2c	0.400047
chr15	8660253	8660554	Fetal_Merged-chr15-8660404-1	G......	Slc1a3	0.472953
chr2	32770519	32770902	Fetal_Merged-chr2-32770725-4	.AC..TE	Fam129b	0.423538
chr2	112865138	112865658	Fetal_Merged-chr2-112865367-3	G.C..T.	Ryr3	-0.565932
chr10	13043691	13044280	Fetal_Merged-chr10-13043986-2	G....T.	Phactr2	-0.317136
chr1	191912368	191912675	Fetal_Merged-chr1-191912522-2	..C...E	Prox1	-1.30175
chr3	104856434	104856735	Fetal_Merged-chr3-104856585-1	......E	Cttnbp2nl	0.370693
chr3	107823281	107823661	Fetal_Merged-chr3-107823471-2	..C..T.	Gstm1	-0.463905
chr18	63099567	63099868	Fetal_Merged-chr18-63099718-1	G......	Apcdd1	0.428406
chrX	49509534	49509846	Fetal_Merged-chrX-49509690-2	.....TE	Gpc4	-0.655159
chr9	107358555	107358902	Fetal_Merged-chr9-107358722-3	..CN..E	Cacna2d2	1.2501
chr9	30728398	30728699	Fetal_Merged-chr9-30728549-1	.....T.	Adamts15	0.594719
chr7	38466284	38466720	Fetal_Merged-chr7-38466480-3	G.CN...	Zfp536	-1.0325
chr11	90110302	90111042	Fetal_Merged-chr11-90110669-6	GACNST.	Mmd	-0.711253
chr2	63902020	63902388	Fetal_Merged-chr2-63902208-4	G.C..TE	Fign	-0.809456
chr7	86294393	86294746	Fetal_Merged-chr7-86294570-2	G....T.	Mfge8	-0.364318
chr12	83332081	83332382	Fetal_Merged-chr12-83332232-1	.....T.	Sipa1l1	0.526956
chr13	24722253	24722554	Fetal_Merged-chr13-24722404-1	G......	Fam65b	0.683576
chr11	54897080	54897381	Fetal_Merged-chr11-54897231-1	......E	Ccdc69	-1.05814
chr2	169942163	169942464	Fetal_Merged-chr2-169942314-1	G......	Zfp217	0.506357
chr11	62933279	62933717	Fetal_Merged-chr11-62933489-4	G..N.TE	Pmp22	-0.569785
chr3	83647298	83647599	Fetal_Merged-chr3-83647449-1	G......	Tlr2	1.28494
chr18	10251039	10251340	Fetal_Merged-chr18-10251190-1	..C....	Rock1	-0.406148
chr7	117928518	117928819	Fetal_Merged-chr7-117928669-1	.....T.	Ampd3	-0.853806
chrX	103381054	103381369	Fetal_Merged-chrX-103381212-2	...N..E	Pgk1	0.419792
chr2	91864586	91864887	Fetal_Merged-chr2-91864737-1	G......	Creb3l1	-0.596402
chr2	155214961	155215262	Fetal_Merged-chr2-155215112-1	..C....	Trp53inp2	-0.452323
chr16	16217530	16217831	Fetal_Merged-chr16-16217681-1	...N...	Pkp2	-1.00491
chr9	65490351	65490652	Fetal_Merged-chr9-65490502-1	..C....	Rbpms2	-0.618192
chr16	6976759	6977214	Fetal_Merged-chr16-6976982-3	..C.S.E	Rbfox1	0.636624
chr1	154633925	154634226	Fetal_Merged-chr1-154634076-1	....S..	Ncf2	0.868782
chr1	57909481	57909860	Fetal_Merged-chr1-57909671-2	G.C....	Spats2l	-0.523889
chr11	53915811	53916112	Fetal_Merged-chr11-53915962-1	.....T.	P4ha2	0.793821
chr9	98318335	98318636	Fetal_Merged-chr9-98318486-1	G......	Rbp1	0.656949
chr16	4655541	4656005	Fetal_Merged-chr16-4655773-2	...N.T.	Vasn	0.534235
chr1	191999248	191999549	Fetal_Merged-chr1-191999399-1	.....T.	Prox1	-1.30175
chr7	56180567	56180967	Fetal_Merged-chr7-56180771-5	G.C.STE	Nav2	-0.463953
chr3	122783915	122784216	Fetal_Merged-chr3-122784066-1	......E	Myoz2	-1.79176
chr16	57823545	57823846	Fetal_Merged-chr16-57823696-1	......E	Col8a1	-0.9055
chr6	6158284	6158701	Fetal_Merged-chr6-6158510-4	G.C..TE	Slc25a13	-0.846039
chr3	95321418	95321793	Fetal_Merged-chr3-95321604-3	G.C...E	Ctss	1.16009
chr1	51909103	51909404	Fetal_Merged-chr1-51909254-1	.....T.	Myo1b	0.453513
chr11	117821937	117822238	Fetal_Merged-chr11-117822088-1	......E	Socs3	-1.41222
chr3	105189381	105189682	Fetal_Merged-chr3-105189532-1	......E	Kcnd3	-0.688337
chr18	65534864	65535198	Fetal_Merged-chr18-65535031-2	.A..S..	Alpk2	-0.923147
chr1	154956129	154956430	Fetal_Merged-chr1-154956280-1	......E	Lamc2	-0.596754
chr13	101662174	101662475	Fetal_Merged-chr13-101662325-1	G......	Slc30a5	-0.411908
chr6	30932552	30932853	Fetal_Merged-chr6-30932703-1	..C....	Klf14	-1.14593
chr8	87185358	87185660	Fetal_Merged-chr8-87185509-2	.A...T.	Ier2	-0.962621
chr5	45098513	45098814	Fetal_Merged-chr5-45098664-1	G......	Ldb2	-0.895673
chr11	53929449	53929816	Fetal_Merged-chr11-53929643-3	..C..TE	P4ha2	0.793821
chr19	3663498	3663799	Fetal_Merged-chr19-3663649-1	......E	Lrp5	0.539251
chr4	94499329	94499630	Fetal_Merged-chr4-94499480-1	......E	Tek	0.805434
chr3	53514398	53514812	Fetal_Merged-chr3-53514613-3	GA....E	Frem2	-0.639604
chr10	88973175	88973476	Fetal_Merged-chr10-88973326-1	....S..	Nr1h4	2.23251
chr4	99701278	99701648	Fetal_Merged-chr4-99701453-3	G.C...E	Ror1	-0.644152
chr1	189432700	189433328	Fetal_Merged-chr1-189432999-3	GAC....	Esrrg	-0.657838
chr10	87973601	87973911	Fetal_Merged-chr10-87973757-3	.A.N.T.	Chpt1	-0.572777
chr2	49885562	49885985	Fetal_Merged-chr2-49885774-2	G....T.	Lypd6	-0.619536
chr11	104530575	104530876	Fetal_Merged-chr11-104530726-1	......E	Itgb3	0.551593
chr1	36121764	36122372	Fetal_Merged-chr1-36122008-4	G.CN..E	Hs6st1	0.356819
chr6	83065332	83065824	Fetal_Merged-chr6-83065578-2	....ST.	Mogs	0.486157
chr2	94018870	94019313	Fetal_Merged-chr2-94019102-3	G.C.S..	Hsd17b12	-0.455082
chr9	96885121	96885483	Fetal_Merged-chr9-96885307-4	G..N.TE	Spsb4	-0.64636
chr19	24298494	24299005	Fetal_Merged-chr19-24298750-2	.....TE	Tjp2	0.481829
chr6	116402063	116402376	Fetal_Merged-chr6-116402220-2	G....T.	Alox5	0.960014
chr6	71611384	71611806	Fetal_Merged-chr6-71611595-2	G.....E	Kdm3a	0.396778
chr8	13229314	13229683	Fetal_Merged-chr8-13229499-2	.....TE	Adprhl1	-1.64039
chr5	73628046	73628504	Fetal_Merged-chr5-73628274-4	G..NST.	Fryl	0.389284
chr10	85713360	85713661	Fetal_Merged-chr10-85713511-1	......E	Timp3	0.634568
chr1	158389879	158390180	Fetal_Merged-chr1-158390030-1	G......	Soat1	0.705932
chr15	79571991	79572437	Fetal_Merged-chr15-79572214-2	G.C....	Sun2	0.533499
chr7	56462570	56462956	Fetal_Merged-chr7-56462763-2	....ST.	Nav2	-0.463953
chr1	34021446	34021766	Fetal_Merged-chr1-34021606-2	G..N...	Dst	0.458981
chr15	54612341	54612642	Fetal_Merged-chr15-54612492-1	G......	Nov	-0.776764
chr3	122433234	122433604	Fetal_Merged-chr3-122433419-2	..CN...	Pde5a	-1.08518
chr16	16283313	16283614	Fetal_Merged-chr16-16283464-1	G......	Yars2	-0.659503
chr3	122432512	122432813	Fetal_Merged-chr3-122432663-1	.....T.	Pde5a	-1.08518
chr2	64799453	64799861	Fetal_Merged-chr2-64799657-2	G.....E	Grb14	-1.1218
chr2	91847183	91847890	Fetal_Merged-chr2-91847472-6	GACN.TE	Creb3l1	-0.596402
chr16	16302624	16303170	Fetal_Merged-chr16-16302904-4	G.C.S.E	Yars2	-0.659503
chr3	107545984	107546285	Fetal_Merged-chr3-107546135-1	......E	Csf1	0.502349
chr3	145491916	145492265	Fetal_Merged-chr3-145492091-2	...N..E	Ddah1	0.325067
chr2	172697695	172697996	Fetal_Merged-chr2-172697846-1	.....T.	Bmp7	-0.980823
chr6	90557224	90557525	Fetal_Merged-chr6-90557375-1	.....T.	Slc41a3	-0.79039
chr3	107605530	107605831	Fetal_Merged-chr3-107605681-1	G......	Csf1	0.502349
chr12	37107917	37108218	Fetal_Merged-chr12-37108068-1	..C....	Ispd	-1.1992
chr1	137583369	137583670	Fetal_Merged-chr1-137583520-1	G......	Csrp1	0.710315
chr11	95865693	95865994	Fetal_Merged-chr11-95865844-1	.....T.	Igf2bp1	0.441715
chr4	148247062	148247404	Fetal_Merged-chr4-148247233-2	...N..E	Casz1	-0.798832
chr15	12483069	12483370	Fetal_Merged-chr15-12483220-1	G......	Pdzd2	-0.605329
chr18	81003777	81004229	Fetal_Merged-chr18-81004014-4	G.CN.T.	Nfatc1	0.685766
chr17	43880850	43881151	Fetal_Merged-chr17-43881001-1	..C....	Rcan2	-0.47657
chr1	136680433	136680972	Fetal_Merged-chr1-136680728-3	..CN..E	Ppp1r12b	-0.72813
chr5	74602065	74602495	Fetal_Merged-chr5-74602297-6	GA.NSTE	Rasl11b	0.9202
chr15	95717771	95718074	Fetal_Merged-chr15-95717923-2	G.....E	Ano6	0.32087
chr18	55185081	55185390	Fetal_Merged-chr18-55185236-2	G....T.	Zfp608	0.369715
chr5	73553670	73553971	Fetal_Merged-chr5-73553821-1	G......	Fryl	0.389284
chr8	35017259	35017560	Fetal_Merged-chr8-35017410-1	G......	Rbpms	-0.494742
chr12	85350682	85350983	Fetal_Merged-chr12-85350833-1	.....T.	Acot1	0.723178
chr3	96843607	96844076	Fetal_Merged-chr3-96843843-7	GACNSTE	Gja5	-0.636218
chr5	122520750	122521329	Fetal_Merged-chr5-122521083-7	GACNSTE	Cux2	-0.439538
chr11	34932854	34933187	Fetal_Merged-chr11-34933020-3	.AC...E	Slit3	-0.423558
chr19	24945773	24946155	Fetal_Merged-chr19-24945957-3	G.C...E	Pgm5	-0.711865
chr1	189475993	189476294	Fetal_Merged-chr1-189476144-1	..C....	Esrrg	-0.657838
chr4	57597032	57597333	Fetal_Merged-chr4-57597183-1	......E	Palm2	-0.674395
chrX	50458220	50458608	Fetal_Merged-chrX-50458414-2	.....TE	Plac1	1.21832
chr3	145441698	145441999	Fetal_Merged-chr3-145441849-1	...N...	Ddah1	0.325067
chr3	30005424	30005725	Fetal_Merged-chr3-30005575-1	G......	Mecom	0.481983
chr4	99721051	99721352	Fetal_Merged-chr4-99721202-1	......E	Ror1	-0.644152
chr8	46817987	46818288	Fetal_Merged-chr8-46818138-1	G......	Sorbs2	-0.619941
chr13	21871591	21871892	Fetal_Merged-chr13-21871742-1	.A.....	Hist1h1b	0.763102
chr8	48346061	48346412	Fetal_Merged-chr8-48346237-2	.....TE	Stox2	-0.512259
chr14	112133603	112133904	Fetal_Merged-chr14-112133754-1	..C....	Slitrk5	-1.22179
chr8	91567220	91567521	Fetal_Merged-chr8-91567371-1	G......	Sall1	0.56872
chr14	104320432	104320740	Fetal_Merged-chr14-104320586-2	G....T.	Ednrb	-1.03184
chr4	57582475	57583053	Fetal_Merged-chr4-57582761-4	G.CN.T.	Palm2	-0.674395
chr4	45801864	45802165	Fetal_Merged-chr4-45802015-1	G......	Aldh1b1	-1.69097
chr4	148540811	148541243	Fetal_Merged-chr4-148541027-2	..CN...	Pgd	0.372864
chr8	70276270	70276625	Fetal_Merged-chr8-70276448-2	G.....E	Psd3	0.70527
chr7	127898183	127898500	Fetal_Merged-chr7-127898342-3	G.CN...	Vwa3a	0.799579
chr15	8711690	8712172	Fetal_Merged-chr15-8711907-3	..CN..E	Slc1a3	0.472953
chr12	52791924	52792225	Fetal_Merged-chr12-52792075-1	..C....	Ap4s1	-0.816515
chr8	35939860	35940161	Fetal_Merged-chr8-35940011-1	......E	Dusp4	1.37381
chr19	3634864	3635270	Fetal_Merged-chr19-3635067-2	G.....E	Lrp5	0.539251
chr2	133329736	133330037	Fetal_Merged-chr2-133329887-1	......E	Bmp2	0.777817
chr6	82712667	82713110	Fetal_Merged-chr6-82712892-4	G..N.TE	Hk2	0.776921
chr12	9591530	9591831	Fetal_Merged-chr12-9591681-1	......E	Osr1	-0.413176
chr2	76762568	76762869	Fetal_Merged-chr2-76762719-1	G......	Ttn	-0.876867
chr6	90608952	90609253	Fetal_Merged-chr6-90609103-1	......E	Slc41a3	-0.79039
chr4	45831602	45832001	Fetal_Merged-chr4-45831796-3	G.C..T.	Igfbpl1	-1.05324
chr19	25351627	25351928	Fetal_Merged-chr19-25351778-1	..C....	Kank1	0.372864
chr2	32741558	32741859	Fetal_Merged-chr2-32741709-1	.....T.	Fam129b	0.423538
chr5	120245689	120245990	Fetal_Merged-chr5-120245840-1	...N...	Tbx5	-0.493083
chr7	146660521	146660913	Fetal_Merged-chr7-146660725-4	G.CN.T.	Inpp5a	-0.455132
chr5	75551877	75552178	Fetal_Merged-chr5-75552028-1	G......	Pdgfra	0.736474
chr1	12682320	12682731	Fetal_Merged-chr1-12682541-3	..CN.T.	Sulf1	-0.497505
chr14	73999127	73999428	Fetal_Merged-chr14-73999278-1	.....T.	Sucla2	-0.870663
chr19	17914435	17914763	Fetal_Merged-chr19-17914599-2	..C...E	Pcsk5	0.436621
chr6	5392590	5392990	Fetal_Merged-chr6-5392805-4	G..NST.	Pdk4	-0.681991
chr6	148384809	148385110	Fetal_Merged-chr6-148384960-1	G......	Tmtc1	-0.567851
chr12	25778953	25779254	Fetal_Merged-chr12-25779104-1	......E	Id2	0.348993
chr2	160738117	160738418	Fetal_Merged-chr2-160738268-1	......E	Emilin3	-0.783407
chr3	121978948	121979249	Fetal_Merged-chr3-121979099-1	......E	Dnttip2	-0.367052
chr10	96171060	96171434	Fetal_Merged-chr10-96171258-5	G.CN.TE	Btg1	-0.611013
chr2	32466247	32466548	Fetal_Merged-chr2-32466398-1	..C....	St6galnac6	0.532159
chr18	32697583	32697884	Fetal_Merged-chr18-32697734-1	G......	Gypc	-0.515848
chr7	135349750	135350099	Fetal_Merged-chr7-135349917-5	GACNS..	Cox6a2	-0.843835
chr1	191897167	191897554	Fetal_Merged-chr1-191897382-5	GACN..E	Prox1	-1.30175
chr6	90802529	90802830	Fetal_Merged-chr6-90802680-1	G......	Iqsec1	-0.357567
chr3	101890090	101890468	Fetal_Merged-chr3-101890279-2	.A..S..	Casq2	-0.686727
chr5	134710827	134711205	Fetal_Merged-chr5-134711016-2	G..N...	Ncf1	1.04241
chr8	46714013	46714387	Fetal_Merged-chr8-46714200-2	....ST.	Sorbs2	-0.619941
chr5	14111415	14111730	Fetal_Merged-chr5-14111573-2	..C...E	Sema3e	-0.940428
chr1	36117348	36117831	Fetal_Merged-chr1-36117590-2	G.....E	Hs6st1	0.356819
chr2	79741852	79742153	Fetal_Merged-chr2-79742003-1	......E	Pde1a	0.437714
chr5	72006858	72007159	Fetal_Merged-chr5-72007009-1	..C....	Gabra4	-1.28974
chr1	174227967	174228268	Fetal_Merged-chr1-174228118-1	....S..	Atp1a2	0.447349
chr14	8684085	8684386	Fetal_Merged-chr14-8684236-1	......E	Flnb	0.600345
chr8	70730003	70730304	Fetal_Merged-chr8-70730154-1	G......	Sh2d4a	-0.838315
chr16	92451701	92452311	Fetal_Merged-chr16-92452069-6	GACNST.	Rcan1	-0.466264
chr9	14089825	14090247	Fetal_Merged-chr9-14090036-2	G....T.	Sesn3	-0.488956
chr7	56310731	56311032	Fetal_Merged-chr7-56310882-1	...N...	Nav2	-0.463953
chr8	47296313	47296827	Fetal_Merged-chr8-47296570-5	GACNS..	Slc25a4	-0.504181
chr9	75775150	75775451	Fetal_Merged-chr9-75775301-1	G......	Hmgcll1	-1.15333
chr1	185906596	185906897	Fetal_Merged-chr1-185906747-1	......E	Dusp10	-0.637558
chr7	4473526	4473827	Fetal_Merged-chr7-4473677-1	...N...	Tnni3	-1.17078
chr1	120207665	120208047	Fetal_Merged-chr1-120207854-6	GAC.STE	Tsn	-0.467087
chr6	125255563	125255864	Fetal_Merged-chr6-125255714-1	....S..	Ltbr	0.490434
chr2	14703256	14703557	Fetal_Merged-chr2-14703407-1	......E	Cacnb2	-0.70928
chr17	26950220	26950848	Fetal_Merged-chr17-26950555-5	GA.N.TE	Nkx2-5	-0.908575
chr15	18748246	18748567	Fetal_Merged-chr15-18748407-2	G.....E	Cdh10	0.851391
chr14	63825763	63826207	Fetal_Merged-chr14-63825964-3	.A.N.T.	Neil2	1.51487
chr5	120246215	120246811	Fetal_Merged-chr5-120246562-4	..CN.TE	Tbx5	-0.493083
chr2	77556816	77557117	Fetal_Merged-chr2-77556967-1	.....T.	Zfp385b	-0.908518
chr9	29813093	29813404	Fetal_Merged-chr9-29813249-2	.....TE	Ntm	-0.434105
chr9	121765846	121766371	Fetal_Merged-chr9-121766075-3	..C..TE	Higd1a	0.437544
chr10	20392086	20392504	Fetal_Merged-chr10-20392295-2	G.C....	Pde7b	0.808708
chr10	12912511	12913051	Fetal_Merged-chr10-12912781-2	.A..S..	Ltv1	-0.701636
chr6	82706698	82706999	Fetal_Merged-chr6-82706849-1	G......	Hk2	0.776921
chr8	97313210	97313511	Fetal_Merged-chr8-97313361-1	......E	Cx3cl1	-0.814121
chr2	118358840	118359141	Fetal_Merged-chr2-118358991-1	...N...	Bmf	0.507264
chr16	18248233	18248535	Fetal_Merged-chr16-18248384-2	....ST.	Ranbp1	-0.331003
chr16	14303909	14304210	Fetal_Merged-chr16-14304060-1	...N...	Myh11	-1.07654
chr11	69728519	69728820	Fetal_Merged-chr11-69728670-1	......E	Gps2	-0.41364
chr13	56708503	56708804	Fetal_Merged-chr13-56708654-1	....S..	Tgfbi	0.646417
chr1	121385116	121385417	Fetal_Merged-chr1-121385267-1	......E	Ralb	0.550983
chr2	172708936	172709237	Fetal_Merged-chr2-172709087-1	...N...	Bmp7	-0.980823
chr16	96427011	96427509	Fetal_Merged-chr16-96427238-3	G..N.T.	Sh3bgr	-1.27262
chr17	3129105	3129446	Fetal_Merged-chr17-3129276-2	G....T.	Scaf8	-0.356894
chr15	8577187	8577524	Fetal_Merged-chr15-8577356-2	..C...E	Slc1a3	0.472953
chr15	55080690	55080995	Fetal_Merged-chr15-55080843-2	G.C....	Col14a1	-0.74315
chr19	5071691	5072254	Fetal_Merged-chr19-5071992-3	G...ST.	Cd248	-0.366492
chr15	84063012	84063313	Fetal_Merged-chr15-84063163-1	......E	Parvb	-0.606664
chr4	82696389	82696724	Fetal_Merged-chr4-82696559-5	G.CN.TE	Frem1	-0.470022
chr8	70403288	70403589	Fetal_Merged-chr8-70403439-1	G......	Psd3	0.70527
chr4	135690957	135691258	Fetal_Merged-chr4-135691108-1	......E	Id3	0.677246
chr2	20430089	20430390	Fetal_Merged-chr2-20430240-1	......E	Etl4	-0.733564
chr12	35185793	35186094	Fetal_Merged-chr12-35185944-1	....S..	Hdac9	-0.617175
chr4	28771436	28771737	Fetal_Merged-chr4-28771587-1	..C....	Epha7	0.588743
chr19	53735149	53735615	Fetal_Merged-chr19-53735381-3	G.C...E	Rbm20	-0.593369
chr7	56085792	56086278	Fetal_Merged-chr7-56086027-7	GACNSTE	Csrp3	-0.80795
chr19	53804208	53804845	Fetal_Merged-chr19-53804462-4	.A.N.TE	Rbm20	-0.593369
chr9	62480276	62480715	Fetal_Merged-chr9-62480492-4	.AC..TE	Itga11	-1.07723
chr5	99680200	99680824	Fetal_Merged-chr5-99680551-5	.ACNST.	Rasgef1b	0.392144
chr1	13042055	13042356	Fetal_Merged-chr1-13042206-1	..C....	Slco5a1	-0.815292
chr4	104764884	104765185	Fetal_Merged-chr4-104765035-1	G......	Prkaa2	-0.829236
chr2	63896327	63896628	Fetal_Merged-chr2-63896478-1	G......	Fign	-0.809456
chr3	97018054	97018355	Fetal_Merged-chr3-97018205-1	......E	Bcl9	-0.407959
chr5	21018593	21018894	Fetal_Merged-chr5-21018744-1	G......	Lrrc17	-0.644769
chr6	6125383	6125982	Fetal_Merged-chr6-6125683-2	....S.E	Slc25a13	-0.846039
chr16	14298474	14298898	Fetal_Merged-chr16-14298680-3	..C.S.E	Myh11	-1.07654
chr6	4550895	4551196	Fetal_Merged-chr6-4551046-1	G......	Casd1	-0.439324
chr3	30408091	30408392	Fetal_Merged-chr3-30408242-1	G......	Mecom	0.481983
chr4	46085667	46086252	Fetal_Merged-chr4-46085960-2	G...S..	Tmod1	-0.776102
chr4	64785991	64786292	Fetal_Merged-chr4-64786142-1	G......	Pappa	0.802121
chr5	74584051	74584481	Fetal_Merged-chr5-74584253-6	GACNS.E	Rasl11b	0.9202
chr13	93561943	93562244	Fetal_Merged-chr13-93562094-1	G......	Thbs4	-0.686588
chr2	64916871	64917221	Fetal_Merged-chr2-64917046-2	G.C....	Grb14	-1.1218
chr2	180889071	180889372	Fetal_Merged-chr2-180889222-1	......E	Eef1a2	-0.752311
chr8	71258936	71259237	Fetal_Merged-chr8-71259087-1	..C....	Csgalnact1	-0.732051
chr11	54890779	54891080	Fetal_Merged-chr11-54890930-1	....S..	Ccdc69	-1.05814
chr5	75533900	75534201	Fetal_Merged-chr5-75534051-1	G......	Pdgfra	0.736474
chr1	57874167	57874468	Fetal_Merged-chr1-57874318-1	G......	Spats2l	-0.523889
chr11	11857186	11857554	Fetal_Merged-chr11-11857374-4	.A.N.TE	Ddc	-1.19648
chr2	77011475	77011854	Fetal_Merged-chr2-77011675-3	...N.TE	Ccdc141	-0.412276
chr2	160525924	160526225	Fetal_Merged-chr2-160526075-1	G......	Plcg1	0.475011
chr6	82664269	82664598	Fetal_Merged-chr6-82664434-2	...N..E	Hk2	0.776921
chr14	104284490	104284791	Fetal_Merged-chr14-104284641-1	G......	Ednrb	-1.03184
chr2	70993371	70993672	Fetal_Merged-chr2-70993522-1	......E	Cybrd1	-0.688127
chr3	107562807	107563442	Fetal_Merged-chr3-107563204-6	GA.NSTE	Csf1	0.502349
chr18	61936917	61937316	Fetal_Merged-chr18-61937134-4	GA.N..E	Afap1l1	0.555469
chr2	63908363	63908729	Fetal_Merged-chr2-63908550-4	G.CN.T.	Fign	-0.809456
chr2	20501408	20501709	Fetal_Merged-chr2-20501559-1	G......	Etl4	-0.733564
chr5	93697888	93698189	Fetal_Merged-chr5-93698039-1	......E	Ccng2	0.627218
chr15	10643460	10643761	Fetal_Merged-chr15-10643611-1	......E	Rai14	0.498521
chr12	83293717	83294060	Fetal_Merged-chr12-83293885-3	...N.TE	Sipa1l1	0.526956
chr6	17256993	17257294	Fetal_Merged-chr6-17257144-1	...N...	Cav1	-0.630406
chr5	116870647	116870948	Fetal_Merged-chr5-116870798-1	...N...	Hspb8	-0.572124
chr4	135699178	135699864	Fetal_Merged-chr4-135699540-5	G.C.STE	Id3	0.677246
chr9	96956637	96956938	Fetal_Merged-chr9-96956788-1	.A.....	Spsb4	-0.64636
chr7	117944594	117944895	Fetal_Merged-chr7-117944745-1	...N...	Ampd3	-0.853806
chr2	32902864	32903165	Fetal_Merged-chr2-32903015-1	G......	Garnl3	0.637511
chr5	125869448	125869749	Fetal_Merged-chr5-125869599-1	..C....	Ubc	-0.420777
chr19	24868192	24868493	Fetal_Merged-chr19-24868343-1	G......	Pgm5	-0.711865
chr18	55152090	55152761	Fetal_Merged-chr18-55152385-4	G..NST.	Zfp608	0.369715
chr10	94020252	94020749	Fetal_Merged-chr10-94020485-4	G.C..TE	Tmcc3	0.76805
chr13	96408860	96409235	Fetal_Merged-chr13-96409045-3	.AC.S..	F2r	0.448641
chr12	120428212	120428513	Fetal_Merged-chr12-120428363-1	.....T.	Itgb8	0.469684
chr8	126178019	126178465	Fetal_Merged-chr8-126178242-2	.....TE	Rhou	0.682473
chr11	65071396	65071697	Fetal_Merged-chr11-65071547-1	..C....	Myocd	-1.22339
chr3	151926201	151926502	Fetal_Merged-chr3-151926352-1	G......	Nexn	-1.24466
chr4	139136864	139137198	Fetal_Merged-chr4-139137031-2	..C...E	Iffo2	0.462142
chr7	146574505	146575101	Fetal_Merged-chr7-146574762-7	GACNSTE	Inpp5a	-0.455132
chr1	185882014	185882315	Fetal_Merged-chr1-185882165-1	....S..	Dusp10	-0.637558
chr7	119414082	119414383	Fetal_Merged-chr7-119414233-1	..C....	Mical2	0.507121
chrX	166281252	166281589	Fetal_Merged-chrX-166281422-3	G.C..T.	Mid1	-1.45175
chr4	28776027	28776328	Fetal_Merged-chr4-28776178-1	......E	Epha7	0.588743
chr2	13320681	13321100	Fetal_Merged-chr2-13320891-2	...N.T.	Cubn	0.847915
chr19	23599806	23600107	Fetal_Merged-chr19-23599957-1	....S..	Mamdc2	-1.3267
chr8	35028661	35028962	Fetal_Merged-chr8-35028812-1	..C....	Rbpms	-0.494742
chr15	57916137	57916438	Fetal_Merged-chr15-57916288-1	....S..	Zhx1	-0.434084
chr8	70401768	70402069	Fetal_Merged-chr8-70401919-1	.....T.	Psd3	0.70527
chr15	98437369	98437670	Fetal_Merged-chr15-98437520-1	..C....	Adcy6	0.415365
chr13	12431723	12432654	Fetal_Merged-chr13-12432106-5	GA.NST.	Actn2	-1.35143
chr5	148838437	148838738	Fetal_Merged-chr5-148838588-1	.A.....	Mtus2	-0.638356
chr1	185880151	185880452	Fetal_Merged-chr1-185880302-1	......E	Dusp10	-0.637558
chr11	12239679	12239980	Fetal_Merged-chr11-12239830-1	....S..	Cobl	-0.382453
chr3	105763612	105763913	Fetal_Merged-chr3-105763763-1	......E	Atp5f1	-0.453439
chr3	56039651	56040059	Fetal_Merged-chr3-56039851-5	GA..STE	Nbea	0.477913
chr13	46561246	46561547	Fetal_Merged-chr13-46561397-1	G......	Cap2	-0.705037
chr8	46805930	46806231	Fetal_Merged-chr8-46806081-1	......E	Sorbs2	-0.619941
chr11	63892650	63893065	Fetal_Merged-chr11-63892858-2	...N.T.	Cox10	-0.645813
chr11	6167540	6168042	Fetal_Merged-chr11-6167824-4	G.CNS..	Ddx56	0.479182
chr2	4803481	4803782	Fetal_Merged-chr2-4803632-1	.....T.	Sephs1	-0.351231
chr10	93948986	93949345	Fetal_Merged-chr10-93949157-3	...N.TE	Tmcc3	0.76805
chr19	6382836	6383137	Fetal_Merged-chr19-6382987-1	...N...	Pygm	-0.505068
chr11	105209176	105209477	Fetal_Merged-chr11-105209327-1	G......	Mrc2	0.454309
chr5	22924157	22924552	Fetal_Merged-chr5-22924355-2	..CN...	5031425E22Rik	0.622896
chr5	30874267	30874604	Fetal_Merged-chr5-30874438-5	G.CN.TE	Kcnk3	-0.84122
chr2	69440678	69440979	Fetal_Merged-chr2-69440829-1	......E	Lrp2	-0.795331
chr10	22563830	22564131	Fetal_Merged-chr10-22563981-1	G......	Tcf21	0.57504
chr8	35036972	35037273	Fetal_Merged-chr8-35037123-1	G......	Rbpms	-0.494742
chr17	46755753	46756054	Fetal_Merged-chr17-46755904-1	......E	Ptk7	0.372616
chr12	83174067	83174368	Fetal_Merged-chr12-83174218-1	G......	Sipa1l1	0.526956
chr5	24439642	24439943	Fetal_Merged-chr5-24439793-1	G......	Prkag2	-0.447523
chr10	127772678	127772979	Fetal_Merged-chr10-127772829-1	......E	Cs	-0.383919
chr6	119001810	119002111	Fetal_Merged-chr6-119001961-1	......E	Cacna1c	-0.381698
chr13	29051431	29051865	Fetal_Merged-chr13-29051651-3	G..N..E	Sox4	0.625304
chr1	12710234	12710543	Fetal_Merged-chr1-12710389-2	G....T.	Sulf1	-0.497505
chr2	102724737	102725038	Fetal_Merged-chr2-102724888-1	G......	Cd44	-0.48455
chr3	36471357	36471658	Fetal_Merged-chr3-36471508-1	......E	Ccna2	-0.466115
chr15	32193882	32194183	Fetal_Merged-chr15-32194033-1	G......	Sema5a	-0.620236
chr4	99827411	99827712	Fetal_Merged-chr4-99827562-1	......E	Ror1	-0.644152
chr9	86796363	86796664	Fetal_Merged-chr9-86796514-1	..C....	Snap91	-1.58933
chr8	26188214	26188520	Fetal_Merged-chr8-26188367-2	.A....E	Plekha2	0.540341
chr19	5852051	5852420	Fetal_Merged-chr19-5852236-2	..C...E	Neat1	1.30176
chr3	38326183	38326499	Fetal_Merged-chr3-38326341-2	G.....E	Ankrd50	0.386969
chr3	53475628	53475929	Fetal_Merged-chr3-53475779-1	G......	Frem2	-0.639604
chr2	152222587	152222888	Fetal_Merged-chr2-152222738-1	...N...	Sox12	-0.375863
chr11	82739043	82739360	Fetal_Merged-chr11-82739202-2	.A....E	Unc45b	-0.526712
chr16	5909571	5909872	Fetal_Merged-chr16-5909722-1	G......	Rbfox1	0.636624
chr8	87897833	87898134	Fetal_Merged-chr8-87897984-1	.A.....	Mylk3	-0.839421
chr2	69423995	69424322	Fetal_Merged-chr2-69424159-2	...N..E	Lrp2	-0.795331
chr9	69074164	69074536	Fetal_Merged-chr9-69074360-3	G.CN...	Rora	0.610474
chr11	105153094	105153395	Fetal_Merged-chr11-105153245-1	......E	Mrc2	0.454309
chr13	97957830	97958131	Fetal_Merged-chr13-97957981-1	G......	Hexb	1.14622
chr19	32651799	32652188	Fetal_Merged-chr19-32651992-3	G.C...E	Papss2	0.706783
chr5	122511065	122511366	Fetal_Merged-chr5-122511216-1	......E	Cux2	-0.439538
chr4	140976839	140977140	Fetal_Merged-chr4-140976990-1	G......	Hspb7	-1.19163
chrX	139400586	139400887	Fetal_Merged-chrX-139400737-1	...N...	Ammecr1	-0.406496
chr7	141341128	141341429	Fetal_Merged-chr7-141341279-1	G......	Adam12	-0.898706
chr13	73397758	73398059	Fetal_Merged-chr13-73397909-1	..C....	Irx4	-1.08062
chr6	148353033	148353446	Fetal_Merged-chr6-148353253-4	G.C..TE	Tmtc1	-0.567851
chr7	56095814	56096224	Fetal_Merged-chr7-56096022-5	GACN.T.	Csrp3	-0.80795
chr15	78820330	78820631	Fetal_Merged-chr15-78820481-1	...N...	Triobp	0.391331
chr6	97261077	97261643	Fetal_Merged-chr6-97261361-3	G....TE	Lmod3	-1.20466
chr2	172725650	172725951	Fetal_Merged-chr2-172725801-1	..C....	Bmp7	-0.980823
chr13	120198275	120198609	Fetal_Merged-chr13-120198443-3	.AC...E	Nnt	-0.452993
chr10	67999999	68000300	Fetal_Merged-chr10-68000150-1	......E	1700040L02Rik	-1.61779
chr5	73623084	73623466	Fetal_Merged-chr5-73623275-4	GACN...	Fryl	0.389284
chr8	23867602	23868173	Fetal_Merged-chr8-23867888-2	G.C....	Plat	0.569456
chr19	56463641	56463942	Fetal_Merged-chr19-56463792-1	...N...	Nrap	-1.03055
chr16	85746294	85746595	Fetal_Merged-chr16-85746445-1	G......	Adamts1	0.452737
chr9	77484178	77484907	Fetal_Merged-chr9-77484538-5	G.CNST.	Klhl31	-1.17544
chr1	136700860	136701257	Fetal_Merged-chr1-136701059-2	G....T.	Ppp1r12b	-0.72813
chr18	5074946	5075254	Fetal_Merged-chr18-5075100-2	.A.N...	Svil	-0.508217
chr17	44366696	44366997	Fetal_Merged-chr17-44366847-1	......E	Clic5	-1.13901
chr2	166539497	166539930	Fetal_Merged-chr2-166539722-3	G.C..T.	Prex1	0.739319
chr11	69813719	69814195	Fetal_Merged-chr11-69813957-2	..C...E	Dvl2	0.451122
chr9	105744294	105744611	Fetal_Merged-chr9-105744453-2	..C...E	Col6a6	0.366565
chr14	102266235	102266536	Fetal_Merged-chr14-102266386-1	......E	Lmo7	-0.76814
chr3	79343534	79343835	Fetal_Merged-chr3-79343685-1	....S..	Fnip2	0.474973
chr2	26349095	26349396	Fetal_Merged-chr2-26349246-1	......E	Notch1	0.497772
chr5	120101619	120102051	Fetal_Merged-chr5-120101833-5	GA.N.TE	Tbx3	-0.823552
chr1	135728231	135728578	Fetal_Merged-chr1-135728401-3	..C..TE	Optc	-1.10616
chr5	51937754	51938055	Fetal_Merged-chr5-51937905-1	....S..	Ppargc1a	-0.40944
chr7	38531175	38531581	Fetal_Merged-chr7-38531376-5	G.CN.TE	Zfp536	-1.0325
chr6	146358369	146358670	Fetal_Merged-chr6-146358520-1	...N...	Itpr2	0.582833
chr2	93302669	93302970	Fetal_Merged-chr2-93302820-1	G......	Cd82	0.748122
chr6	4697203	4697504	Fetal_Merged-chr6-4697354-1	....S..	Peg10	-0.537958
chr9	71599046	71599347	Fetal_Merged-chr9-71599197-1	G......	Cgnl1	0.425462
chr2	11700019	11700320	Fetal_Merged-chr2-11700170-1	....S..	Ankrd16	0.489033
chr14	60318861	60319162	Fetal_Merged-chr14-60319012-1	G......	Shisa2	0.939547
chr8	24239674	24239975	Fetal_Merged-chr8-24239825-1	......E	Ank1	0.44084
chr1	34023082	34023548	Fetal_Merged-chr1-34023315-2	G.C....	Dst	0.458981
chr9	87633942	87634243	Fetal_Merged-chr9-87634093-1	....S..	Tbx18	0.666667
chr2	16277067	16277676	Fetal_Merged-chr2-16277402-3	G.CN...	Plxdc2	-0.329637
chr12	91067692	91068185	Fetal_Merged-chr12-91067942-3	....STE	Nrxn3	-1.00492
chr16	8514096	8514716	Fetal_Merged-chr16-8514455-4	..CNS.E	Abat	-0.409582
chr16	33829332	33829633	Fetal_Merged-chr16-33829483-1	......E	Itgb5	0.556158
chr13	73406095	73406396	Fetal_Merged-chr13-73406246-1	..C....	Irx4	-1.08062
chr2	20484693	20485046	Fetal_Merged-chr2-20484870-2	G.....E	Etl4	-0.733564
chr1	137697027	137697604	Fetal_Merged-chr1-137697283-5	G..NSTE	Tnni1	-0.618886
chr5	116846557	116846866	Fetal_Merged-chr5-116846712-2	..CN...	Hspb8	-0.572124
chr19	23462499	23463071	Fetal_Merged-chr19-23462785-2	G.....E	Mamdc2	-1.3267
chr13	24594442	24594743	Fetal_Merged-chr13-24594593-1	.....T.	Fam65b	0.683576
chr13	29049650	29050254	Fetal_Merged-chr13-29049929-3	.AC..T.	Sox4	0.625304
chr19	53785464	53785800	Fetal_Merged-chr19-53785632-3	G..N.T.	Rbm20	-0.593369
chr12	42213617	42213918	Fetal_Merged-chr12-42213768-1	G......	Lrrn3	-1.2828
chr18	80888965	80889266	Fetal_Merged-chr18-80889116-1	......E	Nfatc1	0.685766
chr6	17503400	17503701	Fetal_Merged-chr6-17503551-1	G......	Capza2	-0.439146
chr2	73074721	73075022	Fetal_Merged-chr2-73074872-1	......E	Ola1	-0.402795
chr16	7130164	7130486	Fetal_Merged-chr16-7130325-2	...N.T.	Rbfox1	0.636624
chr1	137628122	137628423	Fetal_Merged-chr1-137628273-1	..C....	Csrp1	0.710315
chr4	11117280	11117581	Fetal_Merged-chr4-11117431-1	G......	Ccne2	-0.313385
chr7	88871553	88871874	Fetal_Merged-chr7-88871716-4	..CN.TE	Homer2	-0.802257
chr17	67799413	67799714	Fetal_Merged-chr17-67799564-1	....S..	Ptprm	0.444863
chr7	119284262	119284614	Fetal_Merged-chr7-119284441-4	G..N.TE	Dkk3	0.594793
chr19	24936575	24936971	Fetal_Merged-chr19-24936772-3	.A.NS..	Pgm5	-0.711865
chr1	36613139	36613440	Fetal_Merged-chr1-36613290-1	....S..	Sema4c	0.413116
chr12	35207289	35207590	Fetal_Merged-chr12-35207440-1	..C....	Hdac9	-0.617175
chr13	46525338	46525639	Fetal_Merged-chr13-46525489-2	..CN...	Rbm24	-0.707576
chr2	32208672	32209034	Fetal_Merged-chr2-32208853-2	....S.E	Dnm1	0.327162
chr11	68199637	68199938	Fetal_Merged-chr11-68199788-1	..C....	Ntn1	-0.535217
chr5	73554607	73554908	Fetal_Merged-chr5-73554758-1	...N...	Fryl	0.389284
chr5	30879650	30880067	Fetal_Merged-chr5-30879839-3	..C..TE	Kcnk3	-0.84122
chr8	26208654	26209367	Fetal_Merged-chr8-26208946-5	.ACNS.E	Plekha2	0.540341
chr14	70029242	70029543	Fetal_Merged-chr14-70029393-1	G......	Loxl2	0.624906
chr11	95867898	95868199	Fetal_Merged-chr11-95868049-1	......E	Igf2bp1	0.441715
chr12	32035636	32036492	Fetal_Merged-chr12-32036059-3	.A..ST.	Dld	-0.523581
chr9	86775437	86775738	Fetal_Merged-chr9-86775588-1	......E	Snap91	-1.58933
chr2	49926224	49926682	Fetal_Merged-chr2-49926438-3	G.C...E	Lypd6	-0.619536
chr10	20198565	20198866	Fetal_Merged-chr10-20198716-1	......E	Pde7b	0.808708
chr5	20386231	20386577	Fetal_Merged-chr5-20386404-2	.A....E	Phtf2	-0.603493
chr15	55139155	55139456	Fetal_Merged-chr15-55139306-1	G......	Col14a1	-0.74315
chr6	6134968	6135711	Fetal_Merged-chr6-6135376-6	GACN.TE	Slc25a13	-0.846039
chr1	189789819	189790120	Fetal_Merged-chr1-189789970-1	...N...	Esrrg	-0.657838
chr17	25066263	25066564	Fetal_Merged-chr17-25066414-1	......E	Mapk8ip3	0.340258
chr18	35046686	35046987	Fetal_Merged-chr18-35046837-1	.....T.	Egr1	-1.65674
chr10	44935177	44935623	Fetal_Merged-chr10-44935410-4	..CNST.	Popdc3	-1.81892
chr10	116481838	116482513	Fetal_Merged-chr10-116482195-4	G.CN..E	Lrrc10	-0.903842
chr15	8711257	8711558	Fetal_Merged-chr15-8711408-1	G......	Slc1a3	0.472953
chr1	133328087	133328388	Fetal_Merged-chr1-133328238-1	.....T.	Srgap2	0.326487
chr12	55964321	55964622	Fetal_Merged-chr12-55964472-1	......E	Cfl2	-0.397533
chr5	58134077	58134558	Fetal_Merged-chr5-58134335-3	G.CN...	Pcdh7	-0.710875
chr1	158400781	158401082	Fetal_Merged-chr1-158400932-1	G......	Soat1	0.705932
chr2	31770478	31770987	Fetal_Merged-chr2-31770733-2	G.C....	Lamc3	1.27106
chr2	64933060	64933361	Fetal_Merged-chr2-64933211-1	......E	Grb14	-1.1218
chr2	66622942	66623298	Fetal_Merged-chr2-66623120-2	G.....E	Scn7a	-0.763262
chr2	49881526	49881827	Fetal_Merged-chr2-49881677-1	....S..	Lypd6	-0.619536
chr9	111058489	111059070	Fetal_Merged-chr9-111058748-3	..CN..E	Lrrfip2	-0.410062
chr14	104297867	104298168	Fetal_Merged-chr14-104298018-1	G......	Ednrb	-1.03184
chr8	109050882	109051469	Fetal_Merged-chr8-109051197-5	GACN.T.	Cdh3	-0.375405
chr9	54434046	54434960	Fetal_Merged-chr9-54434537-4	...NSTE	Idh3a	-0.89451
chr1	40897996	40898297	Fetal_Merged-chr1-40898147-1	....S..	Tmem182	-1.81442
chr11	119827258	119827559	Fetal_Merged-chr11-119827409-1	.....T.	Baiap2	0.895733
chr11	90086253	90086554	Fetal_Merged-chr11-90086404-1	G......	Mmd	-0.711253
chr10	96160230	96160747	Fetal_Merged-chr10-96160489-2	.A....E	Btg1	-0.611013
chr15	91308214	91308515	Fetal_Merged-chr15-91308365-1	...N...	Slc2a13	0.50354
chr11	33046135	33046570	Fetal_Merged-chr11-33046353-4	..CNS.E	Fgf18	-0.729628
chr6	17275231	17275620	Fetal_Merged-chr6-17275439-5	GACN.T.	Cav1	-0.630406
chr11	77236564	77236865	Fetal_Merged-chr11-77236715-1	......E	Coro6	-0.990686
chr5	91993087	91993539	Fetal_Merged-chr5-91993342-4	GA.N..E	Parm1	-0.830133
chr9	102408189	102408490	Fetal_Merged-chr9-102408340-1	...N...	Ky	-0.990258
chr8	80279402	80279747	Fetal_Merged-chr8-80279573-3	..CN..E	Ednra	-0.462177
chr15	84081165	84082151	Fetal_Merged-chr15-84081699-5	.ACN.TE	Parvb	-0.606664
chr4	13677851	13678663	Fetal_Merged-chr4-13678269-4	G.CN.T.	Runx1t1	-0.437468
chr4	148124006	148124307	Fetal_Merged-chr4-148124157-1	.....T.	Casz1	-0.798832
chr10	12960353	12960842	Fetal_Merged-chr10-12960575-3	G....TE	Ltv1	-0.701636
chr9	42801637	42801990	Fetal_Merged-chr9-42801814-2	.....TE	Grik4	-1.18305
chr17	46121938	46122239	Fetal_Merged-chr17-46122089-1	......E	Vegfa	1.19341
chr16	36064985	36065361	Fetal_Merged-chr16-36065176-5	GACN.T.	Fam162a	0.467335
chr4	5652412	5652798	Fetal_Merged-chr4-5652605-2	G....T.	Fam110b	0.584245
chr1	107843753	107844054	Fetal_Merged-chr1-107843904-1	......E	Zcchc2	-0.429101
chr11	102231565	102231866	Fetal_Merged-chr11-102231716-1	......E	Slc4a1	-1.01305
chr2	11421166	11421748	Fetal_Merged-chr2-11421457-2	..C...E	Pfkfb3	0.812351
chr17	25559136	25559437	Fetal_Merged-chr17-25559287-1	......E	Cacna1h	0.37244
chr1	185859994	185860295	Fetal_Merged-chr1-185860145-1	......E	Dusp10	-0.637558
chr16	32713727	32714028	Fetal_Merged-chr16-32713878-1	....S..	Muc4	-2.18943
chr2	132607388	132607768	Fetal_Merged-chr2-132607579-6	GACNST.	Chgb	-1.80935
chr3	86352010	86352318	Fetal_Merged-chr3-86352164-2	G....T.	Mab21l2	-0.867839
chr4	94405906	94406207	Fetal_Merged-chr4-94406057-1	G......	Tek	0.805434
chr16	8523368	8523669	Fetal_Merged-chr16-8523519-1	G......	Abat	-0.409582
chr16	85762042	85762343	Fetal_Merged-chr16-85762193-1	...N...	Adamts1	0.452737
chr11	9016969	9017323	Fetal_Merged-chr11-9017151-4	GACN...	Upp1	-2.08507
chr12	83492086	83492421	Fetal_Merged-chr12-83492254-2	G..N...	Sipa1l1	0.526956
chr11	32978123	32978424	Fetal_Merged-chr11-32978274-1	......E	Fgf18	-0.729628
chr17	25550654	25550955	Fetal_Merged-chr17-25550805-1	.....T.	Cacna1h	0.37244
chr14	29830940	29831305	Fetal_Merged-chr14-29831130-5	G.CNS.E	Lrtm1	-1.03354
chr11	54898475	54898776	Fetal_Merged-chr11-54898626-1	..C....	Ccdc69	-1.05814
chr9	43889020	43889321	Fetal_Merged-chr9-43889171-1	.....T.	Usp2	-0.773648
chr3	104854137	104854441	Fetal_Merged-chr3-104854289-2	..C..T.	Cttnbp2nl	0.370693
chr9	88170582	88171249	Fetal_Merged-chr9-88171002-5	GACN..E	Nt5e	1.12432
chr8	98410663	98410964	Fetal_Merged-chr8-98410814-1	.....T.	Got2	-0.317024
chr7	88864286	88864587	Fetal_Merged-chr7-88864437-1	G......	Homer2	-0.802257
chr7	146098874	146099243	Fetal_Merged-chr7-146099059-2	.AC....	Bnip3	0.663966
chr14	33500052	33500363	Fetal_Merged-chr14-33500208-2	.AC....	3425401B19Rik	-1.23034
chr3	79727641	79727942	Fetal_Merged-chr3-79727792-1	......E	Fam198b	0.342787
chr1	39498471	39498891	Fetal_Merged-chr1-39498684-3	...NS.E	Tbc1d8	-0.705378
chr14	122005334	122005635	Fetal_Merged-chr14-122005485-1	....S..	Dock9	-0.609609
chr1	51969986	51970333	Fetal_Merged-chr1-51970156-3	G....TE	Myo1b	0.453513
chrX	166129473	166129774	Fetal_Merged-chrX-166129624-1	..C....	Mid1	-1.45175
chr4	43970098	43970641	Fetal_Merged-chr4-43970378-4	.AC.ST.	Glipr2	0.560641
chr1	137595980	137596289	Fetal_Merged-chr1-137596133-3	G.C...E	Csrp1	0.710315
chr2	152614655	152615242	Fetal_Merged-chr2-152615003-4	G.CN..E	Cox4i2	0.970038
chr9	107280118	107280419	Fetal_Merged-chr9-107280269-1	.....T.	Cacna2d2	1.2501
chr7	17465538	17465956	Fetal_Merged-chr7-17465724-4	.AC.S.E	Dact3	0.375721
chr3	20052056	20052357	Fetal_Merged-chr3-20052207-1	..C....	Gyg	-0.715616
chr1	136698942	136699243	Fetal_Merged-chr1-136699093-1	......E	Ppp1r12b	-0.72813
chr16	33892792	33893093	Fetal_Merged-chr16-33892943-1	..C....	Itgb5	0.556158
chr13	93510779	93511107	Fetal_Merged-chr13-93510943-2	.AC....	Thbs4	-0.686588
chr8	70342169	70342479	Fetal_Merged-chr8-70342324-2	G.....E	Psd3	0.70527
chr16	92412739	92413040	Fetal_Merged-chr16-92412890-1	....S..	Rcan1	-0.466264
chr6	146461918	146462219	Fetal_Merged-chr6-146462069-1	.....T.	Itpr2	0.582833
chr6	8459576	8459877	Fetal_Merged-chr6-8459727-1	.....T.	Glcci1	-1.0523
chr3	53431907	53432310	Fetal_Merged-chr3-53432109-2	G.....E	Frem2	-0.639604
chr12	35212877	35213178	Fetal_Merged-chr12-35213028-1	......E	Hdac9	-0.617175
chr3	53410595	53410920	Fetal_Merged-chr3-53410758-2	..C...E	Frem2	-0.639604
chr6	112413281	112413582	Fetal_Merged-chr6-112413432-1	......E	Cav3	-0.90357
chrX	50515836	50516137	Fetal_Merged-chrX-50515987-1	.A.....	Plac1	1.21832
chr5	73558797	73559200	Fetal_Merged-chr5-73559006-3	G..N.T.	Fryl	0.389284
chr9	102303935	102304236	Fetal_Merged-chr9-102304086-1	.....T.	Ephb1	-1.02994
chr12	82962419	82962824	Fetal_Merged-chr12-82962622-2	G.....E	Pcnx	0.312451
chr5	102949700	102950001	Fetal_Merged-chr5-102949851-1	G......	Arhgap24	-0.710179
chr19	53749472	53749773	Fetal_Merged-chr19-53749623-1	......E	Rbm20	-0.593369
chr2	172872060	172872370	Fetal_Merged-chr2-172872216-3	.AC.S..	Rbm38	-0.769279
chr17	71445701	71446002	Fetal_Merged-chr17-71445852-1	.....T.	Myom1	-1.21453
chr1	93247809	93248190	Fetal_Merged-chr1-93247991-3	..C..TE	Klhl30	-0.672151
chr1	107819587	107819888	Fetal_Merged-chr1-107819738-1	.....T.	Zcchc2	-0.429101
chr5	74579118	74579481	Fetal_Merged-chr5-74579300-2	..C..T.	Rasl11b	0.9202
chr16	90235372	90235673	Fetal_Merged-chr16-90235523-1	......E	Sod1	-0.476474
chr9	86778272	86779036	Fetal_Merged-chr9-86778668-3	G.CN...	Snap91	-1.58933
chr11	120812206	120812614	Fetal_Merged-chr11-120812406-3	G..NS..	Slc16a3	1.22129
chr1	34111758	34112115	Fetal_Merged-chr1-34111937-2	.A....E	Dst	0.458981
chr8	13516791	13517092	Fetal_Merged-chr8-13516942-1	......E	Gas6	-0.84174
chr1	34069665	34069966	Fetal_Merged-chr1-34069816-1	......E	Dst	0.458981
chr1	135760171	135760499	Fetal_Merged-chr1-135760335-2	..C...E	Optc	-1.10616
chr9	71618532	71618833	Fetal_Merged-chr9-71618683-1	....S..	Cgnl1	0.425462
chr12	34643719	34644020	Fetal_Merged-chr12-34643870-1	......E	Twist1	0.910367
chr14	33486439	33486740	Fetal_Merged-chr14-33486590-1	...N...	3425401B19Rik	-1.23034
chr6	119058286	119058587	Fetal_Merged-chr6-119058437-1	G......	Cacna1c	-0.381698
chr11	49601179	49601480	Fetal_Merged-chr11-49601330-1	G......	Gfpt2	0.476085
chr8	48448233	48448968	Fetal_Merged-chr8-48448686-6	GACN.TE	Stox2	-0.512259
chr2	109844833	109845134	Fetal_Merged-chr2-109844984-1	......E	Ccdc34	-0.411364
chr8	91569269	91569570	Fetal_Merged-chr8-91569420-1	.....T.	Sall1	0.56872
chr2	77364941	77365269	Fetal_Merged-chr2-77365105-2	G.....E	Zfp385b	-0.908518
chr6	50505970	50506271	Fetal_Merged-chr6-50506121-1	.....T.	Cycs	-0.528274
chr9	108847133	108847434	Fetal_Merged-chr9-108847284-1	.....T.	Col7a1	1.43639
chr13	56749397	56749720	Fetal_Merged-chr13-56749559-2	G.....E	Tgfbi	0.646417
chr5	143736395	143736696	Fetal_Merged-chr5-143736546-1	.....T.	Fscn1	0.519666
chr5	110846410	110846711	Fetal_Merged-chr5-110846561-1	.....T.	Fbrsl1	-0.358086
chr3	97605414	97605715	Fetal_Merged-chr3-97605565-1	G......	Pde4dip	-0.402079
chr14	55224543	55224910	Fetal_Merged-chr14-55224727-2	.A..S..	4931414P19Rik	0.803118
chr2	118709102	118709403	Fetal_Merged-chr2-118709253-1	G......	Bahd1	0.659943
chr16	87686745	87687046	Fetal_Merged-chr16-87686896-1	G......	Bach1	0.35921
chr6	93782543	93782844	Fetal_Merged-chr6-93782694-1	......E	Magi1	-0.410577
chrX	99447213	99447717	Fetal_Merged-chrX-99447465-2	...NS..	Cited1	-1.75071
chr4	104120864	104121231	Fetal_Merged-chr4-104121036-4	.AC..TE	Dab1	-0.61281
chr2	152611088	152611584	Fetal_Merged-chr2-152611365-3	G.C...E	Cox4i2	0.970038
chr5	75549322	75549623	Fetal_Merged-chr5-75549473-1	......E	Pdgfra	0.736474
chr15	44294309	44294610	Fetal_Merged-chr15-44294460-1	G......	Pkhd1l1	1.07024
chr7	146626920	146627221	Fetal_Merged-chr7-146627071-1	.....T.	Inpp5a	-0.455132
chr3	145884752	145885053	Fetal_Merged-chr3-145884903-1	......E	Lpar3	-0.959003
chr10	76621811	76622116	Fetal_Merged-chr10-76621964-2	...N..E	Col18a1	1.00403
chr18	65508232	65508722	Fetal_Merged-chr18-65508467-4	GACN...	Alpk2	-0.923147
chr12	25780769	25781344	Fetal_Merged-chr12-25781065-4	.A.NS.E	Id2	0.348993
chr14	26493667	26494083	Fetal_Merged-chr14-26493879-4	GAC...E	Ppif	-0.688857
chr10	88993928	88994280	Fetal_Merged-chr10-88994116-6	GACNST.	Nr1h4	2.23251
chr19	25327734	25328035	Fetal_Merged-chr19-25327885-1	..C....	Kank1	0.372864
chr13	64279214	64279515	Fetal_Merged-chr13-64279365-1	.....T.	Habp4	-0.475298
chr14	67055368	67055669	Fetal_Merged-chr14-67055519-1	.....T.	Stmn4	0.930005
chr17	44019992	44020328	Fetal_Merged-chr17-44020157-3	G.C...E	Rcan2	-0.47657
chr13	73400985	73401677	Fetal_Merged-chr13-73401331-3	.ACN...	Irx4	-1.08062
chr3	101939790	101940107	Fetal_Merged-chr3-101939949-2	..C...E	Casq2	-0.686727
chr2	77371253	77371691	Fetal_Merged-chr2-77371463-4	..CN.TE	Zfp385b	-0.908518
chr4	5573408	5573709	Fetal_Merged-chr4-5573559-1	G......	Fam110b	0.584245
chr13	24753909	24754210	Fetal_Merged-chr13-24754060-1	......E	Fam65b	0.683576
chr14	73999938	74000239	Fetal_Merged-chr14-74000089-1	......E	Sucla2	-0.870663
chr9	119932685	119933075	Fetal_Merged-chr9-119932883-3	.A.N..E	Xirp1	-1.23138
chr15	32186424	32186725	Fetal_Merged-chr15-32186575-1	....S..	Sema5a	-0.620236
chr16	16230579	16230880	Fetal_Merged-chr16-16230730-1	......E	Pkp2	-1.00491
chr18	63047225	63047526	Fetal_Merged-chr18-63047376-1	......E	Apcdd1	0.428406
chr3	35832383	35832709	Fetal_Merged-chr3-35832546-2	...N.T.	Dcun1d1	-0.587671
chr9	98329240	98329541	Fetal_Merged-chr9-98329391-1	......E	Rbp1	0.656949
chr7	105178977	105179278	Fetal_Merged-chr7-105179128-1	....S..	Myo7a	0.410784
chr1	152785892	152786193	Fetal_Merged-chr1-152786043-1	......E	Hmcn1	0.494524
chr3	86389134	86389435	Fetal_Merged-chr3-86389285-1	.....T.	Mab21l2	-0.867839
chrX	166318019	166318320	Fetal_Merged-chrX-166318170-1	......E	Mid1	-1.45175
chr1	182744306	182744607	Fetal_Merged-chr1-182744457-1	..C....	H3f3a	0.420057
chr10	79458922	79459393	Fetal_Merged-chr10-79459181-3	...NS.E	Abca7	0.705568
chr6	21227675	21227995	Fetal_Merged-chr6-21227835-2	..C...E	Kcnd2	-0.555383
chr1	135808044	135808385	Fetal_Merged-chr1-135808215-2	G.....E	Optc	-1.10616
chr17	23809203	23809504	Fetal_Merged-chr17-23809354-1	....S..	Hcfc1r1	-0.467675
chr7	137404302	137404603	Fetal_Merged-chr7-137404453-1	...N...	Fgfr2	0.585298
chr7	146637207	146637519	Fetal_Merged-chr7-146637363-2	.....TE	Inpp5a	-0.455132
chr8	120063511	120063812	Fetal_Merged-chr8-120063662-1	.....T.	Plcg2	0.593433
chr12	42139504	42139805	Fetal_Merged-chr12-42139655-1	...N...	Lrrn3	-1.2828
chr2	112825087	112825438	Fetal_Merged-chr2-112825258-3	..CN.T.	Ryr3	-0.565932
chr16	87726210	87726532	Fetal_Merged-chr16-87726371-2	G....T.	Bach1	0.35921
chr9	71564884	71565236	Fetal_Merged-chr9-71565055-4	G.C..TE	Cgnl1	0.425462
chr3	151919568	151919869	Fetal_Merged-chr3-151919719-1	G......	Nexn	-1.24466
chr11	62332567	62332868	Fetal_Merged-chr11-62332718-1	...N...	Cenpv	-0.823169
chr11	120810652	120811016	Fetal_Merged-chr11-120810834-2	.A....E	Slc16a3	1.22129
chr8	94323377	94323678	Fetal_Merged-chr8-94323528-1	.....T.	Irx3	-1.34801
chr9	35179905	35180206	Fetal_Merged-chr9-35180056-1	......E	Cdon	0.429352
chr1	166347785	166348086	Fetal_Merged-chr1-166347936-1	.....T.	Atp1b1	-0.46914
chr9	101100187	101100987	Fetal_Merged-chr9-101100586-3	G.C...E	Ppp2r3a	-0.449827
chr4	140616509	140617162	Fetal_Merged-chr4-140616791-4	G..NS.E	Crocc	0.793239
chr18	80852292	80852675	Fetal_Merged-chr18-80852473-3	G...S.E	Nfatc1	0.685766
chr9	107365175	107365702	Fetal_Merged-chr9-107365434-4	G..N.TE	Cacna2d2	1.2501
chr11	65021500	65021875	Fetal_Merged-chr11-65021694-5	G.CN.TE	Arhgap44	-0.508447
chr9	42830965	42831266	Fetal_Merged-chr9-42831116-1	.A.....	Grik4	-1.18305
chr3	79726597	79726898	Fetal_Merged-chr3-79726748-1	G......	Fam198b	0.342787
chr14	106215066	106215367	Fetal_Merged-chr14-106215217-1	..C....	Spry2	0.48848
chr2	170035591	170035892	Fetal_Merged-chr2-170035742-1	...N...	Zfp217	0.506357
chr4	28741194	28741495	Fetal_Merged-chr4-28741345-1	......E	Epha7	0.588743
chr1	152850700	152851001	Fetal_Merged-chr1-152850851-1	.A.....	Hmcn1	0.494524
chr4	13714883	13715184	Fetal_Merged-chr4-13715034-1	....S..	Runx1t1	-0.437468
chr11	121100914	121101215	Fetal_Merged-chr11-121101065-1	....S..	Narf	0.505843
chr13	12185546	12185847	Fetal_Merged-chr13-12185697-1	G......	Ryr2	-0.837758
chr8	70473761	70474320	Fetal_Merged-chr8-70474077-3	G..N.T.	Psd3	0.70527
chr14	63861136	63861790	Fetal_Merged-chr14-63861421-4	G.CN.T.	Gata4	0.723521
chr14	51427070	51427371	Fetal_Merged-chr14-51427221-1	..C....	Rpph1	1.70465
chr2	133324542	133325036	Fetal_Merged-chr2-133324802-5	GACN..E	Bmp2	0.777817
chr14	33492387	33492688	Fetal_Merged-chr14-33492538-1	G......	3425401B19Rik	-1.23034
chr1	182745815	182746116	Fetal_Merged-chr1-182745966-1	...N...	H3f3a	0.420057
chr7	119571189	119571517	Fetal_Merged-chr7-119571351-5	.AC.STE	Parva	-0.382932
chr2	109836687	109837025	Fetal_Merged-chr2-109836856-2	..CN...	Ccdc34	-0.411364
chr6	30907903	30908204	Fetal_Merged-chr6-30908054-1	.....T.	Klf14	-1.14593
chr17	26971951	26972252	Fetal_Merged-chr17-26972102-1	......E	Nkx2-5	-0.908575
chr10	59411676	59411977	Fetal_Merged-chr10-59411827-1	G......	Ddit4	1.57877
chr17	25561321	25561622	Fetal_Merged-chr17-25561472-1	....S..	Cacna1h	0.37244
chr1	135806788	135807089	Fetal_Merged-chr1-135806939-1	......E	Optc	-1.10616
chr2	35173188	35173520	Fetal_Merged-chr2-35173353-3	G.C...E	Stom	-0.515171
chr6	6109258	6109559	Fetal_Merged-chr6-6109409-1	G......	Slc25a13	-0.846039
chr8	87902759	87903060	Fetal_Merged-chr8-87902910-1	.....T.	Mylk3	-0.839421
chr2	14745412	14745839	Fetal_Merged-chr2-14745615-3	..CN.T.	Cacnb2	-0.70928
chr7	64846346	64846647	Fetal_Merged-chr7-64846497-1	.....T.	Gabrb3	-0.645338
chr1	57961134	57961435	Fetal_Merged-chr1-57961285-1	.A.....	Spats2l	-0.523889
chr8	122335792	122336093	Fetal_Merged-chr8-122335943-1	....S..	Cotl1	0.516103
chr7	88974493	88974794	Fetal_Merged-chr7-88974644-1	..C....	Btbd1	-0.355931
chr11	109334233	109334774	Fetal_Merged-chr11-109334502-4	GAC.S..	Slc16a6	1.05159
chr18	35048568	35048968	Fetal_Merged-chr18-35048750-4	.ACN.T.	Egr1	-1.65674
chr2	64882975	64883366	Fetal_Merged-chr2-64883163-4	GAC...E	Grb14	-1.1218
chr7	29168047	29168388	Fetal_Merged-chr7-29168218-2	G..N...	Zfp36	-1.35305
chr19	12575892	12576488	Fetal_Merged-chr19-12576145-4	..C.STE	Dtx4	-0.529927
chr8	46766629	46767010	Fetal_Merged-chr8-46766820-2	..CN...	Sorbs2	-0.619941
chr7	119400907	119401208	Fetal_Merged-chr7-119401058-1	G......	Mical2	0.507121
chr3	122715659	122715960	Fetal_Merged-chr3-122715810-1	G......	Myoz2	-1.79176
chr8	87606988	87607331	Fetal_Merged-chr8-87607160-2	...N..E	Man2b1	0.434372
chr6	24550281	24550582	Fetal_Merged-chr6-24550432-1	G......	Lmod2	-1.52582
chr9	69137392	69137892	Fetal_Merged-chr9-69137653-4	..CNST.	Rora	0.610474
chr10	60279597	60279977	Fetal_Merged-chr10-60279792-3	.A.N..E	Unc5b	0.727106
chr5	73707156	73707457	Fetal_Merged-chr5-73707307-1	.....T.	Ociad2	0.664814
chr6	146362887	146363188	Fetal_Merged-chr6-146363038-1	G......	Itpr2	0.582833
chr1	154938769	154939397	Fetal_Merged-chr1-154939108-3	..C..TE	Lamc2	-0.596754
chr2	69423447	69423748	Fetal_Merged-chr2-69423598-1	..C....	Lrp2	-0.795331
chr9	66312928	66313229	Fetal_Merged-chr9-66313079-1	......E	Fbxl22	-1.18971
chrX	155691763	155692064	Fetal_Merged-chrX-155691914-1	G......	Rps6ka3	-0.365167
chr12	66174437	66175176	Fetal_Merged-chr12-66174793-7	GACNSTE	Fkbp3	-0.348223
chr8	13252564	13253194	Fetal_Merged-chr8-13252951-4	GA...TE	Adprhl1	-1.64039
chr15	95603933	95604254	Fetal_Merged-chr15-95604094-2	...N..E	Ano6	0.32087
chr2	156613488	156613789	Fetal_Merged-chr2-156613639-1	G......	Myl9	-0.703633
chr14	63862778	63863079	Fetal_Merged-chr14-63862929-1	......E	Gata4	0.723521
chr3	145915971	145916272	Fetal_Merged-chr3-145916122-1	.....T.	Lpar3	-0.959003
chr7	37481075	37481376	Fetal_Merged-chr7-37481226-1	.A.....	Tshz3	-0.770046
chr19	53723859	53724160	Fetal_Merged-chr19-53724010-1	...N...	Rbm20	-0.593369
chr3	60730026	60730425	Fetal_Merged-chr3-60730225-5	GAC..TE	P2ry1	0.733004
chr18	80518847	80519148	Fetal_Merged-chr18-80518998-1	......E	Kcng2	-1.05915
chr7	117789477	117789778	Fetal_Merged-chr7-117789628-1	G......	Adm	2.00815
chr14	31406768	31407069	Fetal_Merged-chr14-31406919-1	...N...	Prkcd	0.532227
chr5	120255667	120256019	Fetal_Merged-chr5-120255843-2	G.....E	Tbx5	-0.493083
chr6	5539706	5540017	Fetal_Merged-chr6-5539862-2	G.....E	Pdk4	-0.681991
chr11	77236988	77237433	Fetal_Merged-chr11-77237193-6	GACNST.	Coro6	-0.990686
chr6	82690319	82690620	Fetal_Merged-chr6-82690470-1	..C....	Hk2	0.776921
chr7	37482398	37482699	Fetal_Merged-chr7-37482549-1	.....T.	Tshz3	-0.770046
chr4	45833005	45833679	Fetal_Merged-chr4-45833324-3	G..N.T.	Igfbpl1	-1.05324
chr19	53882600	53882901	Fetal_Merged-chr19-53882751-1	....S..	Pdcd4	-0.408031
chr7	107520113	107520806	Fetal_Merged-chr7-107520505-4	..CNST.	Ppme1	0.620073
chr10	115679291	115679592	Fetal_Merged-chr10-115679442-1	.A.....	Ptprb	0.523138
chr19	58927650	58927951	Fetal_Merged-chr19-58927801-1	G......	Hspa12a	-0.805087
chr8	108492010	108492313	Fetal_Merged-chr8-108492162-2	G...S..	Slc12a4	0.425898
chr4	148178072	148178608	Fetal_Merged-chr4-148178406-7	GACNSTE	Casz1	-0.798832
chr5	92027388	92027689	Fetal_Merged-chr5-92027539-1	G......	Parm1	-0.830133
chr9	102399587	102399888	Fetal_Merged-chr9-102399738-1	...N...	Ky	-0.990258
chr3	30406622	30406961	Fetal_Merged-chr3-30406792-3	..C..TE	Mecom	0.481983
chr1	135559647	135559948	Fetal_Merged-chr1-135559798-1	.A.....	Zc3h11a	-0.443228
chr14	27489008	27489693	Fetal_Merged-chr14-27489319-3	..CNS..	Pde12	-0.475437
chr6	97215217	97215594	Fetal_Merged-chr6-97215398-3	G..N.T.	Lmod3	-1.20466
chr3	97541028	97541329	Fetal_Merged-chr3-97541179-1	....S..	Pde4dip	-0.402079
chr5	25353773	25354109	Fetal_Merged-chr5-25353941-2	G.....E	Actr3b	-0.99093
chr2	113873222	113873523	Fetal_Merged-chr2-113873373-1	G......	Actc1	-1.23572
chr18	80850927	80851228	Fetal_Merged-chr18-80851078-1	.....T.	Nfatc1	0.685766
chr1	137221074	137221431	Fetal_Merged-chr1-137221257-3	..C.S.E	Lmod1	-0.951567
chr12	73340696	73340997	Fetal_Merged-chr12-73340847-1	G......	Rtn1	0.800369
chr16	52454586	52454887	Fetal_Merged-chr16-52454737-1	..C....	Alcam	-0.611952
chr10	20212434	20212935	Fetal_Merged-chr10-20212685-2	G..N...	Pde7b	0.808708
chr8	108489070	108489371	Fetal_Merged-chr8-108489221-1	.....T.	Slc12a4	0.425898
chr9	24576317	24576618	Fetal_Merged-chr9-24576468-1	.....T.	Tbx20	0.942444
chr6	50495360	50495746	Fetal_Merged-chr6-50495553-2	G...S..	Cycs	-0.528274
chr5	74590892	74591193	Fetal_Merged-chr5-74591043-1	G......	Rasl11b	0.9202
chr4	57614435	57614813	Fetal_Merged-chr4-57614624-2	G....T.	Palm2	-0.674395
chrX	68303659	68303960	Fetal_Merged-chrX-68303810-1	......E	Mamld1	0.580369
chr5	122950601	122950902	Fetal_Merged-chr5-122950752-1	.....T.	Atp2a2	-0.486715
chr18	61945839	61946534	Fetal_Merged-chr18-61946200-3	.ACN...	Afap1l1	0.555469
chr7	77504755	77505056	Fetal_Merged-chr7-77504906-1	...N...	Nr2f2	-0.868714
chr4	94800324	94800637	Fetal_Merged-chr4-94800481-2	..C...E	Jun	-0.455256
chr15	11826958	11827331	Fetal_Merged-chr15-11827147-4	G..N.TE	Npr3	0.404378
chr1	154664364	154664665	Fetal_Merged-chr1-154664515-1	....S..	Ncf2	0.868782
chr13	72160297	72160598	Fetal_Merged-chr13-72160448-1	G......	Irx1	-0.907968
chr11	93883045	93883346	Fetal_Merged-chr11-93883196-1	G......	Spag9	0.330719
chr7	88711789	88712126	Fetal_Merged-chr7-88711958-3	.A..S.E	Fsd2	-0.910398
chr6	91160747	91161183	Fetal_Merged-chr6-91160967-3	G....TE	Fbln2	0.632925
chr16	38812656	38812989	Fetal_Merged-chr16-38812822-3	G.CN...	Upk1b	0.513091
chr16	16240999	16241300	Fetal_Merged-chr16-16241150-1	......E	Pkp2	-1.00491
chr10	74727535	74727978	Fetal_Merged-chr10-74727757-2	.A..S..	Adora2a	0.887641
chr18	55091196	55091497	Fetal_Merged-chr18-55091347-1	G......	Zfp608	0.369715
chr13	64445451	64445752	Fetal_Merged-chr13-64445602-1	......E	Ctsl	0.639332
chr7	29166914	29167319	Fetal_Merged-chr7-29167106-4	.A.NS.E	Zfp36	-1.35305
chr5	122968130	122968565	Fetal_Merged-chr5-122968348-2	G.C....	Atp2a2	-0.486715
chr9	35247051	35247352	Fetal_Merged-chr9-35247202-1	......E	Cdon	0.429352
chr3	20046767	20047068	Fetal_Merged-chr3-20046918-1	...N...	Gyg	-0.715616
chr3	38295588	38295889	Fetal_Merged-chr3-38295739-1	.....T.	Ankrd50	0.386969
chr19	25296905	25297419	Fetal_Merged-chr19-25297180-3	...NS.E	Kank1	0.372864
chr14	104303456	104303757	Fetal_Merged-chr14-104303607-1	......E	Ednrb	-1.03184
chr2	109824634	109824935	Fetal_Merged-chr2-109824785-1	G......	Ccdc34	-0.411364
chr1	135983388	135983689	Fetal_Merged-chr1-135983539-1	G......	Btg2	-0.855559
chr6	54491984	54492379	Fetal_Merged-chr6-54492200-4	GACN...	Scrn1	0.499036
chr3	97580117	97580526	Fetal_Merged-chr3-97580327-3	..C.S.E	Pde4dip	-0.402079
chr2	146267013	146267317	Fetal_Merged-chr2-146267165-2	G.....E	Ralgapa2	0.566309
chr5	51944642	51944943	Fetal_Merged-chr5-51944793-1	.....T.	Ppargc1a	-0.40944
chr13	64262712	64263463	Fetal_Merged-chr13-64263089-4	..CNST.	Habp4	-0.475298
chr11	11848976	11849277	Fetal_Merged-chr11-11849127-1	......E	Ddc	-1.19648
chr6	15693551	15693852	Fetal_Merged-chr6-15693702-1	G......	Mdfic	0.494553
chr5	33567750	33568051	Fetal_Merged-chr5-33567901-1	......E	Spon2	1.58968
chr16	4497879	4498488	Fetal_Merged-chr16-4498173-4	G..NS.E	Srl	-0.44673
chr15	12474405	12474706	Fetal_Merged-chr15-12474556-1	.....T.	Pdzd2	-0.605329
chrX	66668193	66668494	Fetal_Merged-chrX-66668344-1	G......	Aff2	-0.350736
chr14	112133932	112134312	Fetal_Merged-chr14-112134119-3	GA...T.	Slitrk5	-1.22179
chr6	56323166	56323553	Fetal_Merged-chr6-56323360-2	G..N...	Pde1c	0.879451
chr5	103132285	103132740	Fetal_Merged-chr5-103132513-2	G.C....	Arhgap24	-0.710179
chr19	34307958	34308259	Fetal_Merged-chr19-34308109-1	....S..	Acta2	-0.786123
chr16	4656125	4656612	Fetal_Merged-chr16-4656360-3	.AC.S..	Vasn	0.534235
chr3	30004447	30004748	Fetal_Merged-chr3-30004598-1	......E	Mecom	0.481983
chr5	136364295	136364596	Fetal_Merged-chr5-136364446-1	......E	Hspb1	-0.500178
chr9	108852037	108852338	Fetal_Merged-chr9-108852188-1	.A.....	Col7a1	1.43639
chr2	70956564	70956865	Fetal_Merged-chr2-70956715-1	G......	Cybrd1	-0.688127
chr17	34818569	34818870	Fetal_Merged-chr17-34818720-1	....S..	Tnxb	0.704873
chr6	90667715	90668068	Fetal_Merged-chr6-90667886-3	G.C...E	Iqsec1	-0.357567
chr4	55602122	55602423	Fetal_Merged-chr4-55602273-1	......E	Klf4	-0.673986
chr7	105268850	105269151	Fetal_Merged-chr7-105269001-1	......E	Myo7a	0.410784
chr3	86439012	86439313	Fetal_Merged-chr3-86439163-1	.....T.	Mab21l2	-0.867839
chr5	103254663	103254964	Fetal_Merged-chr5-103254814-1	.A.....	Arhgap24	-0.710179
chr1	189485779	189486298	Fetal_Merged-chr1-189486039-2	..CN...	Esrrg	-0.657838
chr14	63891259	63891560	Fetal_Merged-chr14-63891410-1	..C....	Gata4	0.723521
chr17	7907449	7907885	Fetal_Merged-chr17-7907667-2	...N.T.	Fndc1	0.409858
chr12	83689779	83690148	Fetal_Merged-chr12-83689964-2	...N.T.	Rgs6	0.850911
chr7	146652383	146652991	Fetal_Merged-chr7-146652733-3	..CN.T.	Inpp5a	-0.455132
chr1	94990297	94990598	Fetal_Merged-chr1-94990448-1	G......	Kif1a	0.513188
chr8	47293714	47294015	Fetal_Merged-chr8-47293865-1	......E	Slc25a4	-0.504181
chr14	29838909	29839210	Fetal_Merged-chr14-29839060-1	G......	Lrtm1	-1.03354
chr4	43970745	43971046	Fetal_Merged-chr4-43970896-1	......E	Glipr2	0.560641
chr17	67740273	67740574	Fetal_Merged-chr17-67740424-1	G......	Ptprm	0.444863
chr14	55612886	55613187	Fetal_Merged-chr14-55613037-1	....S..	Myh7	-1.66155
chr2	77701562	77702096	Fetal_Merged-chr2-77701804-3	..CN..E	Zfp385b	-0.908518
chr3	32723287	32723588	Fetal_Merged-chr3-32723438-1	G......	Usp13	-0.462325
chr13	96386942	96387514	Fetal_Merged-chr13-96387258-4	G..N.TE	F2r	0.448641
chr16	8513422	8513723	Fetal_Merged-chr16-8513573-1	....S..	Abat	-0.409582
chr7	137469440	137469741	Fetal_Merged-chr7-137469591-1	...N...	Fgfr2	0.585298
chr5	73598040	73598389	Fetal_Merged-chr5-73598214-4	.A.NS.E	Fryl	0.389284
chr18	38227534	38227835	Fetal_Merged-chr18-38227685-1	......E	Arap3	0.890937
chr5	73914016	73914317	Fetal_Merged-chr5-73914167-1	.A.....	Dcun1d4	-0.478429
chr11	21469427	21469863	Fetal_Merged-chr11-21469636-6	G.CNSTE	Mdh1	-0.436608
chr12	57506647	57507011	Fetal_Merged-chr12-57506828-3	.A.N.T.	Mbip	-0.650793
chr3	79755818	79756119	Fetal_Merged-chr3-79755969-1	......E	Fam198b	0.342787
chr9	62583352	62583653	Fetal_Merged-chr9-62583503-1	......E	Itga11	-1.07723
chr2	102735620	102735921	Fetal_Merged-chr2-102735771-1	.....T.	Cd44	-0.48455
chr1	191968339	191968640	Fetal_Merged-chr1-191968490-1	.A.....	Prox1	-1.30175
chr7	119369470	119369771	Fetal_Merged-chr7-119369621-1	.....T.	Mical2	0.507121
chr18	80528741	80529042	Fetal_Merged-chr18-80528892-1	G......	Kcng2	-1.05915
chr2	79966090	79966391	Fetal_Merged-chr2-79966241-1	G......	Pde1a	0.437714
chr8	35025298	35025599	Fetal_Merged-chr8-35025449-1	G......	Rbpms	-0.494742
chr14	63858435	63858800	Fetal_Merged-chr14-63858621-3	G.CN...	Gata4	0.723521
chr9	65477355	65477973	Fetal_Merged-chr9-65477613-4	G.CN.T.	Rbpms2	-0.618192
chr13	52631352	52631799	Fetal_Merged-chr13-52631576-2	...N..E	Diras2	0.680932
chr13	43336491	43336840	Fetal_Merged-chr13-43336668-4	GAC...E	Gfod1	0.656279
chr12	83269884	83270453	Fetal_Merged-chr12-83270186-3	.AC..T.	Sipa1l1	0.526956
chr13	38618208	38618509	Fetal_Merged-chr13-38618359-1	......E	Txndc5	0.579039
chr5	71996666	71996967	Fetal_Merged-chr5-71996817-1	......E	Gabra4	-1.28974
chr18	74876515	74876816	Fetal_Merged-chr18-74876666-1	...N...	Scarna17	1.47446
chr15	88692066	88693042	Fetal_Merged-chr15-88692579-7	GACNSTE	Pim3	0.766057
chrX	6998175	6998506	Fetal_Merged-chrX-6998341-2	G...S..	2010204K13Rik	-0.85949
chr11	65015848	65016194	Fetal_Merged-chr11-65016014-3	G.C..T.	Arhgap44	-0.508447
chr6	91257987	91258288	Fetal_Merged-chr6-91258138-1	......E	Fbln2	0.632925
chr17	27015134	27015471	Fetal_Merged-chr17-27015303-2	..C...E	Nkx2-5	-0.908575
chr8	122563354	122563671	Fetal_Merged-chr8-122563513-2	..C...E	Crispld2	-0.411667
chr18	10137192	10137493	Fetal_Merged-chr18-10137343-1	G......	Rock1	-0.406148
chr3	87774839	87775412	Fetal_Merged-chr3-87775082-3	.A...TE	Nes	0.804451
chr5	73256613	73256914	Fetal_Merged-chr5-73256764-1	G......	Tec	0.718372
chr15	42462584	42462885	Fetal_Merged-chr15-42462735-1	....S..	Angpt1	-0.6963
chr11	81820334	81820635	Fetal_Merged-chr11-81820485-1	......E	Ccl2	0.903596
chr6	87393221	87393566	Fetal_Merged-chr6-87393386-4	G.CN.T.	Bmp10	-1.19613
chr2	172750488	172750835	Fetal_Merged-chr2-172750662-2	..CN...	Bmp7	-0.980823
chr11	62943386	62943687	Fetal_Merged-chr11-62943537-1	.....T.	Pmp22	-0.569785
chr2	64766137	64766438	Fetal_Merged-chr2-64766288-1	G......	Grb14	-1.1218
chr16	16253900	16254232	Fetal_Merged-chr16-16254066-2	G..N...	Pkp2	-1.00491
chr12	9602079	9602384	Fetal_Merged-chr12-9602232-3	G..N.T.	Osr1	-0.413176
chr13	43392564	43392956	Fetal_Merged-chr13-43392752-3	G..N..E	Gfod1	0.656279
chr5	51879970	51880271	Fetal_Merged-chr5-51880121-1	G......	Ppargc1a	-0.40944
chr15	11765698	11766022	Fetal_Merged-chr15-11765859-3	..CN..E	Npr3	0.404378
chr5	120290410	120290711	Fetal_Merged-chr5-120290561-1	G......	Tbx5	-0.493083
chr3	97055789	97056090	Fetal_Merged-chr3-97055940-1	......E	Bcl9	-0.407959
chr3	35831058	35831359	Fetal_Merged-chr3-35831209-1	G......	Dcun1d1	-0.587671
chr8	46750429	46750885	Fetal_Merged-chr8-46750648-3	G....TE	Sorbs2	-0.619941
chr1	137611480	137611901	Fetal_Merged-chr1-137611698-4	G...STE	Csrp1	0.710315
chr16	70314053	70314605	Fetal_Merged-chr16-70314348-6	GACNST.	Gbe1	-0.5777
chr5	73591553	73591854	Fetal_Merged-chr5-73591704-1	G......	Fryl	0.389284
chr10	33906437	33906769	Fetal_Merged-chr10-33906603-2	.....TE	Dse	0.607112
chr13	52611460	52611780	Fetal_Merged-chr13-52611618-3	.AC...E	Diras2	0.680932
chr7	118085124	118085474	Fetal_Merged-chr7-118085299-2	G.....E	Mrvi1	-0.456375
chr7	124497559	124497860	Fetal_Merged-chr7-124497710-1	.A.....	Xylt1	0.431408
chr5	77829967	77830268	Fetal_Merged-chr5-77830118-1	....S..	Igfbp7	0.457169
chr6	90648875	90649308	Fetal_Merged-chr6-90649092-2	...N.T.	Iqsec1	-0.357567
chr2	76999811	77000112	Fetal_Merged-chr2-76999962-1	G......	Ccdc141	-0.412276
chr19	53771728	53772468	Fetal_Merged-chr19-53772133-5	GAC..TE	Rbm20	-0.593369
chr19	5846564	5847004	Fetal_Merged-chr19-5846779-4	G..N.TE	Neat1	1.30176
chr4	28751735	28752060	Fetal_Merged-chr4-28751898-2	...NS..	Epha7	0.588743
chr7	134444493	134444794	Fetal_Merged-chr7-134444644-1	......E	Itgal	0.991246
chr5	120230738	120231039	Fetal_Merged-chr5-120230889-1	.....T.	Tbx5	-0.493083
chr7	86293611	86294181	Fetal_Merged-chr7-86293840-4	..CNST.	Mfge8	-0.364318
chr13	81027204	81027505	Fetal_Merged-chr13-81027355-1	......E	Arrdc3	0.651322
chr10	12994436	12994963	Fetal_Merged-chr10-12994706-5	G.CN.TE	Phactr2	-0.317136
chr17	46166594	46166895	Fetal_Merged-chr17-46166745-1	.....T.	Vegfa	1.19341
chr1	185875580	185876008	Fetal_Merged-chr1-185875794-2	..C...E	Dusp10	-0.637558
chr17	81332751	81333136	Fetal_Merged-chr17-81332939-3	.ACN...	Tmem178	1.17043
chr14	52534680	52535096	Fetal_Merged-chr14-52534884-3	G.CN...	Ndrg2	0.502856
chr7	146110821	146111255	Fetal_Merged-chr7-146111051-3	.AC.S..	Bnip3	0.663966
chr10	93645982	93646283	Fetal_Merged-chr10-93646133-1	......E	Ndufa12	-0.429963
chr1	136851554	136852031	Fetal_Merged-chr1-136851793-2	...N.T.	Ppp1r12b	-0.72813
chr3	132591972	132592273	Fetal_Merged-chr3-132592123-1	......E	Npnt	-0.460028
chr14	55621524	55621825	Fetal_Merged-chr14-55621675-1	...N...	Myh7	-1.66155
chr14	33514130	33514595	Fetal_Merged-chr14-33514372-4	GA..ST.	3425401B19Rik	-1.23034
chr18	4996816	4997117	Fetal_Merged-chr18-4996967-1	...N...	Svil	-0.508217
chr14	99697585	99698351	Fetal_Merged-chr14-99697929-4	.AC.ST.	Klf5	-0.675542
chr12	57446447	57447029	Fetal_Merged-chr12-57446738-2	..CN...	Mbip	-0.650793
chr16	14261810	14262111	Fetal_Merged-chr16-14261961-1	....S..	Myh11	-1.07654
chr12	82984960	82985261	Fetal_Merged-chr12-82985111-1	......E	Pcnx	0.312451
chr2	76736975	76737558	Fetal_Merged-chr2-76737267-2	GA.....	Ttn	-0.876867
chr17	48566946	48567247	Fetal_Merged-chr17-48567097-1	....S..	Apobec2	-0.794459
chr1	192067909	192068210	Fetal_Merged-chr1-192068060-1	....S..	Prox1	-1.30175
chr3	30992173	30993237	Fetal_Merged-chr3-30992654-5	G..N.TE	Skil	0.37405
chr14	63851481	63851782	Fetal_Merged-chr14-63851632-1	.....T.	Gata4	0.723521
chr13	111188371	111188672	Fetal_Merged-chr13-111188522-1	G......	Plk2	0.443494
chr12	83338896	83339303	Fetal_Merged-chr12-83339107-3	..CN.T.	Sipa1l1	0.526956
chr11	54898892	54899289	Fetal_Merged-chr11-54899097-4	.A.NST.	Ccdc69	-1.05814
chr6	97260609	97260910	Fetal_Merged-chr6-97260760-1	..C....	Lmod3	-1.20466
chr13	73397430	73397731	Fetal_Merged-chr13-73397581-1	G......	Irx4	-1.08062
chr1	189740083	189740384	Fetal_Merged-chr1-189740234-1	..C....	Esrrg	-0.657838
chr1	36336062	36336377	Fetal_Merged-chr1-36336220-2	G.C....	Neurl3	0.742138
chr19	25170753	25171054	Fetal_Merged-chr19-25170904-1	......E	Dock8	0.488906
chr17	43881162	43881714	Fetal_Merged-chr17-43881495-4	GA.N..E	Rcan2	-0.47657
chr15	42592687	42593092	Fetal_Merged-chr15-42592890-2	..C..T.	Angpt1	-0.6963
chr5	31215283	31215584	Fetal_Merged-chr5-31215434-1	G......	Emilin1	0.575149
chr3	97102728	97103214	Fetal_Merged-chr3-97102967-4	G.CN..E	Bcl9	-0.407959
chr19	58953008	58953311	Fetal_Merged-chr19-58953160-2	G..N...	Hspa12a	-0.805087
chr15	10631681	10631982	Fetal_Merged-chr15-10631832-1	....S..	Rai14	0.498521
chr5	51938090	51938448	Fetal_Merged-chr5-51938263-3	.A...TE	Ppargc1a	-0.40944
chrX	155653043	155653344	Fetal_Merged-chrX-155653194-1	..C....	Rps6ka3	-0.365167
chr6	146451432	146451733	Fetal_Merged-chr6-146451583-1	...N...	Itpr2	0.582833
chr8	63110405	63110750	Fetal_Merged-chr8-63110578-2	G....T.	Mfap3l	-1.0135
chr11	109333381	109333897	Fetal_Merged-chr11-109333639-2	...N.T.	Slc16a6	1.05159
chr6	32992925	32993226	Fetal_Merged-chr6-32993076-1	......E	Chchd3	-0.464869
chr10	60301570	60301871	Fetal_Merged-chr10-60301721-1	G......	Unc5b	0.727106
chr16	8494420	8494780	Fetal_Merged-chr16-8494609-6	GACN.TE	Abat	-0.409582
chr1	107960269	107960756	Fetal_Merged-chr1-107960513-2	..C...E	Zcchc2	-0.429101
chr19	24601255	24601704	Fetal_Merged-chr19-24601486-6	.ACNSTE	Pip5k1b	-0.682065
chr10	79604001	79604428	Fetal_Merged-chr10-79604219-3	.A..S.E	Atp5d	0.417752
chr8	47498357	47498658	Fetal_Merged-chr8-47498508-1	.A.....	Acsl1	-0.481117
chr6	63264421	63264831	Fetal_Merged-chr6-63264606-4	G.CN.T.	Grid2	-1.22262
chr10	45046204	45046515	Fetal_Merged-chr10-45046360-2	..C...E	Bves	-1.02202
chr7	117788949	117789341	Fetal_Merged-chr7-117789145-2	G.....E	Adm	2.00815
chr5	120328083	120328384	Fetal_Merged-chr5-120328234-1	......E	Tbx5	-0.493083
chr1	181892083	181892384	Fetal_Merged-chr1-181892234-1	......E	Cdc42bpa	-0.382496
chr7	38872038	38872357	Fetal_Merged-chr7-38872198-2	G.....E	Ccne1	-0.55103
chr1	192074465	192074766	Fetal_Merged-chr1-192074616-1	.....T.	Prox1	-1.30175
chr1	135560031	135560367	Fetal_Merged-chr1-135560194-3	..C.S.E	Zc3h11a	-0.443228
chr2	152231772	152232181	Fetal_Merged-chr2-152231962-3	..CN..E	Sox12	-0.375863
chr2	146302274	146302575	Fetal_Merged-chr2-146302425-1	G......	Ralgapa2	0.566309
chr5	122950130	122950554	Fetal_Merged-chr5-122950342-2	G...S..	Atp2a2	-0.486715
chr4	13651571	13651872	Fetal_Merged-chr4-13651722-1	.A.....	Runx1t1	-0.437468
chr5	120227958	120228259	Fetal_Merged-chr5-120228109-1	.....T.	Tbx5	-0.493083
chr9	98261416	98261769	Fetal_Merged-chr9-98261585-3	..C.S.E	Rbp1	0.656949
chr2	168665564	168665865	Fetal_Merged-chr2-168665715-1	......E	Sall4	-1.72238
chr17	25564363	25564764	Fetal_Merged-chr17-25564553-3	..C.S.E	Cacna1h	0.37244
chr9	111024871	111025330	Fetal_Merged-chr9-111025096-4	G.CN..E	Lrrfip2	-0.410062
chr4	139037305	139037606	Fetal_Merged-chr4-139037456-1	G......	Iffo2	0.462142
chr14	35380299	35380600	Fetal_Merged-chr14-35380450-1	...N...	Ldb3	-1.11064
chr2	11492732	11493033	Fetal_Merged-chr2-11492883-1	....S..	Pfkfb3	0.812351
chr8	34960150	34960550	Fetal_Merged-chr8-34960363-3	.AC...E	Rbpms	-0.494742
chr14	73952475	73952776	Fetal_Merged-chr14-73952626-1	....S..	Sucla2	-0.870663
chr7	146655401	146655702	Fetal_Merged-chr7-146655552-1	...N...	Inpp5a	-0.455132
chr10	20538368	20538669	Fetal_Merged-chr10-20538519-1	.A.....	Pde7b	0.808708
chr6	47785405	47785917	Fetal_Merged-chr6-47785639-4	GA.NS..	Zfp398	-0.56782
chr5	144353817	144354189	Fetal_Merged-chr5-144354012-5	GACN..E	Cyth3	0.355633
chr7	123176484	123176785	Fetal_Merged-chr7-123176635-1	...N...	Sox6	0.41299
chr4	48486097	48486598	Fetal_Merged-chr4-48486348-2	GA.....	Tex10	-0.375125
chr8	24165498	24165911	Fetal_Merged-chr8-24165689-4	G.C..TE	Ank1	0.44084
chr14	8645733	8646034	Fetal_Merged-chr14-8645884-1	.....T.	Flnb	0.600345
chr6	5459215	5459650	Fetal_Merged-chr6-5459454-3	G..N.T.	Pdk4	-0.681991
chr14	70008650	70009404	Fetal_Merged-chr14-70009037-3	..C..TE	Loxl2	0.624906
chr4	130461090	130461391	Fetal_Merged-chr4-130461241-1	.A.....	Laptm5	0.739846
chr15	99186160	99186461	Fetal_Merged-chr15-99186311-1	.....T.	Fmnl3	0.384913
chr5	74543422	74543962	Fetal_Merged-chr5-74543710-5	GA.NS.E	Rasl11b	0.9202
chr10	94024106	94024407	Fetal_Merged-chr10-94024257-1	......E	Tmcc3	0.76805
chr16	19981715	19982016	Fetal_Merged-chr16-19981866-1	G......	Klhl6	0.904318
chr4	13712735	13713036	Fetal_Merged-chr4-13712886-1	.....T.	Runx1t1	-0.437468
chr12	55268749	55269050	Fetal_Merged-chr12-55268900-1	......E	Egln3	0.827409
chr10	30555118	30555419	Fetal_Merged-chr10-30555269-1	....S..	Hey2	-0.411153
chr1	121401063	121401599	Fetal_Merged-chr1-121401313-3	G..N..E	Ralb	0.550983
chr15	27921951	27922252	Fetal_Merged-chr15-27922102-1	.A.....	Trio	0.35565
chr9	119932000	119932542	Fetal_Merged-chr9-119932271-2	..C..T.	Xirp1	-1.23138
chr9	117906183	117906484	Fetal_Merged-chr9-117906334-1	.....T.	Azi2	-0.413992
chr13	96416714	96417015	Fetal_Merged-chr13-96416865-1	G......	F2r	0.448641
chr2	169999433	170000346	Fetal_Merged-chr2-169999943-5	GAC.S.E	Zfp217	0.506357
chr1	51968299	51968600	Fetal_Merged-chr1-51968450-1	......E	Myo1b	0.453513
chr18	80882388	80882951	Fetal_Merged-chr18-80882670-2	.....TE	Nfatc1	0.685766
chr1	57947059	57947376	Fetal_Merged-chr1-57947218-2	G.....E	Spats2l	-0.523889
chr5	73881633	73882146	Fetal_Merged-chr5-73881890-2	.A..S..	Dcun1d4	-0.478429
chr11	66893672	66893973	Fetal_Merged-chr11-66893823-1	......E	Myh3	1.48357
chr11	11786599	11786900	Fetal_Merged-chr11-11786750-1	G......	Ddc	-1.19648
chr2	167106164	167106491	Fetal_Merged-chr2-167106328-2	...N..E	Ptgis	0.596324
chr8	122559930	122560231	Fetal_Merged-chr8-122560081-1	.A.....	Crispld2	-0.411667
chr7	137320497	137320846	Fetal_Merged-chr7-137320672-2	..C...E	Fgfr2	0.585298
chr10	60274984	60275453	Fetal_Merged-chr10-60275219-2	.A...T.	Unc5b	0.727106
chr11	12294193	12294525	Fetal_Merged-chr11-12294356-4	.A.N.TE	Cobl	-0.382453
chr11	112643004	112643305	Fetal_Merged-chr11-112643155-1	G......	Sox9	0.748893
chr1	192025549	192025952	Fetal_Merged-chr1-192025750-4	G.CN.T.	Prox1	-1.30175
chr8	126418562	126418901	Fetal_Merged-chr8-126418732-2	....S.E	Acta1	0.62365
chr1	107935942	107936377	Fetal_Merged-chr1-107936150-4	GAC...E	Zcchc2	-0.429101
chr11	105169686	105169987	Fetal_Merged-chr11-105169837-1	.....T.	Mrc2	0.454309
chr4	53199988	53200289	Fetal_Merged-chr4-53200139-1	G......	Abca1	0.480045
chr6	119048390	119048691	Fetal_Merged-chr6-119048541-1	....S..	Cacna1c	-0.381698
chr10	81031467	81031768	Fetal_Merged-chr10-81031618-1	...N...	Tle2	0.500357
chr9	88168901	88169211	Fetal_Merged-chr9-88169056-2	G..N...	Nt5e	1.12432
chr18	55148862	55149481	Fetal_Merged-chr18-55149211-4	..CN.TE	Zfp608	0.369715
chr6	91155785	91156121	Fetal_Merged-chr6-91155953-2	..CN...	Fbln2	0.632925
chr5	24566130	24566431	Fetal_Merged-chr5-24566281-1	......E	Prkag2	-0.447523
chr2	11405903	11406204	Fetal_Merged-chr2-11406054-1	...N...	Pfkfb3	0.812351
chr3	79781567	79781917	Fetal_Merged-chr3-79781741-3	..CN..E	Fam198b	0.342787
chr8	35870290	35870652	Fetal_Merged-chr8-35870471-2	G....T.	Dusp4	1.37381
chr18	84255683	84256137	Fetal_Merged-chr18-84255905-3	G.C...E	Tshz1	-0.509118
chr3	86439392	86439768	Fetal_Merged-chr3-86439580-2	G..N...	Mab21l2	-0.867839
chr18	55130600	55130901	Fetal_Merged-chr18-55130751-1	G......	Zfp608	0.369715
chr12	86687333	86687651	Fetal_Merged-chr12-86687492-2	G.C....	Nek9	0.320487
chr9	62573065	62573366	Fetal_Merged-chr9-62573216-1	....S..	Itga11	-1.07723
chrX	100970846	100971147	Fetal_Merged-chrX-100970997-1	G......	Slc16a2	0.685132
chr3	20032897	20033316	Fetal_Merged-chr3-20033107-2	..C..T.	Gyg	-0.715616
chr4	48415948	48416373	Fetal_Merged-chr4-48416170-6	.ACNSTE	Tex10	-0.375125
chr1	34241111	34241472	Fetal_Merged-chr1-34241300-4	.ACN..E	Dst	0.458981
chr10	115712444	115712745	Fetal_Merged-chr10-115712595-1	G......	Ptprb	0.523138
chrX	158693293	158693594	Fetal_Merged-chrX-158693444-1	G......	Nhs	-0.551865
chr2	11708296	11708597	Fetal_Merged-chr2-11708447-1	G......	Ankrd16	0.489033
chr6	125484969	125485270	Fetal_Merged-chr6-125485120-1	G......	Vwf	0.824204
chr14	31311460	31311761	Fetal_Merged-chr14-31311611-1	G......	Cacna1d	0.547771
chr17	85177890	85178191	Fetal_Merged-chr17-85178041-1	....S..	Lrpprc	-0.37485
chr5	34077590	34077891	Fetal_Merged-chr5-34077741-1	......E	Fgfr3	0.660383
chr9	87626404	87626705	Fetal_Merged-chr9-87626555-1	......E	Tbx18	0.666667
chrX	155695087	155695577	Fetal_Merged-chrX-155695310-3	..CN..E	Rps6ka3	-0.365167
chr3	60806629	60806930	Fetal_Merged-chr3-60806780-1	..C....	P2ry1	0.733004
chr13	23678570	23678871	Fetal_Merged-chr13-23678721-1	......E	Hist1h2be	0.76394
chr2	170034609	170035002	Fetal_Merged-chr2-170034810-5	.ACN.TE	Zfp217	0.506357
chr18	74898996	74899404	Fetal_Merged-chr18-74899208-5	GACN..E	Scarna17	1.47446
chr16	70240327	70240628	Fetal_Merged-chr16-70240478-1	......E	Gbe1	-0.5777
chr12	53812530	53812831	Fetal_Merged-chr12-53812681-1	.A.....	Akap6	-0.4002
chr9	105694653	105694954	Fetal_Merged-chr9-105694804-1	.....T.	Col6a6	0.366565
chr5	77503933	77504234	Fetal_Merged-chr5-77504084-1	...N...	Hopx	-1.2568
chrX	49516828	49517129	Fetal_Merged-chrX-49516979-1	......E	Gpc4	-0.655159
chr2	70972192	70972493	Fetal_Merged-chr2-70972343-1	...N...	Cybrd1	-0.688127
chr11	105484292	105484593	Fetal_Merged-chr11-105484443-1	..C....	Tanc2	0.592533
chr8	24116764	24117108	Fetal_Merged-chr8-24116936-2	.A...T.	Ank1	0.44084
chr18	4993556	4993857	Fetal_Merged-chr18-4993707-1	..C....	Svil	-0.508217
chr2	80047263	80047564	Fetal_Merged-chr2-80047414-1	....S..	Pde1a	0.437714
chr17	14400081	14400504	Fetal_Merged-chr17-14400293-2	G.C....	Smoc2	-0.597677
chr7	119347801	119348145	Fetal_Merged-chr7-119347968-3	.AC.S..	Mical2	0.507121
chr1	135820743	135821071	Fetal_Merged-chr1-135820907-2	..CN...	Prelp	0.850585
chr5	103186166	103186536	Fetal_Merged-chr5-103186354-5	.ACN.TE	Arhgap24	-0.710179
chr2	32767943	32768346	Fetal_Merged-chr2-32768148-4	.ACN..E	Fam129b	0.423538
chr2	79879111	79879412	Fetal_Merged-chr2-79879262-1	G......	Pde1a	0.437714
chr17	67703002	67703303	Fetal_Merged-chr17-67703153-1	G......	Ptprm	0.444863
chr13	64289620	64289921	Fetal_Merged-chr13-64289771-1	......E	Habp4	-0.475298
chr13	46484644	46484945	Fetal_Merged-chr13-46484795-1	.....T.	Rbm24	-0.707576
chrX	7005988	7006340	Fetal_Merged-chrX-7006161-3	G.C...E	2010204K13Rik	-0.85949
chr9	29847804	29848327	Fetal_Merged-chr9-29848089-5	..CNSTE	Ntm	-0.434105
chr7	56523352	56523666	Fetal_Merged-chr7-56523509-2	.A..S..	Nav2	-0.463953
chr6	32535287	32535588	Fetal_Merged-chr6-32535438-1	....S..	Plxna4	0.310282
chr3	40550186	40550487	Fetal_Merged-chr3-40550337-1	..C....	Hspa4l	-1.13178
chr8	46735313	46735864	Fetal_Merged-chr8-46735566-4	GA.N..E	Sorbs2	-0.619941
chr4	82736637	82736938	Fetal_Merged-chr4-82736788-1	G......	Frem1	-0.470022
chr8	49036951	49037309	Fetal_Merged-chr8-49037130-2	....ST.	Wwc2	0.456524
chr3	109324998	109325350	Fetal_Merged-chr3-109325182-4	.ACN..E	Vav3	0.397305
chr1	152909502	152909854	Fetal_Merged-chr1-152909678-2	G.....E	Hmcn1	0.494524
chr16	55821564	55821865	Fetal_Merged-chr16-55821715-1	..C....	Nfkbiz	-0.838901
chr9	24575949	24576250	Fetal_Merged-chr9-24576100-1	G......	Tbx20	0.942444
chr3	120943293	120943605	Fetal_Merged-chr3-120943449-2	...N..E	Tmem56	-1.94448
chr5	51929589	51929890	Fetal_Merged-chr5-51929740-1	G......	Ppargc1a	-0.40944
chr6	15699814	15700272	Fetal_Merged-chr6-15700057-3	.AC..T.	Mdfic	0.494553
chr19	21348613	21349191	Fetal_Merged-chr19-21348872-4	GA.N..E	Zfand5	-0.366722
chr2	109775926	109776227	Fetal_Merged-chr2-109776077-1	..C....	Lgr4	-0.614287
chr3	30974700	30975001	Fetal_Merged-chr3-30974851-1	G......	Skil	0.37405
chr2	168567710	168568011	Fetal_Merged-chr2-168567861-1	G......	Atp9a	0.587111
chr2	32909490	32909856	Fetal_Merged-chr2-32909679-4	G.CN..E	Garnl3	0.637511
chr2	76952188	76952646	Fetal_Merged-chr2-76952403-3	.AC...E	Ccdc141	-0.412276
chr15	12547131	12547451	Fetal_Merged-chr15-12547291-2	.....TE	Pdzd2	-0.605329
chr3	97601168	97601469	Fetal_Merged-chr3-97601319-1	G......	Pde4dip	-0.402079
chr7	4463124	4463505	Fetal_Merged-chr7-4463315-2	...N..E	Tnnt1	-2.69966
chr5	110877987	110878288	Fetal_Merged-chr5-110878138-1	...N...	Fbrsl1	-0.358086
chr4	11808508	11808809	Fetal_Merged-chr4-11808659-1	G......	Pdp1	-0.502113
chr4	5593087	5593388	Fetal_Merged-chr4-5593238-1	G......	Fam110b	0.584245
chr16	14291413	14291714	Fetal_Merged-chr16-14291564-1	G......	Myh11	-1.07654
chr4	11881981	11882444	Fetal_Merged-chr4-11882204-6	G.CNSTE	Pdp1	-0.502113
chr11	53935894	53936246	Fetal_Merged-chr11-53936070-3	...N.TE	P4ha2	0.793821
chr18	10181403	10181704	Fetal_Merged-chr18-10181554-1	.....T.	Rock1	-0.406148
chr9	30730109	30730410	Fetal_Merged-chr9-30730260-1	...N...	Adamts15	0.594719
chr11	12426607	12426908	Fetal_Merged-chr11-12426758-1	..C....	Cobl	-0.382453
chr19	25074164	25074465	Fetal_Merged-chr19-25074315-1	.....T.	Dock8	0.488906
chr9	24572950	24573251	Fetal_Merged-chr9-24573101-1	G......	Tbx20	0.942444
chr8	13253562	13253863	Fetal_Merged-chr8-13253713-1	.....T.	Adprhl1	-1.64039
chr17	26599634	26599935	Fetal_Merged-chr17-26599785-1	..C....	Dusp1	-0.654126
chr10	85767380	85767681	Fetal_Merged-chr10-85767531-1	......E	Timp3	0.634568
chr15	88678572	88678873	Fetal_Merged-chr15-88678723-1	......E	Pim3	0.766057
chr6	24557530	24557848	Fetal_Merged-chr6-24557689-2	G....T.	Lmod2	-1.52582
chr9	71617573	71617974	Fetal_Merged-chr9-71617774-2	..C...E	Cgnl1	0.425462
chr8	15011884	15012185	Fetal_Merged-chr8-15012035-1	...N...	Kbtbd11	0.917186
chr9	58693266	58693567	Fetal_Merged-chr9-58693417-1	....S..	Hcn4	0.670036
chr1	62743508	62743922	Fetal_Merged-chr1-62743697-3	G...S.E	Nrp2	-0.604062
chr5	145018933	145019532	Fetal_Merged-chr5-145019196-4	..C.STE	Bri3	0.403775
chr4	57614961	57615461	Fetal_Merged-chr4-57615211-2	..CN...	Palm2	-0.674395
chr1	62675976	62676277	Fetal_Merged-chr1-62676127-1	.....T.	Nrp2	-0.604062
chr18	61964856	61965207	Fetal_Merged-chr18-61965027-4	G.CN.T.	Afap1l1	0.555469
chr4	135803220	135803521	Fetal_Merged-chr4-135803371-1	......E	Tcea3	-1.14859
chr14	75570061	75570362	Fetal_Merged-chr14-75570212-1	....S..	Lcp1	0.609181
chr7	146637585	146638498	Fetal_Merged-chr7-146638109-6	GACNS.E	Inpp5a	-0.455132
chr14	27354263	27354647	Fetal_Merged-chr14-27354448-3	G..NS..	Slmap	-0.557967
chr15	101251359	101251660	Fetal_Merged-chr15-101251510-1	......E	Krt7	0.764766
chr15	12479006	12479425	Fetal_Merged-chr15-12479216-2	G.....E	Pdzd2	-0.605329
chr4	11805063	11805426	Fetal_Merged-chr4-11805242-4	G.CNS..	Pdp1	-0.502113
chr18	5002011	5002754	Fetal_Merged-chr18-5002376-3	.ACN...	Svil	-0.508217
chr17	35842767	35843068	Fetal_Merged-chr17-35842918-1	..C....	Ddr1	0.612479
chr11	94901850	94902342	Fetal_Merged-chr11-94902082-3	..CN.T.	Pdk2	-0.464535
chr7	119610828	119611129	Fetal_Merged-chr7-119610979-1	......E	Parva	-0.382932
chr11	101703227	101703555	Fetal_Merged-chr11-101703387-3	..CN.T.	Meox1	0.887895
chr17	48571565	48572353	Fetal_Merged-chr17-48571993-5	G.CNST.	Apobec2	-0.794459
chr13	24668201	24668532	Fetal_Merged-chr13-24668367-2	G....T.	Fam65b	0.683576
chr2	102718584	102718885	Fetal_Merged-chr2-102718735-1	G......	Cd44	-0.48455
chr11	115879527	115879828	Fetal_Merged-chr11-115879678-1	......E	Galk1	0.747991
chr13	12221093	12221847	Fetal_Merged-chr13-12221512-5	GACN..E	Ryr2	-0.837758
chr3	97029496	97029797	Fetal_Merged-chr3-97029647-1	.A.....	Bcl9	-0.407959
chr3	105178856	105179157	Fetal_Merged-chr3-105179007-1	......E	Kcnd3	-0.688337
chr4	104781550	104781878	Fetal_Merged-chr4-104781714-2	.....TE	Prkaa2	-0.829236
chr7	97608866	97609167	Fetal_Merged-chr7-97609017-2	.....TE	Tmem126a	-0.545013
chr8	46719326	46719627	Fetal_Merged-chr8-46719477-1	......E	Sorbs2	-0.619941
chrX	50523706	50524007	Fetal_Merged-chrX-50523857-1	G......	Plac1	1.21832
chr11	105235783	105236224	Fetal_Merged-chr11-105236017-3	.AC...E	Mrc2	0.454309
chr6	119143663	119144107	Fetal_Merged-chr6-119143871-4	G..NS.E	Cacna1c	-0.381698
chr5	74591319	74591620	Fetal_Merged-chr5-74591470-1	.A.....	Rasl11b	0.9202
chr4	66542595	66542896	Fetal_Merged-chr4-66542746-1	......E	Tlr4	1.27022
chr2	157955868	157956623	Fetal_Merged-chr2-157956254-5	GA..STE	Tgm2	-0.447302
chr3	86360378	86360963	Fetal_Merged-chr3-86360722-4	G.C.ST.	Mab21l2	-0.867839
chr6	42326009	42326310	Fetal_Merged-chr6-42326160-1	G......	Epha1	1.01898
chr7	38913132	38913570	Fetal_Merged-chr7-38913347-3	...NST.	Ccne1	-0.55103
chr7	119645700	119646354	Fetal_Merged-chr7-119645994-3	..CN..E	Parva	-0.382932
chr10	32818588	32818889	Fetal_Merged-chr10-32818739-1	......E	Trdn	-1.25435
chr11	106589752	106590053	Fetal_Merged-chr11-106589903-1	G......	Pecam1	0.687396
chr4	13754644	13755149	Fetal_Merged-chr4-13754897-2	G.....E	Runx1t1	-0.437468
chr3	128918927	128919228	Fetal_Merged-chr3-128919078-1	......E	Pitx2	-1.78759
chr8	46742662	46742963	Fetal_Merged-chr8-46742813-1	G......	Sorbs2	-0.619941
chr9	71557098	71557470	Fetal_Merged-chr9-71557275-3	G....TE	Cgnl1	0.425462
chr15	66969237	66969538	Fetal_Merged-chr15-66969388-1	G......	St3gal1	0.387717
chr10	17489278	17489579	Fetal_Merged-chr10-17489429-1	......E	Txlnb	-0.616123
chr19	6235681	6236047	Fetal_Merged-chr19-6235864-2	.....TE	Ppp2r5b	0.615967
chr16	21947491	21947792	Fetal_Merged-chr16-21947642-1	......E	Tmem41a	-0.72621
chr15	18774405	18774706	Fetal_Merged-chr15-18774556-1	.....T.	Cdh10	0.851391
chr10	20492899	20493200	Fetal_Merged-chr10-20493050-1	G......	Pde7b	0.808708
chr14	35403829	35404130	Fetal_Merged-chr14-35403980-1	.....T.	Ldb3	-1.11064
chr11	65010800	65011201	Fetal_Merged-chr11-65011013-3	G.C...E	Arhgap44	-0.508447
chr2	49829713	49830038	Fetal_Merged-chr2-49829874-3	G.C..T.	Lypd6	-0.619536
chr19	37415497	37415800	Fetal_Merged-chr19-37415649-2	G.....E	Ide	-0.467233
chr4	94391650	94391951	Fetal_Merged-chr4-94391801-1	G......	Tek	0.805434
chrX	148667092	148667818	Fetal_Merged-chrX-148667444-4	.A.NST.	Kdm5c	0.584686
chr1	181835914	181836215	Fetal_Merged-chr1-181836065-1	G......	Cdc42bpa	-0.382496
chr18	46663504	46663884	Fetal_Merged-chr18-46663686-3	G.CN...	Fem1c	-0.364268
chr13	12218712	12219013	Fetal_Merged-chr13-12218863-1	G......	Ryr2	-0.837758
chr15	66722354	66722697	Fetal_Merged-chr15-66722525-3	..C..TE	Wisp1	-0.571889
chr15	66870959	66871311	Fetal_Merged-chr15-66871136-4	..CNST.	Ndrg1	0.843026
chr2	167057664	167057965	Fetal_Merged-chr2-167057815-1	......E	Ptgis	0.596324
chr15	12544621	12544922	Fetal_Merged-chr15-12544772-1	.....T.	Pdzd2	-0.605329
chr9	59387363	59387664	Fetal_Merged-chr9-59387514-1	.A.....	Hexa	0.667814
chr11	105217652	105217953	Fetal_Merged-chr11-105217803-1	G......	Mrc2	0.454309
chr16	85766553	85766883	Fetal_Merged-chr16-85766718-3	GA...T.	Adamts1	0.452737
chr5	73208942	73209243	Fetal_Merged-chr5-73209093-1	G......	Tec	0.718372
chr9	77474342	77474643	Fetal_Merged-chr9-77474493-1	G......	Klhl31	-1.17544
chr9	29770621	29770922	Fetal_Merged-chr9-29770772-1	G......	Ntm	-0.434105
chr4	41450134	41450435	Fetal_Merged-chr4-41450285-1	....S..	AI464131	0.775841
chr15	98426179	98426480	Fetal_Merged-chr15-98426330-1	......E	Adcy6	0.415365
chr15	55140619	55140920	Fetal_Merged-chr15-55140770-1	......E	Col14a1	-0.74315
chr19	53883883	53884184	Fetal_Merged-chr19-53884034-1	...N...	Pdcd4	-0.408031
chr15	55222320	55222621	Fetal_Merged-chr15-55222471-1	.....T.	Col14a1	-0.74315
chr9	110666896	110667197	Fetal_Merged-chr9-110667047-1	......E	Myl3	-1.21256
chr13	56683471	56683794	Fetal_Merged-chr13-56683633-2	...N.T.	Tgfbi	0.646417
chr8	26230059	26230360	Fetal_Merged-chr8-26230210-1	G......	Plekha2	0.540341
chr15	76886495	76886951	Fetal_Merged-chr15-76886723-2	.....TE	Mb	-2.46951
chr19	25311728	25312029	Fetal_Merged-chr19-25311879-1	.....T.	Kank1	0.372864
chr5	73739055	73739356	Fetal_Merged-chr5-73739206-1	.A.....	Ociad2	0.664814
chr16	70394805	70395113	Fetal_Merged-chr16-70394959-2	G....T.	Gbe1	-0.5777
chr1	74378892	74379247	Fetal_Merged-chr1-74379061-3	...NS.E	Pnkd	-0.544853
chr15	66964640	66965073	Fetal_Merged-chr15-66964858-3	G....TE	St3gal1	0.387717
chr1	40921960	40922261	Fetal_Merged-chr1-40922111-1	G......	Tmem182	-1.81442
chr10	85736004	85736305	Fetal_Merged-chr10-85736155-1	....S..	Timp3	0.634568
chr17	7924143	7924444	Fetal_Merged-chr17-7924294-1	G......	Fndc1	0.409858
chr5	73755397	73755698	Fetal_Merged-chr5-73755548-1	G......	Ociad2	0.664814
chr1	74336577	74337055	Fetal_Merged-chr1-74336844-4	..CN.TE	Pnkd	-0.544853
chr2	169985605	169985906	Fetal_Merged-chr2-169985756-1	G......	Zfp217	0.506357
chr5	51984589	51984991	Fetal_Merged-chr5-51984784-5	G.CN.TE	Ppargc1a	-0.40944
chr10	59427211	59427512	Fetal_Merged-chr10-59427362-1	.....T.	Ddit4	1.57877
chr8	94236160	94236461	Fetal_Merged-chr8-94236311-1	......E	Irx3	-1.34801
chr9	77483866	77484175	Fetal_Merged-chr9-77484021-2	.A....E	Klhl31	-1.17544
chr13	43360557	43360928	Fetal_Merged-chr13-43360743-2	G.C....	Gfod1	0.656279
chr10	32803528	32803962	Fetal_Merged-chr10-32803755-4	GA...TE	Trdn	-1.25435
chr2	79969376	79969677	Fetal_Merged-chr2-79969527-1	......E	Pde1a	0.437714
chr2	64859723	64860024	Fetal_Merged-chr2-64859874-1	......E	Grb14	-1.1218
chr12	117309513	117309814	Fetal_Merged-chr12-117309664-1	G......	Vipr2	-0.903437
chr11	6148891	6149192	Fetal_Merged-chr11-6149042-1	.....T.	Ddx56	0.479182
chr14	60340873	60341256	Fetal_Merged-chr14-60341061-4	.AC..TE	Shisa2	0.939547
chr11	105184587	105185202	Fetal_Merged-chr11-105184958-4	..CN.TE	Mrc2	0.454309
chr5	25345270	25345571	Fetal_Merged-chr5-25345421-1	..C....	Actr3b	-0.99093
chr4	94496829	94497130	Fetal_Merged-chr4-94496980-1	G......	Tek	0.805434
chrX	139350960	139351261	Fetal_Merged-chrX-139351111-1	....S..	Ammecr1	-0.406496
chr4	139129912	139130394	Fetal_Merged-chr4-139130153-2	...NS..	Iffo2	0.462142
chr3	129955313	129955614	Fetal_Merged-chr3-129955464-1	G......	Col25a1	-0.546014
chr16	16216121	16216422	Fetal_Merged-chr16-16216272-1	......E	Pkp2	-1.00491
chr6	95668117	95668738	Fetal_Merged-chr6-95668475-4	GA...TE	Suclg2	-0.528753
chr6	119164147	119164676	Fetal_Merged-chr6-119164412-2	G.C....	Cacna1c	-0.381698
chr9	101061769	101062070	Fetal_Merged-chr9-101061920-1	G......	Ppp2r3a	-0.449827
chr2	50020649	50021155	Fetal_Merged-chr2-50020902-2	...N..E	Lypd6	-0.619536
chr2	180891336	180891649	Fetal_Merged-chr2-180891493-2	G....T.	Eef1a2	-0.752311
chr13	38619947	38620248	Fetal_Merged-chr13-38620098-1	.....T.	Txndc5	0.579039
chr7	126092093	126092394	Fetal_Merged-chr7-126092244-1	....S..	Gprc5b	0.63393
chr7	88786049	88786466	Fetal_Merged-chr7-88786237-5	G.CN.TE	Homer2	-0.802257
chr10	107237076	107237387	Fetal_Merged-chr10-107237232-2	G.C....	Ptprq	-1.24287
chr18	35021576	35021877	Fetal_Merged-chr18-35021727-1	....S..	Egr1	-1.65674
chr11	62965437	62965738	Fetal_Merged-chr11-62965588-1	......E	Pmp22	-0.569785
chr2	79806343	79806668	Fetal_Merged-chr2-79806506-2	..C...E	Pde1a	0.437714
chr3	53430676	53430977	Fetal_Merged-chr3-53430827-1	......E	Frem2	-0.639604
chr3	101885816	101886146	Fetal_Merged-chr3-101885981-2	G...S..	Casq2	-0.686727
chr5	24565780	24566081	Fetal_Merged-chr5-24565931-1	....S..	Prkag2	-0.447523
chr16	21636300	21636603	Fetal_Merged-chr16-21636452-2	.AC....	2510009E07Rik	-0.403015
chr5	91961837	91962177	Fetal_Merged-chr5-91962007-2	..C...E	Parm1	-0.830133
chr11	53914242	53914543	Fetal_Merged-chr11-53914393-1	G......	P4ha2	0.793821
chr19	58935629	58935930	Fetal_Merged-chr19-58935780-1	......E	Hspa12a	-0.805087
chr9	105673136	105673480	Fetal_Merged-chr9-105673309-3	G.C...E	Col6a6	0.366565
chr3	97672144	97672445	Fetal_Merged-chr3-97672295-1	....S..	Pde4dip	-0.402079
chr17	44127918	44128219	Fetal_Merged-chr17-44128069-1	..C....	Rcan2	-0.47657
chr4	13763623	13764190	Fetal_Merged-chr4-13763885-3	G.C..T.	Runx1t1	-0.437468
chr1	36074007	36074313	Fetal_Merged-chr1-36074159-4	G.C..TE	Hs6st1	0.356819
chr5	36029805	36030120	Fetal_Merged-chr5-36029963-2	.A....E	Htra3	-0.560555
chr1	137743624	137743925	Fetal_Merged-chr1-137743775-1	G......	Tnnt2	-1.23762
chrX	68382614	68382915	Fetal_Merged-chrX-68382765-1	...N...	Mamld1	0.580369
chr2	148234951	148235252	Fetal_Merged-chr2-148235102-1	G......	Thbd	-0.751088
chr17	81390673	81390974	Fetal_Merged-chr17-81390824-1	.....T.	Tmem178	1.17043
chr7	146631525	146631860	Fetal_Merged-chr7-146631693-2	..CN...	Inpp5a	-0.455132
chr2	131902782	131903129	Fetal_Merged-chr2-131902956-2	..C...E	Rassf2	0.394465
chr16	21946322	21946623	Fetal_Merged-chr16-21946473-1	....S..	Tmem41a	-0.72621
chr5	113337066	113337421	Fetal_Merged-chr5-113337240-5	.ACN.TE	Myo18b	-0.731272
chrX	6357142	6357443	Fetal_Merged-chrX-6357293-1	......E	Dgkk	-0.982987
chrX	148686419	148686720	Fetal_Merged-chrX-148686570-1	....S..	Kdm5c	0.584686
chr9	45763093	45763441	Fetal_Merged-chr9-45763267-2	G...S..	Sidt2	0.315165
chr7	119394767	119395068	Fetal_Merged-chr7-119394918-1	G......	Mical2	0.507121
chr3	154718567	154718868	Fetal_Merged-chr3-154718718-1	G......	Tnni3k	-1.75401
chr4	94714716	94715017	Fetal_Merged-chr4-94714867-1	....S..	Jun	-0.455256
chr6	24547351	24547847	Fetal_Merged-chr6-24547601-7	GACNSTE	Lmod2	-1.52582
chr2	65088655	65089149	Fetal_Merged-chr2-65088913-3	G....TE	Cobll1	-0.678665
chr9	102305945	102306298	Fetal_Merged-chr9-102306122-3	G....TE	Ephb1	-1.02994
chr13	76021256	76021574	Fetal_Merged-chr13-76021415-2	.A..S..	Glrx	-0.607582
chr13	52621635	52621980	Fetal_Merged-chr13-52621808-2	.....TE	Diras2	0.680932
chr11	12365374	12365675	Fetal_Merged-chr11-12365525-1	......E	Cobl	-0.382453
chr12	35137507	35137903	Fetal_Merged-chr12-35137693-4	GA.N.T.	Hdac9	-0.617175
chr4	148233113	148233414	Fetal_Merged-chr4-148233264-1	......E	Casz1	-0.798832
chr1	172974620	172974979	Fetal_Merged-chr1-172974802-3	..CN.T.	Fcgr3	0.932574
chr3	146167028	146167329	Fetal_Merged-chr3-146167179-1	.A.....	Gng5	-0.430485
chr9	111051132	111051433	Fetal_Merged-chr9-111051283-1	G......	Lrrfip2	-0.410062
chr14	122057301	122057602	Fetal_Merged-chr14-122057452-1	.....T.	Dock9	-0.609609
chr2	129991209	129991510	Fetal_Merged-chr2-129991360-1	.....T.	Snrpb	0.459637
chr4	155221269	155221570	Fetal_Merged-chr4-155221420-1	....S..	Dvl1	0.761455
chr7	137408523	137408859	Fetal_Merged-chr7-137408691-3	G.C..T.	Fgfr2	0.585298
chr5	77579953	77580644	Fetal_Merged-chr5-77580291-5	GACN..E	Hopx	-1.2568
chr6	82678637	82678995	Fetal_Merged-chr6-82678816-2	G....T.	Hk2	0.776921
chr13	81020935	81021375	Fetal_Merged-chr13-81021157-3	G.C...E	Arrdc3	0.651322
chr2	35204759	35205060	Fetal_Merged-chr2-35204910-1	G......	Stom	-0.515171
chr2	168652826	168653127	Fetal_Merged-chr2-168652977-1	......E	Sall4	-1.72238
chr10	53048740	53049041	Fetal_Merged-chr10-53048891-1	..C....	Pln	-1.61263
chr4	94718731	94719094	Fetal_Merged-chr4-94718907-3	.A.NS..	Jun	-0.455256
chr19	17912026	17912384	Fetal_Merged-chr19-17912205-2	G..N...	Pcsk5	0.436621
chr4	48416854	48417155	Fetal_Merged-chr4-48417005-1	......E	Tex10	-0.375125
chr9	101193994	101194341	Fetal_Merged-chr9-101194168-2	.A..S..	Ppp2r3a	-0.449827
chr5	31211734	31212035	Fetal_Merged-chr5-31211885-1	G......	Ost4	0.332384
chr13	42416315	42416653	Fetal_Merged-chr13-42416478-4	G.CN..E	Edn1	1.10473
chr4	135689728	135690029	Fetal_Merged-chr4-135689879-1	G......	Id3	0.677246
chr9	119915096	119915397	Fetal_Merged-chr9-119915247-1	......E	Xirp1	-1.23138
chr14	60257791	60258092	Fetal_Merged-chr14-60257942-1	....S..	Shisa2	0.939547
chr15	32191160	32191461	Fetal_Merged-chr15-32191311-1	......E	Sema5a	-0.620236
chr1	34046553	34046861	Fetal_Merged-chr1-34046707-2	...N..E	Dst	0.458981
chr17	35857104	35857638	Fetal_Merged-chr17-35857409-5	G.CN.TE	Ddr1	0.612479
chr12	42282506	42282807	Fetal_Merged-chr12-42282657-1	....S..	Lrrn3	-1.2828
chr4	104797441	104797859	Fetal_Merged-chr4-104797650-3	..C.S.E	Prkaa2	-0.829236
chr7	88870924	88871237	Fetal_Merged-chr7-88871081-2	.A..S..	Homer2	-0.802257
chr9	54462136	54462437	Fetal_Merged-chr9-54462287-1	G......	Idh3a	-0.89451
chr2	32746643	32746944	Fetal_Merged-chr2-32746794-1	G......	Fam129b	0.423538
chr10	85843919	85844258	Fetal_Merged-chr10-85844085-3	G....TE	Timp3	0.634568
chr10	67442357	67442658	Fetal_Merged-chr10-67442508-1	G......	Rtkn2	-0.656051
chr19	21933364	21933769	Fetal_Merged-chr19-21933570-5	GACN.T.	Tmem2	0.517065
chr5	51982246	51983124	Fetal_Merged-chr5-51982729-5	G.CN.TE	Ppargc1a	-0.40944
chr7	119433034	119433385	Fetal_Merged-chr7-119433202-3	..CN..E	Mical2	0.507121
chr4	57588986	57589313	Fetal_Merged-chr4-57589150-2	G....T.	Palm2	-0.674395
chr3	104590604	104590967	Fetal_Merged-chr3-104590786-2	.....TE	Rhoc	0.780007
chr4	99736957	99737258	Fetal_Merged-chr4-99737108-1	.....T.	Ror1	-0.644152
chr14	21487402	21487793	Fetal_Merged-chr14-21487600-4	GAC...E	Synpo2l	-1.32861
chr19	24209579	24209880	Fetal_Merged-chr19-24209730-1	G......	Tjp2	0.481829
chr9	88135019	88135320	Fetal_Merged-chr9-88135170-1	..C....	Nt5e	1.12432
chr8	94235676	94235977	Fetal_Merged-chr8-94235827-1	G......	Irx3	-1.34801
chr3	105352478	105352779	Fetal_Merged-chr3-105352629-1	......E	Kcnd3	-0.688337
chr9	77478555	77478902	Fetal_Merged-chr9-77478736-3	..CN..E	Klhl31	-1.17544
chr17	46087471	46087772	Fetal_Merged-chr17-46087622-1	......E	Vegfa	1.19341
chr6	90724016	90724380	Fetal_Merged-chr6-90724198-2	...N.T.	Iqsec1	-0.357567
chr9	63815630	63815931	Fetal_Merged-chr9-63815781-1	...N...	Smad6	0.741935
chr9	107521112	107521976	Fetal_Merged-chr9-107521643-6	GACN.TE	Sema3b	0.78624
chr14	122045889	122046190	Fetal_Merged-chr14-122046040-1	.A.....	Dock9	-0.609609
chr19	7338586	7338887	Fetal_Merged-chr19-7338737-1	...N...	Rcor2	0.733088
chr15	98447566	98447867	Fetal_Merged-chr15-98447717-1	G......	Adcy6	0.415365
chr19	25340752	25341053	Fetal_Merged-chr19-25340903-1	G......	Kank1	0.372864
chr11	117826149	117826607	Fetal_Merged-chr11-117826378-2	..CN...	Socs3	-1.41222
chr18	35045349	35045650	Fetal_Merged-chr18-35045500-1	......E	Egr1	-1.65674
chr11	12220298	12220599	Fetal_Merged-chr11-12220449-1	.A.....	Cobl	-0.382453
chr1	154664993	154665294	Fetal_Merged-chr1-154665144-1	.A.....	Ncf2	0.868782
chr5	143785529	143785924	Fetal_Merged-chr5-143785715-3	G.C..T.	Fscn1	0.519666
chr4	140257983	140258284	Fetal_Merged-chr4-140258134-1	.....T.	Rcc2	0.456607
chr3	79689904	79690457	Fetal_Merged-chr3-79690181-2	GA.....	Fam198b	0.342787
chr10	85849206	85849507	Fetal_Merged-chr10-85849357-1	.....T.	Timp3	0.634568
chr6	146856221	146856522	Fetal_Merged-chr6-146856372-1	.....T.	Ppfibp1	0.382242
chr11	31268686	31269143	Fetal_Merged-chr11-31268940-3	..C..TE	Stc2	1.71024
chr10	13166666	13167029	Fetal_Merged-chr10-13166852-7	GACNSTE	Phactr2	-0.317136
chr2	63892756	63893160	Fetal_Merged-chr2-63892958-2	G.....E	Fign	-0.809456
chr1	107960883	107961184	Fetal_Merged-chr1-107961034-1	.A.....	Zcchc2	-0.429101
chr5	31218319	31218801	Fetal_Merged-chr5-31218578-4	G.C.S.E	Emilin1	0.575149
chr2	172761690	172761991	Fetal_Merged-chr2-172761841-1	......E	Bmp7	-0.980823
chr2	76897663	76897964	Fetal_Merged-chr2-76897814-1	....S..	Ttn	-0.876867
chr16	85804568	85804869	Fetal_Merged-chr16-85804719-1	G......	Adamts1	0.452737
chr3	35784495	35784796	Fetal_Merged-chr3-35784646-1	......E	Dcun1d1	-0.587671
chr17	27001114	27001682	Fetal_Merged-chr17-27001436-6	GACN.TE	Nkx2-5	-0.908575
chr4	66415233	66415583	Fetal_Merged-chr4-66415408-2	.A....E	Tlr4	1.27022
chr4	142860759	142861060	Fetal_Merged-chr4-142860910-1	G......	Pdpn	-0.492238
chr2	118368745	118369046	Fetal_Merged-chr2-118368896-1	G......	Bmf	0.507264
chr2	11464360	11464661	Fetal_Merged-chr2-11464511-1	G......	Pfkfb3	0.812351
chr16	85749659	85749960	Fetal_Merged-chr16-85749810-1	...N...	Adamts1	0.452737
chr9	117905809	117906110	Fetal_Merged-chr9-117905960-1	G......	Azi2	-0.413992
chr19	24240980	24241281	Fetal_Merged-chr19-24241131-1	......E	Tjp2	0.481829
chr9	43891721	43892284	Fetal_Merged-chr9-43892055-4	.AC.S.E	Usp2	-0.773648
chr6	93898218	93898519	Fetal_Merged-chr6-93898369-1	G......	Magi1	-0.410577
chr3	145941474	145941897	Fetal_Merged-chr3-145941656-7	GACNSTE	Lpar3	-0.959003
chr3	32715447	32716228	Fetal_Merged-chr3-32715894-4	G.C...E	Usp13	-0.462325
chr1	191994419	191994720	Fetal_Merged-chr1-191994570-1	....S..	Prox1	-1.30175
chr15	83521978	83522633	Fetal_Merged-chr15-83522388-5	G.CN.TE	Scube1	0.435305
chr1	166399279	166399580	Fetal_Merged-chr1-166399430-1	G......	Atp1b1	-0.46914
chr5	99679761	99680062	Fetal_Merged-chr5-99679912-1	.....T.	Rasgef1b	0.392144
chr5	122558777	122559078	Fetal_Merged-chr5-122558928-1	.....T.	Myl2	-2.08567
chr11	93856403	93856709	Fetal_Merged-chr11-93856556-2	.A....E	Spag9	0.330719
chr18	61935945	61936386	Fetal_Merged-chr18-61936148-5	GACN.T.	Afap1l1	0.555469
chr18	55085826	55086127	Fetal_Merged-chr18-55085977-1	G......	Zfp608	0.369715
chr6	119071266	119071567	Fetal_Merged-chr6-119071417-1	G......	Cacna1c	-0.381698
chr2	172882478	172882959	Fetal_Merged-chr2-172882719-2	.A....E	Rbm38	-0.769279
chr5	122967591	122967892	Fetal_Merged-chr5-122967742-1	......E	Atp2a2	-0.486715
chr5	137731984	137732285	Fetal_Merged-chr5-137732135-1	G......	Ache	0.972218
chr5	73585358	73585798	Fetal_Merged-chr5-73585580-6	GACN.TE	Fryl	0.389284
chr2	79732377	79732834	Fetal_Merged-chr2-79732599-4	G..N.TE	Pde1a	0.437714
chr9	107510267	107510568	Fetal_Merged-chr9-107510418-1	......E	Sema3b	0.78624
chr13	12417191	12417508	Fetal_Merged-chr13-12417350-2	G.....E	Actn2	-1.35143
chr9	72256143	72256446	Fetal_Merged-chr9-72256295-2	G....T.	Mns1	-0.537829
chr10	76572716	76573017	Fetal_Merged-chr10-76572867-1	......E	Col18a1	1.00403
chrX	154138396	154138697	Fetal_Merged-chrX-154138547-1	....S..	Smpx	-1.95971
chr18	46675350	46675981	Fetal_Merged-chr18-46675733-4	G.CNS..	Fem1c	-0.364268
chrX	106208219	106209059	Fetal_Merged-chrX-106208643-3	G.CN...	Hmgn5	-0.712882
chr2	73051953	73052692	Fetal_Merged-chr2-73052284-4	G.C.ST.	Ola1	-0.402795
chr4	104773585	104774265	Fetal_Merged-chr4-104773938-4	G..N.TE	Prkaa2	-0.829236
chr5	77573844	77574145	Fetal_Merged-chr5-77573995-1	.A.....	Hopx	-1.2568
chr16	85900280	85900714	Fetal_Merged-chr16-85900486-3	..CN.T.	Adamts5	0.454289
chr5	24425011	24425333	Fetal_Merged-chr5-24425172-2	..C...E	Prkag2	-0.447523
chr1	167609790	167610091	Fetal_Merged-chr1-167609941-1	....S..	Rcsd1	0.358572
chr10	12934089	12934480	Fetal_Merged-chr10-12934271-3	G....TE	Ltv1	-0.701636
chr2	160605106	160605427	Fetal_Merged-chr2-160605267-2	...N.T.	Plcg1	0.475011
chr15	99163430	99163753	Fetal_Merged-chr15-99163592-2	.AC....	Fmnl3	0.384913
chr10	53063243	53063544	Fetal_Merged-chr10-53063394-1	..C....	Pln	-1.61263
chr11	90242415	90242716	Fetal_Merged-chr11-90242566-1	...N...	Hlf	-0.659805
chr5	24413497	24413966	Fetal_Merged-chr5-24413708-3	G...ST.	Prkag2	-0.447523
chr10	85800000	85800301	Fetal_Merged-chr10-85800151-1	.....T.	Timp3	0.634568
chr2	130004154	130004523	Fetal_Merged-chr2-130004339-2	..C.S..	Snrpb	0.459637
chr14	102222117	102222418	Fetal_Merged-chr14-102222268-1	G......	Lmo7	-0.76814
chr12	55299003	55299304	Fetal_Merged-chr12-55299154-1	....S..	Egln3	0.827409
chr2	113270328	113270629	Fetal_Merged-chr2-113270479-1	.....T.	Fmn1	0.616636
chr3	95470061	95470413	Fetal_Merged-chr3-95470241-5	G.CN.TE	Mcl1	-0.385537
chr17	71368540	71369117	Fetal_Merged-chr17-71368829-5	.ACNS.E	Myom1	-1.21453
chr18	61942440	61942741	Fetal_Merged-chr18-61942591-1	...N...	Afap1l1	0.555469
chr1	191991629	191991930	Fetal_Merged-chr1-191991780-1	...N...	Prox1	-1.30175
chr16	4634558	4634924	Fetal_Merged-chr16-4634741-2	...N.T.	Vasn	0.534235
chr1	137210224	137210525	Fetal_Merged-chr1-137210375-1	....S..	Timm17a	-0.45527
chr13	41518213	41518514	Fetal_Merged-chr13-41518364-1	G......	Nedd9	0.407221
chr16	85802699	85803451	Fetal_Merged-chr16-85803079-4	G.C..TE	Adamts1	0.452737
chr17	26978185	26978702	Fetal_Merged-chr17-26978410-3	.AC.S..	Nkx2-5	-0.908575
chr8	90886821	90887122	Fetal_Merged-chr8-90886972-1	G......	Brd7	-0.371576
chr2	11439728	11440029	Fetal_Merged-chr2-11439879-1	......E	Pfkfb3	0.812351
chr8	108866736	108867061	Fetal_Merged-chr8-108866899-2	G....T.	Smpd3	0.919015
chr7	141454853	141455154	Fetal_Merged-chr7-141455004-1	..C....	Adam12	-0.898706
chr11	101652434	101652735	Fetal_Merged-chr11-101652585-1	...N...	Etv4	1.01031
chr6	95624508	95624809	Fetal_Merged-chr6-95624659-1	.....T.	Suclg2	-0.528753
chr2	160777975	160778276	Fetal_Merged-chr2-160778126-1	...N...	Emilin3	-0.783407
chr2	14565323	14565624	Fetal_Merged-chr2-14565474-1	G......	Cacnb2	-0.70928
chr10	44949677	44950131	Fetal_Merged-chr10-44949922-7	GACNSTE	Popdc3	-1.81892
chr6	72437267	72437568	Fetal_Merged-chr6-72437418-1	......E	Mat2a	-0.441586
chr14	8625256	8625557	Fetal_Merged-chr14-8625407-1	......E	Flnb	0.600345
chr9	105789007	105789308	Fetal_Merged-chr9-105789158-1	.A.....	Col6a6	0.366565
chr11	62949067	62949368	Fetal_Merged-chr11-62949218-1	..C....	Pmp22	-0.569785
chr8	87929119	87929737	Fetal_Merged-chr8-87929457-5	G.CN.TE	Mylk3	-0.839421
chr3	145953356	145953657	Fetal_Merged-chr3-145953507-1	.....T.	Lpar3	-0.959003
chr8	94325104	94325565	Fetal_Merged-chr8-94325347-3	...NS.E	Irx3	-1.34801
chr16	70396115	70396416	Fetal_Merged-chr16-70396266-1	......E	Gbe1	-0.5777
chr7	146639305	146639606	Fetal_Merged-chr7-146639456-1	....S..	Inpp5a	-0.455132
chr12	83376979	83377280	Fetal_Merged-chr12-83377130-1	.....T.	Sipa1l1	0.526956
chr13	101514214	101514733	Fetal_Merged-chr13-101514461-3	GA.N...	Mrps36	-0.619956
chr1	135792206	135792507	Fetal_Merged-chr1-135792357-1	G......	Optc	-1.10616
chr1	40240280	40240740	Fetal_Merged-chr1-40240507-6	GACN.TE	Il1r1	0.711297
chr14	33496448	33496749	Fetal_Merged-chr14-33496599-1	..C....	3425401B19Rik	-1.23034
chr4	118158002	118158303	Fetal_Merged-chr4-118158153-1	G......	Tie1	0.59841
chr10	23911874	23912179	Fetal_Merged-chr10-23912027-2	G.....E	Moxd1	0.569221
chr18	4994285	4995032	Fetal_Merged-chr18-4994620-6	GA.NSTE	Svil	-0.508217
chr14	8686250	8686617	Fetal_Merged-chr14-8686432-5	G.CN.TE	Flnb	0.600345
chr7	119587913	119588214	Fetal_Merged-chr7-119588064-1	.....T.	Parva	-0.382932
chr7	4473932	4474233	Fetal_Merged-chr7-4474083-1	.....T.	Tnni3	-1.17078
chr11	68211972	68212273	Fetal_Merged-chr11-68212123-1	.....T.	Ntn1	-0.535217
chr2	93952965	93953266	Fetal_Merged-chr2-93953116-1	......E	Hsd17b12	-0.455082
chr4	148117345	148117646	Fetal_Merged-chr4-148117496-1	......E	Casz1	-0.798832
chr2	77564615	77564916	Fetal_Merged-chr2-77564766-1	......E	Zfp385b	-0.908518
chr2	109835328	109835629	Fetal_Merged-chr2-109835479-1	G......	Ccdc34	-0.411364
chr19	12574601	12574902	Fetal_Merged-chr19-12574752-1	......E	Dtx4	-0.529927
chr2	64978317	64978794	Fetal_Merged-chr2-64978583-4	GAC..T.	Cobll1	-0.678665
chr14	31999858	32000232	Fetal_Merged-chr14-32000045-2	...N.T.	Stab1	1.04919
chr11	11831723	11832024	Fetal_Merged-chr11-11831874-1	.A.....	Ddc	-1.19648
chr9	77471551	77471852	Fetal_Merged-chr9-77471702-1	......E	Klhl31	-1.17544
chr8	13489913	13490369	Fetal_Merged-chr8-13490141-2	G.....E	Gas6	-0.84174
chr12	83456669	83456970	Fetal_Merged-chr12-83456820-1	.....T.	Sipa1l1	0.526956
chr1	87748174	87748560	Fetal_Merged-chr1-87748367-2	G....T.	Itm2c	0.400047
chr11	77278158	77278507	Fetal_Merged-chr11-77278328-4	.ACN..E	Coro6	-0.990686
chr2	172845164	172845465	Fetal_Merged-chr2-172845315-1	...N...	Rbm38	-0.769279
chr1	137752644	137752945	Fetal_Merged-chr1-137752795-1	......E	Tnnt2	-1.23762
chr14	106201814	106202126	Fetal_Merged-chr14-106201971-3	G.C...E	Spry2	0.48848
chr2	11434952	11435253	Fetal_Merged-chr2-11435103-1	G......	Pfkfb3	0.812351
chr11	34866988	34867289	Fetal_Merged-chr11-34867139-1	G......	Slit3	-0.423558
chr16	48992936	48993274	Fetal_Merged-chr16-48993104-3	.AC...E	Dzip3	-0.378955
chrX	54533518	54533819	Fetal_Merged-chrX-54533669-1	.A.....	Arhgef6	0.444315
chr4	129249563	129249864	Fetal_Merged-chr4-129249714-1	....S..	Lck	0.866653
chr4	82694513	82695093	Fetal_Merged-chr4-82694785-3	G....TE	Frem1	-0.470022
chr10	95987214	95987515	Fetal_Merged-chr10-95987365-1	G......	Btg1	-0.611013
chr17	25543359	25543660	Fetal_Merged-chr17-25543510-1	......E	Cacna1h	0.37244
chr1	167607089	167607434	Fetal_Merged-chr1-167607262-2	G..N...	Rcsd1	0.358572
chr3	122733390	122733691	Fetal_Merged-chr3-122733541-1	......E	Myoz2	-1.79176
chr2	130880153	130880454	Fetal_Merged-chr2-130880304-1	.....T.	Adam33	0.882765
chr14	122196775	122197399	Fetal_Merged-chr14-122197133-3	.A..S.E	Dock9	-0.609609
chr19	34328601	34329291	Fetal_Merged-chr19-34328898-4	G.C.S.E	Acta2	-0.786123
chr1	51979757	51980058	Fetal_Merged-chr1-51979908-1	G......	Myo1b	0.453513
chr3	107543408	107543916	Fetal_Merged-chr3-107543674-3	....STE	Csf1	0.502349
chr16	92420486	92420787	Fetal_Merged-chr16-92420637-1	......E	Rcan1	-0.466264
chr4	140979654	140979955	Fetal_Merged-chr4-140979805-1	.....T.	Hspb7	-1.19163
chr11	101781030	101781351	Fetal_Merged-chr11-101781189-3	.AC...E	Meox1	0.887895
chr4	140204478	140205007	Fetal_Merged-chr4-140204743-2	G....T.	Arhgef10l	0.597092
chr13	12228320	12228635	Fetal_Merged-chr13-12228478-2	..C...E	Ryr2	-0.837758
chr13	29044884	29045185	Fetal_Merged-chr13-29045035-1	...N...	Sox4	0.625304
chr6	15681545	15681846	Fetal_Merged-chr6-15681696-1	......E	Mdfic	0.494553
chr14	66601050	66601351	Fetal_Merged-chr14-66601201-1	G......	Clu	0.75564
chr9	119955105	119955406	Fetal_Merged-chr9-119955256-1	......E	Cx3cr1	1.21636
chr13	98023602	98023903	Fetal_Merged-chr13-98023753-1	.....T.	Enc1	0.74067
chr6	119088624	119088925	Fetal_Merged-chr6-119088775-1	G......	Cacna1c	-0.381698
chr18	5063274	5063575	Fetal_Merged-chr18-5063425-1	......E	Svil	-0.508217
chr2	14738010	14738311	Fetal_Merged-chr2-14738161-1	...N...	Cacnb2	-0.70928
chr7	77550873	77551174	Fetal_Merged-chr7-77551024-1	G......	Nr2f2	-0.868714
chr4	11807052	11807353	Fetal_Merged-chr4-11807203-1	.....T.	Pdp1	-0.502113
chr11	11784852	11785153	Fetal_Merged-chr11-11785003-1	G......	Ddc	-1.19648
chr18	80562309	80562610	Fetal_Merged-chr18-80562460-1	......E	Kcng2	-1.05915
chr5	20337307	20337647	Fetal_Merged-chr5-20337477-2	..CN...	Phtf2	-0.603493
chr9	87635148	87635544	Fetal_Merged-chr9-87635346-2	.....TE	Tbx18	0.666667
chr10	45083250	45083564	Fetal_Merged-chr10-45083407-2	.A.N...	Bves	-1.02202
chr4	148113459	148113760	Fetal_Merged-chr4-148113610-1	.....T.	Casz1	-0.798832
chr9	110997198	110997499	Fetal_Merged-chr9-110997349-1	......E	Lrrfip2	-0.410062
chr2	152221940	152222281	Fetal_Merged-chr2-152222111-2	...NS..	Sox12	-0.375863
chr18	61081639	61081940	Fetal_Merged-chr18-61081790-1	...N...	Camk2a	-0.605617
chr10	20377031	20377875	Fetal_Merged-chr10-20377412-5	G.CNS.E	Pde7b	0.808708
chr19	5510374	5510680	Fetal_Merged-chr19-5510527-2	G...S..	Snx32	1.35807
chr10	60277131	60277853	Fetal_Merged-chr10-60277554-6	GACN.TE	Unc5b	0.727106
chr17	67660879	67661296	Fetal_Merged-chr17-67661112-6	GACN.TE	Ptprm	0.444863
chr8	63715677	63716020	Fetal_Merged-chr8-63715851-4	G.CN.T.	Sh3rf1	0.314729
chr19	34996566	34997023	Fetal_Merged-chr19-34996782-3	...NS.E	Kif20b	-0.398552
chr1	152847876	152848255	Fetal_Merged-chr1-152848062-3	G..N.T.	Hmcn1	0.494524
chr1	107858622	107858923	Fetal_Merged-chr1-107858773-1	..C....	Zcchc2	-0.429101
chr19	53975561	53975862	Fetal_Merged-chr19-53975712-1	......E	Pdcd4	-0.408031
chr6	116390900	116391307	Fetal_Merged-chr6-116391095-6	GACN.TE	Alox5	0.960014
chr13	24707587	24707888	Fetal_Merged-chr13-24707738-1	G......	Fam65b	0.683576
chr6	4550525	4550826	Fetal_Merged-chr6-4550676-1	..C....	Casd1	-0.439324
chr8	63433038	63433445	Fetal_Merged-chr8-63433253-3	G.C...E	Clcn3	0.394432
chr1	181899895	181900501	Fetal_Merged-chr1-181900251-4	.AC.S.E	Cdc42bpa	-0.382496
chr2	113866532	113866833	Fetal_Merged-chr2-113866683-1	......E	Actc1	-1.23572
chr6	144199263	144199651	Fetal_Merged-chr6-144199446-3	G...S.E	Sox5	0.456684
chr2	11719504	11719815	Fetal_Merged-chr2-11719660-2	....S.E	Ankrd16	0.489033
chr11	104469296	104469597	Fetal_Merged-chr11-104469447-1	..C....	Itgb3	0.551593
chrX	166317255	166317652	Fetal_Merged-chrX-166317454-2	G.C....	Mid1	-1.45175
chr16	52425922	52426223	Fetal_Merged-chr16-52426073-1	......E	Alcam	-0.611952
chr6	119143228	119143591	Fetal_Merged-chr6-119143410-2	..C..T.	Cacna1c	-0.381698
chr9	117865460	117865812	Fetal_Merged-chr9-117865636-2	GA.....	Azi2	-0.413992
chr11	105452522	105452823	Fetal_Merged-chr11-105452673-1	G......	Tanc2	0.592533
chr7	123181954	123182255	Fetal_Merged-chr7-123182105-1	.....T.	Sox6	0.41299
chr12	82998468	82998830	Fetal_Merged-chr12-82998649-2	...N.T.	Pcnx	0.312451
chr16	38395862	38396163	Fetal_Merged-chr16-38396013-1	.....T.	Popdc2	-1.02368
chr6	55489053	55489354	Fetal_Merged-chr6-55489204-1	......E	Adcyap1r1	1.04898
chr15	67006355	67006656	Fetal_Merged-chr15-67006506-1	G......	St3gal1	0.387717
chr6	90687421	90687759	Fetal_Merged-chr6-90687593-4	.A.NST.	Iqsec1	-0.357567
chr7	56284649	56284950	Fetal_Merged-chr7-56284800-1	G......	Nav2	-0.463953
chr19	9004159	9004632	Fetal_Merged-chr19-9004396-2	..CN...	Eml3	0.517738
chr8	70729365	70729666	Fetal_Merged-chr8-70729516-1	......E	Sh2d4a	-0.838315
chr9	58128352	58128653	Fetal_Merged-chr9-58128503-1	G......	Stoml1	0.683913
chr2	117993575	117993876	Fetal_Merged-chr2-117993726-1	.....T.	Thbs1	1.0621
chrX	50453153	50453606	Fetal_Merged-chrX-50453369-3	G....TE	Plac1	1.21832
chr6	17256451	17256752	Fetal_Merged-chr6-17256602-1	......E	Cav1	-0.630406
chr7	20283542	20283964	Fetal_Merged-chr7-20283764-4	GAC...E	Apoe	1.20551
chr8	63653004	63653371	Fetal_Merged-chr8-63653188-2	...N..E	Sh3rf1	0.314729
chr13	64282270	64282571	Fetal_Merged-chr13-64282421-1	G......	Habp4	-0.475298
chr1	12724310	12724611	Fetal_Merged-chr1-12724461-1	G......	Sulf1	-0.497505
chr2	32760359	32760660	Fetal_Merged-chr2-32760510-1	......E	Fam129b	0.423538
chr15	84052238	84052539	Fetal_Merged-chr15-84052389-1	......E	Parvb	-0.606664
chr12	32061545	32061996	Fetal_Merged-chr12-32061771-2	G.....E	Dld	-0.523581
chr4	140166820	140167151	Fetal_Merged-chr4-140166986-2	..C...E	Arhgef10l	0.597092
chr8	46758595	46758896	Fetal_Merged-chr8-46758746-1	..C....	Sorbs2	-0.619941
chr13	46468104	46468500	Fetal_Merged-chr13-46468302-2	G.....E	Rbm24	-0.707576
chr2	30270780	30271448	Fetal_Merged-chr2-30271085-3	....STE	Crat	-0.4943
chr9	86794339	86794640	Fetal_Merged-chr9-86794490-1	G......	Snap91	-1.58933
chr8	74832147	74832549	Fetal_Merged-chr8-74832348-2	..C.S..	Klf2	-0.892792
chr9	105693727	105694487	Fetal_Merged-chr9-105694200-5	G.CNS.E	Col6a6	0.366565
chr3	145421427	145422084	Fetal_Merged-chr3-145421781-5	.ACN.TE	Ddah1	0.325067
chr2	166510763	166511064	Fetal_Merged-chr2-166510914-1	.....T.	Prex1	0.739319
chr11	63864702	63865043	Fetal_Merged-chr11-63864870-3	..CN.T.	Cox10	-0.645813
chrX	166352479	166352780	Fetal_Merged-chrX-166352630-1	G......	Mid1	-1.45175
chr9	107325203	107325518	Fetal_Merged-chr9-107325361-2	...N..E	Cacna2d2	1.2501
chr7	146549892	146550428	Fetal_Merged-chr7-146550177-6	.ACNSTE	Inpp5a	-0.455132
chr6	94250649	94251030	Fetal_Merged-chr6-94250830-4	G..N.TE	Magi1	-0.410577
chr12	84902458	84902783	Fetal_Merged-chr12-84902621-2	..C..T.	Zfyve1	0.46017
chr5	138041865	138042586	Fetal_Merged-chr5-138042254-4	..CNS.E	Mospd3	-0.448042
chr3	95755061	95755362	Fetal_Merged-chr3-95755212-1	....S..	Anp32e	-0.357417
chr5	77823182	77823483	Fetal_Merged-chr5-77823333-1	G......	Igfbp7	0.457169
chr13	101345882	101346183	Fetal_Merged-chr13-101346033-1	G......	Ocln	-1.40565
chr18	65549552	65549895	Fetal_Merged-chr18-65549722-4	G.C..TE	Alpk2	-0.923147
chr13	12131542	12131843	Fetal_Merged-chr13-12131693-1	G......	Ryr2	-0.837758
chr11	68129287	68129654	Fetal_Merged-chr11-68129471-2	.....TE	Ntn1	-0.535217
chr2	172853517	172853875	Fetal_Merged-chr2-172853705-3	...N.TE	Rbm38	-0.769279
chr3	133809502	133809999	Fetal_Merged-chr3-133809775-3	G.C..T.	Cxxc4	-1.0409
chr13	38416294	38416665	Fetal_Merged-chr13-38416488-5	G.CN.TE	Bmp6	0.798761
chr10	24017630	24017931	Fetal_Merged-chr10-24017781-1	G......	Moxd1	0.569221
chr7	146555757	146556096	Fetal_Merged-chr7-146555927-2	.....TE	Inpp5a	-0.455132
chr6	143946177	143946487	Fetal_Merged-chr6-143946332-2	G....T.	Sox5	0.456684
chr14	29896619	29896920	Fetal_Merged-chr14-29896770-1	.....T.	Lrtm1	-1.03354
chr2	79726517	79726818	Fetal_Merged-chr2-79726668-1	G......	Pde1a	0.437714
chr15	101084358	101084731	Fetal_Merged-chr15-101084530-5	.ACNS.E	Nr4a1	-1.22218
chr12	83249508	83249809	Fetal_Merged-chr12-83249659-1	......E	Sipa1l1	0.526956
chr2	66603270	66603571	Fetal_Merged-chr2-66603421-1	.A.....	Scn7a	-0.763262
chr7	77554700	77555001	Fetal_Merged-chr7-77554851-1	.....T.	Nr2f2	-0.868714
chr14	22800630	22801038	Fetal_Merged-chr14-22800834-2	...N..E	Zfp503	-0.494463
chr8	35041376	35041878	Fetal_Merged-chr8-35041628-3	G...S.E	Rbpms	-0.494742
chr12	35264131	35264472	Fetal_Merged-chr12-35264297-5	GACN..E	Hdac9	-0.617175
chr5	122993456	122993926	Fetal_Merged-chr5-122993677-6	GA.NSTE	Atp2a2	-0.486715
chr1	136798762	136799134	Fetal_Merged-chr1-136798948-2	G.....E	Ppp1r12b	-0.72813
chr8	70275920	70276221	Fetal_Merged-chr8-70276071-1	.....T.	Psd3	0.70527
chr6	125502755	125503056	Fetal_Merged-chr6-125502906-1	G......	Vwf	0.824204
chr8	46777336	46777637	Fetal_Merged-chr8-46777487-1	G......	Sorbs2	-0.619941
chr13	12190390	12190691	Fetal_Merged-chr13-12190541-1	...N...	Ryr2	-0.837758
chr16	8539737	8540038	Fetal_Merged-chr16-8539888-1	......E	Abat	-0.409582
chrX	49518262	49518817	Fetal_Merged-chrX-49518571-3	.A.NS..	Gpc4	-0.655159
chr1	62711584	62711885	Fetal_Merged-chr1-62711735-1	G......	Nrp2	-0.604062
chr4	33070042	33070343	Fetal_Merged-chr4-33070193-1	.....T.	Rragd	-0.488525
chr2	93981517	93981818	Fetal_Merged-chr2-93981668-1	......E	Hsd17b12	-0.455082
chr11	68139128	68139429	Fetal_Merged-chr11-68139279-1	......E	Ntn1	-0.535217
chr6	33001522	33001972	Fetal_Merged-chr6-33001739-5	G.CN.TE	Chchd3	-0.464869
chr15	32187142	32187443	Fetal_Merged-chr15-32187293-1	.....T.	Sema5a	-0.620236
chr18	38177029	38177373	Fetal_Merged-chr18-38177203-3	..C..TE	Arap3	0.890937
chr17	46201178	46201479	Fetal_Merged-chr17-46201329-1	......E	Vegfa	1.19341
chr16	7069591	7069932	Fetal_Merged-chr16-7069762-2	.AC....	Rbfox1	0.636624
chr13	93564622	93564923	Fetal_Merged-chr13-93564773-1	.....T.	Thbs4	-0.686588
chr8	70586210	70586515	Fetal_Merged-chr8-70586363-2	G....T.	Psd3	0.70527
chr13	96094773	96095074	Fetal_Merged-chr13-96094924-1	G......	Zbed3	-0.371453
chr4	9801973	9802274	Fetal_Merged-chr4-9802124-1	..C....	Gdf6	1.0989
chr5	58109129	58109661	Fetal_Merged-chr5-58109368-3	G..N.T.	Pcdh7	-0.710875
chr16	87734418	87734719	Fetal_Merged-chr16-87734569-1	.....T.	Bach1	0.35921
chr19	53847462	53847763	Fetal_Merged-chr19-53847613-1	.....T.	Rbm20	-0.593369
chr6	32940345	32940646	Fetal_Merged-chr6-32940496-1	...N...	Chchd3	-0.464869
chr1	155048321	155048622	Fetal_Merged-chr1-155048472-1	....S..	Lamc2	-0.596754
chr9	111049848	111050149	Fetal_Merged-chr9-111049999-1	G......	Lrrfip2	-0.410062
chr11	65033895	65034196	Fetal_Merged-chr11-65034046-1	......E	Myocd	-1.22339
chr3	60758396	60758697	Fetal_Merged-chr3-60758547-1	....S..	P2ry1	0.733004
chr2	160824517	160824818	Fetal_Merged-chr2-160824668-1	G......	Emilin3	-0.783407
chr3	145925554	145925855	Fetal_Merged-chr3-145925705-1	G......	Lpar3	-0.959003
chr4	45831006	45831318	Fetal_Merged-chr4-45831162-2	G....T.	Igfbpl1	-1.05324
chr4	13734949	13735250	Fetal_Merged-chr4-13735100-1	......E	Runx1t1	-0.437468
chr5	130230583	130231052	Fetal_Merged-chr5-130230842-7	GACNSTE	Gbas	-0.767292
chr15	76137524	76138009	Fetal_Merged-chr15-76137780-5	.ACN.TE	Oplah	1.17965
chr10	12942228	12942529	Fetal_Merged-chr10-12942379-1	G......	Ltv1	-0.701636
chr8	120072391	120072692	Fetal_Merged-chr8-120072542-1	G......	Plcg2	0.593433
chr7	126137250	126137551	Fetal_Merged-chr7-126137401-1	..C....	Gprc5b	0.63393
chr1	152830687	152830988	Fetal_Merged-chr1-152830838-1	.....T.	Hmcn1	0.494524
chr7	137459928	137460362	Fetal_Merged-chr7-137460163-5	G.CN.TE	Fgfr2	0.585298
chr3	95622122	95622423	Fetal_Merged-chr3-95622273-1	......E	Rprd2	-0.329346
chr17	56464499	56464800	Fetal_Merged-chr17-56464650-1	......E	Kdm4b	0.50572
chr2	113488344	113488671	Fetal_Merged-chr2-113488508-2	G...S..	Fmn1	0.616636
chr3	151922483	151922829	Fetal_Merged-chr3-151922656-2	..C...E	Nexn	-1.24466
chr11	68119558	68119859	Fetal_Merged-chr11-68119709-1	....S..	Ntn1	-0.535217
chr14	9149530	9149831	Fetal_Merged-chr14-9149681-1	...N...	Fam107a	-1.18566
chr2	14530163	14530664	Fetal_Merged-chr2-14530436-5	G.CNST.	Cacnb2	-0.70928
chr13	46544483	46544952	Fetal_Merged-chr13-46544729-4	G.C..TE	Rbm24	-0.707576
chr2	91896024	91896505	Fetal_Merged-chr2-91896265-2	....S.E	Creb3l1	-0.596402
chr14	122118895	122119206	Fetal_Merged-chr14-122119051-3	..CN..E	Dock9	-0.609609
chr6	47349621	47349922	Fetal_Merged-chr6-47349772-1	......E	Cul1	-0.337844
chr19	25228513	25228814	Fetal_Merged-chr19-25228664-1	......E	Kank1	0.372864
chr16	87794405	87794706	Fetal_Merged-chr16-87794556-1	....S..	Bach1	0.35921
chr2	167363157	167363771	Fetal_Merged-chr2-167363489-3	....STE	Snai1	0.650731
chr14	102194029	102194344	Fetal_Merged-chr14-102194187-2	..C...E	Lmo7	-0.76814
chr2	79817688	79818021	Fetal_Merged-chr2-79817854-3	G.C...E	Pde1a	0.437714
chr2	77389839	77390140	Fetal_Merged-chr2-77389990-1	.A.....	Zfp385b	-0.908518
chr13	52607119	52607788	Fetal_Merged-chr13-52607472-3	G.C..T.	Diras2	0.680932
chr7	117775683	117775984	Fetal_Merged-chr7-117775834-1	G......	Adm	2.00815
chr6	148385800	148386101	Fetal_Merged-chr6-148385951-1	.A.....	Tmtc1	-0.567851
chr1	133375384	133375734	Fetal_Merged-chr1-133375552-5	GACN..E	Srgap2	0.326487
chr13	73414587	73415277	Fetal_Merged-chr13-73414967-5	GACN..E	Irx4	-1.08062
chr15	12490252	12490553	Fetal_Merged-chr15-12490403-1	G......	Pdzd2	-0.605329
chr19	53748142	53748487	Fetal_Merged-chr19-53748315-2	..C..T.	Rbm20	-0.593369
chr5	73597462	73597763	Fetal_Merged-chr5-73597613-1	..C....	Fryl	0.389284
chr10	85775788	85776089	Fetal_Merged-chr10-85775939-1	..C....	Timp3	0.634568
chr3	108022711	108023020	Fetal_Merged-chr3-108022866-2	G..N...	Sypl2	-1.86573
chr10	76552616	76553232	Fetal_Merged-chr10-76552956-3	G....TE	Col18a1	1.00403
chr9	69299673	69299974	Fetal_Merged-chr9-69299824-1	......E	Anxa2	0.579086
chr9	96890114	96890415	Fetal_Merged-chr9-96890265-1	..C....	Spsb4	-0.64636
chr2	28002309	28002610	Fetal_Merged-chr2-28002460-1	G......	Olfm1	-0.465974
chr13	29019180	29019559	Fetal_Merged-chr13-29019375-5	G.CN.TE	Sox4	0.625304
chr10	67905587	67905888	Fetal_Merged-chr10-67905738-1	G......	1700040L02Rik	-1.61779
chr9	71679615	71679916	Fetal_Merged-chr9-71679766-1	G......	Cgnl1	0.425462
chr5	110908304	110908605	Fetal_Merged-chr5-110908455-1	G......	Fbrsl1	-0.358086
chr6	32537396	32537697	Fetal_Merged-chr6-32537547-1	..C....	Plxna4	0.310282
chr9	30729388	30729689	Fetal_Merged-chr9-30729539-1	G......	Adamts15	0.594719
chr11	6314741	6315078	Fetal_Merged-chr11-6314910-2	....S.E	Ppia	-0.371165
chr6	33010188	33010542	Fetal_Merged-chr6-33010358-3	G...S.E	Chchd3	-0.464869
chr5	125873081	125873628	Fetal_Merged-chr5-125873404-4	.AC..TE	Ubc	-0.420777
chr6	119044949	119045250	Fetal_Merged-chr6-119045100-1	...N...	Cacna1c	-0.381698
chr5	73751601	73751902	Fetal_Merged-chr5-73751752-1	......E	Ociad2	0.664814
chr14	99663077	99663378	Fetal_Merged-chr14-99663228-1	G......	Klf5	-0.675542
chr9	87634345	87634646	Fetal_Merged-chr9-87634496-1	..C....	Tbx18	0.666667
chr17	3140581	3140882	Fetal_Merged-chr17-3140732-1	..C....	Scaf8	-0.356894
chr13	98062605	98062906	Fetal_Merged-chr13-98062756-1	G......	Enc1	0.74067
chr5	103208635	103208936	Fetal_Merged-chr5-103208786-1	....S..	Arhgap24	-0.710179
chr18	38173361	38173795	Fetal_Merged-chr18-38173578-2	.....TE	Arap3	0.890937
chr14	31207467	31207768	Fetal_Merged-chr14-31207618-1	..C....	Cacna1d	0.547771
chr8	80230080	80230490	Fetal_Merged-chr8-80230283-4	G..N.TE	Ednra	-0.462177
chr13	24779183	24779484	Fetal_Merged-chr13-24779334-1	..C....	Fam65b	0.683576
chr11	63026613	63026914	Fetal_Merged-chr11-63026764-1	......E	Pmp22	-0.569785
chr15	10597929	10598315	Fetal_Merged-chr15-10598119-3	G.CN...	Rai14	0.498521
chr16	70344766	70345067	Fetal_Merged-chr16-70344917-1	......E	Gbe1	-0.5777
chr9	102256835	102257136	Fetal_Merged-chr9-102256986-1	.....T.	Ephb1	-1.02994
chr14	112073936	112074305	Fetal_Merged-chr14-112074121-2	..C...E	Slitrk5	-1.22179
chr6	82701834	82702135	Fetal_Merged-chr6-82701985-1	......E	Hk2	0.776921
chr17	44040938	44041239	Fetal_Merged-chr17-44041089-1	.A.....	Rcan2	-0.47657
chr19	25411250	25411551	Fetal_Merged-chr19-25411401-1	G......	Kank1	0.372864
chr10	115729436	115729737	Fetal_Merged-chr10-115729587-1	......E	Ptprb	0.523138
chr18	55121298	55121599	Fetal_Merged-chr18-55121449-1	G......	Zfp608	0.369715
chr7	56500722	56501609	Fetal_Merged-chr7-56501142-4	GAC.S..	Nav2	-0.463953
chrX	166321774	166322075	Fetal_Merged-chrX-166321925-1	......E	Mid1	-1.45175
chr18	5013697	5013998	Fetal_Merged-chr18-5013848-1	......E	Svil	-0.508217
chr10	76614333	76614634	Fetal_Merged-chr10-76614484-1	....S..	Col18a1	1.00403
chr9	53402872	53403173	Fetal_Merged-chr9-53403023-1	...N...	Acat1	-0.572711
chr17	46772222	46772677	Fetal_Merged-chr17-46772450-2	.....TE	Ptk7	0.372616
chr2	13419189	13419490	Fetal_Merged-chr2-13419340-1	......E	Cubn	0.847915
chr6	144173635	144173936	Fetal_Merged-chr6-144173786-1	G......	Sox5	0.456684
chr8	122368456	122368842	Fetal_Merged-chr8-122368638-4	.ACN..E	Cotl1	0.516103
chr11	117835937	117836238	Fetal_Merged-chr11-117836088-1	G......	Socs3	-1.41222
chr1	82600368	82600669	Fetal_Merged-chr1-82600519-1	....S..	Col4a3	-1.09255
chr12	86803269	86803570	Fetal_Merged-chr12-86803420-1	......E	Fos	-1.67776
chr11	106549826	106550297	Fetal_Merged-chr11-106550062-2	G....T.	Pecam1	0.687396
chr5	143722569	143722870	Fetal_Merged-chr5-143722720-1	..C....	Fscn1	0.519666
chr16	70346812	70347251	Fetal_Merged-chr16-70347039-3	G.C...E	Gbe1	-0.5777
chr19	7626465	7626797	Fetal_Merged-chr19-7626631-2	G.C....	Pla2g16	-0.921087
chr19	24299983	24300284	Fetal_Merged-chr19-24300134-1	......E	Tjp2	0.481829
chr9	75800881	75801182	Fetal_Merged-chr9-75801032-1	G......	Hmgcll1	-1.15333
chr7	105251843	105252188	Fetal_Merged-chr7-105252016-2	G.C....	Myo7a	0.410784
chr11	63883713	63884014	Fetal_Merged-chr11-63883864-1	G......	Cox10	-0.645813
chr7	88204345	88204646	Fetal_Merged-chr7-88204496-1	....S..	Alpk3	-1.12536
chr15	28038848	28039358	Fetal_Merged-chr15-28039103-2	G.C....	Trio	0.35565
chr18	4996097	4996638	Fetal_Merged-chr18-4996368-2	..C...E	Svil	-0.508217
chr3	97609826	97610127	Fetal_Merged-chr3-97609977-1	....S..	Pde4dip	-0.402079
chr1	189474929	189475344	Fetal_Merged-chr1-189475137-2	.A....E	Esrrg	-0.657838
chr15	66425542	66425901	Fetal_Merged-chr15-66425725-4	G.C.S.E	Phf20l1	-0.414786
chr18	55141998	55142590	Fetal_Merged-chr18-55142305-3	G....TE	Zfp608	0.369715
chr1	39503186	39503490	Fetal_Merged-chr1-39503338-2	G.....E	Tbc1d8	-0.705378
chr9	69302739	69303040	Fetal_Merged-chr9-69302890-1	......E	Anxa2	0.579086
chr4	124665596	124665897	Fetal_Merged-chr4-124665747-1	....S..	Rspo1	-0.902392
chr5	73647553	73647854	Fetal_Merged-chr5-73647704-1	G......	Fryl	0.389284
chr17	3115187	3115488	Fetal_Merged-chr17-3115338-1	.....T.	Scaf8	-0.356894
chr6	95648513	95648814	Fetal_Merged-chr6-95648664-1	......E	Suclg2	-0.528753
chr2	13348106	13348484	Fetal_Merged-chr2-13348295-2	..C...E	Cubn	0.847915
chr6	56305072	56305373	Fetal_Merged-chr6-56305223-1	...N...	Pde1c	0.879451
chr19	21942375	21942676	Fetal_Merged-chr19-21942526-1	.....T.	Tmem2	0.517065
chr16	55754563	55754864	Fetal_Merged-chr16-55754714-1	....S..	Nfkbiz	-0.838901
chr12	52791386	52791687	Fetal_Merged-chr12-52791537-1	......E	Ap4s1	-0.816515
chr19	56462457	56462888	Fetal_Merged-chr19-56462680-3	..CN.T.	Nrap	-1.03055
chr13	12199175	12199476	Fetal_Merged-chr13-12199326-1	G......	Ryr2	-0.837758
chr15	91440147	91440448	Fetal_Merged-chr15-91440298-1	G......	Slc2a13	0.50354
chr15	101241260	101241604	Fetal_Merged-chr15-101241432-2	..C...E	Krt7	0.764766
chr12	55933112	55933413	Fetal_Merged-chr12-55933263-1	G......	Cfl2	-0.397533
chr5	34037632	34037933	Fetal_Merged-chr5-34037783-1	......E	Fgfr3	0.660383
chr9	58737652	58737966	Fetal_Merged-chr9-58737809-2	...N.T.	Hcn4	0.670036
chr10	45055142	45055772	Fetal_Merged-chr10-45055421-4	GA.NS..	Bves	-1.02202
chr5	123007960	123008488	Fetal_Merged-chr5-123008256-3	.AC..T.	Atp2a2	-0.486715
chr2	20378100	20378435	Fetal_Merged-chr2-20378268-2	G.....E	Etl4	-0.733564
chr5	73640895	73641196	Fetal_Merged-chr5-73641046-1	.....T.	Fryl	0.389284
chr9	88223627	88223928	Fetal_Merged-chr9-88223778-1	G......	Nt5e	1.12432
chr8	15010873	15011174	Fetal_Merged-chr8-15011024-1	..C....	Kbtbd11	0.917186
chr2	63934865	63935166	Fetal_Merged-chr2-63935016-1	......E	Fign	-0.809456
chr5	122560493	122561434	Fetal_Merged-chr5-122561033-5	G..NSTE	Myl2	-2.08567
chr3	79371833	79372456	Fetal_Merged-chr3-79372171-3	..CNS..	Fnip2	0.474973
chr16	16256048	16256349	Fetal_Merged-chr16-16256199-1	......E	Pkp2	-1.00491
chr2	90960420	90960721	Fetal_Merged-chr2-90960571-1	...N...	Mybpc3	-1.03556
chr6	94253044	94253345	Fetal_Merged-chr6-94253195-1	....S..	Magi1	-0.410577
chr7	124540589	124540990	Fetal_Merged-chr7-124540803-3	GA...T.	Xylt1	0.431408
chr3	40549017	40549318	Fetal_Merged-chr3-40549168-1	......E	Hspa4l	-1.13178
chr17	47573343	47573644	Fetal_Merged-chr17-47573494-1	......E	AI661453	-0.808032
chr1	189498718	189499019	Fetal_Merged-chr1-189498869-1	G......	Esrrg	-0.657838
chr3	108035984	108036292	Fetal_Merged-chr3-108036138-2	.A....E	Sypl2	-1.86573
chr10	80844797	80845098	Fetal_Merged-chr10-80844948-1	G......	Dohh	0.702133
chr19	24299358	24299881	Fetal_Merged-chr19-24299658-4	GAC.S..	Tjp2	0.481829
chr1	12734900	12735201	Fetal_Merged-chr1-12735051-1	......E	Sulf1	-0.497505
chr8	94239659	94240075	Fetal_Merged-chr8-94239865-4	G..N.TE	Irx3	-1.34801
chr14	31976321	31976728	Fetal_Merged-chr14-31976525-2	..C...E	Stab1	1.04919
chr10	20339344	20339645	Fetal_Merged-chr10-20339495-1	......E	Pde7b	0.808708
chr9	21662435	21663013	Fetal_Merged-chr9-21662724-2	G.....E	Dock6	0.350297
chr19	21346250	21346956	Fetal_Merged-chr19-21346594-3	G...ST.	Zfand5	-0.366722
chr4	135690357	135690745	Fetal_Merged-chr4-135690551-2	...N.T.	Id3	0.677246
chr10	33926118	33926633	Fetal_Merged-chr10-33926405-4	.AC..TE	Dse	0.607112
chr7	117845208	117845559	Fetal_Merged-chr7-117845384-2	.....TE	Ampd3	-0.853806
chr1	136687570	136687871	Fetal_Merged-chr1-136687721-1	......E	Ppp1r12b	-0.72813
chr13	25030621	25031011	Fetal_Merged-chr13-25030816-2	G.....E	Aldh5a1	-0.64529
chr2	117973545	117973846	Fetal_Merged-chr2-117973696-1	.....T.	Thbs1	1.0621
chr16	85802326	85802627	Fetal_Merged-chr16-85802477-1	....S..	Adamts1	0.452737
chr3	53402395	53402696	Fetal_Merged-chr3-53402546-1	......E	Frem2	-0.639604
chr10	18728585	18728886	Fetal_Merged-chr10-18728736-1	......E	Tnfaip3	0.750907
chr18	61255973	61256449	Fetal_Merged-chr18-61256211-2	.....TE	Csf1r	0.739534
chr1	74369186	74369487	Fetal_Merged-chr1-74369337-1	.....T.	Pnkd	-0.544853
chr5	122944506	122944807	Fetal_Merged-chr5-122944657-1	G......	Atp2a2	-0.486715
chr13	23643175	23643710	Fetal_Merged-chr13-23643488-4	..C.STE	Hist1h4f	0.680929
chr1	186556816	186557117	Fetal_Merged-chr1-186556967-1	G......	Hlx	-1.20275
chr13	89632851	89633152	Fetal_Merged-chr13-89633002-1	G......	Hapln1	0.37803
chr3	56078617	56078966	Fetal_Merged-chr3-56078793-3	G.C...E	Nbea	0.477913
chr5	103274284	103274641	Fetal_Merged-chr5-103274459-3	..C.S.E	Arhgap24	-0.710179
chr7	100027249	100027550	Fetal_Merged-chr7-100027400-1	G......	Prcp	0.492221
chr19	53728570	53728961	Fetal_Merged-chr19-53728766-2	.A.N...	Rbm20	-0.593369
chr6	82712118	82712419	Fetal_Merged-chr6-82712269-1	..C....	Hk2	0.776921
chr4	13575216	13575560	Fetal_Merged-chr4-13575388-2	G....T.	Runx1t1	-0.437468
chr10	96092818	96093119	Fetal_Merged-chr10-96092969-1	......E	Btg1	-0.611013
chr8	120022437	120022738	Fetal_Merged-chr8-120022588-1	.....T.	Plcg2	0.593433
chr9	105770148	105770449	Fetal_Merged-chr9-105770299-1	......E	Col6a6	0.366565
chr2	76877414	76877715	Fetal_Merged-chr2-76877565-1	...N...	Ttn	-0.876867
chr8	46768201	46768502	Fetal_Merged-chr8-46768352-1	G......	Sorbs2	-0.619941
chr4	142878893	142879194	Fetal_Merged-chr4-142879044-1	......E	Pdpn	-0.492238
chr9	86774315	86774616	Fetal_Merged-chr9-86774466-1	.A.....	Snap91	-1.58933
chr4	104780036	104780337	Fetal_Merged-chr4-104780187-1	..C....	Prkaa2	-0.829236
chr2	77356808	77357109	Fetal_Merged-chr2-77356959-1	...N...	Zfp385b	-0.908518
chr19	56792044	56792345	Fetal_Merged-chr19-56792195-1	G......	Adrb1	0.979427
chr2	14837614	14837915	Fetal_Merged-chr2-14837765-1	......E	Cacnb2	-0.70928
chr1	34072188	34072489	Fetal_Merged-chr1-34072339-1	......E	Dst	0.458981
chr6	32537940	32538241	Fetal_Merged-chr6-32538091-1	.A.....	Plxna4	0.310282
chr16	87717158	87717802	Fetal_Merged-chr16-87717508-3	...N.TE	Bach1	0.35921
chr2	130887011	130887941	Fetal_Merged-chr2-130887466-5	.ACN.TE	Adam33	0.882765
chr4	9788390	9788691	Fetal_Merged-chr4-9788541-1	......E	Gdf6	1.0989
chr3	105254949	105255250	Fetal_Merged-chr3-105255100-1	G......	Kcnd3	-0.688337
chr7	119326707	119327136	Fetal_Merged-chr7-119326922-2	G.....E	Dkk3	0.594793
chr1	191995021	191995322	Fetal_Merged-chr1-191995172-1	......E	Prox1	-1.30175
chr7	99472248	99472549	Fetal_Merged-chr7-99472399-1	G......	Dlg2	0.857499
chr18	80526796	80527097	Fetal_Merged-chr18-80526947-1	G......	Kcng2	-1.05915
chr6	116418058	116418359	Fetal_Merged-chr6-116418209-1	....S..	Alox5	0.960014
chr8	70315531	70315967	Fetal_Merged-chr8-70315758-3	...NST.	Psd3	0.70527
chr14	104317964	104318265	Fetal_Merged-chr14-104318115-1	....S..	Ednrb	-1.03184
chr12	14181360	14181661	Fetal_Merged-chr12-14181511-1	......E	Fam84a	-0.766208
chr1	137742768	137743069	Fetal_Merged-chr1-137742919-1	.....T.	Tnnt2	-1.23762
chr10	79459939	79460240	Fetal_Merged-chr10-79460090-1	......E	Abca7	0.705568
chr14	51563910	51564325	Fetal_Merged-chr14-51564118-4	.ACN.T.	Pnp	0.434369
chr1	55143789	55144159	Fetal_Merged-chr1-55143974-2	G...S..	Hspd1	-0.394021
chr17	48567907	48568208	Fetal_Merged-chr17-48568058-1	......E	Apobec2	-0.794459
chr6	92810017	92810318	Fetal_Merged-chr6-92810168-1	G......	Adamts9	-0.5986
chr1	51936195	51936496	Fetal_Merged-chr1-51936346-1	....S..	Myo1b	0.453513
chr12	91882352	91882728	Fetal_Merged-chr12-91882552-4	..CN.TE	Dio2	-1.54734
chr6	119063439	119063740	Fetal_Merged-chr6-119063590-1	......E	Cacna1c	-0.381698
chr14	106294090	106294553	Fetal_Merged-chr14-106294322-2	G..N...	Spry2	0.48848
chr6	71605875	71606176	Fetal_Merged-chr6-71606026-1	G......	Kdm3a	0.396778
chr8	23855098	23855399	Fetal_Merged-chr8-23855249-1	......E	Plat	0.569456
chr4	98553842	98554174	Fetal_Merged-chr4-98554008-2	G.....E	Usp1	-0.411804
chr3	113307617	113307918	Fetal_Merged-chr3-113307768-1	......E	Rnpc3	-0.495695
chr3	19545223	19545524	Fetal_Merged-chr3-19545374-1	G......	Trim55	-1.20641
chr3	79688214	79688883	Fetal_Merged-chr3-79688557-3	G.CN...	Fam198b	0.342787
chr5	24495556	24495857	Fetal_Merged-chr5-24495707-1	......E	Prkag2	-0.447523
chr5	51869792	51870320	Fetal_Merged-chr5-51870082-3	..C..TE	Ppargc1a	-0.40944
chr4	139111927	139112228	Fetal_Merged-chr4-139112078-1	G......	Iffo2	0.462142
chr5	125886856	125887157	Fetal_Merged-chr5-125887007-1	......E	Ubc	-0.420777
chr13	98089245	98089546	Fetal_Merged-chr13-98089396-1	G......	Enc1	0.74067
chr11	94903559	94903860	Fetal_Merged-chr11-94903710-1	......E	Pdk2	-0.464535
chr1	135974088	135974505	Fetal_Merged-chr1-135974297-2	G.C....	Btg2	-0.855559
chr16	87755146	87755447	Fetal_Merged-chr16-87755297-1	G......	Bach1	0.35921
chr9	63813612	63814117	Fetal_Merged-chr9-63813832-3	G.C...E	Smad6	0.741935
chr3	104820247	104820548	Fetal_Merged-chr3-104820398-1	G......	Cttnbp2nl	0.370693
chr6	29831908	29832337	Fetal_Merged-chr6-29832099-5	.A.NSTE	Ahcyl2	0.653456
chr6	90699837	90700492	Fetal_Merged-chr6-90700171-4	G.CN..E	Iqsec1	-0.357567
chr4	48494226	48494527	Fetal_Merged-chr4-48494377-1	..C....	Tex10	-0.375125
chr13	46470735	46471036	Fetal_Merged-chr13-46470886-1	......E	Rbm24	-0.707576
chr13	46597144	46597695	Fetal_Merged-chr13-46597407-4	GA..ST.	Cap2	-0.705037
chr12	66273217	66274044	Fetal_Merged-chr12-66273646-4	..CNS.E	Mis18bp1	-0.449366
chr16	5897612	5897924	Fetal_Merged-chr16-5897768-2	...N..E	Rbfox1	0.636624
chr1	166383476	166384066	Fetal_Merged-chr1-166383771-2	....S.E	Atp1b1	-0.46914
chr15	76063138	76063439	Fetal_Merged-chr15-76063289-1	...N...	Plec	0.357501
chr5	92015857	92016158	Fetal_Merged-chr5-92016008-1	......E	Parm1	-0.830133
chr3	82679655	82679956	Fetal_Merged-chr3-82679806-1	.....T.	Rbm46	-1.08791
chr13	108922657	108922978	Fetal_Merged-chr13-108922818-2	..C...E	Ndufaf2	0.458478
chr7	4467571	4467872	Fetal_Merged-chr7-4467722-1	.....T.	Tnnt1	-2.69966
chr12	83720035	83720336	Fetal_Merged-chr12-83720186-1	......E	Rgs6	0.850911
chr15	66952788	66953353	Fetal_Merged-chr15-66953067-4	G.CN.T.	St3gal1	0.387717
chr15	72640268	72640732	Fetal_Merged-chr15-72640526-3	G.C...E	Peg13	-0.440999
chr1	152780760	152781061	Fetal_Merged-chr1-152780911-1	.....T.	Hmcn1	0.494524
chr9	65486907	65487261	Fetal_Merged-chr9-65487088-4	.A.NS.E	Rbpms2	-0.618192
chr14	21480170	21480523	Fetal_Merged-chr14-21480347-2	..CN...	Synpo2l	-1.32861
chr4	129378710	129379107	Fetal_Merged-chr4-129378909-2	G.C....	Tmem39b	-0.401269
chr18	66526296	66526597	Fetal_Merged-chr18-66526447-1	...N...	Ccbe1	-0.558642
chr6	17539711	17540012	Fetal_Merged-chr6-17539862-1	G......	Capza2	-0.439146
chr6	124763031	124763332	Fetal_Merged-chr6-124763182-1	......E	Tpi1	0.428473
chr11	82737790	82738091	Fetal_Merged-chr11-82737941-1	.....T.	Unc45b	-0.526712
chr15	55220830	55221131	Fetal_Merged-chr15-55220981-1	.....T.	Col14a1	-0.74315
chr5	24565232	24565533	Fetal_Merged-chr5-24565383-1	.....T.	Prkag2	-0.447523
chr10	13070965	13071266	Fetal_Merged-chr10-13071116-1	......E	Phactr2	-0.317136
chr18	5098483	5098796	Fetal_Merged-chr18-5098640-2	G....T.	Svil	-0.508217
chr1	135812576	135812877	Fetal_Merged-chr1-135812727-1	...N...	Prelp	0.850585
chr13	98008309	98008610	Fetal_Merged-chr13-98008460-1	G......	Enc1	0.74067
chr7	146536588	146536893	Fetal_Merged-chr7-146536741-2	.A.N...	Inpp5a	-0.455132
chr5	34051807	34052108	Fetal_Merged-chr5-34051958-1	G......	Fgfr3	0.660383
chr13	23646204	23646505	Fetal_Merged-chr13-23646355-1	......E	Hist1h1d	0.777758
chr2	102728635	102729281	Fetal_Merged-chr2-102729012-4	G.CN..E	Cd44	-0.48455
chr5	51933807	51934381	Fetal_Merged-chr5-51934142-6	GAC.STE	Ppargc1a	-0.40944
chr6	47415499	47415800	Fetal_Merged-chr6-47415650-1	G......	Cul1	-0.337844
chr16	90222638	90222939	Fetal_Merged-chr16-90222789-1	.....T.	Sod1	-0.476474
chr6	142652870	142653171	Fetal_Merged-chr6-142653021-1	G......	Abcc9	-0.431198
chr11	105451718	105452019	Fetal_Merged-chr11-105451869-1	......E	Tanc2	0.592533
chr6	56323737	56324038	Fetal_Merged-chr6-56323888-1	.....T.	Pde1c	0.879451
chr5	122926207	122926793	Fetal_Merged-chr5-122926500-2	G.....E	Atp2a2	-0.486715
chr9	58120893	58121194	Fetal_Merged-chr9-58121044-1	....S..	Stoml1	0.683913
chr6	17277120	17277531	Fetal_Merged-chr6-17277311-3	G....TE	Cav1	-0.630406
chrX	50499787	50500088	Fetal_Merged-chrX-50499938-1	G......	Plac1	1.21832
chr5	99629861	99630162	Fetal_Merged-chr5-99630012-1	....S..	Rasgef1b	0.392144
chr8	122528045	122528474	Fetal_Merged-chr8-122528248-3	....STE	Crispld2	-0.411667
chr16	4512584	4513018	Fetal_Merged-chr16-4512801-2	....ST.	Srl	-0.44673
chr9	14117902	14118245	Fetal_Merged-chr9-14118074-2	..C...E	Sesn3	-0.488956
chr12	120476131	120476432	Fetal_Merged-chr12-120476282-1	...N...	Itgb8	0.469684
chr5	74626023	74626324	Fetal_Merged-chr5-74626174-1	G......	Rasl11b	0.9202
chr11	68200155	68200608	Fetal_Merged-chr11-68200370-4	G..NST.	Ntn1	-0.535217
chr16	16219957	16220316	Fetal_Merged-chr16-16220134-5	GACN..E	Pkp2	-1.00491
chr15	42599940	42600290	Fetal_Merged-chr15-42600124-6	GACN.TE	Angpt1	-0.6963
chr4	137469422	137469723	Fetal_Merged-chr4-137469573-1	....S..	Ece1	0.398115
chr12	25783279	25783932	Fetal_Merged-chr12-25783620-3	G.CN...	Id2	0.348993
chr15	27954595	27954896	Fetal_Merged-chr15-27954746-1	.....T.	Trio	0.35565
chr15	83555290	83555627	Fetal_Merged-chr15-83555458-3	...NST.	Scube1	0.435305
chr5	73892661	73893058	Fetal_Merged-chr5-73892860-2	.....TE	Dcun1d4	-0.478429
chr10	93987319	93987631	Fetal_Merged-chr10-93987475-2	...N.T.	Tmcc3	0.76805
chr5	113361961	113362793	Fetal_Merged-chr5-113362305-7	GACNSTE	Myo18b	-0.731272
chr16	21955426	21956060	Fetal_Merged-chr16-21955766-4	.ACN.T.	Tmem41a	-0.72621
chr15	60664994	60665295	Fetal_Merged-chr15-60665145-1	G......	Fam84b	0.667602
chr6	87377570	87377996	Fetal_Merged-chr6-87377767-4	G.C.S.E	Bmp10	-1.19613
chr4	84283512	84283813	Fetal_Merged-chr4-84283663-1	......E	Bnc2	-0.917038
chr9	53422780	53423137	Fetal_Merged-chr9-53422953-3	...N.TE	Acat1	-0.572711
chr6	82710402	82711116	Fetal_Merged-chr6-82710846-6	GAC.STE	Hk2	0.776921
chr10	30605717	30606018	Fetal_Merged-chr10-30605868-1	......E	Hey2	-0.411153
chr10	33953793	33954094	Fetal_Merged-chr10-33953944-1	......E	Dse	0.607112
chr3	122818655	122819357	Fetal_Merged-chr3-122818956-7	GACNSTE	Myoz2	-1.79176
chr4	131398654	131398955	Fetal_Merged-chr4-131398805-1	......E	Mecr	-0.834413
chr6	144080433	144080734	Fetal_Merged-chr6-144080584-1	......E	Sox5	0.456684
chr13	101322217	101322518	Fetal_Merged-chr13-101322368-1	.....T.	Ocln	-1.40565
chr13	46667292	46667725	Fetal_Merged-chr13-46667521-5	GA.NS.E	Cap2	-0.705037
chr18	55180265	55180644	Fetal_Merged-chr18-55180455-2	G.....E	Zfp608	0.369715
chr13	24630837	24631249	Fetal_Merged-chr13-24631064-5	GACN.T.	Fam65b	0.683576
chr12	86812813	86813502	Fetal_Merged-chr12-86813140-5	GAC..TE	Fos	-1.67776
chr5	72009830	72010131	Fetal_Merged-chr5-72009981-1	....S..	Gabra4	-1.28974
chr2	148232674	148233016	Fetal_Merged-chr2-148232845-2	..C..T.	Thbd	-0.751088
chr4	86820051	86820352	Fetal_Merged-chr4-86820202-1	....S..	Slc24a2	0.979946
chr2	91857256	91857584	Fetal_Merged-chr2-91857420-2	..CN...	Creb3l1	-0.596402
chr19	7631706	7632045	Fetal_Merged-chr19-7631871-4	..CN.TE	Pla2g16	-0.921087
chr12	83214618	83214985	Fetal_Merged-chr12-83214802-2	...N.T.	Sipa1l1	0.526956
chr11	3235617	3235918	Fetal_Merged-chr11-3235768-1	G......	Pik3ip1	0.755256
chr5	122997488	122997789	Fetal_Merged-chr5-122997639-1	...N...	Atp2a2	-0.486715
chr5	144379286	144379587	Fetal_Merged-chr5-144379437-1	......E	Cyth3	0.355633
chr10	76650194	76650542	Fetal_Merged-chr10-76650368-2	G.....E	Col18a1	1.00403
chr6	87374461	87374762	Fetal_Merged-chr6-87374612-1	......E	Bmp10	-1.19613
chr16	34745075	34745617	Fetal_Merged-chr16-34745314-3	G...S.E	Mylk	-1.03762
chr7	122895477	122895778	Fetal_Merged-chr7-122895628-1	.A.....	Sox6	0.41299
chr16	87646380	87646681	Fetal_Merged-chr16-87646531-1	G......	Bach1	0.35921
chr6	72390685	72390986	Fetal_Merged-chr6-72390836-1	..C....	Mat2a	-0.441586
chr5	73560053	73560382	Fetal_Merged-chr5-73560218-2	..CN...	Fryl	0.389284
chr19	53827766	53828067	Fetal_Merged-chr19-53827917-1	G......	Rbm20	-0.593369
chr4	148253348	148253738	Fetal_Merged-chr4-148253534-4	..CN.TE	Casz1	-0.798832
chr10	20415148	20415685	Fetal_Merged-chr10-20415440-3	G.C...E	Pde7b	0.808708
chr9	102308435	102308779	Fetal_Merged-chr9-102308609-3	..CN.T.	Ephb1	-1.02994
chr17	34692455	34692776	Fetal_Merged-chr17-34692616-2	..C...E	Notch4	0.835072
chr7	4475966	4476267	Fetal_Merged-chr7-4476117-1	...N...	Tnni3	-1.17078
chr18	55061475	55061968	Fetal_Merged-chr18-55061725-3	..CN..E	Zfp608	0.369715
chr4	99728525	99729005	Fetal_Merged-chr4-99728765-2	G.....E	Ror1	-0.644152
chr12	85350009	85350310	Fetal_Merged-chr12-85350160-1	......E	Acot1	0.723178
chr1	87741663	87741964	Fetal_Merged-chr1-87741814-1	.....T.	Itm2c	0.400047
chr17	85151060	85151361	Fetal_Merged-chr17-85151211-1	G......	Lrpprc	-0.37485
chr17	35838188	35838714	Fetal_Merged-chr17-35838451-2	G....T.	Ddr1	0.612479
chr11	68219306	68219607	Fetal_Merged-chr11-68219457-1	......E	Ntn1	-0.535217
chr4	140977371	140977688	Fetal_Merged-chr4-140977530-2	.A.N...	Hspb7	-1.19163
chr12	110635756	110636057	Fetal_Merged-chr12-110635907-1	......E	Dlk1	-0.61633
chr19	56795974	56796530	Fetal_Merged-chr19-56796278-3	G....TE	Adrb1	0.979427
chr11	54889096	54889466	Fetal_Merged-chr11-54889281-2	...N..E	Ccdc69	-1.05814
chr4	57612520	57612821	Fetal_Merged-chr4-57612671-1	.....T.	Palm2	-0.674395
chr2	113876406	113876876	Fetal_Merged-chr2-113876641-2	.A.N...	Actc1	-1.23572
chr11	64953583	64954062	Fetal_Merged-chr11-64953823-2	G.....E	Arhgap44	-0.508447
chr10	116723149	116723450	Fetal_Merged-chr10-116723300-1	.....T.	Lyz2	1.21777
chr19	34996167	34996483	Fetal_Merged-chr19-34996325-2	..C..T.	Kif20b	-0.398552
chr14	70014147	70014448	Fetal_Merged-chr14-70014298-1	...N...	Loxl2	0.624906
chr18	55070377	55070678	Fetal_Merged-chr18-55070528-1	......E	Zfp608	0.369715
chr9	86811424	86811765	Fetal_Merged-chr9-86811601-6	GACN.TE	Snap91	-1.58933
chrX	108573758	108574059	Fetal_Merged-chrX-108573909-1	.....T.	Rps6ka6	-0.727857
chr2	109757036	109757337	Fetal_Merged-chr2-109757187-1	.....T.	Lgr4	-0.614287
chr15	32186780	32187081	Fetal_Merged-chr15-32186931-1	..C....	Sema5a	-0.620236
chr8	46805286	46805587	Fetal_Merged-chr8-46805437-1	G......	Sorbs2	-0.619941
chr7	121435890	121436191	Fetal_Merged-chr7-121436041-1	..C....	Psma1	-0.335348
chr8	94324375	94324676	Fetal_Merged-chr8-94324526-1	..C....	Irx3	-1.34801
chr6	5459784	5460159	Fetal_Merged-chr6-5459972-2	.AC....	Pdk4	-0.681991
chr4	9752476	9752777	Fetal_Merged-chr4-9752627-1	..C....	Gdf6	1.0989
chr5	122550697	122551236	Fetal_Merged-chr5-122550991-7	GACNSTE	Myl2	-2.08567
chr5	92015276	92015642	Fetal_Merged-chr5-92015460-3	..CNS..	Parm1	-0.830133
chr11	100870434	100870923	Fetal_Merged-chr11-100870696-3	.A.NS..	Atp6v0a1	0.321459
chr16	85704850	85705151	Fetal_Merged-chr16-85705001-1	G......	Adamts1	0.452737
chr11	105131510	105131823	Fetal_Merged-chr11-105131666-3	.AC...E	Mrc2	0.454309
chr19	17911335	17911882	Fetal_Merged-chr19-17911575-3	.A...TE	Pcsk5	0.436621
chr15	8632130	8632486	Fetal_Merged-chr15-8632299-5	G.CN.TE	Slc1a3	0.472953
chr15	98748400	98748780	Fetal_Merged-chr15-98748590-2	...NS..	Lmbr1l	0.743166
chr14	63874613	63875189	Fetal_Merged-chr14-63874936-3	G..N.T.	Gata4	0.723521
chr12	82963476	82963919	Fetal_Merged-chr12-82963683-6	GACN.TE	Pcnx	0.312451
chr11	67344021	67344322	Fetal_Merged-chr11-67344172-1	......E	Gas7	0.575568
chr1	191524857	191525158	Fetal_Merged-chr1-191525008-1	...N...	Cenpf	-0.452493
chr1	135294297	135294598	Fetal_Merged-chr1-135294448-1	.....T.	Sox13	0.551441
chr10	20268461	20268762	Fetal_Merged-chr10-20268612-1	G......	Pde7b	0.808708
chr5	148756644	148757042	Fetal_Merged-chr5-148756843-2	..C...E	Mtus2	-0.638356
chr5	24512672	24513007	Fetal_Merged-chr5-24512842-6	.ACNSTE	Prkag2	-0.447523
chr10	115767647	115767969	Fetal_Merged-chr10-115767808-2	..C...E	Ptprb	0.523138
chr9	58734730	58735031	Fetal_Merged-chr9-58734881-1	G......	Hcn4	0.670036
chr19	53977156	53978153	Fetal_Merged-chr19-53977580-5	G.CNST.	Pdcd4	-0.408031
chr15	88674185	88674486	Fetal_Merged-chr15-88674336-1	...N...	Pim3	0.766057
chr2	65011390	65011915	Fetal_Merged-chr2-65011659-5	G.CN.TE	Cobll1	-0.678665
chr5	125890478	125890779	Fetal_Merged-chr5-125890629-1	....S..	Ubc	-0.420777
chr11	49578048	49578398	Fetal_Merged-chr11-49578223-2	.....TE	Gfpt2	0.476085
[truncated: 7,239 more rows]

## Sheet: A_Tead1ho
Chr	Start_0base	End	PeakID	TFCode	GeneSymbol	logFC (Pvalue < 0.05)
chr7	82639088	82639514	Adult_Merged-chr7-82639287-3	.A.N..E	Akap13	0.554312
chr7	82628914	82629223	Adult_Merged-chr7-82629069-2	...N..E	Akap13	0.554312
chr7	82575351	82575782	Adult_Merged-chr7-82575583-3	G....TE	Akap13	0.554312
chr7	82572280	82572581	Adult_Merged-chr7-82572431-1	......E	Akap13	0.554312
chr7	82560350	82560748	Adult_Merged-chr7-82560545-3	G..N..E	Akap13	0.554312
chr7	82549782	82550162	Adult_Merged-chr7-82549973-4	...NSTE	Akap13	0.554312
chr7	82539726	82540090	Adult_Merged-chr7-82539908-2	.A.N...	Akap13	0.554312
chr7	82540163	82540464	Adult_Merged-chr7-82540314-1	......E	Akap13	0.554312
chr7	82531958	82532259	Adult_Merged-chr7-82532109-1	.A.....	Akap13	0.554312
chr7	82529474	82529775	Adult_Merged-chr7-82529625-1	...N...	Akap13	0.554312
chr7	81774121	81774422	Adult_Merged-chr7-81774272-1	.A.....	Slco3a1	0.237952
chr7	81752797	81753098	Adult_Merged-chr7-81752948-1	.A.....	Slco3a1	0.237952
chr7	81669542	81669843	Adult_Merged-chr7-81669693-1	......E	Slco3a1	0.237952
chr7	81655520	81655845	Adult_Merged-chr7-81655679-3	...N.TE	Slco3a1	0.237952
chr7	81609553	81609882	Adult_Merged-chr7-81609718-2	....S.E	Slco3a1	0.237952
chr7	81604800	81605172	Adult_Merged-chr7-81604986-2	...N..E	Slco3a1	0.237952
chr1	40707921	40708222	Adult_Merged-chr1-40708072-1	......E	Slc9a2	-2.31958
chr7	80919696	80920093	Adult_Merged-chr7-80919899-3	GA....E	Fam174b	-2.38047
chr7	80914133	80914554	Adult_Merged-chr7-80914339-3	.A.N..E	Fam174b	-2.38047
chr7	80892515	80892816	Adult_Merged-chr7-80892666-1	...N...	Fam174b	-2.38047
chr7	80888087	80888430	Adult_Merged-chr7-80888263-4	.A.N.TE	Fam174b	-2.38047
chr7	80875337	80875641	Adult_Merged-chr7-80875489-2	.....TE	Fam174b	-2.38047
chr7	80861336	80861666	Adult_Merged-chr7-80861498-3	...N.TE	Fam174b	-2.38047
chr10	41012841	41013185	Adult_Merged-chr10-41013014-3	...N.TE	Fig4	-1.14202
chr7	80623593	80623894	Adult_Merged-chr7-80623744-1	......E	Chd2	0.382137
chr10	40995138	40995489	Adult_Merged-chr10-40995314-2	.A....E	Fig4	-1.14202
chr7	80517281	80517582	Adult_Merged-chr7-80517432-1	...N...	Rgma	-0.124442
chr7	80496485	80496997	Adult_Merged-chr7-80496741-2	.A....E	Rgma	-0.124442
chr7	80497061	80497362	Adult_Merged-chr7-80497212-1	...N...	Rgma	-0.124442
chr10	40357640	40357941	Adult_Merged-chr10-40357791-1	.....T.	Ddo	-0.544045
chr7	77554796	77555171	Adult_Merged-chr7-77554981-4	.A.NS.E	Nr2f2	0.456317
chr7	75194302	75194611	Adult_Merged-chr7-75194457-2	.A.N...	Igf1r	0.685753
chr7	75176434	75176735	Adult_Merged-chr7-75176585-1	.....T.	Igf1r	0.685753
chr7	75166714	75167015	Adult_Merged-chr7-75166865-1	......E	Igf1r	0.685753
chr7	75156698	75156999	Adult_Merged-chr7-75156849-1	......E	Igf1r	0.685753
chr7	75155145	75155546	Adult_Merged-chr7-75155322-5	GA..STE	Igf1r	0.685753
chr7	75151658	75151959	Adult_Merged-chr7-75151809-1	...N...	Igf1r	0.685753
chr7	74899326	74899627	Adult_Merged-chr7-74899477-1	......E	Synm	-0.19732
chr7	74886553	74886854	Adult_Merged-chr7-74886704-1	......E	Synm	-0.19732
chr7	74860037	74860346	Adult_Merged-chr7-74860192-2	.A..S..	Synm	-0.19732
chr7	74837064	74837384	Adult_Merged-chr7-74837224-2	G.....E	Ttc23	0.250998
chr7	74835870	74836171	Adult_Merged-chr7-74836021-1	....S..	Ttc23	0.250998
chr7	74775383	74775684	Adult_Merged-chr7-74775534-1	....S..	Lrrc28	-0.0191388
chr7	74758802	74759365	Adult_Merged-chr7-74759124-3	.A.NS..	Lrrc28	-0.0191388
chr7	74743029	74743352	Adult_Merged-chr7-74743191-2	....S.E	Lrrc28	-0.0191388
chr7	74707062	74707389	Adult_Merged-chr7-74707226-2	....S.E	Lrrc28	-0.0191388
chr7	74704416	74704717	Adult_Merged-chr7-74704567-1	.A.....	Lrrc28	-0.0191388
chr7	74699796	74700098	Adult_Merged-chr7-74699947-2	.....TE	Lrrc28	-0.0191388
chr7	74693991	74694487	Adult_Merged-chr7-74694239-2	...NS..	Lrrc28	-0.0191388
chr10	40074385	40074686	Adult_Merged-chr10-40074536-1	......E	Cdk19	0.697878
chr7	74616209	74616510	Adult_Merged-chr7-74616360-1	......E	Mef2a	-0.143029
chr7	74569777	74570078	Adult_Merged-chr7-74569928-1	......E	Mef2a	-0.143029
chr7	74566385	74567010	Adult_Merged-chr7-74566700-5	GA.NS.E	Mef2a	-0.143029
chr7	74388951	74389252	Adult_Merged-chr7-74389102-1	.A.....	Lysmd4	-0.794933
chr7	74386966	74387267	Adult_Merged-chr7-74387117-1	......E	Lysmd4	-0.794933
chr7	74383296	74383597	Adult_Merged-chr7-74383447-1	...N...	Lysmd4	-0.794933
chr7	74381330	74381631	Adult_Merged-chr7-74381481-1	......E	Lysmd4	-0.794933
chr7	74374609	74374910	Adult_Merged-chr7-74374760-1	......E	Lysmd4	-0.794933
chr7	74375185	74375532	Adult_Merged-chr7-74375359-2	G..N...	Lysmd4	-0.794933
chr7	74078596	74078897	Adult_Merged-chr7-74078747-1	......E	Adamts17	-1.12712
chr7	74078100	74078472	Adult_Merged-chr7-74078286-2	.A....E	Adamts17	-1.12712
chr7	74047947	74048272	Adult_Merged-chr7-74048110-2	...N..E	Adamts17	-1.12712
chr7	73946706	73947138	Adult_Merged-chr7-73946903-3	G..N..E	Adamts17	-1.12712
chr7	73941900	73942201	Adult_Merged-chr7-73942051-1	......E	Adamts17	-1.12712
chr7	73302233	73302688	Adult_Merged-chr7-73302457-3	G..N..E	Chsy1	1.1372
chr7	73299874	73300175	Adult_Merged-chr7-73300025-1	......E	Chsy1	1.1372
chr7	73047388	73047689	Adult_Merged-chr7-73047539-1	G......	Pcsk6	-0.112048
chr7	73046964	73047273	Adult_Merged-chr7-73047117-3	.A..S.E	Pcsk6	-0.112048
chr7	72611059	72611387	Adult_Merged-chr7-72611223-2	...N.T.	Tjp1	0.00361496
chr7	72606319	72606696	Adult_Merged-chr7-72606498-3	...N.TE	Tjp1	0.00361496
chr7	72604463	72604764	Adult_Merged-chr7-72604614-1	......E	Tjp1	0.00361496
chr7	72600700	72601262	Adult_Merged-chr7-72600981-2	....S.E	Tjp1	0.00361496
chr7	72526834	72527135	Adult_Merged-chr7-72526985-1	.A.....	Tjp1	0.00361496
chr7	72507828	72508129	Adult_Merged-chr7-72507979-1	...N...	Tjp1	0.00361496
chr7	65882245	65882546	Adult_Merged-chr7-65882396-1	......E	Atp10a	0.968177
chr7	59169152	59169462	Adult_Merged-chr7-59169307-2	.A....E	Gas2	-0.113856
chr7	57088908	57089209	Adult_Merged-chr7-57089059-1	...N...	Prmt3	-0.428506
chr7	56598630	56598931	Adult_Merged-chr7-56598781-1	G......	Nav2	-1.33027
chr7	56597186	56597487	Adult_Merged-chr7-56597337-1	.....T.	Nav2	-1.33027
chr7	56468425	56468726	Adult_Merged-chr7-56468576-1	......E	Nav2	-1.33027
chr7	56465009	56465310	Adult_Merged-chr7-56465160-1	....S..	Nav2	-1.33027
chr7	56462376	56463002	Adult_Merged-chr7-56462731-3	...NST.	Nav2	-1.33027
chr7	56432234	56432672	Adult_Merged-chr7-56432441-5	GA.N.TE	Nav2	-1.33027
chr7	56414690	56414991	Adult_Merged-chr7-56414841-1	...N...	Nav2	-1.33027
chr7	56413846	56414309	Adult_Merged-chr7-56414072-3	GA...T.	Nav2	-1.33027
chr10	39378905	39379206	Adult_Merged-chr10-39379056-1	....S..	Traf3ip2	0.159997
chr10	39379210	39379558	Adult_Merged-chr10-39379385-3	.A...TE	Traf3ip2	0.159997
chr7	56108855	56109235	Adult_Merged-chr7-56109046-3	GA....E	Csrp3	-0.489841
chr7	56084553	56084909	Adult_Merged-chr7-56084724-4	G..N.TE	Csrp3	-0.489841
chr7	54310176	54310477	Adult_Merged-chr7-54310327-1	G......	Tmem86a	0.226036
chr7	54298364	54298665	Adult_Merged-chr7-54298515-1	......E	Tmem86a	0.226036
chr7	54280781	54281146	Adult_Merged-chr7-54280964-2	.A.N...	Spty2d1	0.427893
chr7	54269994	54270295	Adult_Merged-chr7-54270145-1	.A.....	Spty2d1	0.427893
chr7	54218589	54218890	Adult_Merged-chr7-54218740-1	......E	Uevld	-0.0816563
chr7	53824187	53824530	Adult_Merged-chr7-53824357-3	...NS.E	Sergef	0.237234
chr7	53814981	53815345	Adult_Merged-chr7-53815163-2	G..N...	Sergef	0.237234
chr7	53482308	53482676	Adult_Merged-chr7-53482492-2	....ST.	Ush1c	-0.666467
chr7	53417422	53418115	Adult_Merged-chr7-53417682-6	GA.NSTE	Abcc8	-1.66952
chr7	53416963	53417362	Adult_Merged-chr7-53417153-4	.A.N.TE	Abcc8	-1.66952
chr7	53389465	53389766	Adult_Merged-chr7-53389616-1	G......	Kcnj11	-0.299967
chr7	53372264	53372565	Adult_Merged-chr7-53372415-1	......E	Kcnj11	-0.299967
chr7	53371369	53371680	Adult_Merged-chr7-53371525-2	...N.T.	Kcnj11	-0.299967
chr7	53368948	53369249	Adult_Merged-chr7-53369099-1	......E	Kcnj11	-0.299967
chr7	53359105	53359449	Adult_Merged-chr7-53359277-2	...N..E	Kcnj11	-0.299967
chr7	53351539	53351857	Adult_Merged-chr7-53351698-2	G..N...	Kcnj11	-0.299967
chr7	53351188	53351489	Adult_Merged-chr7-53351339-1	......E	Kcnj11	-0.299967
chr7	53056701	53057039	Adult_Merged-chr7-53056870-3	...NS.E	Cyth2	0.54074
chr7	52904711	52905119	Adult_Merged-chr7-52904927-4	...NSTE	Mamstr	0.879845
chr7	52890561	52890862	Adult_Merged-chr7-52890712-1	.A.....	Mamstr	0.879845
chr7	52888024	52888325	Adult_Merged-chr7-52888175-1	G......	Rasip1	-0.0416481
chr7	52751351	52751652	Adult_Merged-chr7-52751502-1	...N...	Dhdh	-0.610569
chr7	52699549	52699860	Adult_Merged-chr7-52699705-2	...N..E	Gys1	0.0646802
chr7	52595163	52595464	Adult_Merged-chr7-52595314-1	......E	Hrc	-1.76339
chr10	39256042	39256565	Adult_Merged-chr10-39256311-4	GA...TE	Traf3ip2	0.159997
chr7	52335254	52335555	Adult_Merged-chr7-52335405-1	......E	Rcn3	0.391039
chr7	52330716	52331083	Adult_Merged-chr7-52330901-3	.A.N.T.	Nosip	0.0944381
chr7	51941385	51941698	Adult_Merged-chr7-51941542-2	G..N...	Myh14	0.282948
chr7	51939002	51939445	Adult_Merged-chr7-51939231-3	...N.TE	Myh14	0.282948
chr7	51931977	51932398	Adult_Merged-chr7-51932200-3	.A.N..E	Myh14	0.282948
chr7	50703315	50703616	Adult_Merged-chr7-50703466-1	...N...	Etfb	-1.3998
chr7	50537609	50537910	Adult_Merged-chr7-50537760-1	....S..	Zfp715	-0.54762
chr7	38621990	38622291	Adult_Merged-chr7-38622141-1	...N...	Zfp536	-1.38884
chr7	38466393	38466697	Adult_Merged-chr7-38466545-2	.A....E	Zfp536	-1.38884
chr7	37387012	37387313	Adult_Merged-chr7-37387163-1	G......	Tshz3	1.19746
chr7	35415664	35415965	Adult_Merged-chr7-35415815-1	G......	Kctd15	0.680167
chr7	35355813	35356114	Adult_Merged-chr7-35355964-1	G......	Kctd15	0.680167
chr7	35268410	35268722	Adult_Merged-chr7-35268565-4	G..N.TE	Lsm14a	-0.0362932
chr7	35112509	35112810	Adult_Merged-chr7-35112660-1	.A.....	4931406P16Rik	0.85875
chr7	35051181	35051744	Adult_Merged-chr7-35051463-2	...NS..	4931406P16Rik	0.85875
chr7	35040045	35040437	Adult_Merged-chr7-35040241-2	.A..S..	Gpi1	0.0535541
chr10	39151154	39151513	Adult_Merged-chr10-39151327-3	G..N..E	Fyn	-0.341514
chr7	30987805	30988804	Adult_Merged-chr7-30988362-5	GA.N.TE	Capns1	-0.000657132
chr7	30794281	30795015	Adult_Merged-chr7-30794676-4	GA.N..E	Zfp568	-0.681558
chr7	30783227	30783540	Adult_Merged-chr7-30783384-2	.....TE	Zfp568	-0.681558
chr7	30766897	30767198	Adult_Merged-chr7-30767048-1	......E	Zfp568	-0.681558
chr7	30765850	30766151	Adult_Merged-chr7-30766001-2	G.....E	Zfp568	-0.681558
chr7	30764027	30764351	Adult_Merged-chr7-30764189-2	....S.E	Zfp568	-0.681558
chr7	30592131	30592432	Adult_Merged-chr7-30592282-1	......E	Zfp790	-0.130486
chr10	39130183	39130484	Adult_Merged-chr10-39130334-1	...N...	Fyn	-0.341514
chr7	30077368	30077669	Adult_Merged-chr7-30077519-1	....S..	Ppp1r14a	-0.575973
chr7	30057178	30057480	Adult_Merged-chr7-30057329-2	G...S..	Spint2	-0.687975
chr7	30056818	30057119	Adult_Merged-chr7-30056969-1	......E	Spint2	-0.687975
chr10	39126208	39126509	Adult_Merged-chr10-39126359-1	......E	Fyn	-0.341514
chr10	39126621	39126944	Adult_Merged-chr10-39126783-2	.A.N...	Fyn	-0.341514
chr7	29757001	29757302	Adult_Merged-chr7-29757152-1	...N...	Eif3k	-0.315456
chr10	39122436	39122737	Adult_Merged-chr10-39122587-1	....S..	Fyn	-0.341514
chr10	39105630	39105931	Adult_Merged-chr10-39105781-1	......E	Fyn	-0.341514
chr10	39107887	39108335	Adult_Merged-chr10-39108128-4	GA...TE	Fyn	-0.341514
chr10	39109089	39109810	Adult_Merged-chr10-39109505-5	GA.N.TE	Fyn	-0.341514
chr10	39103180	39103481	Adult_Merged-chr10-39103331-1	...N...	Fyn	-0.341514
chr7	26587279	26587580	Adult_Merged-chr7-26587430-1	G......	Axl	1.34236
chr10	39097911	39098301	Adult_Merged-chr10-39098106-2	...N..E	Fyn	-0.341514
chr7	26516378	26516708	Adult_Merged-chr7-26516545-3	.A..S.E	Ccdc97	-0.0968892
chr7	26474208	26474509	Adult_Merged-chr7-26474359-1	....S..	Tgfb1	0.156766
chr7	26060990	26061291	Adult_Merged-chr7-26061141-1	......E	Cic	0.287905
chr7	26026078	26026379	Adult_Merged-chr7-26026229-1	......E	Gsk3a	-0.210317
chr10	39041028	39041373	Adult_Merged-chr10-39041208-3	...N.TE	Fyn	-0.341514
chr10	39010981	39011282	Adult_Merged-chr10-39011132-1	......E	Fyn	-0.341514
chr7	20362343	20362774	Adult_Merged-chr7-20362567-4	...NSTE	Bcam	-0.0147458
chr7	20237981	20238407	Adult_Merged-chr7-20238176-4	G..N.TE	Clptm1	-0.06786
chr7	19949269	19949570	Adult_Merged-chr7-19949420-1	......E	Ppp1r13l	0.178279
chr7	19934605	19934906	Adult_Merged-chr7-19934756-1	......E	Ercc1	-0.142897
chr7	19927389	19927775	Adult_Merged-chr7-19927580-4	GA.NS..	Ercc1	-0.142897
chr7	19918144	19918480	Adult_Merged-chr7-19918316-4	GA..S.E	Ercc1	-0.142897
chr7	19881163	19881475	Adult_Merged-chr7-19881319-2	...NS..	Rtn2	-1.47465
chr7	19823670	19824059	Adult_Merged-chr7-19823872-3	.A.N..E	Opa3	-0.755693
chr7	19799742	19800043	Adult_Merged-chr7-19799893-1	....S..	Gpr4	-0.814276
chr7	19683370	19683671	Adult_Merged-chr7-19683521-1	...N...	Six5	-1.20916
chr7	19682842	19683143	Adult_Merged-chr7-19682993-1	.A.....	Six5	-1.20916
chr10	38712685	38713117	Adult_Merged-chr10-38712901-2	.A..S..	Lama4	0.00155045
chr7	17465560	17465964	Adult_Merged-chr7-17465762-2	....S.E	Dact3	1.51055
chr7	17411962	17412263	Adult_Merged-chr7-17412113-1	...N...	Fkrp	-0.558906
chr7	17346581	17346882	Adult_Merged-chr7-17346732-1	....S..	Slc1a5	1.44304
chr10	38700702	38701035	Adult_Merged-chr10-38700869-2	.A....E	Lama4	0.00155045
chr10	38699565	38699866	Adult_Merged-chr10-38699716-1	.A.....	Lama4	0.00155045
chr7	16911512	16911857	Adult_Merged-chr7-16911690-3	G..N..E	Bbc3	0.685691
chr7	16880156	16880669	Adult_Merged-chr7-16880411-4	GA..S.E	Ccdc9	0.595965
chr7	16741472	16741818	Adult_Merged-chr7-16741651-3	...N.TE	Meis3	0.842559
chr7	16740893	16741263	Adult_Merged-chr7-16741079-3	G..N.T.	Meis3	0.842559
chr7	16548038	16548352	Adult_Merged-chr7-16548195-2	...N..E	Ehd2	-0.137918
chr7	16547716	16548017	Adult_Merged-chr7-16547867-1	....S..	Ehd2	-0.137918
chr10	38628186	38628487	Adult_Merged-chr10-38628337-1	G......	Lama4	0.00155045
chr7	4477896	4478197	Adult_Merged-chr7-4478047-1	......E	Tnni3	-1.32314
chr7	4464801	4465102	Adult_Merged-chr7-4464952-1	....S..	Tnnt1	-1.15794
chr7	4463170	4463471	Adult_Merged-chr7-4463321-1	......E	Tnnt1	-1.15794
chr7	4461532	4461942	Adult_Merged-chr7-4461749-4	G...STE	Tnnt1	-1.15794
chr7	4443882	4444183	Adult_Merged-chr7-4444033-1	.A.....	Ppp1r12c	1.01026
chr7	4442881	4443288	Adult_Merged-chr7-4443085-2	....S.E	Ppp1r12c	1.01026
chr7	3280893	3281194	Adult_Merged-chr7-3281044-1	.A.....	Myadm	-0.446702
chr6	149122716	149123040	Adult_Merged-chr6-149122878-2	...N..E	Amn1	0.567501
chr6	148448725	148449172	Adult_Merged-chr6-148448949-2	G.....E	Tmtc1	0.718324
chr6	148387651	148387963	Adult_Merged-chr6-148387807-2	G..N...	Tmtc1	0.718324
chr6	148352704	148353424	Adult_Merged-chr6-148353131-4	G..N.TE	Tmtc1	0.718324
chr6	147455102	147455403	Adult_Merged-chr6-147455253-1	.A.....	Ccdc91	-0.10419
chr6	147454577	147454941	Adult_Merged-chr6-147454759-2	...N..E	Ccdc91	-0.10419
chr6	146833394	146833695	Adult_Merged-chr6-146833545-1	G......	Ppfibp1	1.56437
chr6	146701235	146701536	Adult_Merged-chr6-146701386-1	.A.....	Stk38l	0.992543
chr6	146697412	146697713	Adult_Merged-chr6-146697563-1	......E	Stk38l	0.992543
chr6	146687419	146687737	Adult_Merged-chr6-146687578-2	.A....E	Stk38l	0.992543
chr6	146487123	146487691	Adult_Merged-chr6-146487386-3	G..N..E	Itpr2	0.256785
chr6	146485657	146485960	Adult_Merged-chr6-146485809-2	...N.T.	Itpr2	0.256785
chr6	146484078	146484379	Adult_Merged-chr6-146484229-1	.....T.	Itpr2	0.256785
chr6	145958737	145959452	Adult_Merged-chr6-145959056-4	G..NS.E	Sspn	-0.502753
chr6	145925747	145926182	Adult_Merged-chr6-145925987-3	G..N.T.	Sspn	-0.502753
chr6	145906031	145906332	Adult_Merged-chr6-145906182-1	......E	Sspn	-0.502753
chr6	145899225	145899559	Adult_Merged-chr6-145899392-2	.A....E	Sspn	-0.502753
chr6	145891120	145891421	Adult_Merged-chr6-145891271-1	...N...	Sspn	-0.502753
chr6	145834784	145835113	Adult_Merged-chr6-145834949-2	...N..E	Bhlhe41	0.739958
chr6	145808346	145808647	Adult_Merged-chr6-145808497-1	...N...	Bhlhe41	0.739958
chr6	145799359	145799715	Adult_Merged-chr6-145799540-3	G..N.T.	Bhlhe41	0.739958
chr6	145717150	145717573	Adult_Merged-chr6-145717361-4	.A.N.TE	Rassf8	0.0827551
chr6	145074354	145074767	Adult_Merged-chr6-145074575-3	G..N..E	Lrmp	1.25452
chr6	142469883	142470469	Adult_Merged-chr6-142470212-3	.A.N..E	Ldhb	-1.52367
chr6	141222227	141222541	Adult_Merged-chr6-141222386-4	G..N.TE	Pde3a	-0.757991
chr6	141210416	141210779	Adult_Merged-chr6-141210598-2	G.....E	Pde3a	-0.757991
chr6	140463316	140463790	Adult_Merged-chr6-140463553-2	...N..E	Plekha5	-0.390424
chr6	140432814	140433145	Adult_Merged-chr6-140432980-2	...N..E	Plekha5	-0.390424
chr10	36827179	36827480	Adult_Merged-chr10-36827330-1	......E	Marcks	0.233962
chr6	137405592	137405893	Adult_Merged-chr6-137405743-1	G......	Ptpro	1.20558
chr10	36767625	36768299	Adult_Merged-chr10-36767939-3	.A..S.E	Hdac2	-0.482537
chr6	136621017	136621344	Adult_Merged-chr6-136621181-2	G.....E	Plbd1	-1.07613
chr6	136491662	136492001	Adult_Merged-chr6-136491832-2	...N..E	Atf7ip	-0.371239
chr6	136477852	136478153	Adult_Merged-chr6-136478003-1	....S..	Atf7ip	-0.371239
chr6	135348969	135349295	Adult_Merged-chr6-135349130-3	.A.N..E	Emp1	1.92746
chr10	36303121	36303490	Adult_Merged-chr10-36303302-3	.A.N..E	Hs3st5	-0.550121
chr6	134723972	134724273	Adult_Merged-chr6-134724123-1	.A.....	Dusp16	-0.04266
chr6	134542434	134542735	Adult_Merged-chr6-134542585-1	......E	Lrp6	-0.0561847
chr6	134485252	134485553	Adult_Merged-chr6-134485403-1	......E	Lrp6	-0.0561847
chr10	34232510	34232877	Adult_Merged-chr10-34232695-4	GA.N..E	Frk	0.0452518
chr6	134040054	134040355	Adult_Merged-chr6-134040205-1	......E	Etv6	0.36255
chr6	133934974	133935275	Adult_Merged-chr6-133935125-1	....S..	Etv6	0.36255
chr6	128382311	128382612	Adult_Merged-chr6-128382462-1	...N...	Fkbp4	-2.65792
chr6	128042638	128043076	Adult_Merged-chr6-128042857-2	.A.N...	Tspan9	-0.0597659
chr6	128026887	128027188	Adult_Merged-chr6-128027038-1	.A.....	Tspan9	-0.0597659
chr6	128005696	128005997	Adult_Merged-chr6-128005847-1	.A.....	Tspan9	-0.0597659
chr6	127996743	127997160	Adult_Merged-chr6-127996949-4	GA.N..E	Tspan9	-0.0597659
chr10	32812271	32812621	Adult_Merged-chr10-32812446-2	...N..E	Trdn	0.097879
chr6	126916490	126917050	Adult_Merged-chr6-126916792-3	.A.N..E	D6Wsu163e	-0.0548655
chr6	126911380	126911782	Adult_Merged-chr6-126911594-4	GA.N..E	D6Wsu163e	-0.0548655
chr6	126452692	126452993	Adult_Merged-chr6-126452843-1	.A.....	Kcna5	-0.682769
chr6	126046076	126046676	Adult_Merged-chr6-126046333-4	GA..S.E	Ntf3	-0.563049
chr6	125553168	125553513	Adult_Merged-chr6-125553341-2	.A..S..	Vwf	1.27011
chr6	125289202	125289503	Adult_Merged-chr6-125289353-1	.A.....	Tnfrsf1a	0.844766
chr6	124772127	124772428	Adult_Merged-chr6-124772278-1	......E	Usp5	-0.213673
chr6	122774244	122774589	Adult_Merged-chr6-122774425-4	GA.N..E	Foxj2	-0.41002
chr6	122458679	122458980	Adult_Merged-chr6-122458830-1	....S..	Mfap5	3.47479
chr6	121172287	121172596	Adult_Merged-chr6-121172442-2	...N..E	Tuba8	-0.853016
chr6	121169470	121169800	Adult_Merged-chr6-121169635-2	GA.....	Tuba8	-0.853016
chr6	121169131	121169432	Adult_Merged-chr6-121169282-1	...N...	Tuba8	-0.853016
chr6	121123471	121123954	Adult_Merged-chr6-121123728-3	...NS.E	Pex26	-0.726806
chr6	121121155	121121571	Adult_Merged-chr6-121121370-3	G..N..E	Pex26	-0.726806
chr6	121052899	121053200	Adult_Merged-chr6-121053050-1	.A.....	Mical3	0.0733355
chr6	120804467	120804768	Adult_Merged-chr6-120804618-1	......E	Bcl2l13	-0.553702
chr6	120597857	120598341	Adult_Merged-chr6-120598070-4	G..NS.E	Cecr2	-0.661587
chr6	120002572	120002873	Adult_Merged-chr6-120002723-1	.A.....	Wnk1	0.0219977
chr6	119833248	119833549	Adult_Merged-chr6-119833399-1	...N...	Rad52	-0.0108311
chr6	119459102	119459403	Adult_Merged-chr6-119459253-1	.A.....	Fbxl14	-0.0900939
chr6	119151617	119151958	Adult_Merged-chr6-119151788-2	...N.T.	Cacna1c	-0.497775
chr6	119143506	119144102	Adult_Merged-chr6-119143844-3	....STE	Cacna1c	-0.497775
chr6	119127160	119127461	Adult_Merged-chr6-119127311-1	....S..	Dcp1b	-0.781808
chr6	119115701	119116016	Adult_Merged-chr6-119115859-2	.A.N...	Dcp1b	-0.781808
chr6	119089530	119089961	Adult_Merged-chr6-119089736-5	GA.N.TE	Cacna1c	-0.497775
chr10	27710181	27710482	Adult_Merged-chr10-27710332-1	G......	Ptprk	0.0775781
chr6	119082438	119082739	Adult_Merged-chr6-119082589-1	...N...	Cacna1c	-0.497775
chr6	119033594	119033949	Adult_Merged-chr6-119033772-2	.A....E	Cacna1c	-0.497775
chr6	119020351	119020719	Adult_Merged-chr6-119020535-2	G.....E	Cacna1c	-0.497775
chr6	119001795	119002130	Adult_Merged-chr6-119001963-2	...N..E	Cacna1c	-0.497775
chr10	27372766	27373067	Adult_Merged-chr10-27372917-1	G......	Lama2	0.707483
chr10	27341955	27342275	Adult_Merged-chr10-27342115-3	.A.N..E	Lama2	0.707483
chr6	118975694	118976033	Adult_Merged-chr6-118975858-3	.A.N.T.	Cacna1c	-0.497775
chr6	118755493	118755794	Adult_Merged-chr6-118755644-1	.A.....	Cacna1c	-0.497775
chr6	118350938	118351239	Adult_Merged-chr6-118351089-1	....S..	Bms1	0.0450545
chr10	27253085	27253418	Adult_Merged-chr10-27253252-2	.A.N...	Lama2	0.707483
chr6	118347673	118348126	Adult_Merged-chr6-118347887-3	.A.N..E	Bms1	0.0450545
chr6	118080299	118080600	Adult_Merged-chr6-118080450-1	...N...	Csgalnact2	0.689828
chr6	117757862	117758208	Adult_Merged-chr6-117758037-3	.A.N..E	Zfp637	-0.208971
chr6	117084575	117084945	Adult_Merged-chr6-117084758-3	.A.N..E	Cxcl12	-0.36326
chr6	116391682	116391983	Adult_Merged-chr6-116391833-1	......E	Alox5	-0.543749
chr6	116390921	116391277	Adult_Merged-chr6-116391098-4	.A.N.TE	Alox5	-0.543749
chr6	116011370	116011671	Adult_Merged-chr6-116011521-1	.A.....	Plxnd1	-1.02888
chr6	116008960	116009344	Adult_Merged-chr6-116009152-2	G..N...	Plxnd1	-1.02888
chr6	115994136	115994437	Adult_Merged-chr6-115994287-1	.A.....	Plxnd1	-1.02888
chr6	115959402	115959703	Adult_Merged-chr6-115959553-1	.A.....	Plxnd1	-1.02888
chr6	115644436	115645046	Adult_Merged-chr6-115644727-4	.A..STE	Raf1	-0.474941
chr6	115488946	115489247	Adult_Merged-chr6-115489097-1	...N...	Tsen2	-0.124503
chr6	115460022	115460323	Adult_Merged-chr6-115460173-1	...N...	Tsen2	-0.124503
chr6	115451023	115451427	Adult_Merged-chr6-115451237-3	G..N..E	Tsen2	-0.124503
chr6	115449742	115450043	Adult_Merged-chr6-115449893-1	G......	Tsen2	-0.124503
chr1	40038756	40039143	Adult_Merged-chr1-40038958-3	G..N.T.	Map4k4	0.0106601
chr6	115382631	115382932	Adult_Merged-chr6-115382782-1	....S..	Pparg	0.160487
chr6	115332838	115333139	Adult_Merged-chr6-115332989-1	.A.....	Pparg	0.160487
chr10	26553256	26553557	Adult_Merged-chr10-26553407-1	.A.....	Arhgap18	-0.962531
chr6	114816028	114816329	Adult_Merged-chr6-114816179-1	.A.....	Vgll4	-0.186015
chr6	114788884	114789241	Adult_Merged-chr6-114789065-4	.A.N.TE	Vgll4	-0.186015
chr10	26548349	26548650	Adult_Merged-chr10-26548500-1	......E	Arhgap18	-0.962531
chr6	114663558	114663895	Adult_Merged-chr6-114663727-2	G.....E	Atg7	0.201403
chr6	113263398	113263733	Adult_Merged-chr6-113263566-2	G..N...	Brpf1	0.347275
chr6	112413287	112413588	Adult_Merged-chr6-112413438-1	......E	Cav3	-0.278084
chr6	108184591	108184892	Adult_Merged-chr6-108184742-1	......E	Itpr1	-0.392264
chr6	108177483	108177857	Adult_Merged-chr6-108177670-2	G..N...	Itpr1	-0.392264
chr6	108168104	108168405	Adult_Merged-chr6-108168255-1	......E	Itpr1	-0.392264
chr6	108076608	108076935	Adult_Merged-chr6-108076772-2	...N..E	Sumf1	0.884381
chr6	101312822	101313132	Adult_Merged-chr6-101312976-3	...N.TE	Pdzrn3	-0.131361
chr6	101304269	101304583	Adult_Merged-chr6-101304425-3	...N.TE	Pdzrn3	-0.131361
chr6	101301114	101301499	Adult_Merged-chr6-101301298-3	G..N.T.	Pdzrn3	-0.131361
chr6	101290060	101290531	Adult_Merged-chr6-101290282-3	...N.TE	Pdzrn3	-0.131361
chr6	101281714	101282052	Adult_Merged-chr6-101281883-2	...N..E	Pdzrn3	-0.131361
chr6	101277360	101277693	Adult_Merged-chr6-101277527-2	.A....E	Pdzrn3	-0.131361
chr6	100168468	100168769	Adult_Merged-chr6-100168619-1	......E	Rybp	0.0223011
chr6	99390140	99390441	Adult_Merged-chr6-99390291-1	......E	Foxp1	0.5749
chr6	99382320	99382621	Adult_Merged-chr6-99382471-1	.A.....	Foxp1	0.5749
chr6	99356040	99356341	Adult_Merged-chr6-99356191-1	.A.....	Foxp1	0.5749
chr6	99309816	99310129	Adult_Merged-chr6-99309973-2	.A.N...	Foxp1	0.5749
chr6	99310588	99310889	Adult_Merged-chr6-99310739-1	...N...	Foxp1	0.5749
chr6	99150607	99151090	Adult_Merged-chr6-99150834-4	GA.N..E	Foxp1	0.5749
chr6	99043258	99043559	Adult_Merged-chr6-99043409-1	....S..	Foxp1	0.5749
chr6	98945707	98946059	Adult_Merged-chr6-98945883-2	...N..E	Foxp1	0.5749
chr6	98943187	98943488	Adult_Merged-chr6-98943338-1	....S..	Foxp1	0.5749
chr6	98899298	98899599	Adult_Merged-chr6-98899449-1	.A.....	Foxp1	0.5749
chr6	97869307	97869654	Adult_Merged-chr6-97869488-3	.A.N..E	Mitf	-0.716853
chr6	97867992	97868458	Adult_Merged-chr6-97868231-5	G..NSTE	Mitf	-0.716853
chr6	97866411	97866712	Adult_Merged-chr6-97866562-1	......E	Mitf	-0.716853
chr6	97833507	97833860	Adult_Merged-chr6-97833684-3	.A.N..E	Mitf	-0.716853
chr6	97830451	97830752	Adult_Merged-chr6-97830602-1	G......	Mitf	-0.716853
chr6	97827551	97828011	Adult_Merged-chr6-97827804-4	GA.N..E	Mitf	-0.716853
chr6	97798245	97798593	Adult_Merged-chr6-97798419-2	...N..E	Mitf	-0.716853
chr6	97787746	97788047	Adult_Merged-chr6-97787897-1	...N...	Mitf	-0.716853
chr6	97785502	97785803	Adult_Merged-chr6-97785653-1	......E	Mitf	-0.716853
chr6	97473073	97473374	Adult_Merged-chr6-97473224-1	G......	Frmd4b	1.06696
chr6	97208564	97208865	Adult_Merged-chr6-97208715-1	......E	Lmod3	-2.07693
chr6	97174604	97174905	Adult_Merged-chr6-97174755-1	...N...	Arl6ip5	-0.149452
chr6	94690024	94690408	Adult_Merged-chr6-94690216-2	G..N...	Lrig1	0.324426
chr6	94611326	94611637	Adult_Merged-chr6-94611482-2	.A.N...	Lrig1	0.324426
chr6	94610011	94610312	Adult_Merged-chr6-94610162-1	...N...	Lrig1	0.324426
chr6	94363974	94364280	Adult_Merged-chr6-94364127-2	....S.E	Slc25a26	-2.09027
chr6	94363112	94363570	Adult_Merged-chr6-94363333-3	.A.N..E	Slc25a26	-2.09027
chr6	94350384	94350685	Adult_Merged-chr6-94350535-1	......E	Slc25a26	-2.09027
chr6	94253410	94253890	Adult_Merged-chr6-94253650-2	.A....E	Magi1	-0.328206
chr6	93912738	93913039	Adult_Merged-chr6-93912889-1	......E	Magi1	-0.328206
chr6	93896634	93897010	Adult_Merged-chr6-93896822-2	.A.N...	Magi1	-0.328206
chr6	92859335	92859717	Adult_Merged-chr6-92859524-4	.A.NS.E	Adamts9	-0.291748
chr6	92855910	92856211	Adult_Merged-chr6-92856061-1	......E	Adamts9	-0.291748
chr1	40007561	40007862	Adult_Merged-chr1-40007712-1	...N...	Map4k4	0.0106601
chr6	92824665	92825055	Adult_Merged-chr6-92824860-2	.....TE	Adamts9	-0.291748
chr6	92819727	92820028	Adult_Merged-chr6-92819878-1	G......	Adamts9	-0.291748
chr6	92819076	92819465	Adult_Merged-chr6-92819285-5	.A.NSTE	Adamts9	-0.291748
chr6	92818469	92818770	Adult_Merged-chr6-92818620-1	......E	Adamts9	-0.291748
chr6	92812609	92812947	Adult_Merged-chr6-92812778-2	G....T.	Adamts9	-0.291748
chr6	92808804	92809105	Adult_Merged-chr6-92808955-1	......E	Adamts9	-0.291748
chr6	92800145	92800732	Adult_Merged-chr6-92800410-4	G..N.TE	Adamts9	-0.291748
chr6	92799320	92799621	Adult_Merged-chr6-92799471-1	......E	Adamts9	-0.291748
chr6	92795943	92796244	Adult_Merged-chr6-92796094-1	...N...	Adamts9	-0.291748
chr6	92737371	92737672	Adult_Merged-chr6-92737522-1	G......	Prickle2	-0.306289
chr6	92448636	92448937	Adult_Merged-chr6-92448787-1	......E	Prickle2	-0.306289
chr6	91986427	91986728	Adult_Merged-chr6-91986578-1	....S..	Nr2c2	0.239371
chr6	91964870	91965171	Adult_Merged-chr6-91965021-1	....S..	Fgd5	-0.302732
chr6	91745661	91745962	Adult_Merged-chr6-91745812-1	......E	Grip2	-2.28397
chr6	91738190	91738761	Adult_Merged-chr6-91738505-3	G..N..E	Grip2	-2.28397
chr6	91735001	91735387	Adult_Merged-chr6-91735194-5	.A.NSTE	Grip2	-2.28397
chr6	91679750	91680258	Adult_Merged-chr6-91679992-3	GA..S..	Slc6a6	1.68701
chr6	91671368	91671817	Adult_Merged-chr6-91671575-3	.A..S.E	Slc6a6	1.68701
chr6	91639204	91639505	Adult_Merged-chr6-91639355-1	...N...	Slc6a6	1.68701
chr6	91636574	91636944	Adult_Merged-chr6-91636759-2	G.....E	Slc6a6	1.68701
chr6	91556633	91556962	Adult_Merged-chr6-91556794-3	...N.TE	Slc6a6	1.68701
chr10	24530983	24531284	Adult_Merged-chr10-24531134-1	.A.....	Enpp3	0.443202
chr10	24530161	24530707	Adult_Merged-chr10-24530434-2	.A..S..	Enpp3	0.443202
chr6	91549101	91549402	Adult_Merged-chr6-91549252-1	...N...	Lsm3	-0.583304
chr6	91496137	91496626	Adult_Merged-chr6-91496364-6	GA.NSTE	Lsm3	-0.583304
chr6	91481318	91481799	Adult_Merged-chr6-91481535-4	GA..S.E	Lsm3	-0.583304
chr6	91477347	91477648	Adult_Merged-chr6-91477498-1	......E	Lsm3	-0.583304
chr6	91478251	91478569	Adult_Merged-chr6-91478410-2	...N.T.	Lsm3	-0.583304
chr6	91438780	91439081	Adult_Merged-chr6-91438931-1	....S..	Tmem43	0.897924
chr6	91131301	91131742	Adult_Merged-chr6-91131522-2	...N..E	Hdac11	-1.6652
chr6	91075082	91075472	Adult_Merged-chr6-91075277-2	.A.N...	Nup210	-0.43054
chr6	90848157	90848582	Adult_Merged-chr6-90848355-4	G..N.TE	Iqsec1	-1.04099
chr6	90714310	90714611	Adult_Merged-chr6-90714461-1	....S..	Iqsec1	-1.04099
chr6	90648788	90649089	Adult_Merged-chr6-90648939-1	...N...	Iqsec1	-1.04099
chr6	90647881	90648182	Adult_Merged-chr6-90648032-1	...N...	Iqsec1	-1.04099
chr6	90638743	90639142	Adult_Merged-chr6-90638955-3	.A.N..E	Iqsec1	-1.04099
chr6	90571328	90571696	Adult_Merged-chr6-90571512-2	.....TE	Slc41a3	-0.283779
chr6	90565990	90566395	Adult_Merged-chr6-90566178-4	.A.N.TE	Slc41a3	-0.283779
chr10	24313311	24313715	Adult_Merged-chr10-24313529-4	...NSTE	Ctgf	2.44771
chr10	24311553	24311854	Adult_Merged-chr10-24311704-1	....S..	Ctgf	2.44771
chr6	89610055	89610448	Adult_Merged-chr6-89610252-2	.A.N...	Txnrd3	-0.286952
chr6	89609750	89610051	Adult_Merged-chr6-89609901-1	......E	Txnrd3	-0.286952
chr6	89584352	89584774	Adult_Merged-chr6-89584563-2	GA.....	Txnrd3	-0.286952
chr6	89506527	89506968	Adult_Merged-chr6-89506727-5	GA.N.TE	Chchd6	-0.49619
chr6	89403341	89403642	Adult_Merged-chr6-89403492-1	......E	Plxna1	-0.492923
chr6	89301711	89302012	Adult_Merged-chr6-89301862-1	G......	Plxna1	-0.492923
chr6	89294941	89295263	Adult_Merged-chr6-89295102-2	G.....E	Plxna1	-0.492923
chr6	89289411	89289780	Adult_Merged-chr6-89289596-2	G..N...	Plxna1	-0.492923
chr6	89288800	89289101	Adult_Merged-chr6-89288951-1	......E	Plxna1	-0.492923
chr6	88940317	88940618	Adult_Merged-chr6-88940468-1	......E	Tpra1	-0.834649
chr6	88874901	88875273	Adult_Merged-chr6-88875089-3	G..N..E	Tpra1	-0.834649
chr6	88771900	88772304	Adult_Merged-chr6-88772101-4	G..N.TE	Abtb1	0.866213
chr6	88762390	88762691	Adult_Merged-chr6-88762541-1	......E	Abtb1	0.866213
chr6	88726563	88726920	Adult_Merged-chr6-88726732-5	G..NSTE	Mgll	-0.178369
chr6	88709088	88709389	Adult_Merged-chr6-88709239-1	......E	Mgll	-0.178369
chr6	88666587	88666888	Adult_Merged-chr6-88666738-1	....S..	Mgll	-0.178369
chr6	88666985	88667592	Adult_Merged-chr6-88667252-3	.A..S.E	Mgll	-0.178369
chr6	88572073	88572374	Adult_Merged-chr6-88572224-1	.A.....	Kbtbd12	-0.919959
chr6	88373211	88373512	Adult_Merged-chr6-88373362-1	......E	Eefsec	-0.325432
chr6	88305911	88306212	Adult_Merged-chr6-88306062-1	...N...	Eefsec	-0.325432
chr6	88153351	88153652	Adult_Merged-chr6-88153502-1	.A.....	Gata2	0.381473
chr6	88148503	88148804	Adult_Merged-chr6-88148654-1	G......	Gata2	0.381473
chr6	86941043	86941421	Adult_Merged-chr6-86941232-3	...N.TE	Nfu1	-0.230051
chr6	86868482	86868829	Adult_Merged-chr6-86868657-4	G..N.TE	Aak1	0.0335706
chr6	86855430	86855996	Adult_Merged-chr6-86855678-3	...N.TE	Aak1	0.0335706
chr6	86829336	86829637	Adult_Merged-chr6-86829487-1	......E	Aak1	0.0335706
chr6	86726041	86726441	Adult_Merged-chr6-86726241-2	...N..E	Anxa4	1.25362
chr6	85916141	85916525	Adult_Merged-chr6-85916333-2	.A..S..	Dusp11	0.134682
chr6	85321893	85322298	Adult_Merged-chr6-85322096-2	.A.N...	Rab11fip5	0.691387
chr6	85316214	85316711	Adult_Merged-chr6-85316463-2	G.....E	Rab11fip5	0.691387
chr6	85317013	85317314	Adult_Merged-chr6-85317164-1	....S..	Rab11fip5	0.691387
chr6	84978894	84979195	Adult_Merged-chr6-84979045-1	......E	Exoc6b	0.0605991
chr6	84534726	84535035	Adult_Merged-chr6-84534881-2	GA.....	Cyp26b1	0.715239
chr6	84533362	84533663	Adult_Merged-chr6-84533513-1	G......	Cyp26b1	0.715239
chr10	22606805	22607106	Adult_Merged-chr10-22606956-1	G......	Tcf21	0.54122
chr6	84011332	84011633	Adult_Merged-chr6-84011483-1	.A.....	Dysf	0.0201124
chr6	84008572	84009143	Adult_Merged-chr6-84008895-3	.A..S.E	Dysf	0.0201124
chr6	83998746	83999047	Adult_Merged-chr6-83998897-1	.A.....	Dysf	0.0201124
chr6	83972843	83973144	Adult_Merged-chr6-83972994-1	......E	Dysf	0.0201124
chr6	83972093	83972458	Adult_Merged-chr6-83972276-2	.A....E	Dysf	0.0201124
chr6	83940258	83940564	Adult_Merged-chr6-83940411-2	...N..E	Dysf	0.0201124
chr6	83809977	83810444	Adult_Merged-chr6-83810211-2	G.....E	Paip2b	-0.427419
chr10	22595036	22595374	Adult_Merged-chr10-22595205-2	G.....E	Tcf21	0.54122
chr6	83563026	83563383	Adult_Merged-chr6-83563209-3	GA....E	Stambp	-0.0153796
chr6	83549811	83550119	Adult_Merged-chr6-83549965-2	.A....E	Stambp	-0.0153796
chr6	83547997	83548301	Adult_Merged-chr6-83548149-2	.A.N...	Stambp	-0.0153796
chr6	83399467	83399768	Adult_Merged-chr6-83399618-1	...N...	Tet3	0.409028
chr6	83120130	83120431	Adult_Merged-chr6-83120281-1	....S..	Dctn1	0.0806445
chr6	82771796	82772097	Adult_Merged-chr6-82771947-1	...N...	Hk2	-0.60868
chr6	82770544	82770845	Adult_Merged-chr6-82770695-1	...N...	Hk2	-0.60868
chr6	82724301	82724781	Adult_Merged-chr6-82724542-5	G..NSTE	Hk2	-0.60868
chr6	82717825	82718126	Adult_Merged-chr6-82717976-1	...N...	Hk2	-0.60868
chr6	82712752	82713053	Adult_Merged-chr6-82712903-1	...N...	Hk2	-0.60868
chr6	82713806	82714296	Adult_Merged-chr6-82714031-3	G..N..E	Hk2	-0.60868
chr6	82710772	82711230	Adult_Merged-chr6-82710988-3	.A.N..E	Hk2	-0.60868
chr6	82708280	82708581	Adult_Merged-chr6-82708431-1	...N...	Hk2	-0.60868
chr10	22471663	22471964	Adult_Merged-chr10-22471814-1	....S..	Tbpl1	-0.09378
chr6	72931126	72931427	Adult_Merged-chr6-72931277-1	......E	Tmsb10	0.0157712
chr10	22466825	22467126	Adult_Merged-chr10-22466976-1	.A.....	Tbpl1	-0.09378
chr6	72485216	72485517	Adult_Merged-chr6-72485367-1	....S..	Capg	1.28139
chr6	72427544	72427845	Adult_Merged-chr6-72427695-1	......E	Mat2a	-0.807933
chr6	72404329	72404689	Adult_Merged-chr6-72404500-3	G..N.T.	Mat2a	-0.807933
chr6	72213704	72214090	Adult_Merged-chr6-72213897-2	.A....E	Atoh8	0.475415
chr6	72211196	72211497	Adult_Merged-chr6-72211347-1	...N...	Atoh8	0.475415
chr6	72203228	72203529	Adult_Merged-chr6-72203379-1	......E	Atoh8	0.475415
chr6	72203808	72204417	Adult_Merged-chr6-72204071-3	G....TE	Atoh8	0.475415
chr6	71890206	71890513	Adult_Merged-chr6-71890360-2	...N..E	Polr1a	-0.831981
chr6	71754101	71754689	Adult_Merged-chr6-71754353-4	.A.NS.E	Mrpl35	-0.84703
chr6	71571616	71571917	Adult_Merged-chr6-71571767-1	...N...	Kdm3a	0.699235
chr6	71368930	71369352	Adult_Merged-chr6-71369139-4	.A.N.TE	Rmnd5a	-0.146782
chr6	71243536	71243837	Adult_Merged-chr6-71243687-1	....S..	Krcc1	0.423027
chr6	71209850	71210358	Adult_Merged-chr6-71210104-2	G.....E	Smyd1	-0.708018
chr6	71199622	71199923	Adult_Merged-chr6-71199773-1	.A.....	Smyd1	-0.708018
chr6	70829758	70830120	Adult_Merged-chr6-70829939-2	.A.N...	Eif2ak3	0.608691
chr10	21672253	21672554	Adult_Merged-chr10-21672404-1	.A.....	Sgk1	0.714315
chr6	70771557	70771906	Adult_Merged-chr6-70771727-3	G..N..E	Eif2ak3	0.608691
chr6	70772552	70772853	Adult_Merged-chr6-70772703-1	......E	Eif2ak3	0.608691
chr6	67178428	67178949	Adult_Merged-chr6-67178689-2	.A..S..	Serbp1	-0.240565
chr6	67178949	67179250	Adult_Merged-chr6-67179100-1	......E	Serbp1	-0.240565
chr6	67173550	67174172	Adult_Merged-chr6-67173819-4	GA.N..E	Serbp1	-0.240565
chr6	66915254	66915555	Adult_Merged-chr6-66915405-1	...N...	Gng12	0.318432
chr6	65689510	65689862	Adult_Merged-chr6-65689686-2	.A....E	Prdm5	-0.217835
chr6	65561853	65562317	Adult_Merged-chr6-65562078-4	.A.N.TE	Tnip3	-0.87353
chr6	65534652	65534953	Adult_Merged-chr6-65534803-1	......E	Tnip3	-0.87353
chr6	65535017	65535358	Adult_Merged-chr6-65535190-3	G..N.T.	Tnip3	-0.87353
chr6	65528050	65528420	Adult_Merged-chr6-65528235-2	G.....E	Tnip3	-0.87353
chr6	65475147	65475448	Adult_Merged-chr6-65475298-1	...N...	Tnip3	-0.87353
chr6	59135218	59135519	Adult_Merged-chr6-59135369-1	G......	Tigd2	0.142548
chr6	59129735	59130036	Adult_Merged-chr6-59129886-1	.A.....	Tigd2	0.142548
chr10	21622608	21623010	Adult_Merged-chr10-21622809-2	.A..S..	Sgk1	0.714315
chr6	58960741	58961042	Adult_Merged-chr6-58960892-1	.A.....	Fam13a	-0.331113
chr6	58959445	58959924	Adult_Merged-chr6-58959660-3	G..N..E	Fam13a	-0.331113
chr6	58813898	58814199	Adult_Merged-chr6-58814049-1	......E	Herc3	-0.47251
chr6	58812524	58813081	Adult_Merged-chr6-58812822-6	GA.NSTE	Herc3	-0.47251
chr6	58806555	58806856	Adult_Merged-chr6-58806706-1	G......	Herc3	-0.47251
chr6	58598390	58598691	Adult_Merged-chr6-58598541-1	.A.....	Abcg2	1.10701
chr6	58594596	58594897	Adult_Merged-chr6-58594747-1	.A.....	Abcg2	1.10701
chr10	21577475	21577776	Adult_Merged-chr10-21577626-1	....S..	Sgk1	0.714315
chr6	56309240	56309546	Adult_Merged-chr6-56309393-2	...N..E	Pde1c	-1.3585
chr6	56305792	56306134	Adult_Merged-chr6-56305963-2	...N..E	Pde1c	-1.3585
chr6	56260342	56260748	Adult_Merged-chr6-56260539-4	G..N.TE	Pde1c	-1.3585
chr6	55461707	55462008	Adult_Merged-chr6-55461858-1	G......	Adcyap1r1	0.172078
chr6	55415274	55415695	Adult_Merged-chr6-55415479-4	.A.N.TE	Adcyap1r1	0.172078
chr6	55281286	55281587	Adult_Merged-chr6-55281437-1	....S..	Aqp1	-0.0790066
chr6	55088352	55088653	Adult_Merged-chr6-55088503-1	...N...	Crhr2	-2.44561
chr6	55080642	55081179	Adult_Merged-chr6-55080882-3	G..N..E	Crhr2	-2.44561
chr6	54953610	54953911	Adult_Merged-chr6-54953761-1	.A.....	Ggct	-1.77585
chr6	54938784	54939085	Adult_Merged-chr6-54938935-1	......E	Ggct	-1.77585
chr6	54932251	54932552	Adult_Merged-chr6-54932402-1	......E	Nod1	-0.121964
chr6	54801835	54802136	Adult_Merged-chr6-54801986-1	G......	Znrf2	0.257424
chr6	54772440	54772741	Adult_Merged-chr6-54772591-1	.A.....	Znrf2	0.257424
chr6	54452889	54453227	Adult_Merged-chr6-54453055-3	G..N..E	Wipf3	-0.0967291
chr6	54452560	54452861	Adult_Merged-chr6-54452711-1	.....T.	Wipf3	-0.0967291
chr6	54417306	54417725	Adult_Merged-chr6-54417520-4	.A.N.TE	Wipf3	-0.0967291
chr6	54228620	54228921	Adult_Merged-chr6-54228771-1	G......	Chn2	0.765673
chr6	53555218	53555555	Adult_Merged-chr6-53555387-2	.A.N...	Creb5	0.18958
chr6	53487597	53487898	Adult_Merged-chr6-53487748-1	......E	Creb5	0.18958
chr6	53456610	53457235	Adult_Merged-chr6-53456959-3	.A..S.E	Creb5	0.18958
chr6	52916019	52916389	Adult_Merged-chr6-52916204-2	.A...T.	Jazf1	0.723941
chr6	52811980	52812281	Adult_Merged-chr6-52812131-1	.A.....	Jazf1	0.723941
chr6	52752209	52752510	Adult_Merged-chr6-52752360-1	....S..	Tax1bp1	0.439095
chr6	50392940	50393241	Adult_Merged-chr6-50393091-1	......E	Osbpl3	-0.574448
chr6	50382492	50382804	Adult_Merged-chr6-50382648-2	.....TE	Osbpl3	-0.574448
chr6	50383667	50383968	Adult_Merged-chr6-50383818-1	...N...	Osbpl3	-0.574448
chr6	50362236	50362537	Adult_Merged-chr6-50362387-1	......E	Osbpl3	-0.574448
chr6	50354751	50355159	Adult_Merged-chr6-50354948-3	.A..S.E	Osbpl3	-0.574448
chr6	50345655	50345956	Adult_Merged-chr6-50345806-1	......E	Osbpl3	-0.574448
chr6	50316734	50317189	Adult_Merged-chr6-50316964-5	.A.NSTE	Osbpl3	-0.574448
chr6	50312307	50312608	Adult_Merged-chr6-50312458-1	......E	Osbpl3	-0.574448
chr6	50307996	50308515	Adult_Merged-chr6-50308286-5	GA.N.TE	Osbpl3	-0.574448
chr6	50305393	50305694	Adult_Merged-chr6-50305544-1	......E	Osbpl3	-0.574448
chr6	50287134	50287435	Adult_Merged-chr6-50287285-1	......E	Osbpl3	-0.574448
chr6	50284865	50285190	Adult_Merged-chr6-50285024-3	.A.N..E	Osbpl3	-0.574448
chr6	50275514	50275852	Adult_Merged-chr6-50275683-2	.A....E	Osbpl3	-0.574448
chr6	48349984	48350285	Adult_Merged-chr6-48350135-1	......E	Krba1	0.0994974
chr6	42309428	42309729	Adult_Merged-chr6-42309579-1	......E	Zyx	0.48767
chr6	39699894	39700252	Adult_Merged-chr6-39700072-3	G..N..E	Braf	0.220463
chr6	39269062	39269421	Adult_Merged-chr6-39269236-5	GA.N.TE	Slc37a3	-0.162013
chr6	39267817	39268158	Adult_Merged-chr6-39267988-2	G..N...	Slc37a3	-0.162013
chr6	38795111	38795469	Adult_Merged-chr6-38795290-2	...N..E	Hipk2	0.753154
chr6	38793153	38793454	Adult_Merged-chr6-38793304-1	.....T.	Hipk2	0.753154
chr6	38785359	38785665	Adult_Merged-chr6-38785512-2	...N..E	Hipk2	0.753154
chr6	38497788	38498089	Adult_Merged-chr6-38497939-1	...N...	Luc7l2	0.054254
chr6	38149614	38149975	Adult_Merged-chr6-38149795-2	G....T.	D630045J12Rik	0.190441
chr6	37373910	37374211	Adult_Merged-chr6-37374061-1	......E	Creb3l2	0.652625
chr6	37364961	37365382	Adult_Merged-chr6-37365172-2	...N..E	Creb3l2	0.652625
chr6	36346428	36346729	Adult_Merged-chr6-36346579-1	......E	9330158H04Rik	-1.73365
chr10	20233241	20233845	Adult_Merged-chr10-20233551-3	...N.TE	Pde7b	-0.523903
chr6	36329774	36330088	Adult_Merged-chr6-36329932-3	...N.TE	Chrm2	-0.813786
chr10	20229421	20229984	Adult_Merged-chr10-20229746-4	G..N.TE	Pde7b	-0.523903
chr6	34638930	34639231	Adult_Merged-chr6-34639081-1	......E	Cald1	0.391414
chr6	34634931	34635256	Adult_Merged-chr6-34635094-2	....S.E	Cald1	0.391414
chr6	34569875	34570176	Adult_Merged-chr6-34570026-1	......E	Cald1	0.391414
chr6	34560250	34560883	Adult_Merged-chr6-34560593-3	.A..S.E	Cald1	0.391414
chr6	32934343	32934644	Adult_Merged-chr6-32934494-1	......E	Chchd3	-0.788973
chr6	32609724	32610069	Adult_Merged-chr6-32609897-2	.A.N...	Plxna4	0.390986
chr6	32587572	32587920	Adult_Merged-chr6-32587746-2	...NS..	Plxna4	0.390986
chr10	20199325	20199626	Adult_Merged-chr10-20199476-1	....S..	Pde7b	-0.523903
chr6	31592466	31592825	Adult_Merged-chr6-31592652-3	.A..S.E	Podxl	-0.450494
chr6	31574453	31574754	Adult_Merged-chr6-31574604-1	.A.....	Podxl	-0.450494
chr6	31494315	31494617	Adult_Merged-chr6-31494466-2	.A....E	Podxl	-0.450494
chr6	31363624	31363925	Adult_Merged-chr6-31363775-1	......E	Mkln1	-0.0205079
chr10	20182481	20182782	Adult_Merged-chr10-20182632-1	.A.....	Pde7b	-0.523903
chr6	30811199	30811500	Adult_Merged-chr6-30811350-1	...N...	Copg2	-0.0701115
chr6	30325150	30325451	Adult_Merged-chr6-30325301-1	....S..	Zc3hc1	-0.22143
chr6	30310054	30310477	Adult_Merged-chr6-30310277-4	GA.N.T.	Zc3hc1	-0.22143
chr6	30294060	30294361	Adult_Merged-chr6-30294211-1	......E	Ube2h	0.365089
chr6	30180318	30180624	Adult_Merged-chr6-30180471-2	.A...T.	Ube2h	0.365089
chr6	29831960	29832313	Adult_Merged-chr6-29832137-2	...N.T.	Ahcyl2	-0.00452651
chr6	29831617	29831918	Adult_Merged-chr6-29831768-1	.A.....	Ahcyl2	-0.00452651
chr6	29825581	29825935	Adult_Merged-chr6-29825763-3	G....TE	Ahcyl2	-0.00452651
chr6	29816995	29817307	Adult_Merged-chr6-29817151-2	...N..E	Ahcyl2	-0.00452651
chr6	29389316	29389617	Adult_Merged-chr6-29389467-1	......E	Flnc	0.599563
chr6	29302976	29303277	Adult_Merged-chr6-29303127-1	......E	Calu	0.421255
chr6	29165826	29166302	Adult_Merged-chr6-29166064-2	G...S..	Impdh1	-0.0451732
chr6	29096686	29096987	Adult_Merged-chr6-29096837-1	G......	Rbm28	-0.435474
chr6	28436073	28436467	Adult_Merged-chr6-28436279-4	GA.N..E	Snd1	-0.55255
chr6	28366015	28366316	Adult_Merged-chr6-28366166-1	.A.....	Gcc1	0.289991
chr6	24562028	24562717	Adult_Merged-chr6-24562404-3	G..N..E	Lmod2	0.960812
chr6	24558020	24558321	Adult_Merged-chr6-24558171-1	...N...	Lmod2	0.960812
chr6	24547380	24547883	Adult_Merged-chr6-24547616-6	GA.NSTE	Lmod2	0.960812
chr6	24553111	24553412	Adult_Merged-chr6-24553262-1	...N...	Lmod2	0.960812
chr6	24536830	24537222	Adult_Merged-chr6-24537025-3	GA.N...	Lmod2	0.960812
chr6	24535935	24536236	Adult_Merged-chr6-24536086-1	......E	Lmod2	0.960812
chr6	24519729	24520030	Adult_Merged-chr6-24519880-1	...N...	Lmod2	0.960812
chr6	24502367	24502668	Adult_Merged-chr6-24502518-1	...N...	Asb15	-1.40083
chr6	24496641	24496942	Adult_Merged-chr6-24496792-1	......E	Asb15	-1.40083
chr6	24493196	24493497	Adult_Merged-chr6-24493347-1	.A.....	Asb15	-1.40083
chr6	21864155	21864456	Adult_Merged-chr6-21864306-1	.A.....	Ing3	0.195712
chr6	21260256	21260608	Adult_Merged-chr6-21260432-2	.A.N...	Kcnd2	-2.19975
chr6	17740307	17740640	Adult_Merged-chr6-17740474-2	.A.N...	St7	0.0564255
chr6	17713003	17713304	Adult_Merged-chr6-17713154-1	.A.....	St7	0.0564255
chr6	17705240	17705541	Adult_Merged-chr6-17705391-1	....S..	St7	0.0564255
chr6	17285086	17285459	Adult_Merged-chr6-17285273-2	G..N...	Cav1	-0.273317
chr6	17264778	17265079	Adult_Merged-chr6-17264929-1	......E	Cav1	-0.273317
chr6	17216484	17216785	Adult_Merged-chr6-17216635-1	....S..	Cav2	-0.240436
chr10	19726472	19726773	Adult_Merged-chr10-19726623-1	......E	Map3k5	-0.534456
chr6	14707451	14707810	Adult_Merged-chr6-14707631-2	.A.N...	Ppp1r3a	-0.727574
chr6	13586544	13586920	Adult_Merged-chr6-13586741-4	GA.N..E	Tmem168	-0.0867949
chr10	19648019	19648323	Adult_Merged-chr10-19648171-2	.A....E	Map3k5	-0.534456
chr10	19646295	19646596	Adult_Merged-chr10-19646446-1	...N...	Map3k5	-0.534456
chr6	3959681	3959982	Adult_Merged-chr6-3959832-1	.A.....	Gng11	-0.58646
chr5	151932353	151932654	Adult_Merged-chr5-151932504-1	....S..	Stard13	-0.14196
chr5	151148998	151149299	Adult_Merged-chr5-151149149-1	......E	Fry	0.121944
chr5	151096939	151097240	Adult_Merged-chr5-151097090-1	......E	Fry	0.121944
chr5	151097537	151098061	Adult_Merged-chr5-151097819-3	...N.TE	Fry	0.121944
chr5	151026188	151026489	Adult_Merged-chr5-151026339-1	....S..	Fry	0.121944
chr5	150999603	150999904	Adult_Merged-chr5-150999754-1	......E	Fry	0.121944
chr5	150998453	150998771	Adult_Merged-chr5-150998614-3	.A.N..E	Fry	0.121944
chr5	150115397	150115698	Adult_Merged-chr5-150115548-1	......E	Alox5ap	1.58775
chr5	150090877	150091269	Adult_Merged-chr5-150091078-3	.A.N..E	Alox5ap	1.58775
chr5	150054565	150054966	Adult_Merged-chr5-150054766-2	.A....E	Alox5ap	1.58775
chr5	150048762	150049063	Adult_Merged-chr5-150048913-1	...N...	Alox5ap	1.58775
chr5	150040575	150041005	Adult_Merged-chr5-150040800-3	G...S.E	Alox5ap	1.58775
chr5	150014489	150014790	Adult_Merged-chr5-150014640-1	...N...	Uspl1	-0.277777
chr5	149721137	149721438	Adult_Merged-chr5-149721288-1	......E	Katnal1	-0.0744155
chr5	149172880	149173181	Adult_Merged-chr5-149173031-1	G......	Slc7a1	-0.484236
chr5	149171107	149171447	Adult_Merged-chr5-149171277-2	.....TE	Slc7a1	-0.484236
chr5	149166218	149166534	Adult_Merged-chr5-149166376-3	.A.N.T.	Slc7a1	-0.484236
chr5	149165911	149166212	Adult_Merged-chr5-149166062-1	......E	Slc7a1	-0.484236
chr5	149159642	149160031	Adult_Merged-chr5-149159847-4	G..N.TE	Slc7a1	-0.484236
chr5	149155999	149156300	Adult_Merged-chr5-149156150-1	.A.....	Slc7a1	-0.484236
chr5	149153935	149154271	Adult_Merged-chr5-149154103-2	G..N...	Slc7a1	-0.484236
chr5	148864726	148865218	Adult_Merged-chr5-148864953-3	G..N..E	Mtus2	0.786166
chr5	148804634	148804935	Adult_Merged-chr5-148804785-1	...N...	Mtus2	0.786166
chr5	148754843	148755144	Adult_Merged-chr5-148754994-2	....S.E	Mtus2	0.786166
chr5	148729877	148730178	Adult_Merged-chr5-148730028-1	......E	Slc46a3	-0.365875
chr5	148661802	148662151	Adult_Merged-chr5-148661972-3	GA.N...	Pomp	0.0614858
chr5	148606376	148606677	Adult_Merged-chr5-148606527-1	......E	Pomp	0.0614858
chr5	148483589	148483890	Adult_Merged-chr5-148483740-1	.A.....	Flt1	0.249042
chr5	147842326	147842627	Adult_Merged-chr5-147842477-1	....S..	Lnx2	-0.357794
chr5	147847553	147847876	Adult_Merged-chr5-147847717-3	.A..S.E	Lnx2	-0.357794
chr5	147561850	147562151	Adult_Merged-chr5-147562001-1	......E	Usp12	0.495869
chr10	18606499	18607166	Adult_Merged-chr10-18606843-4	G..N.TE	Perp	-0.593157
chr10	18583172	18583616	Adult_Merged-chr10-18583375-4	G..N.TE	Perp	-0.593157
chr5	145009802	145010103	Adult_Merged-chr5-145009953-1	.....T.	Bri3	0.273154
chr5	145009055	145009447	Adult_Merged-chr5-145009251-2	G..N...	Bri3	0.273154
chr5	144429804	144430164	Adult_Merged-chr5-144429987-3	.A.N..E	Cyth3	1.12292
chr5	144430393	144430694	Adult_Merged-chr5-144430544-1	...N...	Cyth3	1.12292
chr5	144426943	144427244	Adult_Merged-chr5-144427094-1	G......	Cyth3	1.12292
chr5	144393902	144394203	Adult_Merged-chr5-144394053-1	......E	Cyth3	1.12292
chr5	144383153	144383608	Adult_Merged-chr5-144383381-2	G...S..	Cyth3	1.12292
chr5	144278320	144278621	Adult_Merged-chr5-144278471-1	......E	Rac1	0.0842108
chr5	144070499	144070891	Adult_Merged-chr5-144070704-4	G..NS.E	E130309D02Rik	-0.426518
chr5	143823223	143823524	Adult_Merged-chr5-143823374-1	......E	Rnf216	0.15512
chr1	10269084	10269385	Adult_Merged-chr1-10269235-1	......E	Arfgef1	-0.812756
chr10	18173211	18173576	Adult_Merged-chr10-18173394-2	...N..E	Nhsl1	-0.663142
chr10	18167077	18167455	Adult_Merged-chr10-18167275-4	.A.NST.	Nhsl1	-0.663142
chr5	142789736	142790297	Adult_Merged-chr5-142790052-4	.A.N.TE	Foxk1	0.628503
chr5	141261264	141261642	Adult_Merged-chr5-141261448-3	G..N..E	Gna12	-0.254001
chr5	141257418	141257719	Adult_Merged-chr5-141257569-1	...N...	Gna12	-0.254001
chr5	141257930	141258483	Adult_Merged-chr5-141258207-2	...N..E	Gna12	-0.254001
chr10	18149966	18150267	Adult_Merged-chr10-18150117-1	.A.....	Nhsl1	-0.663142
chr10	18150753	18151108	Adult_Merged-chr10-18150934-3	G...ST.	Nhsl1	-0.663142
chr5	141115806	141116107	Adult_Merged-chr5-141115957-1	......E	Ttyh3	0.304036
chr5	140983913	140984214	Adult_Merged-chr5-140984064-1	.A.....	Chst12	0.995915
chr5	140257321	140257725	Adult_Merged-chr5-140257534-3	.A.NS..	Ints1	-0.53511
chr5	139536615	139536916	Adult_Merged-chr5-139536766-1	.A.....	Pdgfa	-0.394041
chr5	139473846	139474359	Adult_Merged-chr5-139474105-3	GA.N...	Pdgfa	-0.394041
chr5	139473442	139473743	Adult_Merged-chr5-139473593-1	G......	Pdgfa	-0.394041
chr5	139201103	139201433	Adult_Merged-chr5-139201268-2	.A....E	Fam20c	0.31803
chr10	18104566	18104867	Adult_Merged-chr10-18104717-1	......E	Nhsl1	-0.663142
chr5	138192754	138193098	Adult_Merged-chr5-138192926-2	.A.N...	Tsc22d4	-0.215537
chr5	138054909	138055210	Adult_Merged-chr5-138055060-1	G......	Pcolce	0.98768
chr5	137031611	137032026	Adult_Merged-chr5-137031830-3	G..N..E	Cux1	0.241185
chr5	137016913	137017214	Adult_Merged-chr5-137017064-1	...N...	Cux1	0.241185
chr5	137016127	137016604	Adult_Merged-chr5-137016370-3	G..N..E	Cux1	0.241185
chr5	137007637	137007938	Adult_Merged-chr5-137007788-1	......E	Cux1	0.241185
chr5	137006837	137007203	Adult_Merged-chr5-137007020-2	...N..E	Cux1	0.241185
chr5	136956482	136956803	Adult_Merged-chr5-136956643-2	...NS..	Cux1	0.241185
chr5	136416591	136416940	Adult_Merged-chr5-136416766-2	...N..E	Ywhag	-0.0923266
chr5	136385548	136385849	Adult_Merged-chr5-136385699-1	...N...	Hspb1	0.791974
chr5	136270463	136270877	Adult_Merged-chr5-136270657-3	G...S.E	Mdh2	-0.800075
chr10	17555342	17555643	Adult_Merged-chr10-17555493-1	....S..	Txlnb	-0.0237243
chr5	136003440	136003741	Adult_Merged-chr5-136003591-1	...N...	Hip1	0.971464
chr5	135968971	135969375	Adult_Merged-chr5-135969173-2	...N..E	Hip1	0.971464
chr5	135678791	135679092	Adult_Merged-chr5-135678942-1	...N...	Baz1b	-0.168855
chr5	135264027	135264328	Adult_Merged-chr5-135264178-1	G......	Eln	3.24948
chr5	135254960	135255385	Adult_Merged-chr5-135255169-4	GA.N..E	Eln	3.24948
chr5	135241170	135241661	Adult_Merged-chr5-135241416-2	.A....E	Eln	3.24948
chr5	135239229	135239588	Adult_Merged-chr5-135239409-2	.A..S..	Eln	3.24948
chr5	135237595	135237896	Adult_Merged-chr5-135237746-1	...N...	Eln	3.24948
chr10	17409669	17410021	Adult_Merged-chr10-17409845-2	.A.N...	Cited2	0.541093
chr5	134896959	134897265	Adult_Merged-chr5-134897112-2	G.....E	Gtf2ird1	-0.168367
chr5	134599806	134600178	Adult_Merged-chr5-134599989-3	.A.N..E	Gatsl2	0.779651
chr5	134563102	134563403	Adult_Merged-chr5-134563253-1	.A.....	Gatsl2	0.779651
chr5	132997999	132998300	Adult_Merged-chr5-132998150-1	......E	Auts2	-0.714703
chr5	132967621	132968129	Adult_Merged-chr5-132967875-2	.A.N...	Auts2	-0.714703
chr5	132955187	132955488	Adult_Merged-chr5-132955338-1	G......	Auts2	-0.714703
chr5	130041370	130041671	Adult_Merged-chr5-130041521-1	...N...	Sfswap	0.169752
chr5	130040353	130040699	Adult_Merged-chr5-130040526-2	...N..E	Sfswap	0.169752
chr5	130029052	130029353	Adult_Merged-chr5-130029203-1	.A.....	Sfswap	0.169752
chr5	125906413	125906952	Adult_Merged-chr5-125906720-3	...NS.E	Dhx37	0.0551512
chr5	125745150	125745451	Adult_Merged-chr5-125745301-1	G......	Scarb1	-0.119328
chr5	124948091	124948881	Adult_Merged-chr5-124948484-6	GA.NSTE	Snrnp35	0.769152
chr5	124945879	124946180	Adult_Merged-chr5-124946030-1	...N...	Snrnp35	0.769152
chr5	124866528	124866829	Adult_Merged-chr5-124866679-1	...N...	Sbno1	0.142391
chr5	124784354	124784687	Adult_Merged-chr5-124784521-2	...N..E	2810006K23Rik	-0.804754
chr5	124656338	124656842	Adult_Merged-chr5-124656611-5	GA.NST.	Pitpnm2	-0.56323
chr5	124644661	124644962	Adult_Merged-chr5-124644812-1	......E	Pitpnm2	-0.56323
chr5	124493495	124494017	Adult_Merged-chr5-124493716-5	GA.NS.E	Vps37b	0.100118
chr5	124150604	124150905	Adult_Merged-chr5-124150755-1	G......	Clip1	0.573034
chr5	124144505	124144881	Adult_Merged-chr5-124144696-3	...N.TE	Clip1	0.573034
chr5	124143537	124143838	Adult_Merged-chr5-124143688-1	...N...	Clip1	0.573034
chr5	123882385	123882686	Adult_Merged-chr5-123882536-1	....S..	Mlxip	0.237116
chr5	123873903	123874204	Adult_Merged-chr5-123874054-2	.A....E	Mlxip	0.237116
chr5	123862220	123862521	Adult_Merged-chr5-123862371-1	......E	Mlxip	0.237116
chr5	123517531	123517837	Adult_Merged-chr5-123517684-2	...N..E	Tmem120b	-0.48933
chr5	123376987	123377449	Adult_Merged-chr5-123377218-2	.A...T.	Kdm2b	0.200374
chr5	123359459	123359822	Adult_Merged-chr5-123359641-3	...N.TE	Kdm2b	0.200374
chr5	123102635	123102943	Adult_Merged-chr5-123102789-2	.....TE	P2rx7	1.43023
chr5	123052186	123052666	Adult_Merged-chr5-123052426-2	...N..E	Ift81	-1.02599
chr5	123035679	123035980	Adult_Merged-chr5-123035830-1	.A.....	Ift81	-1.02599
chr5	123016720	123017072	Adult_Merged-chr5-123016896-2	G..N...	Ift81	-1.02599
chr5	123010695	123011026	Adult_Merged-chr5-123010860-4	G..N.TE	Ift81	-1.02599
chr5	122968936	122969237	Adult_Merged-chr5-122969087-1	......E	Atp2a2	-1.14183
chr5	122970491	122971088	Adult_Merged-chr5-122970790-2	G....T.	Atp2a2	-1.14183
chr5	122889661	122889962	Adult_Merged-chr5-122889812-1	.A.....	Anapc7	0.393197
chr5	122769359	122769831	Adult_Merged-chr5-122769572-3	.A.N..E	Rad9b	-0.718135
chr5	122614743	122615044	Adult_Merged-chr5-122614894-1	......E	Ppp1cc	-0.468691
chr5	122548182	122548563	Adult_Merged-chr5-122548361-3	.A...TE	Myl2	-2.45502
chr5	122520941	122521391	Adult_Merged-chr5-122521183-4	GA.N..E	Cux2	-1.58719
chr5	122450321	122450699	Adult_Merged-chr5-122450497-4	G..N.TE	Cux2	-1.58719
chr5	122448981	122449496	Adult_Merged-chr5-122449234-5	GA.NST.	Cux2	-1.58719
chr5	122449521	122449822	Adult_Merged-chr5-122449672-1	......E	Cux2	-1.58719
chr5	122439166	122439485	Adult_Merged-chr5-122439327-3	G..N.T.	Cux2	-1.58719
chr5	121826291	121826592	Adult_Merged-chr5-121826442-1	......E	Trafd1	0.917321
chr5	121637700	121638130	Adult_Merged-chr5-121637912-4	G..N.TE	Ptpn11	0.831407
chr10	13775339	13775640	Adult_Merged-chr10-13775490-1	.A.....	Hivep2	0.130446
chr5	120327166	120327708	Adult_Merged-chr5-120327423-4	G..NS.E	Tbx5	0.70672
chr5	120281264	120281565	Adult_Merged-chr5-120281415-1	......E	Tbx5	0.70672
chr10	13737531	13737880	Adult_Merged-chr10-13737708-4	.A.N.TE	Hivep2	0.130446
chr10	13710650	13710951	Adult_Merged-chr10-13710801-1	......E	Hivep2	0.130446
chr5	119095532	119095833	Adult_Merged-chr5-119095683-1	.A.....	Med13l	0.508739
chr5	118963540	118963841	Adult_Merged-chr5-118963691-1	.A.....	Med13l	0.508739
chr5	118964029	118964387	Adult_Merged-chr5-118964208-2	.A....E	Med13l	0.508739
chr5	118928280	118928581	Adult_Merged-chr5-118928431-1	....S..	Med13l	0.508739
chr5	118781871	118782172	Adult_Merged-chr5-118782022-1	....S..	2410131K14Rik	0.571631
chr5	118744064	118744428	Adult_Merged-chr5-118744246-2	G...S..	2410131K14Rik	0.571631
chr5	118744549	118744850	Adult_Merged-chr5-118744700-1	G......	2410131K14Rik	0.571631
chr5	118724543	118724844	Adult_Merged-chr5-118724694-1	...N...	2410131K14Rik	0.571631
chr10	13694314	13694616	Adult_Merged-chr10-13694465-2	.A....E	Hivep2	0.130446
chr5	118515536	118515858	Adult_Merged-chr5-118515697-2	...N.T.	Tesc	-1.613
chr10	13586205	13586514	Adult_Merged-chr10-13586360-2	.A.N...	Aig1	-1.62706
chr5	117597219	117597520	Adult_Merged-chr5-117597370-1	.A.....	Taok3	0.465247
chr5	116875311	116875684	Adult_Merged-chr5-116875498-2	G..N...	Hspb8	-0.323376
chr10	13528111	13528442	Adult_Merged-chr10-13528279-3	GA....E	Aig1	-1.62706
chr10	13489552	13489995	Adult_Merged-chr10-13489780-4	GA.N..E	Aig1	-1.62706
chr5	115769339	115769892	Adult_Merged-chr5-115769616-2	G.....E	Srsf9	-0.0661266
chr5	115654775	115655076	Adult_Merged-chr5-115654926-1	G......	Cabp1	-0.756752
chr5	115631704	115632005	Adult_Merged-chr5-115631855-1	....S..	Cabp1	-0.756752
chr5	115611175	115611476	Adult_Merged-chr5-115611326-1	.A.....	Mlec	-0.311063
chr5	115575283	115575584	Adult_Merged-chr5-115575434-1	....S..	Acads	-1.09522
chr5	115490773	115491083	Adult_Merged-chr5-115490928-2	.A....E	Sppl3	0.0357904
chr5	115234589	115234923	Adult_Merged-chr5-115234761-3	G..N.T.	Ankrd13a	0.642121
chr5	114912497	114912832	Adult_Merged-chr5-114912665-2	...N..E	Mvk	-0.885093
chr5	114629617	114629920	Adult_Merged-chr5-114629768-3	...NS.E	Acacb	-0.824911
chr5	114626889	114627190	Adult_Merged-chr5-114627040-1	......E	Acacb	-0.824911
chr5	114625634	114626234	Adult_Merged-chr5-114625878-5	GA.NST.	Acacb	-0.824911
chr10	13216121	13216641	Adult_Merged-chr10-13216391-4	G..NST.	Fuca2	0.11357
chr5	114404391	114404751	Adult_Merged-chr5-114404580-3	G..N..E	Ssh1	0.169495
chr10	13209549	13209850	Adult_Merged-chr10-13209700-1	......E	Fuca2	0.11357
chr5	114380908	114381209	Adult_Merged-chr5-114381059-1	....S..	Coro1c	0.465114
chr10	13156778	13157079	Adult_Merged-chr10-13156929-1	....S..	Phactr2	-0.193244
chr5	114086347	114086648	Adult_Merged-chr5-114086498-1	.A.....	Cmklr1	1.40597
chr10	13155902	13156458	Adult_Merged-chr10-13156180-2	...N..E	Phactr2	-0.193244
chr5	113609418	113609719	Adult_Merged-chr5-113609569-1	.A.....	2900026A02Rik	0.437547
chr10	13131874	13132346	Adult_Merged-chr10-13132110-2	...N..E	Phactr2	-0.193244
chr10	13046028	13046329	Adult_Merged-chr10-13046179-1	....S..	Phactr2	-0.193244
chr5	113337051	113337386	Adult_Merged-chr5-113337219-2	...N..E	Myo18b	0.458211
chr5	113315875	113316359	Adult_Merged-chr5-113316136-5	GA.N.TE	Myo18b	0.458211
chr10	13003209	13003592	Adult_Merged-chr10-13003390-4	GA...TE	Phactr2	-0.193244
chr10	12994543	12994878	Adult_Merged-chr10-12994710-3	G..N.T.	Phactr2	-0.193244
chr5	111919611	111920092	Adult_Merged-chr5-111919866-4	GA.N..E	Mn1	0.170252
chr5	111692515	111692816	Adult_Merged-chr5-111692666-1	...N...	Pitpnb	0.0402023
chr10	12706765	12707158	Adult_Merged-chr10-12706975-5	GA.NST.	Sf3b5	-0.155767
chr5	111235616	111235995	Adult_Merged-chr5-111235804-3	.A...TE	Ulk1	-0.099555
chr5	110888101	110888402	Adult_Merged-chr5-110888252-1	...N...	Fbrsl1	-0.438407
chr5	110819087	110819388	Adult_Merged-chr5-110819238-1	......E	Fbrsl1	-0.438407
chr5	110818616	110818917	Adult_Merged-chr5-110818767-1	G......	Fbrsl1	-0.438407
chr5	110733893	110734194	Adult_Merged-chr5-110734044-1	.A.....	Pole	-0.471422
chr5	108426891	108427196	Adult_Merged-chr5-108427044-4	.A.NS.E	Fam69a	-0.396694
chr5	107695604	107695938	Adult_Merged-chr5-107695771-2	...N.T.	Tgfbr3	0.254121
chr5	107680809	107681158	Adult_Merged-chr5-107680992-3	G..N..E	Tgfbr3	0.254121
chr5	107680432	107680733	Adult_Merged-chr5-107680583-1	.....T.	Tgfbr3	0.254121
chr5	107658454	107658755	Adult_Merged-chr5-107658605-1	....S..	Tgfbr3	0.254121
chr5	107653200	107653501	Adult_Merged-chr5-107653351-1	G......	Tgfbr3	0.254121
chr5	107646183	107646484	Adult_Merged-chr5-107646334-1	......E	Tgfbr3	0.254121
chr5	107102773	107103074	Adult_Merged-chr5-107102924-1	......E	Zfp644	-0.115298
chr5	107102331	107102632	Adult_Merged-chr5-107102482-1	......E	Zfp644	-0.115298
chr5	107043696	107044027	Adult_Merged-chr5-107043862-2	.A..S..	Zfp644	-0.115298
chr5	106317080	106317381	Adult_Merged-chr5-106317231-1	.A.....	Zfp326	0.36933
chr5	106296778	106297079	Adult_Merged-chr5-106296929-1	......E	Zfp326	0.36933
chr5	106106113	106106471	Adult_Merged-chr5-106106284-3	.A.N.T.	Lrrc8d	-0.00818296
chr5	106083714	106084015	Adult_Merged-chr5-106083865-1	......E	Lrrc8d	-0.00818296
chr5	106078869	106079170	Adult_Merged-chr5-106079020-1	....S..	Lrrc8d	-0.00818296
chr5	106065695	106065996	Adult_Merged-chr5-106065846-1	.A.....	Lrrc8d	-0.00818296
chr5	106054800	106055110	Adult_Merged-chr5-106054955-2	.A....E	Lrrc8d	-0.00818296
chr5	106049843	106050144	Adult_Merged-chr5-106049994-1	....S..	Lrrc8d	-0.00818296
chr5	106043830	106044131	Adult_Merged-chr5-106043981-1	.A.....	Lrrc8d	-0.00818296
chr5	106031695	106031996	Adult_Merged-chr5-106031846-1	G......	Lrrc8c	0.184955
chr5	106027865	106028256	Adult_Merged-chr5-106028061-2	.A..S..	Lrrc8c	0.184955
chr5	106015622	106015923	Adult_Merged-chr5-106015773-1	.A.....	Lrrc8c	0.184955
chr10	12515658	12515959	Adult_Merged-chr10-12515809-1	...N...	Utrn	-0.112528
chr10	12508369	12508670	Adult_Merged-chr10-12508520-1	...N...	Utrn	-0.112528
chr5	104557746	104558047	Adult_Merged-chr5-104557897-1	.A.....	Sparcl1	0.2475
chr5	104542659	104542960	Adult_Merged-chr5-104542810-1	....S..	Sparcl1	0.2475
chr5	104049091	104049392	Adult_Merged-chr5-104049242-1	....S..	Slc10a6	1.51192
chr5	103606064	103606381	Adult_Merged-chr5-103606223-2	.A....E	Mapk10	-2.94783
chr5	103212597	103212898	Adult_Merged-chr5-103212748-1	.....T.	Arhgap24	0.14407
chr5	103206804	103207165	Adult_Merged-chr5-103206985-2	...N.T.	Arhgap24	0.14407
chr5	103186204	103186506	Adult_Merged-chr5-103186355-2	.....TE	Arhgap24	0.14407
chr5	103184359	103184660	Adult_Merged-chr5-103184510-1	.A.....	Arhgap24	0.14407
chr5	103127917	103128233	Adult_Merged-chr5-103128075-2	...N.T.	Arhgap24	0.14407
chr5	103127497	103127798	Adult_Merged-chr5-103127648-1	G......	Arhgap24	0.14407
chr5	101072951	101073362	Adult_Merged-chr5-101073157-2	G..N...	Coq2	-0.872131
chr5	100955264	100955565	Adult_Merged-chr5-100955415-1	......E	Cops4	-0.246271
chr5	100335017	100335328	Adult_Merged-chr5-100335173-2	....S.E	Hnrnpd	-0.146506
chr5	100335342	100335643	Adult_Merged-chr5-100335493-1	G......	Hnrnpd	-0.146506
chr10	11110595	11110896	Adult_Merged-chr10-11110746-1	.A.....	Epm2a	-0.524248
chr5	99668727	99669232	Adult_Merged-chr5-99668980-2	.A....E	Rasgef1b	-0.489381
chr5	97233427	97233728	Adult_Merged-chr5-97233578-1	......E	Anxa3	0.890851
chr10	10949566	10949867	Adult_Merged-chr10-10949717-1	......E	Fbxo30	-0.199549
chr5	96605073	96605374	Adult_Merged-chr5-96605224-1	....S..	Cnot6l	0.32912
chr5	96532639	96532940	Adult_Merged-chr5-96532790-1	...N...	Cnot6l	0.32912
chr10	10918092	10918437	Adult_Merged-chr10-10918265-2	...N..E	Shprh	-0.0717356
chr10	10765264	10765655	Adult_Merged-chr10-10765459-3	...N.TE	Grm1	-0.495645
chr5	93357446	93357747	Adult_Merged-chr5-93357597-1	.A.....	Shroom3	-0.163309
chr5	93339906	93340289	Adult_Merged-chr5-93340098-2	.A.N...	Shroom3	-0.163309
chr5	93337254	93337629	Adult_Merged-chr5-93337445-4	GA.N.T.	Shroom3	-0.163309
chr5	93336609	93336910	Adult_Merged-chr5-93336760-1	......E	Shroom3	-0.163309
chr5	93317818	93318269	Adult_Merged-chr5-93318026-3	G..N..E	Shroom3	-0.163309
chr5	93316506	93316955	Adult_Merged-chr5-93316731-2	...N..E	Shroom3	-0.163309
chr5	93285511	93285812	Adult_Merged-chr5-93285662-1	...N...	Shroom3	-0.163309
chr5	93284042	93284343	Adult_Merged-chr5-93284193-1	......E	Shroom3	-0.163309
chr5	93253695	93253996	Adult_Merged-chr5-93253846-1	......E	Shroom3	-0.163309
chr5	92847866	92848167	Adult_Merged-chr5-92848017-1	......E	Nup54	-0.438221
chr5	92827232	92827565	Adult_Merged-chr5-92827399-2	...N..E	Art3	0.283159
chr5	92820803	92821104	Adult_Merged-chr5-92820954-1	......E	Art3	0.283159
chr5	92035928	92036229	Adult_Merged-chr5-92036079-1	......E	Parm1	-0.117757
chr5	92015310	92015611	Adult_Merged-chr5-92015461-1	...N...	Parm1	-0.117757
chr5	92010889	92011305	Adult_Merged-chr5-92011079-3	...N.TE	Parm1	-0.117757
chr5	92007961	92008359	Adult_Merged-chr5-92008159-4	G..N.TE	Parm1	-0.117757
chr5	91994550	91994851	Adult_Merged-chr5-91994701-1	......E	Parm1	-0.117757
chr5	91993164	91993541	Adult_Merged-chr5-91993353-2	...N..E	Parm1	-0.117757
chr5	91842924	91843234	Adult_Merged-chr5-91843079-2	.A....E	Btc	-0.732909
chr10	9525370	9525671	Adult_Merged-chr10-9525521-1	......E	Stxbp5	0.325102
chr5	90607211	90607698	Adult_Merged-chr5-90607453-4	GA.N..E	Cox18	-0.541451
chr10	9396821	9397122	Adult_Merged-chr10-9396972-1	......E	Samd5	-0.0264416
chr5	90273384	90273756	Adult_Merged-chr5-90273576-5	GA.NS.E	Adamts3	1.22416
chr5	89410682	89411186	Adult_Merged-chr5-89410919-3	.A.N..E	Slc4a4	-0.547928
chr5	89398015	89398316	Adult_Merged-chr5-89398166-1	...N...	Slc4a4	-0.547928
chr5	89362214	89362515	Adult_Merged-chr5-89362365-1	...N...	Slc4a4	-0.547928
chr10	9359803	9360146	Adult_Merged-chr10-9359975-2	G.....E	Samd5	-0.0264416
chr10	9322616	9323036	Adult_Merged-chr10-9322839-5	.A.NSTE	Samd5	-0.0264416
chr5	83813973	83814413	Adult_Merged-chr5-83814200-5	GA.N.TE	Tecrl	-0.534052
chr5	83791251	83791676	Adult_Merged-chr5-83791464-2	...N..E	Tecrl	-0.534052
chr5	77804029	77804330	Adult_Merged-chr5-77804180-1	....S..	Igfbp7	1.81447
chr5	77795460	77795761	Adult_Merged-chr5-77795611-1	....S..	Igfbp7	1.81447
chr5	77792463	77792764	Adult_Merged-chr5-77792614-1	....S..	Igfbp7	1.81447
chr5	77572097	77572487	Adult_Merged-chr5-77572279-4	.A.NS.E	Hopx	-2.14955
chr5	77568810	77569111	Adult_Merged-chr5-77568961-1	.A.....	Hopx	-2.14955
chr5	77566626	77566927	Adult_Merged-chr5-77566777-1	...N...	Hopx	-2.14955
chr5	77558987	77559843	Adult_Merged-chr5-77559396-5	GA.N.TE	Hopx	-2.14955
chr5	77555416	77555899	Adult_Merged-chr5-77555658-2	...N..E	Hopx	-2.14955
chr5	77551307	77551608	Adult_Merged-chr5-77551458-1	...N...	Hopx	-2.14955
chr5	77376946	77377247	Adult_Merged-chr5-77377097-1	......E	Paics	-0.0882759
chr5	77358223	77358525	Adult_Merged-chr5-77358374-2	...NS..	Paics	-0.0882759
chr5	77352542	77352867	Adult_Merged-chr5-77352705-2	...N.T.	Aasdh	-1.22716
chr5	77305149	77305575	Adult_Merged-chr5-77305361-4	G..N.TE	Aasdh	-1.22716
chr5	76410282	76410583	Adult_Merged-chr5-76410433-1	....S..	Kdr	-1.27186
chr5	76342058	76342359	Adult_Merged-chr5-76342209-1	.A.....	Kdr	-1.27186
chr5	76335251	76335833	Adult_Merged-chr5-76335542-2	...N..E	Kdr	-1.27186
chr5	76329559	76329860	Adult_Merged-chr5-76329710-1	.A.....	Kdr	-1.27186
chr5	76326070	76326371	Adult_Merged-chr5-76326221-1	G......	Kdr	-1.27186
chr5	76302197	76302524	Adult_Merged-chr5-76302361-2	...N..E	Kdr	-1.27186
chr5	76274419	76274720	Adult_Merged-chr5-76274570-1	......E	Kdr	-1.27186
chr5	75095629	75095930	Adult_Merged-chr5-75095780-1	...N...	Lnx1	0.125773
chr5	75089986	75090373	Adult_Merged-chr5-75090180-2	G.....E	Lnx1	0.125773
chr5	75078681	75079065	Adult_Merged-chr5-75078879-3	.A.NS..	Lnx1	0.125773
chr5	75075640	75076114	Adult_Merged-chr5-75075877-2	.A....E	Lnx1	0.125773
chr5	75058679	75058980	Adult_Merged-chr5-75058830-1	......E	Lnx1	0.125773
chr5	75019627	75019984	Adult_Merged-chr5-75019806-2	.....TE	Lnx1	0.125773
chr5	75018614	75018915	Adult_Merged-chr5-75018765-1	......E	Lnx1	0.125773
chr5	74997963	74998292	Adult_Merged-chr5-74998128-2	.A..S..	Fip1l1	0.149446
chr5	74687780	74688081	Adult_Merged-chr5-74687931-1	...N...	Rasl11b	-0.104571
chr5	74602050	74602491	Adult_Merged-chr5-74602303-5	GA.N.TE	Rasl11b	-0.104571
chr5	74584049	74584498	Adult_Merged-chr5-74584285-3	.A.N..E	Rasl11b	-0.104571
chr5	74581204	74581505	Adult_Merged-chr5-74581355-1	......E	Rasl11b	-0.104571
chr5	74568281	74568582	Adult_Merged-chr5-74568432-1	......E	Rasl11b	-0.104571
chr5	74557521	74557822	Adult_Merged-chr5-74557672-1	......E	Rasl11b	-0.104571
chr5	74543463	74544077	Adult_Merged-chr5-74543768-5	GA.N.TE	Rasl11b	-0.104571
chr5	74540822	74541131	Adult_Merged-chr5-74540977-2	...N..E	Rasl11b	-0.104571
chr5	74452087	74452511	Adult_Merged-chr5-74452306-4	...NSTE	Usp46	-0.32218
chr5	73620708	73621060	Adult_Merged-chr5-73620884-2	.A....E	Fryl	0.296462
chr5	73598090	73598395	Adult_Merged-chr5-73598243-2	...N..E	Fryl	0.296462
chr5	73597184	73597485	Adult_Merged-chr5-73597335-1	G......	Fryl	0.296462
chr5	73292280	73292581	Adult_Merged-chr5-73292431-1	......E	Slain2	1.12342
chr5	73282795	73283096	Adult_Merged-chr5-73282946-1	......E	Slain2	1.12342
chr5	73273620	73273970	Adult_Merged-chr5-73273790-5	GA.N.TE	Tec	0.24961
chr10	8585835	8586177	Adult_Merged-chr10-8586006-2	....S.E	Sash1	0.437748
chr5	72888434	72888735	Adult_Merged-chr5-72888585-1	......E	Corin	0.0224697
chr5	72837413	72837760	Adult_Merged-chr5-72837590-3	...N.TE	Corin	0.0224697
chr5	72826340	72826674	Adult_Merged-chr5-72826503-4	G..N.TE	Corin	0.0224697
chr5	72823173	72823474	Adult_Merged-chr5-72823324-1	......E	Corin	0.0224697
chr5	72816668	72817232	Adult_Merged-chr5-72816981-3	.A.N..E	Corin	0.0224697
chr5	70055258	70055714	Adult_Merged-chr5-70055494-3	G..N..E	Gnpda2	-0.143298
chr5	68213144	68213497	Adult_Merged-chr5-68213326-4	.A.NS.E	Atp8a1	-0.189672
chr5	68189657	68190020	Adult_Merged-chr5-68189839-2	...N..E	Atp8a1	-0.189672
chr5	68188520	68188821	Adult_Merged-chr5-68188671-1	...N...	Atp8a1	-0.189672
chr5	68185524	68186004	Adult_Merged-chr5-68185749-6	GA.NSTE	Atp8a1	-0.189672
chr10	8543156	8543462	Adult_Merged-chr10-8543309-2	.A....E	Sash1	0.437748
chr5	68088805	68089106	Adult_Merged-chr5-68088956-1	......E	Shisa3	0.416744
chr5	68060593	68060894	Adult_Merged-chr5-68060744-1	...N...	Shisa3	0.416744
chr5	67687001	67687302	Adult_Merged-chr5-67687152-1	....S..	Slc30a9	-0.162567
chr5	67407747	67408048	Adult_Merged-chr5-67407898-1	...N...	Limch1	0.457692
chr5	67402162	67402534	Adult_Merged-chr5-67402342-3	.A.N..E	Limch1	0.457692
chr5	67380259	67380560	Adult_Merged-chr5-67380410-1	......E	Limch1	0.457692
chr5	67370767	67371129	Adult_Merged-chr5-67370948-2	.A.N...	Limch1	0.457692
chr5	67349440	67349741	Adult_Merged-chr5-67349591-1	...N...	Limch1	0.457692
chr5	67287108	67287409	Adult_Merged-chr5-67287259-1	.A.....	Limch1	0.457692
chr5	67279321	67279622	Adult_Merged-chr5-67279472-1	...N...	Limch1	0.457692
chr5	67275773	67276074	Adult_Merged-chr5-67275924-1	...N...	Limch1	0.457692
chr5	67234249	67234550	Adult_Merged-chr5-67234400-1	.A.....	Limch1	0.457692
chr5	67233127	67233711	Adult_Merged-chr5-67233400-4	.A.N.TE	Limch1	0.457692
chr5	67200378	67200679	Adult_Merged-chr5-67200529-1	.A.....	Limch1	0.457692
chr5	67152020	67152399	Adult_Merged-chr5-67152207-4	GA.N..E	Limch1	0.457692
chr5	67148325	67148626	Adult_Merged-chr5-67148476-1	......E	Limch1	0.457692
chr10	8526814	8527170	Adult_Merged-chr10-8526991-3	GA.N...	Sash1	0.437748
chr5	67038716	67039103	Adult_Merged-chr5-67038900-4	GA.N..E	Uchl1	2.40699
chr5	66999058	66999385	Adult_Merged-chr5-66999222-2	...N..E	Apbb2	-0.301926
chr5	66938243	66938566	Adult_Merged-chr5-66938405-2	.A....E	Apbb2	-0.301926
chr5	66915427	66915728	Adult_Merged-chr5-66915578-1	G......	Apbb2	-0.301926
chr5	66812604	66812924	Adult_Merged-chr5-66812764-2	...N..E	Apbb2	-0.301926
chr5	66813240	66813541	Adult_Merged-chr5-66813391-1	.....T.	Apbb2	-0.301926
chr5	66808544	66808845	Adult_Merged-chr5-66808695-1	.A.....	Apbb2	-0.301926
chr5	66790533	66790834	Adult_Merged-chr5-66790684-1	......E	Apbb2	-0.301926
chr5	66789836	66790137	Adult_Merged-chr5-66789987-1	...N...	Apbb2	-0.301926
chr5	66788505	66788882	Adult_Merged-chr5-66788687-3	...N.TE	Apbb2	-0.301926
chr5	66715661	66715962	Adult_Merged-chr5-66715812-1	...N...	Apbb2	-0.301926
chr5	66714868	66715294	Adult_Merged-chr5-66715068-3	GA.N...	Apbb2	-0.301926
chr5	66714427	66714728	Adult_Merged-chr5-66714578-1	......E	Apbb2	-0.301926
chr5	65976208	65976509	Adult_Merged-chr5-65976359-1	......E	Ube2k	-0.289741
chr5	65850744	65851062	Adult_Merged-chr5-65850906-3	GA....E	Ugdh	1.06442
chr5	65572343	65572753	Adult_Merged-chr5-65572548-2	G.....E	Wdr19	1.18465
chr5	65554295	65554596	Adult_Merged-chr5-65554446-1	......E	Klhl5	0.0680576
chr10	8310676	8311014	Adult_Merged-chr10-8310845-2	...N..E	Ust	1.22579
chr5	64689538	64689839	Adult_Merged-chr5-64689689-1	G......	Tbc1d1	0.0961902
chr10	8147430	8147750	Adult_Merged-chr10-8147590-2	...N..E	Ust	1.22579
chr5	64632569	64632870	Adult_Merged-chr5-64632720-1	.A.....	Tbc1d1	0.0961902
chr5	64571907	64572208	Adult_Merged-chr5-64572058-1	......E	Tbc1d1	0.0961902
chr5	64547179	64547480	Adult_Merged-chr5-64547330-1	....S..	Tbc1d1	0.0961902
chr5	58160726	58161027	Adult_Merged-chr5-58160877-1	...N...	Pcdh7	-0.804348
chr5	58151603	58151904	Adult_Merged-chr5-58151754-1	......E	Pcdh7	-0.804348
chr5	58147073	58147460	Adult_Merged-chr5-58147254-3	.A.N..E	Pcdh7	-0.804348
chr5	58136888	58137189	Adult_Merged-chr5-58137039-1	...N...	Pcdh7	-0.804348
chr5	58124362	58124663	Adult_Merged-chr5-58124513-1	......E	Pcdh7	-0.804348
chr5	58119277	58119578	Adult_Merged-chr5-58119428-1	.....T.	Pcdh7	-0.804348
chr5	58110736	58111037	Adult_Merged-chr5-58110887-1	G......	Pcdh7	-0.804348
chr5	53902702	53903003	Adult_Merged-chr5-53902853-1	......E	Rbpj	0.497785
chr5	53900883	53901184	Adult_Merged-chr5-53901034-1	......E	Rbpj	0.497785
chr5	53863708	53864143	Adult_Merged-chr5-53863926-2	G..N...	Rbpj	0.497785
chr5	53861921	53862248	Adult_Merged-chr5-53862085-2	...N..E	Rbpj	0.497785
chr5	53860670	53860976	Adult_Merged-chr5-53860823-2	G.....E	Rbpj	0.497785
chr5	53572575	53573130	Adult_Merged-chr5-53572853-2	.A....E	Sel1l3	-1.48368
chr5	53217961	53218318	Adult_Merged-chr5-53218140-2	...N..E	Anapc4	0.208758
chr10	7408438	7408739	Adult_Merged-chr10-7408589-1	.A.....	Lats1	0.505522
chr5	52685760	52686159	Adult_Merged-chr5-52685949-3	G..N..E	Sod3	1.00648
chr5	52056544	52056897	Adult_Merged-chr5-52056721-2	.A....E	Ppargc1a	-0.709044
chr5	52051021	52051343	Adult_Merged-chr5-52051182-2	.A....E	Ppargc1a	-0.709044
chr5	51986839	51987349	Adult_Merged-chr5-51987093-4	G..NS.E	Ppargc1a	-0.709044
chr5	51982731	51983266	Adult_Merged-chr5-51982984-4	G..N.TE	Ppargc1a	-0.709044
chr5	51958752	51959212	Adult_Merged-chr5-51958984-3	.A...TE	Ppargc1a	-0.709044
chr5	51959248	51959549	Adult_Merged-chr5-51959399-1	...N...	Ppargc1a	-0.709044
chr5	51939816	51940117	Adult_Merged-chr5-51939967-1	......E	Ppargc1a	-0.709044
chr5	51934057	51934358	Adult_Merged-chr5-51934208-1	......E	Ppargc1a	-0.709044
chr5	51933155	51933456	Adult_Merged-chr5-51933306-1	G......	Ppargc1a	-0.709044
chr5	51932048	51932349	Adult_Merged-chr5-51932199-1	......E	Ppargc1a	-0.709044
chr5	51920720	51921162	Adult_Merged-chr5-51920941-2	...NS..	Ppargc1a	-0.709044
chr5	51922602	51922903	Adult_Merged-chr5-51922753-1	...N...	Ppargc1a	-0.709044
chr5	51909122	51909462	Adult_Merged-chr5-51909290-3	...N.TE	Ppargc1a	-0.709044
chr5	51868419	51868757	Adult_Merged-chr5-51868589-4	.A.NS.E	Ppargc1a	-0.709044
chr10	7342210	7342526	Adult_Merged-chr10-7342368-2	.A.N...	Lrp11	1.19999
chr5	45968770	45969213	Adult_Merged-chr5-45968992-2	...N..E	Med28	-0.479223
chr10	7008505	7009090	Adult_Merged-chr10-7008792-6	GA.NSTE	Ppp1r14c	-0.808387
chr5	45156373	45156674	Adult_Merged-chr5-45156524-1	.A.....	Ldb2	-0.0446252
chr1	10219017	10219407	Adult_Merged-chr1-10219204-3	.A.N..E	Arfgef1	-0.812756
chr10	6950837	6951266	Adult_Merged-chr10-6951070-3	.A...TE	Ppp1r14c	-0.808387
chr10	6952037	6952338	Adult_Merged-chr10-6952188-1	G......	Ppp1r14c	-0.808387
chr10	6950206	6950802	Adult_Merged-chr10-6950504-2	G..N...	Ppp1r14c	-0.808387
chr10	6949852	6950153	Adult_Merged-chr10-6950003-1	......E	Ppp1r14c	-0.808387
chr5	38949940	38950241	Adult_Merged-chr5-38950091-1	......E	Wdr1	0.509397
chr5	38945059	38945385	Adult_Merged-chr5-38945222-2	....S.E	Wdr1	0.509397
chr5	38940989	38941290	Adult_Merged-chr5-38941140-1	.A.....	Wdr1	0.509397
chr5	38932617	38932918	Adult_Merged-chr5-38932768-1	...N...	Wdr1	0.509397
chr5	38933017	38933331	Adult_Merged-chr5-38933174-2	.A..S..	Wdr1	0.509397
chr5	38928084	38928523	Adult_Merged-chr5-38928304-2	.A.N...	Wdr1	0.509397
chr10	6931298	6931655	Adult_Merged-chr10-6931467-4	G..N.TE	Ppp1r14c	-0.808387
chr10	6929029	6929604	Adult_Merged-chr10-6929317-2	...N..E	Ppp1r14c	-0.808387
chr10	6929658	6929959	Adult_Merged-chr10-6929809-1	.....T.	Ppp1r14c	-0.808387
chr5	37377041	37377388	Adult_Merged-chr5-37377215-2	...N..E	Wfs1	-0.35719
chr5	37198455	37198772	Adult_Merged-chr5-37198614-2	G..N...	Mrfap1	-0.160398
chr5	37054494	37054795	Adult_Merged-chr5-37054645-1	......E	D5Ertd579e	-0.3113
chr5	36963359	36963660	Adult_Merged-chr5-36963510-1	.A.....	Tbc1d14	0.491394
chr10	6916764	6917065	Adult_Merged-chr10-6916915-1	...N...	Ppp1r14c	-0.808387
chr5	36709154	36709455	Adult_Merged-chr5-36709305-1	......E	Sorcs2	-1.36271
chr5	36709717	36710340	Adult_Merged-chr5-36710014-4	GA.N.T.	Sorcs2	-1.36271
chr5	36154324	36154667	Adult_Merged-chr5-36154496-2	G..N...	Ablim2	0.765128
chr5	36147415	36147745	Adult_Merged-chr5-36147582-3	.A.N.T.	Ablim2	0.765128
chr5	36113672	36114041	Adult_Merged-chr5-36113868-4	GA...TE	Ablim2	0.765128
chr5	36079870	36080341	Adult_Merged-chr5-36080106-2	...N..E	Sh3tc1	0.201169
chr5	36079524	36079825	Adult_Merged-chr5-36079675-1	.A.....	Sh3tc1	0.201169
chr5	36032941	36033518	Adult_Merged-chr5-36033275-3	...NS.E	Htra3	1.21675
chr5	35978560	35979080	Adult_Merged-chr5-35978781-4	G..N.TE	Htra3	1.21675
chr5	35531782	35532112	Adult_Merged-chr5-35531947-2	...N..E	Lrpap1	0.120713
chr5	35402814	35403115	Adult_Merged-chr5-35402965-1	.A.....	Dok7	0.49952
chr5	35351747	35352259	Adult_Merged-chr5-35352008-5	GA.N.TE	Rgs12	0.641679
chr5	35350489	35350888	Adult_Merged-chr5-35350689-2	...N.T.	Rgs12	0.641679
chr5	35322763	35323064	Adult_Merged-chr5-35322914-1	......E	Rgs12	0.641679
chr5	35319192	35319584	Adult_Merged-chr5-35319388-3	G..N..E	Rgs12	0.641679
chr5	35317268	35317569	Adult_Merged-chr5-35317419-1	......E	Rgs12	0.641679
chr5	35311172	35311473	Adult_Merged-chr5-35311323-1	....S..	Rgs12	0.641679
chr5	35305173	35305474	Adult_Merged-chr5-35305324-1	......E	Rgs12	0.641679
chr5	34830005	34830306	Adult_Merged-chr5-34830156-1	....S..	Tnip2	0.599697
chr5	34042855	34043156	Adult_Merged-chr5-34043006-1	G......	Fgfr3	1.11315
chr10	6603301	6603602	Adult_Merged-chr10-6603452-1	G......	Plekhg1	0.0888524
chr5	32935447	32935954	Adult_Merged-chr5-32935725-4	G..N.TE	Yes1	-0.0281281
chr5	32917050	32917412	Adult_Merged-chr5-32917226-3	G..N.T.	Yes1	-0.0281281
chr5	32748904	32749205	Adult_Merged-chr5-32749055-1	G......	Ppp1cb	-0.328389
chr5	32719173	32719706	Adult_Merged-chr5-32719454-5	GA.NS.E	Ppp1cb	-0.328389
chr5	32715433	32715734	Adult_Merged-chr5-32715584-1	.A.....	Ppp1cb	-0.328389
chr5	32716938	32717273	Adult_Merged-chr5-32717106-2	...N..E	Ppp1cb	-0.328389
chr10	6584014	6584590	Adult_Merged-chr10-6584302-2	.A..S..	Plekhg1	0.0888524
chr5	30916447	30916952	Adult_Merged-chr5-30916700-2	...N..E	Gm9899	-0.895812
chr10	6514222	6514523	Adult_Merged-chr10-6514373-1	....S..	Plekhg1	0.0888524
chr5	30909113	30909414	Adult_Merged-chr5-30909264-1	G......	Gm9899	-0.895812
chr5	30906925	30907707	Adult_Merged-chr5-30907328-4	.A.N.TE	Gm9899	-0.895812
chr5	30903780	30904081	Adult_Merged-chr5-30903931-1	......E	Gm9899	-0.895812
chr5	30896168	30896804	Adult_Merged-chr5-30896495-3	G..N..E	Gm9899	-0.895812
chr5	30879643	30880035	Adult_Merged-chr5-30879839-2	.....TE	Kcnk3	-0.660409
chr5	30876754	30877055	Adult_Merged-chr5-30876905-1	.....T.	Kcnk3	-0.660409
chr10	6468058	6468459	Adult_Merged-chr10-6468259-2	.A....E	Plekhg1	0.0888524
chr5	29689915	29690372	Adult_Merged-chr5-29690167-4	GA.N..E	Lmbr1	-0.490946
chr5	25297845	25298202	Adult_Merged-chr5-25298014-3	G..N..E	Actr3b	-2.63965
chr5	25260200	25260501	Adult_Merged-chr5-25260351-1	...N...	Actr3b	-2.63965
chr5	25257589	25257890	Adult_Merged-chr5-25257740-1	......E	Actr3b	-2.63965
chr5	25254539	25254840	Adult_Merged-chr5-25254690-1	G......	Actr3b	-2.63965
chr5	25253768	25254069	Adult_Merged-chr5-25253919-2	...N..E	Actr3b	-2.63965
chr5	25230159	25230460	Adult_Merged-chr5-25230310-1	G......	Xrcc2	-0.70657
chr5	25225233	25225662	Adult_Merged-chr5-25225448-2	.A....E	Xrcc2	-0.70657
chr5	25158330	25158749	Adult_Merged-chr5-25158561-4	.A.NS.E	Xrcc2	-0.70657
chr5	24501457	24501943	Adult_Merged-chr5-24501722-3	...NS.E	Prkag2	1.20052
chr5	23980128	23980429	Adult_Merged-chr5-23980279-1	G......	Agap3	0.0351131
chr5	23939174	23939687	Adult_Merged-chr5-23939431-2	...N..E	Slc4a2	0.505812
chr5	23842926	23843592	Adult_Merged-chr5-23843335-5	GA.N.TE	Kcnh2	0.0343188
chr5	23841799	23842310	Adult_Merged-chr5-23842055-2	...N..E	Kcnh2	0.0343188
chr5	23840672	23840973	Adult_Merged-chr5-23840823-1	....S..	Kcnh2	0.0343188
chr5	23832940	23833241	Adult_Merged-chr5-23833091-1	......E	Kcnh2	0.0343188
chr5	23832204	23832505	Adult_Merged-chr5-23832355-1	...N...	Kcnh2	0.0343188
chr5	23806068	23806369	Adult_Merged-chr5-23806219-1	...N...	Kcnh2	0.0343188
chr5	23805681	23805982	Adult_Merged-chr5-23805832-1	...N...	Kcnh2	0.0343188
chr5	23583178	23583479	Adult_Merged-chr5-23583329-1	G......	Klhl7	0.279078
chr5	23559008	23559414	Adult_Merged-chr5-23559211-2	...N..E	Fam126a	-0.45865
chr5	23553877	23554178	Adult_Merged-chr5-23554028-1	......E	Fam126a	-0.45865
chr5	23104462	23104763	Adult_Merged-chr5-23104613-1	......E	Srpk2	-0.259861
chr5	23087312	23087616	Adult_Merged-chr5-23087464-2	...N..E	Srpk2	-0.259861
chr5	21208697	21209253	Adult_Merged-chr5-21208980-3	GA.N...	Napepld	0.573224
chr5	20901095	20901396	Adult_Merged-chr5-20901246-1	....S..	Fgl2	1.24453
chr1	39498556	39498857	Adult_Merged-chr1-39498707-1	......E	Tbc1d8	-0.0518655
chr5	20837132	20837433	Adult_Merged-chr5-20837283-1	G......	Fgl2	1.24453
chr5	20835332	20835826	Adult_Merged-chr5-20835596-5	.A.NSTE	Fgl2	1.24453
chr5	20789461	20789810	Adult_Merged-chr5-20789636-2	.A.N...	Fgl2	1.24453
chr5	20445824	20446207	Adult_Merged-chr5-20446018-4	G..N.TE	A630072M18Rik	-0.297648
chr5	20435347	20435944	Adult_Merged-chr5-20435689-3	...N.TE	A630072M18Rik	-0.297648
chr5	20327390	20327888	Adult_Merged-chr5-20327639-2	.....TE	Phtf2	0.415462
chr5	20327020	20327321	Adult_Merged-chr5-20327171-1	...N...	Phtf2	0.415462
chr5	20323338	20323839	Adult_Merged-chr5-20323589-2	...N..E	Phtf2	0.415462
chr5	20298050	20298388	Adult_Merged-chr5-20298219-2	GA.....	Phtf2	0.415462
chr5	18772477	18772778	Adult_Merged-chr5-18772628-1	...N...	Magi2	-0.225469
chr5	17424959	17425260	Adult_Merged-chr5-17425110-1	.A.....	Cd36	-0.291084
chr5	17370047	17370348	Adult_Merged-chr5-17370198-1	.....T.	Cd36	-0.291084
chr5	17360303	17360604	Adult_Merged-chr5-17360454-1	...N...	Cd36	-0.291084
chr5	15512779	15513133	Adult_Merged-chr5-15512956-4	G..N.TE	Cacna2d1	-0.849807
chr5	15472635	15472983	Adult_Merged-chr5-15472817-3	.A.N..E	Cacna2d1	-0.849807
chr5	13470553	13470892	Adult_Merged-chr5-13470723-2	G..N...	Sema3a	1.20053
chr5	13470157	13470458	Adult_Merged-chr5-13470308-1	......E	Sema3a	1.20053
chr5	12467548	12467880	Adult_Merged-chr5-12467714-2	.A.N...	Sema3d	1.90333
chr5	9164928	9165229	Adult_Merged-chr5-9165079-1	....S..	Dmtf1	-0.156337
chr5	9015402	9015703	Adult_Merged-chr5-9015553-1	.A.....	Crot	-0.340183
chr10	6011823	6012200	Adult_Merged-chr10-6012022-3	.A..S.E	Zbtb2	0.287823
chr10	6012818	6013119	Adult_Merged-chr10-6012969-1	......E	Zbtb2	0.287823
chr5	8357793	8358094	Adult_Merged-chr5-8357944-1	...N...	Adam22	0.0345121
chr5	8356406	8356707	Adult_Merged-chr5-8356557-1	......E	Adam22	0.0345121
chr5	5342646	5343201	Adult_Merged-chr5-5342933-3	.A..S.E	Cdk14	0.880215
chr5	4067253	4067559	Adult_Merged-chr5-4067406-2	.....TE	Cyp51	-0.602753
chr5	3466120	3466600	Adult_Merged-chr5-3466351-3	G..N..E	Fam133b	0.0345948
chr5	3420513	3420814	Adult_Merged-chr5-3420664-1	.A.....	Cdk6	0.2411
chr5	3415418	3415719	Adult_Merged-chr5-3415569-1	.A.....	Cdk6	0.2411
chr5	3381844	3382215	Adult_Merged-chr5-3382030-2	.A.N...	Cdk6	0.2411
chr5	3380903	3381204	Adult_Merged-chr5-3381054-1	......E	Cdk6	0.2411
chr4	155154863	155155446	Adult_Merged-chr4-155155155-2	.A....E	Tmem88b	1.5559
chr10	5290128	5290429	Adult_Merged-chr10-5290279-1	......E	Syne1	-0.197367
chr10	5288719	5289020	Adult_Merged-chr10-5288870-1	.A.....	Syne1	-0.197367
chr10	5287292	5287593	Adult_Merged-chr10-5287443-1	.A.....	Syne1	-0.197367
chr4	154609376	154609907	Adult_Merged-chr4-154609599-4	.A.N.TE	Ski	0.386362
chr4	154547603	154547985	Adult_Merged-chr4-154547794-2	....S.E	Ski	0.386362
chr4	154347961	154348262	Adult_Merged-chr4-154348112-1	...N...	Pank4	-1.02452
chr4	154346870	154347383	Adult_Merged-chr4-154347142-3	.A.NS..	Pank4	-1.02452
chr10	5161131	5161432	Adult_Merged-chr10-5161282-1	.A.....	Syne1	-0.197367
chr10	5137929	5138493	Adult_Merged-chr10-5138211-2	.A....E	Syne1	-0.197367
chr4	154023217	154023786	Adult_Merged-chr4-154023502-2	...N..E	Prdm16	-0.887133
chr4	154013147	154013448	Adult_Merged-chr4-154013298-1	G......	Prdm16	-0.887133
chr10	5057135	5057596	Adult_Merged-chr10-5057366-2	.A....E	Syne1	-0.197367
chr4	153606583	153606892	Adult_Merged-chr4-153606738-2	.A....E	Megf6	0.541719
chr4	153551417	153551787	Adult_Merged-chr4-153551602-2	...N..E	Megf6	0.541719
chr4	151689983	151690284	Adult_Merged-chr4-151690134-1	G......	Rnf207	-1.46503
chr10	4818557	4818858	Adult_Merged-chr10-4818708-1	...N...	Syne1	-0.197367
chr4	151636250	151636621	Adult_Merged-chr4-151636441-4	.A.N.TE	Gpr153	0.6685
chr4	151631235	151631579	Adult_Merged-chr4-151631412-4	G..N.TE	Gpr153	0.6685
chr4	151628253	151628554	Adult_Merged-chr4-151628404-1	.A.....	Gpr153	0.6685
chr4	151615009	151615310	Adult_Merged-chr4-151615160-1	.....T.	Gpr153	0.6685
chr4	151587959	151588260	Adult_Merged-chr4-151588110-1	......E	Acot7	-0.696229
chr4	151276626	151277090	Adult_Merged-chr4-151276881-4	.A.N.TE	Dnajc11	-0.532185
chr4	151160808	151161324	Adult_Merged-chr4-151161066-2	...N..E	Camta1	0.262006
chr4	150275833	150276461	Adult_Merged-chr4-150276153-3	.A.N.T.	Park7	0.234936
chr10	3227810	3228111	Adult_Merged-chr10-3227961-1	....S..	Cnksr3	0.0572723
chr10	3220007	3220308	Adult_Merged-chr10-3220158-1	.A.....	Cnksr3	0.0572723
chr4	149740830	149741230	Adult_Merged-chr4-149741027-3	...N.TE	Rere	-0.0138308
chr4	149685598	149685994	Adult_Merged-chr4-149685796-2	...N..E	Rere	-0.0138308
chr4	149675360	149675661	Adult_Merged-chr4-149675511-1	...N...	Rere	-0.0138308
chr4	149400200	149400501	Adult_Merged-chr4-149400351-1	...N...	H6pd	0.469511
chr4	149323461	149323762	Adult_Merged-chr4-149323612-1	......E	Spsb1	0.467618
chr4	149317013	149317314	Adult_Merged-chr4-149317164-1	......E	Spsb1	0.467618
chr4	149306463	149306911	Adult_Merged-chr4-149306690-3	.A.N..E	Spsb1	0.467618
chr4	149296561	149296862	Adult_Merged-chr4-149296712-1	...N...	Spsb1	0.467618
chr4	149263897	149264264	Adult_Merged-chr4-149264092-4	G...STE	Spsb1	0.467618
chr4	149219109	149219422	Adult_Merged-chr4-149219266-2	...NS..	Slc25a33	0.176047
chr4	149204641	149204983	Adult_Merged-chr4-149204819-4	G..N.TE	Slc25a33	0.176047
chr10	3164365	3164666	Adult_Merged-chr10-3164516-1	......E	Cnksr3	0.0572723
chr4	149194657	149195065	Adult_Merged-chr4-149194874-3	...N.TE	Slc25a33	0.176047
chr10	3163606	3163907	Adult_Merged-chr10-3163757-1	......E	Cnksr3	0.0572723
chr4	149132622	149132923	Adult_Merged-chr4-149132773-1	...N...	Slc25a33	0.176047
chr4	149053274	149053575	Adult_Merged-chr4-149053425-1	....S..	Pik3cd	0.968265
chr4	148946946	148947247	Adult_Merged-chr4-148947097-1	......E	Clstn1	-0.252405
chr10	3138364	3138665	Adult_Merged-chr10-3138515-1	...N...	Cnksr3	0.0572723
chr4	148900567	148900868	Adult_Merged-chr4-148900718-1	....S..	Ctnnbip1	0.190272
chr4	148897078	148897379	Adult_Merged-chr4-148897229-1	......E	Ctnnbip1	0.190272
chr4	148831919	148832233	Adult_Merged-chr4-148832076-2	.A.N...	Rbp7	0.269335
chr4	148819436	148819826	Adult_Merged-chr4-148819622-3	G...S.E	Rbp7	0.269335
chr10	3125226	3125605	Adult_Merged-chr10-3125419-3	...N.TE	Cnksr3	0.0572723
chr4	148775680	148775981	Adult_Merged-chr4-148775831-1	......E	Ube4b	0.212711
chr4	148773432	148773793	Adult_Merged-chr4-148773615-3	G..N.T.	Ube4b	0.212711
chr4	148659893	148660194	Adult_Merged-chr4-148660044-1	.A.....	Kif1b	-0.0830136
chr4	148421520	148421821	Adult_Merged-chr4-148421671-1	......E	Pex14	-0.223914
chr4	148274639	148274940	Adult_Merged-chr4-148274790-1	G......	Casz1	-0.269621
chr4	148264944	148265245	Adult_Merged-chr4-148265095-1	G......	Casz1	-0.269621
chr4	148253795	148254096	Adult_Merged-chr4-148253946-1	G......	Casz1	-0.269621
chr4	148255091	148255736	Adult_Merged-chr4-148255446-5	G..NSTE	Casz1	-0.269621
chr4	148252634	148253217	Adult_Merged-chr4-148252926-2	.A.N...	Casz1	-0.269621
chr4	148251095	148251396	Adult_Merged-chr4-148251246-1	....S..	Casz1	-0.269621
chr4	148247092	148247424	Adult_Merged-chr4-148247258-2	...N..E	Casz1	-0.269621
chr4	148245893	148246194	Adult_Merged-chr4-148246044-1	.....T.	Casz1	-0.269621
chr4	148243694	148244131	Adult_Merged-chr4-148243913-2	...N..E	Casz1	-0.269621
chr4	148242073	148242507	Adult_Merged-chr4-148242307-3	G..N..E	Casz1	-0.269621
chr10	3071743	3072064	Adult_Merged-chr10-3071904-3	.A.N..E	Cnksr3	0.0572723
chr10	3071055	3071356	Adult_Merged-chr10-3071206-1	......E	Cnksr3	0.0572723
chr4	148211806	148212107	Adult_Merged-chr4-148211957-1	......E	Casz1	-0.269621
chr4	148186040	148186407	Adult_Merged-chr4-148186223-3	GA.N...	Casz1	-0.269621
chr4	148157740	148158318	Adult_Merged-chr4-148158037-4	G..N.TE	Casz1	-0.269621
chr4	148124220	148124521	Adult_Merged-chr4-148124371-1	...N...	Casz1	-0.269621
chr4	148121121	148121749	Adult_Merged-chr4-148121445-3	...N.TE	Casz1	-0.269621
chr10	3065762	3066141	Adult_Merged-chr10-3065952-2	.....TE	Cnksr3	0.0572723
chr4	148041145	148041789	Adult_Merged-chr4-148041463-3	GA....E	Gm572	-0.574982
chr4	147816331	147816632	Adult_Merged-chr4-147816482-1	.A.....	Ubiad1	-0.0412635
chr4	147441227	147441528	Adult_Merged-chr4-147441378-1	G......	Agtrap	0.294386
chr4	147343511	147343891	Adult_Merged-chr4-147343689-3	G..N.T.	Nppb	-3.79107
chr4	147343115	147343416	Adult_Merged-chr4-147343266-1	......E	Nppb	-3.79107
chr4	147339911	147340250	Adult_Merged-chr4-147340075-3	...N.TE	Nppb	-3.79107
chr4	147337614	147338133	Adult_Merged-chr4-147337903-3	...NS.E	Nppb	-3.79107
chr4	147264468	147264769	Adult_Merged-chr4-147264619-1	...N...	Mfn2	-0.536964
chr4	147262360	147262661	Adult_Merged-chr4-147262511-1	G......	Mfn2	-0.536964
chr4	144726619	144726959	Adult_Merged-chr4-144726789-2	.A..S..	Vps13d	-0.213435
chr4	144689220	144689521	Adult_Merged-chr4-144689371-1	......E	Vps13d	-0.213435
chr4	144529689	144530046	Adult_Merged-chr4-144529868-2	...N..E	Dhrs3	-0.0149486
chr4	144522184	144522485	Adult_Merged-chr4-144522335-1	...N...	Dhrs3	-0.0149486
chr4	141785496	141785797	Adult_Merged-chr4-141785647-1	......E	Kazn	-0.361975
chr4	141722206	141722507	Adult_Merged-chr4-141722357-1	.A.....	Kazn	-0.361975
chr1	196828398	196828702	Adult_Merged-chr1-196828550-2	...N..E	A330023F24Rik	-0.431194
chr4	141712409	141712775	Adult_Merged-chr4-141712597-3	G..N..E	Kazn	-0.361975
chr4	141692670	141693216	Adult_Merged-chr4-141692943-2	G.....E	Tmem51	0.098302
chr4	141682870	141683431	Adult_Merged-chr4-141683144-3	GA.N...	Tmem51	0.098302
chr4	141438419	141438821	Adult_Merged-chr4-141438620-2	G....T.	Efhd2	2.76251
chr4	141437911	141438212	Adult_Merged-chr4-141438062-1	....S..	Efhd2	2.76251
chr4	141211799	141212100	Adult_Merged-chr4-141211950-1	G......	Plekhm2	0.248449
chr4	141210392	141210757	Adult_Merged-chr4-141210570-3	G....TE	Plekhm2	0.248449
chr4	141210043	141210344	Adult_Merged-chr4-141210194-1	...N...	Plekhm2	0.248449
chr4	141206448	141206749	Adult_Merged-chr4-141206599-1	......E	Plekhm2	0.248449
chr4	141183307	141183747	Adult_Merged-chr4-141183527-2	.A...T.	Slc25a34	-0.886231
chr4	141152929	141153306	Adult_Merged-chr4-141153108-3	G..N..E	Fblim1	-1.17925
chr4	141097816	141098199	Adult_Merged-chr4-141098008-2	...N..E	Spen	-0.101883
chr4	141014186	141014529	Adult_Merged-chr4-141014358-2	...N.T.	Zbtb17	-0.617295
chr4	140983261	140983562	Adult_Merged-chr4-140983412-1	...N...	Hspb7	1.01532
chr4	140880679	140881119	Adult_Merged-chr4-140880899-2	GA.....	Epha2	-0.101602
chr4	140881529	140881830	Adult_Merged-chr4-140881680-1	.A.....	Epha2	-0.101602
chr4	140807022	140807385	Adult_Merged-chr4-140807204-2	...N..E	Arhgef19	-2.03539
chr4	140629614	140629949	Adult_Merged-chr4-140629781-4	G..NS.E	Necap2	0.81655
chr4	140564001	140564302	Adult_Merged-chr4-140564152-1	...N...	Mfap2	1.82894
chr1	196754064	196754365	Adult_Merged-chr1-196754215-1	.A.....	Cd34	0.283077
chr4	140264603	140264904	Adult_Merged-chr4-140264754-1	....S..	Rcc2	0.10566
chr4	140240500	140240889	Adult_Merged-chr4-140240695-2	....S.E	Rcc2	0.10566
chr1	196752194	196752495	Adult_Merged-chr1-196752345-1	.A.....	Cd34	0.283077
chr4	140135588	140135889	Adult_Merged-chr4-140135739-1	G......	Arhgef10l	-0.318539
chr1	196711590	196711891	Adult_Merged-chr1-196711741-1	G......	Cd34	0.283077
chr1	196711920	196712299	Adult_Merged-chr1-196712110-2	...NS..	Cd34	0.283077
chr1	39337327	39337755	Adult_Merged-chr1-39337535-4	G..N.TE	Npas2	-0.742364
chr4	138830499	138830800	Adult_Merged-chr4-138830650-1	...N...	Pqlc2	0.367187
chr4	138802021	138802322	Adult_Merged-chr4-138802172-1	.A.....	Capzb	0.0625924
chr4	138798548	138798893	Adult_Merged-chr4-138798721-2	...NS..	Capzb	0.0625924
chr4	138769734	138770226	Adult_Merged-chr4-138770015-4	.A.N.TE	Capzb	0.0625924
chr4	138770930	138771231	Adult_Merged-chr4-138771081-1	......E	Capzb	0.0625924
chr4	138762645	138762946	Adult_Merged-chr4-138762796-1	G......	Capzb	0.0625924
chr4	137556857	137557158	Adult_Merged-chr4-137557008-1	......E	Eif4g3	-0.203391
chr4	137520139	137520440	Adult_Merged-chr4-137520290-1	......E	Eif4g3	-0.203391
chr4	137511038	137511339	Adult_Merged-chr4-137511189-1	G......	Eif4g3	-0.203391
chr4	137376532	137376833	Adult_Merged-chr4-137376683-1	G......	Alpl	0.812895
chr4	137056822	137057170	Adult_Merged-chr4-137056996-2	...N.T.	Hspg2	-0.107614
chr1	196523708	196524158	Adult_Merged-chr1-196523920-3	G..N..E	Plxna2	-0.337576
chr4	136609738	136610096	Adult_Merged-chr4-136609917-2	.A....E	Zbtb40	-0.632786
chr4	136581638	136581939	Adult_Merged-chr4-136581789-1	G......	Zbtb40	-0.632786
chr4	135883209	135883510	Adult_Merged-chr4-135883360-1	......E	Hnrnpr	-0.105591
chr4	135880145	135880506	Adult_Merged-chr4-135880326-2	...N..E	Hnrnpr	-0.105591
chr4	135826624	135826991	Adult_Merged-chr4-135826810-4	GA...TE	Zfp46	0.0339649
chr1	196513663	196514402	Adult_Merged-chr1-196514088-4	G..NST.	Plxna2	-0.337576
chr1	196511994	196512295	Adult_Merged-chr1-196512145-1	G......	Plxna2	-0.337576
chr1	39285317	39285711	Adult_Merged-chr1-39285514-2	.A.N...	Npas2	-0.742364
chr4	135387997	135388384	Adult_Merged-chr4-135388191-2	G.....E	Srsf10	-0.117564
chr4	135384433	135384780	Adult_Merged-chr4-135384607-2	.....TE	Srsf10	-0.117564
chr4	135353857	135354158	Adult_Merged-chr4-135354008-1	...N...	Myom3	2.4512
chr4	135328572	135328926	Adult_Merged-chr4-135328749-2	G.....E	Myom3	2.4512
chr4	134873370	134873760	Adult_Merged-chr4-134873576-3	G..N..E	Srrm1	0.0798272
chr1	196478153	196478691	Adult_Merged-chr1-196478422-2	....S.E	Plxna2	-0.337576
chr4	134502271	134502676	Adult_Merged-chr4-134502489-3	GA.N...	Syf2	0.352926
chr4	134493036	134493553	Adult_Merged-chr4-134493295-2	...N..E	Syf2	0.352926
chr1	196467974	196468424	Adult_Merged-chr1-196468221-3	.A..S.E	Plxna2	-0.337576
chr1	196459896	196460197	Adult_Merged-chr1-196460047-1	......E	Plxna2	-0.337576
chr4	134219002	134219368	Adult_Merged-chr4-134219185-2	G.....E	Man1c1	-0.123797
chr1	39263746	39264047	Adult_Merged-chr1-39263897-1	G......	Npas2	-0.742364
chr1	196454869	196455170	Adult_Merged-chr1-196455020-1	......E	Plxna2	-0.337576
chr4	133858109	133858410	Adult_Merged-chr4-133858260-1	...N...	Trim63	-0.0044602
chr4	133856267	133856748	Adult_Merged-chr4-133856499-3	G..N..E	Pdik1l	-0.0549948
chr4	133855295	133855806	Adult_Merged-chr4-133855566-5	GA.NST.	Pdik1l	-0.0549948
chr4	133849459	133849864	Adult_Merged-chr4-133849675-4	GA.N..E	Pdik1l	-0.0549948
chr4	133807212	133807513	Adult_Merged-chr4-133807363-1	G......	Grrp1	0.907186
chr4	133712059	133712360	Adult_Merged-chr4-133712210-1	...N...	Sh3bgrl3	0.944513
chr1	39252971	39253539	Adult_Merged-chr1-39253240-3	GA.N...	Npas2	-0.742364
chr4	133536505	133536810	Adult_Merged-chr4-133536658-2	...N..E	Hmgn2	-0.263515
chr4	133199654	133199996	Adult_Merged-chr4-133199825-3	.A.N..E	Zdhhc18	-0.0685103
chr4	133181724	133182025	Adult_Merged-chr4-133181875-1	....S..	Zdhhc18	-0.0685103
chr1	195158831	195159192	Adult_Merged-chr1-195159015-3	.A.N.T.	Lamb3	-0.0636683
chr1	195157495	195157796	Adult_Merged-chr1-195157646-1	......E	Lamb3	-0.0636683
chr4	132663602	132664069	Adult_Merged-chr4-132663836-2	G.....E	Wasf2	0.610264
chr4	132664260	132664561	Adult_Merged-chr4-132664411-1	G......	Wasf2	0.610264
chr4	132641263	132641564	Adult_Merged-chr4-132641414-1	G......	Wasf2	0.610264
chr4	132616414	132616715	Adult_Merged-chr4-132616565-1	.A.....	Ahdc1	-0.265195
chr4	132594932	132595233	Adult_Merged-chr4-132595083-1	...N...	Ahdc1	-0.265195
chr4	132594316	132594822	Adult_Merged-chr4-132594575-4	GA..S.E	Ahdc1	-0.265195
chr4	132591439	132591782	Adult_Merged-chr4-132591611-2	...N..E	Ahdc1	-0.265195
chr4	132581029	132581330	Adult_Merged-chr4-132581180-1	....S..	Ahdc1	-0.265195
chr4	132558815	132559116	Adult_Merged-chr4-132558966-1	......E	Ahdc1	-0.265195
chr4	132559154	132559545	Adult_Merged-chr4-132559350-2	G.....E	Ahdc1	-0.265195
chr4	132164054	132164407	Adult_Merged-chr4-132164231-2	.A....E	Eya3	-0.448552
chr4	131953988	131954298	Adult_Merged-chr4-131954143-2	...N..E	Phactr4	0.267574
chr1	195077479	195077780	Adult_Merged-chr1-195077630-1	....S..	Hsd11b1	0.325774
chr4	130455630	130456121	Adult_Merged-chr4-130455876-2	.....TE	Laptm5	1.59416
chr4	130415426	130415727	Adult_Merged-chr4-130415577-1	......E	Laptm5	1.59416
chr4	130249904	130250247	Adult_Merged-chr4-130250076-2	...N..E	Pum1	-0.1541
chr4	130000937	130001238	Adult_Merged-chr4-130001088-1	.A.....	Fabp3	-0.444551
chr4	129989766	129990179	Adult_Merged-chr4-129989985-3	...N.TE	Fabp3	-0.444551
chr4	129983890	129984337	Adult_Merged-chr4-129984127-4	G..N.TE	Fabp3	-0.444551
chr4	129976449	129976995	Adult_Merged-chr4-129976712-6	GA.NSTE	Fabp3	-0.444551
chr4	129847716	129848017	Adult_Merged-chr4-129847867-1	......E	Tinagl1	0.629183
chr4	129845487	129845904	Adult_Merged-chr4-129845696-2	.A..S..	Tinagl1	0.629183
chr4	129838645	129838946	Adult_Merged-chr4-129838796-1	....S..	Tinagl1	0.629183
chr4	128976456	128976757	Adult_Merged-chr4-128976607-1	...N...	Sync	-0.0328005
chr4	128973230	128973662	Adult_Merged-chr4-128973446-2	G..N...	Sync	-0.0328005
chr4	128936331	128936632	Adult_Merged-chr4-128936482-1	....S..	C77080	0.644694
chr4	128824781	128825082	Adult_Merged-chr4-128824932-1	......E	Fndc5	-0.907151
chr4	128818712	128819199	Adult_Merged-chr4-128818984-4	G..N.TE	Fndc5	-0.907151
chr4	128819439	128819740	Adult_Merged-chr4-128819590-1	....S..	Fndc5	-0.907151
chr4	128702116	128702472	Adult_Merged-chr4-128702294-2	G..N...	Ak2	0.283351
chr4	128414572	128414873	Adult_Merged-chr4-128414723-1	......E	Phc2	0.383158
chr4	126505911	126506212	Adult_Merged-chr4-126506062-1	......E	AU040320	-0.464049
chr4	126366679	126367039	Adult_Merged-chr4-126366859-2	...N..E	Psmb2	-0.517221
chr4	122926378	122926918	Adult_Merged-chr4-122926643-5	G..NSTE	Heyl	0.16654
chr4	122924410	122924815	Adult_Merged-chr4-122924599-3	.A.N.T.	Heyl	0.16654
chr4	122905641	122905942	Adult_Merged-chr4-122905792-1	G......	Heyl	0.16654
chr4	122874064	122874365	Adult_Merged-chr4-122874215-1	...N...	Nt5c1a	-1.53516
chr4	122517683	122517984	Adult_Merged-chr4-122517834-1	.A.....	Ppt1	-0.0689695
chr4	120852300	120852633	Adult_Merged-chr4-120852472-3	G..N..E	Rlf	0.489137
chr4	120398685	120398986	Adult_Merged-chr4-120398836-1	....S..	Kcnq4	-0.584281
chr4	120341084	120341470	Adult_Merged-chr4-120341277-2	...N..E	Cited4	-1.5311
chr4	120065394	120065762	Adult_Merged-chr4-120065578-2	...N..E	Scmh1	-0.314494
chr4	119963734	119964102	Adult_Merged-chr4-119963918-2	...NS..	Foxo6	-1.77042
chr1	193945284	193945747	Adult_Merged-chr1-193945522-3	.A.N..E	Gm10516	-0.364511
chr4	119962881	119963182	Adult_Merged-chr4-119963032-1	...N...	Foxo6	-1.77042
chr4	119950082	119950452	Adult_Merged-chr4-119950280-4	...NSTE	Foxo6	-1.77042
chr4	119949745	119950046	Adult_Merged-chr4-119949896-1	G......	Foxo6	-1.77042
chr4	119921225	119921841	Adult_Merged-chr4-119921543-4	G..N.TE	Foxo6	-1.77042
chr4	119920072	119920439	Adult_Merged-chr4-119920266-3	...N.TE	Foxo6	-1.77042
chr4	119583672	119583993	Adult_Merged-chr4-119583833-2	...N..E	Hivep3	0.666917
chr4	119510373	119510674	Adult_Merged-chr4-119510524-1	...N...	Hivep3	0.666917
chr4	119498615	119498943	Adult_Merged-chr4-119498779-2	...N..E	Hivep3	0.666917
chr4	119458870	119459171	Adult_Merged-chr4-119459021-1	...N...	Hivep3	0.666917
chr4	119452281	119452582	Adult_Merged-chr4-119452432-1	....S..	Hivep3	0.666917
chr1	193911013	193911314	Adult_Merged-chr1-193911164-1	...N...	Traf5	0.470316
chr4	118067102	118067521	Adult_Merged-chr4-118067313-3	...N.TE	Szt2	-0.174768
chr4	117733808	117734109	Adult_Merged-chr4-117733959-1	....S..	St3gal3	-0.853192
chr4	117263414	117263715	Adult_Merged-chr4-117263565-1	...N...	Eri3	-0.227142
chr4	117167788	117168089	Adult_Merged-chr4-117167939-1	G......	Rnf220	0.190023
chr4	117028741	117029042	Adult_Merged-chr4-117028892-1	......E	Rnf220	0.190023
chr4	116976504	116976805	Adult_Merged-chr4-116976655-1	G......	Rnf220	0.190023
chr4	116050599	116050940	Adult_Merged-chr4-116050770-2	...N..E	Mast2	-0.323418
chr4	116044257	116044675	Adult_Merged-chr4-116044443-4	G..N.TE	Mast2	-0.323418
chr4	115973626	115973957	Adult_Merged-chr4-115973792-2	.A.N...	Pik3r3	0.529428
chr4	115330027	115330328	Adult_Merged-chr4-115330178-1	G......	Cyp4b1	-0.893657
chr4	115322047	115322348	Adult_Merged-chr4-115322198-1	...N...	Cyp4b1	-0.893657
chr4	114735818	114736119	Adult_Merged-chr4-114735969-1	G......	Tal1	-0.123764
chr4	111115198	111115549	Adult_Merged-chr4-111115374-2	...N..E	Bend5	-0.406872
chr4	108863990	108864291	Adult_Merged-chr4-108864141-1	......E	Osbpl9	0.40377
chr4	108846441	108846742	Adult_Merged-chr4-108846592-1	G......	Osbpl9	0.40377
chr1	193446638	193447096	Adult_Merged-chr1-193446881-5	GA.NST.	Ints7	-0.600305
chr4	108510569	108510892	Adult_Merged-chr4-108510734-3	.A.N..E	Txndc12	-0.502403
chr4	108493068	108493369	Adult_Merged-chr4-108493219-1	...N...	Btf3l4	-0.101774
chr4	107691696	107692353	Adult_Merged-chr4-107692047-4	G..N.TE	Podn	1.21061
chr4	107687904	107688330	Adult_Merged-chr4-107688139-4	G..N.TE	Podn	1.21061
chr4	106532124	106532425	Adult_Merged-chr4-106532275-1	......E	Ssbp3	-0.329136
chr4	106455759	106456060	Adult_Merged-chr4-106455910-1	G......	Acot11	0.185682
chr4	106317702	106318003	Adult_Merged-chr4-106317853-1	.A.....	Pars2	-0.18063
chr1	193296451	193296752	Adult_Merged-chr1-193296602-1	......E	Ppp2r5a	-0.279711
chr4	104773140	104773543	Adult_Merged-chr4-104773337-3	.A.N..E	Prkaa2	-1.55723
chr4	104762043	104762344	Adult_Merged-chr4-104762194-1	....S..	Prkaa2	-1.55723
chr4	104752268	104752569	Adult_Merged-chr4-104752419-1	...N...	Prkaa2	-1.55723
chr4	104720708	104721009	Adult_Merged-chr4-104720859-1	......E	Prkaa2	-1.55723
chr4	102851293	102851774	Adult_Merged-chr4-102851505-3	.A.N..E	Slc35d1	-0.374555
chr4	102307976	102308277	Adult_Merged-chr4-102308127-1	......E	Pde4b	-0.435992
chr4	102201823	102202124	Adult_Merged-chr4-102201974-1	...N...	Pde4b	-0.435992
chr4	102178262	102178589	Adult_Merged-chr4-102178426-2	....S.E	Pde4b	-0.435992
chr1	193278553	193278854	Adult_Merged-chr1-193278704-1	......E	Ppp2r5a	-0.279711
chr4	102021509	102021878	Adult_Merged-chr4-102021694-2	.A.N...	Pde4b	-0.435992
chr4	101112651	101113000	Adult_Merged-chr4-101112820-3	G..N.T.	Ak4	-2.19462
chr4	101109771	101110101	Adult_Merged-chr4-101109936-3	...N.TE	Ak4	-2.19462
chr4	100956621	100956922	Adult_Merged-chr4-100956772-1	.A.....	Jak1	-0.237318
chr4	99860866	99861167	Adult_Merged-chr4-99861017-1	G......	Ror1	0.904366
chr4	99854231	99854632	Adult_Merged-chr4-99854432-2	...N..E	Ror1	0.904366
chr4	99835599	99836001	Adult_Merged-chr4-99835808-3	G..N..E	Ror1	0.904366
chr4	99728670	99728971	Adult_Merged-chr4-99728821-1	......E	Ror1	0.904366
chr4	99703847	99704233	Adult_Merged-chr4-99704029-5	GA.NS.E	Ror1	0.904366
chr4	99701270	99701571	Adult_Merged-chr4-99701421-1	......E	Ror1	0.904366
chr1	193123037	193123722	Adult_Merged-chr1-193123346-4	.A.N.TE	Nenf	-0.50477
chr1	193120295	193120771	Adult_Merged-chr1-193120535-3	G..N..E	Nenf	-0.50477
chr1	193116140	193116498	Adult_Merged-chr1-193116319-2	G.....E	Nenf	-0.50477
chr4	95303845	95304146	Adult_Merged-chr4-95303996-1	.A.....	Fggy	-0.0572393
chr4	95150362	95150671	Adult_Merged-chr4-95150515-3	GA..S..	Fggy	-0.0572393
chr4	94760375	94760676	Adult_Merged-chr4-94760526-1	....S..	Jun	-0.221326
chr4	94749112	94749413	Adult_Merged-chr4-94749263-1	....S..	Jun	-0.221326
chr4	94496743	94497044	Adult_Merged-chr4-94496894-1	....S..	Tek	-0.112352
chr4	94436185	94436486	Adult_Merged-chr4-94436336-1	......E	Tek	-0.112352
chr4	94433721	94434022	Adult_Merged-chr4-94433872-1	.A.....	Tek	-0.112352
chr4	94412479	94412820	Adult_Merged-chr4-94412650-2	G.....E	Tek	-0.112352
chr4	87649119	87649420	Adult_Merged-chr4-87649270-1	...N...	Mllt3	-0.206176
chr4	87579655	87579956	Adult_Merged-chr4-87579806-1	......E	Mllt3	-0.206176
chr4	87456602	87456934	Adult_Merged-chr4-87456768-2	.A....E	Mllt3	-0.206176
chr4	86557982	86558283	Adult_Merged-chr4-86558133-1	.A.....	Acer2	1.31909
chr1	192643017	192643381	Adult_Merged-chr1-192643199-2	.....TE	Rps6kc1	-0.297512
chr1	192640065	192640366	Adult_Merged-chr1-192640216-1	...N...	Rps6kc1	-0.297512
chr4	86303043	86303554	Adult_Merged-chr4-86303302-3	G..N..E	Plin2	0.262759
chr1	192637397	192637698	Adult_Merged-chr1-192637548-1	...N...	Rps6kc1	-0.297512
chr4	82996734	82997047	Adult_Merged-chr4-82996891-2	...N.T.	Ttc39b	-0.111555
chr1	192013010	192013427	Adult_Merged-chr1-192013219-2	...N..E	Prox1	-1.58634
chr4	82081715	82082016	Adult_Merged-chr4-82081866-1	.A.....	Nfib	-0.424607
chr4	82072181	82072482	Adult_Merged-chr4-82072332-1	.A.....	Nfib	-0.424607
chr1	191784280	191784751	Adult_Merged-chr1-191784512-4	.A.N.TE	Smyd2	-0.74685
chr4	81076099	81076401	Adult_Merged-chr4-81076250-2	...N..E	Mpdz	-0.801401
chr1	191757323	191757624	Adult_Merged-chr1-191757474-1	...N...	Smyd2	-0.74685
chr4	73598985	73599286	Adult_Merged-chr4-73599136-1	......E	2310002L09Rik	0.052268
chr1	191750130	191750434	Adult_Merged-chr1-191750282-2	G.....E	Smyd2	-0.74685
chr1	191748097	191748504	Adult_Merged-chr1-191748282-5	G..NSTE	Smyd2	-0.74685
chr4	64788282	64788590	Adult_Merged-chr4-64788436-2	.A....E	Pappa	-0.799235
chr4	63203334	63203707	Adult_Merged-chr4-63203513-4	G..N.TE	Atp6v1g1	-0.119123
chr4	63102650	63103167	Adult_Merged-chr4-63102902-4	G..N.TE	Akna	0.65053
chr4	63098249	63098780	Adult_Merged-chr4-63098496-4	G..N.TE	Akna	0.65053
chr4	63084219	63084552	Adult_Merged-chr4-63084386-2	.A....E	Akna	0.65053
chr4	63081188	63081610	Adult_Merged-chr4-63081384-3	...NS.E	Akna	0.65053
chr4	63071617	63071940	Adult_Merged-chr4-63071779-2	G...S..	Akna	0.65053
chr4	62422216	62422517	Adult_Merged-chr4-62422367-1	......E	Rgs3	0.278022
chr4	62416367	62416668	Adult_Merged-chr4-62416518-1	.A.....	Rgs3	0.278022
chr4	62404172	62404517	Adult_Merged-chr4-62404345-2	....S.E	Rgs3	0.278022
chr4	62390221	62390532	Adult_Merged-chr4-62390377-2	.A.N...	Rgs3	0.278022
chr4	62388766	62389067	Adult_Merged-chr4-62388917-1	G......	Rgs3	0.278022
chr4	62357092	62357393	Adult_Merged-chr4-62357243-1	...N...	Rgs3	0.278022
chr4	62335184	62335566	Adult_Merged-chr4-62335375-2	.A..S..	Rgs3	0.278022
chr4	62330826	62331127	Adult_Merged-chr4-62330977-1	......E	Rgs3	0.278022
chr4	62324330	62324728	Adult_Merged-chr4-62324529-2	.A....E	Rgs3	0.278022
chr1	191711457	191711758	Adult_Merged-chr1-191711608-1	...N...	Smyd2	-0.74685
chr4	62301463	62301764	Adult_Merged-chr4-62301614-1	.A.....	Rgs3	0.278022
chr4	62273788	62274089	Adult_Merged-chr4-62273939-1	...N...	Rgs3	0.278022
chr4	62244428	62244729	Adult_Merged-chr4-62244579-1	G......	Rgs3	0.278022
chr4	61949316	61949617	Adult_Merged-chr4-61949467-1	...N...	Slc31a2	0.0395416
chr1	191700028	191700486	Adult_Merged-chr1-191700257-2	...N.T.	Smyd2	-0.74685
chr1	191690977	191691278	Adult_Merged-chr1-191691128-1	....S..	Smyd2	-0.74685
chr1	191691329	191691835	Adult_Merged-chr1-191691549-5	GA.N.TE	Smyd2	-0.74685
chr4	59826989	59827290	Adult_Merged-chr4-59827140-1	...N...	Snx30	0.0686928
chr1	191673516	191673817	Adult_Merged-chr1-191673667-1	.A.....	Smyd2	-0.74685
chr1	191648348	191648907	Adult_Merged-chr1-191648620-5	GA.N.TE	Ptpn14	-0.484355
chr4	59185562	59185863	Adult_Merged-chr4-59185713-1	...N...	Ugcg	0.67994
chr4	59187883	59188249	Adult_Merged-chr4-59188073-5	GA.N.TE	Ugcg	0.67994
chr4	59170863	59171164	Adult_Merged-chr4-59171014-1	.A.....	Ugcg	0.67994
chr1	191641755	191642126	Adult_Merged-chr1-191641941-2	...N.T.	Ptpn14	-0.484355
chr4	58630114	58630421	Adult_Merged-chr4-58630268-2	.A..S..	Lpar1	1.41862
chr1	191580653	191580954	Adult_Merged-chr1-191580804-1	......E	Ptpn14	-0.484355
chr1	191555629	191555930	Adult_Merged-chr1-191555780-1	.A.....	Ptpn14	-0.484355
chr4	57261898	57262199	Adult_Merged-chr4-57262049-1	.A.....	Ptpn3	-0.79037
chr4	57257884	57258185	Adult_Merged-chr4-57258035-1	...N...	Ptpn3	-0.79037
chr4	57252960	57253261	Adult_Merged-chr4-57253111-1	......E	Ptpn3	-0.79037
chr1	191503401	191503754	Adult_Merged-chr1-191503578-3	...N.TE	Cenpf	-2.36165
chr4	56833086	56833387	Adult_Merged-chr4-56833237-1	......E	Ikbkap	-0.213448
chr1	191501952	191502253	Adult_Merged-chr1-191502103-1	...N...	Cenpf	-2.36165
chr4	55611134	55611435	Adult_Merged-chr4-55611285-1	.A.....	Klf4	0.527258
chr4	55527523	55527824	Adult_Merged-chr4-55527674-1	......E	Klf4	0.527258
chr4	55014313	55014623	Adult_Merged-chr4-55014468-2	....S.E	Zfp462	-0.0149578
chr4	54992655	54992956	Adult_Merged-chr4-54992806-1	......E	Zfp462	-0.0149578
chr4	54980228	54980529	Adult_Merged-chr4-54980379-1	......E	Zfp462	-0.0149578
chr4	53607083	53607384	Adult_Merged-chr4-53607234-1	......E	Fsd1l	-0.0725332
chr4	53605225	53605595	Adult_Merged-chr4-53605409-3	.A..S.E	Fsd1l	-0.0725332
chr4	53588508	53588809	Adult_Merged-chr4-53588659-1	....S..	Fsd1l	-0.0725332
chr4	53557755	53558056	Adult_Merged-chr4-53557906-1	...N...	Fsd1l	-0.0725332
chr4	53450319	53450620	Adult_Merged-chr4-53450470-1	......E	Slc44a1	0.320605
chr4	53113631	53113932	Adult_Merged-chr4-53113782-1	.A.....	Abca1	1.05304
chr4	48591268	48591647	Adult_Merged-chr4-48591458-2	...N..E	Tmeff1	-0.857834
chr4	48415994	48416406	Adult_Merged-chr4-48416198-3	.A.N..E	Tex10	0.29214
chr4	47328505	47328806	Adult_Merged-chr4-47328656-1	.A.....	Tgfbr1	1.63432
chr4	47264718	47265019	Adult_Merged-chr4-47264869-1	G......	Col15a1	-0.336453
chr4	47247822	47248123	Adult_Merged-chr4-47247973-1	G......	Col15a1	-0.336453
chr1	190892100	190892401	Adult_Merged-chr1-190892251-1	......E	Kctd3	0.0638512
chr4	47191494	47191868	Adult_Merged-chr4-47191681-2	G.....E	Col15a1	-0.336453
chr4	47164695	47164996	Adult_Merged-chr4-47164846-1	G......	Col15a1	-0.336453
chr4	47162857	47163230	Adult_Merged-chr4-47163044-2	.A..S..	Col15a1	-0.336453
chr4	46475157	46475458	Adult_Merged-chr4-46475308-1	.A.....	Anp32b	0.436788
chr1	190865212	190865513	Adult_Merged-chr1-190865363-1	....S..	Kctd3	0.0638512
chr4	46094141	46094482	Adult_Merged-chr4-46094312-2	...N.T.	Tmod1	0.326394
chr4	46089105	46089406	Adult_Merged-chr4-46089256-1	...N...	Tmod1	0.326394
chr4	46086660	46086991	Adult_Merged-chr4-46086826-3	...N.TE	Tmod1	0.326394
chr4	46077014	46077666	Adult_Merged-chr4-46077321-5	.A.NSTE	Tmod1	0.326394
chr4	46077887	46078190	Adult_Merged-chr4-46078039-2	G....T.	Tmod1	0.326394
chr4	46061396	46061697	Adult_Merged-chr4-46061547-1	...N...	Tmod1	0.326394
chr4	46046068	46046408	Adult_Merged-chr4-46046233-3	G..N..E	Tmod1	0.326394
chr4	45553432	45553767	Adult_Merged-chr4-45553600-2	...N..E	Shb	-0.286201
chr1	189775347	189775706	Adult_Merged-chr1-189775527-2	...N..E	Esrrg	-0.504892
chr1	189762533	189762948	Adult_Merged-chr1-189762759-4	GA.N..E	Esrrg	-0.504892
chr4	45059538	45059939	Adult_Merged-chr4-45059752-3	...N.TE	Polr1e	-1.161
chr4	45050967	45051358	Adult_Merged-chr4-45051158-5	GA..STE	Polr1e	-1.161
chr4	45050589	45050890	Adult_Merged-chr4-45050740-1	...N...	Polr1e	-1.161
chr4	45045475	45045866	Adult_Merged-chr4-45045685-3	G..N.T.	Polr1e	-1.161
chr1	189735090	189735391	Adult_Merged-chr1-189735241-1	G......	Esrrg	-0.504892
chr1	189734659	189735005	Adult_Merged-chr1-189734832-2	...N.T.	Esrrg	-0.504892
chr4	44042648	44042962	Adult_Merged-chr4-44042805-2	...NS..	Clta	0.131128
chr4	44041012	44041446	Adult_Merged-chr4-44041229-3	.A.N..E	Clta	0.131128
chr4	43411781	43412272	Adult_Merged-chr4-43412027-2	.A....E	Rusc2	0.434523
chr4	43412704	43413005	Adult_Merged-chr4-43412855-1	...N...	Rusc2	0.434523
chr4	42971791	42972109	Adult_Merged-chr4-42971950-2	...N..E	Dnajb5	-0.61592
chr4	42962441	42963061	Adult_Merged-chr4-42962686-5	GA.NS.E	Dnajb5	-0.61592
chr1	189404311	189404612	Adult_Merged-chr1-189404462-1	......E	Esrrg	-0.504892
chr4	41202568	41202948	Adult_Merged-chr4-41202758-2	...N..E	Ubap2	0.168553
chr4	41126925	41127226	Adult_Merged-chr4-41127076-1	...N...	Ube2r2	-0.317772
chr4	40994992	40995294	Adult_Merged-chr4-40995143-2	.A..S..	Aqp7	-1.29473
chr4	40978253	40978716	Adult_Merged-chr4-40978485-2	.A..S..	Aqp7	-1.29473
chr4	40820332	40820633	Adult_Merged-chr4-40820483-1	G......	B4galt1	0.814206
chr4	40815912	40816213	Adult_Merged-chr4-40816063-1	...N...	B4galt1	0.814206
chr4	40748989	40749302	Adult_Merged-chr4-40749146-2	...N..E	Smu1	0.075277
chr4	40745895	40746233	Adult_Merged-chr4-40746063-4	G..N.TE	Smu1	0.075277
chr1	188525183	188525484	Adult_Merged-chr1-188525334-1	......E	Tgfb2	0.367923
chr4	34532518	34532819	Adult_Merged-chr4-34532669-1	.A.....	Orc3	0.0208942
chr4	32993559	32993893	Adult_Merged-chr4-32993722-3	.A.N..E	Ankrd6	-0.735576
chr4	32474839	32475286	Adult_Merged-chr4-32475063-2	G.....E	Bach2	0.436921
chr4	32450727	32451028	Adult_Merged-chr4-32450878-1	.....T.	Bach2	0.436921
chr4	32424642	32424985	Adult_Merged-chr4-32424820-3	G..N..E	Bach2	0.436921
chr4	31960591	31960892	Adult_Merged-chr4-31960742-1	......E	Map3k7	0.516451
chr4	28777583	28777884	Adult_Merged-chr4-28777734-1	.A.....	Epha7	-0.583769
chr4	19424650	19425012	Adult_Merged-chr4-19424829-4	GA.N..E	Cpne3	0.0262959
chr4	15142207	15142508	Adult_Merged-chr4-15142358-1	.A.....	Tmem64	-0.245585
chr4	13763637	13763971	Adult_Merged-chr4-13763804-2	...N..E	Runx1t1	-0.133728
chr4	13760100	13760499	Adult_Merged-chr4-13760294-6	GA.NSTE	Runx1t1	-0.133728
chr4	13742878	13743214	Adult_Merged-chr4-13743046-2	...N..E	Runx1t1	-0.133728
chr4	13726471	13726772	Adult_Merged-chr4-13726622-1	......E	Runx1t1	-0.133728
chr4	13714873	13715174	Adult_Merged-chr4-13715024-1	....S..	Runx1t1	-0.133728
chr4	11835024	11835325	Adult_Merged-chr4-11835175-1	.A.....	Pdp1	-0.807628
chr4	11827108	11827409	Adult_Merged-chr4-11827259-1	G......	Pdp1	-0.807628
chr4	11812681	11812997	Adult_Merged-chr4-11812839-2	...N..E	Pdp1	-0.807628
chr4	9600703	9601004	Adult_Merged-chr4-9600854-1	......E	Asph	-0.0384649
chr4	9580341	9580672	Adult_Merged-chr4-9580507-3	.A...TE	Asph	-0.0384649
chr4	9558926	9559227	Adult_Merged-chr4-9559077-1	......E	Asph	-0.0384649
chr4	9111471	9112067	Adult_Merged-chr4-9111723-3	G..N..E	Clvs1	-1.42786
chr1	187041881	187042243	Adult_Merged-chr1-187042062-2	.A..S..	Rab3gap2	0.383255
chr4	8697975	8698430	Adult_Merged-chr4-8698220-4	G..NST.	Chd7	-0.0545225
chr4	8471684	8471985	Adult_Merged-chr4-8471835-1	......E	Rab2a	-0.0314613
chr4	8111521	8111822	Adult_Merged-chr4-8111672-1	.A.....	Car8	-0.281441
chr4	8107768	8108069	Adult_Merged-chr4-8107919-1	.A.....	Car8	-0.281441
chr4	6354510	6354835	Adult_Merged-chr4-6354672-3	.A..S.E	Nsmaf	-0.519119
chr4	6342582	6343058	Adult_Merged-chr4-6342803-4	G..N.TE	Nsmaf	-0.519119
chr4	5651194	5651636	Adult_Merged-chr4-5651401-3	.A.N.T.	Fam110b	-0.576612
chr4	5652480	5652781	Adult_Merged-chr4-5652631-1	G......	Fam110b	-0.576612
chr3	159510597	159510898	Adult_Merged-chr3-159510748-1	......E	Wls	0.136837
chr3	154704302	154704794	Adult_Merged-chr3-154704548-2	...N..E	Tnni3k	-2.34897
chr3	154701919	154702418	Adult_Merged-chr3-154702169-2	G..N...	Tnni3k	-2.34897
chr3	153598847	153599148	Adult_Merged-chr3-153598998-1	.A.....	Acadm	-1.39753
chr3	152120649	152120995	Adult_Merged-chr3-152120825-3	G..N..E	Zzz3	-0.0248363
chr3	151849060	151849361	Adult_Merged-chr3-151849211-1	.A.....	Dnajb4	0.380113
chr3	151810510	151810811	Adult_Merged-chr3-151810661-1	......E	Gipc2	0.42335
chr3	151796464	151796990	Adult_Merged-chr3-151796740-5	GA.N.TE	Gipc2	0.42335
chr3	151777836	151778226	Adult_Merged-chr3-151778040-4	GA.N..E	Gipc2	0.42335
chr3	151514343	151514688	Adult_Merged-chr3-151514516-2	.A.N...	Ptgfr	-0.224993
chr3	151513916	151514217	Adult_Merged-chr3-151514067-1	...N...	Ptgfr	-0.224993
chr1	186579518	186579819	Adult_Merged-chr1-186579669-1	......E	Hlx	0.363026
chr3	146538735	146539215	Adult_Merged-chr3-146539009-4	GA.N..E	Ttll7	1.34353
chr1	186574062	186574363	Adult_Merged-chr1-186574213-1	.A.....	Hlx	0.363026
chr3	146509214	146509515	Adult_Merged-chr3-146509365-1	....S..	Ttll7	1.34353
chr1	186572624	186573109	Adult_Merged-chr1-186572842-3	.A..S.E	Hlx	0.363026
chr3	146167030	146167331	Adult_Merged-chr3-146167181-1	.A.....	Gng5	-0.308313
chr3	145704388	145704739	Adult_Merged-chr3-145704558-3	.A.N..E	Syde2	-0.684666
chr3	145658282	145658583	Adult_Merged-chr3-145658433-1	......E	Syde2	-0.684666
chr3	145634505	145634806	Adult_Merged-chr3-145634656-1	......E	Syde2	-0.684666
chr3	145629751	145630083	Adult_Merged-chr3-145629917-2	...N.T.	Syde2	-0.684666
chr3	145626023	145626345	Adult_Merged-chr3-145626184-2	...N..E	Syde2	-0.684666
chr3	145627381	145627928	Adult_Merged-chr3-145627610-5	GA.N.TE	Syde2	-0.684666
chr3	145622712	145623159	Adult_Merged-chr3-145622920-4	GA.N..E	2410004B18Rik	-0.558697
chr3	145609653	145610036	Adult_Merged-chr3-145609833-3	...N.TE	2410004B18Rik	-0.558697
chr3	145562838	145563273	Adult_Merged-chr3-145563078-5	GA.N.TE	Bcl10	0.292187
chr3	145560638	145561150	Adult_Merged-chr3-145560873-5	GA.N.TE	Bcl10	0.292187
chr3	145560024	145560325	Adult_Merged-chr3-145560175-1	......E	Bcl10	0.292187
chr1	37679699	37680000	Adult_Merged-chr1-37679850-1	....S..	Mgat4a	0.479348
chr3	145527195	145527496	Adult_Merged-chr3-145527346-1	....S..	Bcl10	0.292187
chr3	145527678	145528046	Adult_Merged-chr3-145527862-2	G.....E	Bcl10	0.292187
chr3	145518305	145518606	Adult_Merged-chr3-145518456-1	.A.....	Bcl10	0.292187
chr3	145490671	145490972	Adult_Merged-chr3-145490822-1	......E	Ddah1	1.27608
chr3	145368281	145368722	Adult_Merged-chr3-145368522-5	GA.NS.E	Ddah1	1.27608
chr3	145348180	145348481	Adult_Merged-chr3-145348331-1	...N...	Cyr61	-0.416474
chr3	145344321	145344622	Adult_Merged-chr3-145344472-1	......E	Cyr61	-0.416474
chr3	145337620	145338150	Adult_Merged-chr3-145337885-2	GA.....	Cyr61	-0.416474
chr3	145320000	145320473	Adult_Merged-chr3-145320237-2	...N..E	Cyr61	-0.416474
chr3	145305099	145305400	Adult_Merged-chr3-145305250-1	...N...	Cyr61	-0.416474
chr3	145141485	145141804	Adult_Merged-chr3-145141645-2	.A..S..	Znhit6	-0.256369
chr3	144777232	144777533	Adult_Merged-chr3-144777383-1	......E	Odf2l	-0.237919
chr3	144327898	144328231	Adult_Merged-chr3-144328065-2	G.....E	Sh3glb1	0.0304872
chr3	144202040	144202372	Adult_Merged-chr3-144202206-2	...N..E	Hs2st1	0.34116
chr3	142604648	142604949	Adult_Merged-chr3-142604799-1	......E	Pkn2	0.211125
chr3	142420865	142421167	Adult_Merged-chr3-142421016-3	G..N..E	Gtf2b	0.196395
chr3	142073892	142074230	Adult_Merged-chr3-142074061-2	.A.N...	Pdlim5	-0.0358847
chr3	142052148	142052449	Adult_Merged-chr3-142052299-1	......E	Pdlim5	-0.0358847
chr3	142031421	142031722	Adult_Merged-chr3-142031572-1	......E	Pdlim5	-0.0358847
chr3	138244432	138244886	Adult_Merged-chr3-138244658-3	.A.N..E	Eif4e	-1.04616
chr3	138213306	138213768	Adult_Merged-chr3-138213522-3	.A.N..E	Eif4e	-1.04616
chr3	137782275	137783006	Adult_Merged-chr3-137782619-3	.A.N..E	Mttp	-0.999857
chr3	137779836	137780173	Adult_Merged-chr3-137780005-2	.A....E	Mttp	-0.999857
chr3	137768043	137768344	Adult_Merged-chr3-137768194-1	......E	Mttp	-0.999857
chr3	137632090	137632469	Adult_Merged-chr3-137632280-2	G.....E	Dapp1	0.526079
chr3	137603716	137604108	Adult_Merged-chr3-137603927-3	G..NS..	Lamtor3	-0.0788208
chr3	136955950	136956420	Adult_Merged-chr3-136956185-2	...NS..	Emcn	-0.541879
chr3	136905966	136906267	Adult_Merged-chr3-136906117-1	....S..	Emcn	-0.541879
chr3	136905655	136905956	Adult_Merged-chr3-136905806-1	.A.....	Emcn	-0.541879
chr3	136388185	136388619	Adult_Merged-chr3-136388402-2	G..N...	Ppp3ca	0.382677
chr3	136367576	136367877	Adult_Merged-chr3-136367727-1	.A.....	Ppp3ca	0.382677
chr3	135304273	135304574	Adult_Merged-chr3-135304424-1	...N...	Nfkb1	0.143397
chr3	135265905	135266393	Adult_Merged-chr3-135266136-3	.A.N..E	Nfkb1	0.143397
chr3	135242153	135242490	Adult_Merged-chr3-135242321-3	...N.TE	Manba	-0.0313383
chr3	135231697	135232032	Adult_Merged-chr3-135231865-2	G.....E	Manba	-0.0313383
chr3	135230901	135231202	Adult_Merged-chr3-135231052-1	G......	Manba	-0.0313383
chr3	135184976	135185543	Adult_Merged-chr3-135185194-5	GA.NS.E	Manba	-0.0313383
chr3	135179718	135180257	Adult_Merged-chr3-135179955-4	GA.N.T.	Manba	-0.0313383
chr3	135165045	135165346	Adult_Merged-chr3-135165196-1	......E	Manba	-0.0313383
chr3	135107621	135107922	Adult_Merged-chr3-135107772-1	...N...	Ube2d3	-0.109182
chr3	135077095	135077396	Adult_Merged-chr3-135077246-1	......E	Cisd2	-0.0585878
chr3	135074711	135075102	Adult_Merged-chr3-135074905-4	G..N.TE	Cisd2	-0.0585878
chr3	133001698	133001999	Adult_Merged-chr3-133001849-1	G......	Ppa2	-0.637789
chr3	130962835	130963136	Adult_Merged-chr3-130962986-1	......E	Hadh	-2.02687
chr3	129755851	129756152	Adult_Merged-chr3-129756002-1	......E	Sec24b	0.0537432
chr3	129468984	129469343	Adult_Merged-chr3-129469164-2	.A.N...	Egf	-3.0433
chr3	127223135	127223455	Adult_Merged-chr3-127223295-2	...N..E	Ank2	-0.735709
chr1	185888135	185888446	Adult_Merged-chr1-185888291-2	.A....E	Dusp10	-0.863555
chr3	127201651	127202123	Adult_Merged-chr3-127201887-2	G.....E	Ank2	-0.735709
chr3	127171510	127171836	Adult_Merged-chr3-127171673-2	G.....E	Ank2	-0.735709
chr3	126363656	126364233	Adult_Merged-chr3-126363909-3	...N.TE	Camk2d	-0.797388
chr3	126361665	126361966	Adult_Merged-chr3-126361816-1	...N...	Camk2d	-0.797388
chr3	126342498	126342799	Adult_Merged-chr3-126342649-1	......E	Camk2d	-0.797388
chr3	126342038	126342391	Adult_Merged-chr3-126342215-2	.A.N...	Camk2d	-0.797388
chr3	126334377	126334730	Adult_Merged-chr3-126334554-2	...N..E	Camk2d	-0.797388
chr3	126311975	126312364	Adult_Merged-chr3-126312170-2	.A....E	Camk2d	-0.797388
chr1	185865663	185866400	Adult_Merged-chr1-185866034-4	.A.NS.E	Dusp10	-0.863555
chr3	123054472	123054773	Adult_Merged-chr3-123054623-2	....S.E	Mettl14	-0.381412
chr3	123032179	123032480	Adult_Merged-chr3-123032330-1	....S..	Mettl14	-0.381412
chr3	123027194	123027565	Adult_Merged-chr3-123027388-3	.A.N..E	Sec24d	0.147485
chr3	123024549	123024931	Adult_Merged-chr3-123024740-2	...N..E	Sec24d	0.147485
chr3	123020127	123020428	Adult_Merged-chr3-123020278-1	...N...	Sec24d	0.147485
chr3	122986153	122986454	Adult_Merged-chr3-122986304-1	G......	Sec24d	0.147485
chr3	122967518	122967872	Adult_Merged-chr3-122967695-2	....S.E	Sec24d	0.147485
chr3	122961553	122962019	Adult_Merged-chr3-122961784-5	GA.N.TE	Sec24d	0.147485
chr3	122934920	122935221	Adult_Merged-chr3-122935071-1	......E	Synpo2	-0.657867
chr3	122932116	122932482	Adult_Merged-chr3-122932296-3	.A.N..E	Synpo2	-0.657867
chr3	122907638	122907939	Adult_Merged-chr3-122907789-1	....S..	Synpo2	-0.657867
chr3	122893200	122893596	Adult_Merged-chr3-122893408-3	G..N..E	Synpo2	-0.657867
chr3	122892845	122893146	Adult_Merged-chr3-122892996-1	....S..	Synpo2	-0.657867
chr3	122891829	122892130	Adult_Merged-chr3-122891980-1	....S..	Synpo2	-0.657867
chr3	122887299	122887630	Adult_Merged-chr3-122887465-2	...NS..	Synpo2	-0.657867
chr3	122876898	122877199	Adult_Merged-chr3-122877049-1	...N...	Synpo2	-0.657867
chr3	122861500	122861803	Adult_Merged-chr3-122861652-2	...NS..	Synpo2	-0.657867
chr3	122862027	122862328	Adult_Merged-chr3-122862178-1	......E	Synpo2	-0.657867
chr1	37657717	37658018	Adult_Merged-chr1-37657868-1	.A.....	Mgat4a	0.479348
chr3	122856242	122856602	Adult_Merged-chr3-122856422-2	...N..E	Synpo2	-0.657867
chr3	122853437	122853738	Adult_Merged-chr3-122853588-1	G......	Synpo2	-0.657867
chr3	122851628	122851929	Adult_Merged-chr3-122851779-1	.A.....	Synpo2	-0.657867
chr3	122845280	122845581	Adult_Merged-chr3-122845431-1	...N...	Synpo2	-0.657867
chr3	122846436	122846830	Adult_Merged-chr3-122846633-2	.A..S..	Synpo2	-0.657867
chr3	122843041	122843404	Adult_Merged-chr3-122843221-3	.A..S.E	Synpo2	-0.657867
chr3	122834300	122834601	Adult_Merged-chr3-122834451-1	......E	Myoz2	-0.238997
chr3	122831250	122831551	Adult_Merged-chr3-122831401-1	...N...	Myoz2	-0.238997
chr3	122818678	122819102	Adult_Merged-chr3-122818902-3	.A..S.E	Myoz2	-0.238997
chr3	122813801	122814256	Adult_Merged-chr3-122814029-2	.A.N...	Myoz2	-0.238997
chr3	122810740	122811041	Adult_Merged-chr3-122810891-1	......E	Myoz2	-0.238997
chr3	122795360	122795676	Adult_Merged-chr3-122795518-2	.A...T.	Myoz2	-0.238997
chr3	122795058	122795359	Adult_Merged-chr3-122795209-1	...N...	Myoz2	-0.238997
chr3	122788805	122789416	Adult_Merged-chr3-122789113-3	G..N..E	Myoz2	-0.238997
chr3	122784682	122785024	Adult_Merged-chr3-122784853-2	GA.....	Myoz2	-0.238997
chr3	122773949	122774341	Adult_Merged-chr3-122774131-3	G..N.T.	Myoz2	-0.238997
chr3	122733386	122733687	Adult_Merged-chr3-122733537-1	......E	Myoz2	-0.238997
chr3	122711789	122712090	Adult_Merged-chr3-122711940-1	G......	Usp53	0.520602
chr3	122642239	122642540	Adult_Merged-chr3-122642390-1	......E	1810037I17Rik	-0.112864
chr3	122340239	122340540	Adult_Merged-chr3-122340390-1	......E	Fnbp1l	-0.141454
chr3	122338199	122338500	Adult_Merged-chr3-122338350-1	.A.....	Fnbp1l	-0.141454
chr3	122079591	122080280	Adult_Merged-chr3-122079876-5	.A.NSTE	Bcar3	-0.33716
chr3	122068199	122068602	Adult_Merged-chr3-122068401-2	.A.N...	Bcar3	-0.33716
chr3	121980954	121981314	Adult_Merged-chr3-121981134-2	...NS..	Dnttip2	1.25767
chr3	121834431	121834918	Adult_Merged-chr3-121834675-2	.A....E	Abca4	-0.767747
chr3	121750321	121750622	Adult_Merged-chr3-121750472-1	......E	Abca4	-0.767747
chr3	121730733	121731034	Adult_Merged-chr3-121730884-1	....S..	Abca4	-0.767747
chr3	121729608	121729909	Adult_Merged-chr3-121729759-1	......E	Abca4	-0.767747
chr3	121643926	121644227	Adult_Merged-chr3-121644077-1	......E	Arhgap29	-0.522717
chr3	121617276	121617689	Adult_Merged-chr3-121617483-2	GA.....	Arhgap29	-0.522717
chr3	121594376	121594694	Adult_Merged-chr3-121594535-2	G.....E	Arhgap29	-0.522717
chr3	121587838	121588139	Adult_Merged-chr3-121587989-1	......E	Arhgap29	-0.522717
chr3	121439028	121439553	Adult_Merged-chr3-121439264-5	GA.N.TE	F3	-0.0801721
chr3	121417941	121418242	Adult_Merged-chr3-121418092-1	......E	F3	-0.0801721
chr3	121416238	121416539	Adult_Merged-chr3-121416389-1	G......	F3	-0.0801721
chr3	119497950	119498292	Adult_Merged-chr3-119498117-3	GA.N...	Ptbp2	0.055688
chr3	119497648	119497949	Adult_Merged-chr3-119497799-1	......E	Ptbp2	0.055688
chr1	184427861	184428162	Adult_Merged-chr1-184428012-1	......E	Capn2	0.435499
chr3	116723241	116723625	Adult_Merged-chr3-116723433-2	.A....E	Palmd	0.714224
chr3	116704654	116704955	Adult_Merged-chr3-116704805-1	.A.....	Palmd	0.714224
chr3	116685111	116685412	Adult_Merged-chr3-116685262-1	.A.....	Palmd	0.714224
chr3	116535456	116535800	Adult_Merged-chr3-116535628-2	.A...T.	Agl	-0.370044
chr3	116087308	116087609	Adult_Merged-chr3-116087459-1	.A.....	Cdc14a	0.392588
chr3	116055446	116055747	Adult_Merged-chr3-116055597-1	...N...	Cdc14a	0.392588
chr3	115874589	115874890	Adult_Merged-chr3-115874740-1	......E	Vcam1	0.989359
chr3	115840758	115841059	Adult_Merged-chr3-115840909-1	....S..	Vcam1	0.989359
chr3	115775543	115775844	Adult_Merged-chr3-115775694-1	......E	Vcam1	0.989359
chr3	115522772	115523073	Adult_Merged-chr3-115522923-1	......E	A930005H10Rik	-0.0834723
chr3	115522370	115522671	Adult_Merged-chr3-115522521-1	.....T.	A930005H10Rik	-0.0834723
chr3	115518118	115518459	Adult_Merged-chr3-115518289-2	G..N...	A930005H10Rik	-0.0834723
chr3	115479459	115479760	Adult_Merged-chr3-115479610-1	...N...	S1pr1	0.465156
chr3	115475700	115476001	Adult_Merged-chr3-115475851-1	.A.....	S1pr1	0.465156
chr3	115465810	115466111	Adult_Merged-chr3-115465961-1	.A.....	S1pr1	0.465156
chr3	115440873	115441313	Adult_Merged-chr3-115441083-3	...NS.E	S1pr1	0.465156
chr3	115325253	115325593	Adult_Merged-chr3-115325425-3	GA...T.	S1pr1	0.465156
chr3	115322811	115323260	Adult_Merged-chr3-115323037-3	...N.TE	S1pr1	0.465156
chr1	184318945	184319250	Adult_Merged-chr1-184319098-2	...N..E	Trp53bp2	0.299918
chr3	109054591	109054892	Adult_Merged-chr3-109054742-1	.A.....	Vav3	0.126003
chr3	109051704	109052005	Adult_Merged-chr3-109051855-1	....S..	Vav3	0.126003
chr3	107813242	107813543	Adult_Merged-chr3-107813393-1	...N...	Gstm1	0.609587
chr1	184037331	184037725	Adult_Merged-chr1-184037528-2	...N.T.	Srp9	0.0029913
chr3	107618932	107619511	Adult_Merged-chr3-107619202-3	.A.N..E	Csf1	0.447752
chr3	107601883	107602228	Adult_Merged-chr3-107602056-2	.A..S..	Csf1	0.447752
chr3	107596429	107596730	Adult_Merged-chr3-107596580-1	......E	Csf1	0.447752
chr1	184033546	184033847	Adult_Merged-chr1-184033697-1	....S..	Srp9	0.0029913
chr3	107578707	107579008	Adult_Merged-chr3-107578858-1	......E	Csf1	0.447752
chr3	107506684	107506985	Adult_Merged-chr3-107506835-1	.A.....	Ahcyl1	-0.14253
chr3	107286295	107286684	Adult_Merged-chr3-107286498-3	.A.N..E	Slc6a17	-0.178692
chr3	107163805	107164106	Adult_Merged-chr3-107163956-1	....S..	Rbm15	-0.509447
chr1	184019136	184019437	Adult_Merged-chr1-184019287-1	......E	Srp9	0.0029913
chr1	184012212	184012583	Adult_Merged-chr1-184012398-2	G..N...	Srp9	0.0029913
chr1	183982528	183982829	Adult_Merged-chr1-183982679-1	......E	Enah	0.589111
chr1	183956184	183956590	Adult_Merged-chr1-183956394-3	.A.N..E	Enah	0.589111
chr3	105463464	105463765	Adult_Merged-chr3-105463615-1	G......	Ddx20	0.423117
chr3	105435460	105435761	Adult_Merged-chr3-105435611-1	...N...	Ddx20	0.423117
chr1	183953628	183953929	Adult_Merged-chr1-183953779-1	......E	Enah	0.589111
chr3	105424975	105425276	Adult_Merged-chr3-105425126-1	...N...	Ddx20	0.423117
chr3	105403344	105403806	Adult_Merged-chr3-105403608-5	GA.N.TE	Ddx20	0.423117
chr3	105395217	105395532	Adult_Merged-chr3-105395375-2	...N..E	Ddx20	0.423117
chr3	105351329	105351630	Adult_Merged-chr3-105351480-1	......E	Kcnd3	-0.12015
chr3	105341488	105342178	Adult_Merged-chr3-105341880-4	GA.N..E	Kcnd3	-0.12015
chr3	105324121	105324593	Adult_Merged-chr3-105324386-5	GA.N.TE	Kcnd3	-0.12015
chr3	105317127	105317548	Adult_Merged-chr3-105317338-2	G..N...	Kcnd3	-0.12015
chr3	105179378	105179679	Adult_Merged-chr3-105179529-1	G......	Kcnd3	-0.12015
chr3	105178272	105178625	Adult_Merged-chr3-105178446-4	GA.N..E	Kcnd3	-0.12015
chr3	104861617	104862213	Adult_Merged-chr3-104861921-3	...NS.E	Cttnbp2nl	1.02132
chr3	104857720	104858290	Adult_Merged-chr3-104858022-3	.A..S.E	Cttnbp2nl	1.02132
chr3	104847905	104848218	Adult_Merged-chr3-104848062-2	G..N...	Cttnbp2nl	1.02132
chr3	104471460	104471781	Adult_Merged-chr3-104471621-2	G..N...	Slc16a1	-0.563232
chr3	104464486	104464890	Adult_Merged-chr3-104464688-2	...N..E	Slc16a1	-0.563232
chr1	183905580	183906061	Adult_Merged-chr1-183905855-5	.A.NSTE	Enah	0.589111
chr3	104421735	104422036	Adult_Merged-chr3-104421886-1	G......	Slc16a1	-0.563232
chr3	104420130	104420431	Adult_Merged-chr3-104420281-1	...N...	Slc16a1	-0.563232
chr1	183882387	183882688	Adult_Merged-chr1-183882538-1	......E	Enah	0.589111
chr3	104123376	104123677	Adult_Merged-chr3-104123527-1	......E	Magi3	-1.65932
chr3	104087857	104088158	Adult_Merged-chr3-104088008-1	.A.....	Magi3	-1.65932
chr3	103938444	103938745	Adult_Merged-chr3-103938595-1	......E	Magi3	-1.65932
chr3	103691520	103691821	Adult_Merged-chr3-103691671-1	......E	Rsbn1	0.171973
chr3	103575444	103575764	Adult_Merged-chr3-103575604-2	...N..E	Hipk1	0.554056
chr3	103570838	103571139	Adult_Merged-chr3-103570989-1	......E	Hipk1	0.554056
chr3	102934194	102934495	Adult_Merged-chr3-102934345-1	.A.....	Dennd2c	0.101336
chr3	102906139	102906637	Adult_Merged-chr3-102906388-2	G...S..	Dennd2c	0.101336
chr3	101903141	101903545	Adult_Merged-chr3-101903348-5	GA.NS.E	Casq2	-0.538204
chr3	101903702	101904186	Adult_Merged-chr3-101903944-2	...NS..	Casq2	-0.538204
chr3	101866264	101866565	Adult_Merged-chr3-101866415-1	......E	Casq2	-0.538204
chr3	101706355	101706667	Adult_Merged-chr3-101706511-2	.A....E	Slc22a15	0.752808
chr3	101401292	101401627	Adult_Merged-chr3-101401460-2	...N.T.	Atp1a1	-0.144194
chr3	101399860	101400508	Adult_Merged-chr3-101400183-5	GA.N.TE	Atp1a1	-0.144194
chr3	101392316	101392640	Adult_Merged-chr3-101392480-4	GA.N..E	Atp1a1	-0.144194
chr3	101376389	101376690	Adult_Merged-chr3-101376540-1	.....T.	Atp1a1	-0.144194
chr3	101372626	101372927	Adult_Merged-chr3-101372777-1	...N...	Atp1a1	-0.144194
chr3	101356861	101357502	Adult_Merged-chr3-101357143-3	G..N..E	Atp1a1	-0.144194
chr3	101340258	101340762	Adult_Merged-chr3-101340512-4	.A.N.TE	Atp1a1	-0.144194
chr3	101337364	101337665	Adult_Merged-chr3-101337515-1	...N...	Atp1a1	-0.144194
chr3	101234376	101234764	Adult_Merged-chr3-101234570-2	G....T.	Igsf3	1.03071
chr3	101159656	101159957	Adult_Merged-chr3-101159807-1	.....T.	Igsf3	1.03071
chr3	101158520	101158843	Adult_Merged-chr3-101158683-3	G..N..E	Igsf3	1.03071
chr3	100965794	100966234	Adult_Merged-chr3-100966014-2	...N..E	Ptgfrn	0.632639
chr3	100934968	100935269	Adult_Merged-chr3-100935119-1	......E	Ptgfrn	0.632639
chr3	100874825	100875282	Adult_Merged-chr3-100875069-4	G..N.TE	Ptgfrn	0.632639
chr1	183156967	183157268	Adult_Merged-chr1-183157118-1	.A.....	Wdr26	0.405997
chr3	100801708	100802380	Adult_Merged-chr3-100802079-3	...NST.	Ttf2	0.156884
chr3	100797692	100798126	Adult_Merged-chr3-100797909-2	G.....E	Ttf2	0.156884
chr3	100551977	100552542	Adult_Merged-chr3-100552204-4	.A.N.TE	Man1a2	0.87504
chr3	100485332	100485724	Adult_Merged-chr3-100485528-2	...N.T.	Man1a2	0.87504
chr3	98221271	98221726	Adult_Merged-chr3-98221499-2	...N.T.	Zfp697	1.76731
chr3	98218198	98218526	Adult_Merged-chr3-98218361-3	.A...TE	Zfp697	1.76731
chr3	98178041	98178342	Adult_Merged-chr3-98178192-1	......E	Zfp697	1.76731
chr3	98178399	98178755	Adult_Merged-chr3-98178577-2	GA.....	Zfp697	1.76731
chr3	97836869	97837170	Adult_Merged-chr3-97837020-1	......E	Notch2	0.378633
chr3	97673672	97674072	Adult_Merged-chr3-97673868-4	G..N.TE	Pde4dip	-0.240331
chr3	97616614	97616915	Adult_Merged-chr3-97616765-1	......E	Pde4dip	-0.240331
chr3	97615636	97615967	Adult_Merged-chr3-97615802-2	.A....E	Pde4dip	-0.240331
chr3	97614274	97614655	Adult_Merged-chr3-97614467-5	GA.N.TE	Pde4dip	-0.240331
chr3	97609622	97609943	Adult_Merged-chr3-97609783-2	G.....E	Pde4dip	-0.240331
chr3	97606201	97606615	Adult_Merged-chr3-97606416-5	GA.NS.E	Pde4dip	-0.240331
chr3	97605256	97605557	Adult_Merged-chr3-97605407-1	......E	Pde4dip	-0.240331
chr3	97601347	97601667	Adult_Merged-chr3-97601507-2	...N..E	Pde4dip	-0.240331
chr3	97597963	97598384	Adult_Merged-chr3-97598185-3	G..N..E	Pde4dip	-0.240331
chr3	97454757	97455058	Adult_Merged-chr3-97454908-1	...N...	Prkab2	0.201044
chr3	97455553	97455937	Adult_Merged-chr3-97455748-4	GA.N.T.	Prkab2	0.201044
chr3	97109227	97109621	Adult_Merged-chr3-97109424-2	G..N...	Bcl9	0.0857413
chr3	97082485	97082786	Adult_Merged-chr3-97082636-1	......E	Bcl9	0.0857413
chr3	97080394	97080695	Adult_Merged-chr3-97080545-1	......E	Bcl9	0.0857413
chr3	97038668	97039135	Adult_Merged-chr3-97038881-3	GA....E	Bcl9	0.0857413
chr3	96875973	96876274	Adult_Merged-chr3-96876124-1	.A.....	Gja5	0.283488
chr3	96868047	96868348	Adult_Merged-chr3-96868198-1	.....T.	Gja5	0.283488
chr3	96866722	96867291	Adult_Merged-chr3-96867024-3	...N.TE	Gja5	0.283488
chr3	96561660	96561967	Adult_Merged-chr3-96561814-2	.A..S..	Rnf115	0.919163
chr3	96310600	96310954	Adult_Merged-chr3-96310777-2	.A.N...	Hfe2	-0.976121
chr3	95833320	95833621	Adult_Merged-chr3-95833471-1	...N...	Vps45	-0.281994
chr3	95654619	95654920	Adult_Merged-chr3-95654770-1	.A.....	Prpf3	-0.19993
chr3	95506165	95506466	Adult_Merged-chr3-95506316-1	G......	Adamtsl4	0.914478
chr1	182556274	182556588	Adult_Merged-chr1-182556431-2	...N..E	Lin9	-0.0881208
chr3	94828446	94828862	Adult_Merged-chr3-94828638-3	.A.N.T.	Zfp687	0.25347
chr3	93401288	93401589	Adult_Merged-chr3-93401439-1	.A.....	S100a10	0.447677
chr1	182317559	182318000	Adult_Merged-chr1-182317796-4	G..NST.	Gm5069	-1.36732
chr1	182317166	182317467	Adult_Merged-chr1-182317317-1	......E	Gm5069	-1.36732
chr1	182315387	182315730	Adult_Merged-chr1-182315559-2	...N..E	Gm5069	-1.36732
chr1	182312569	182312870	Adult_Merged-chr1-182312720-1	......E	Gm5069	-1.36732
chr3	89673623	89673924	Adult_Merged-chr3-89673774-1	.A.....	She	0.154499
chr3	88857476	88857778	Adult_Merged-chr3-88857627-2	.A....E	Rusc1	0.165309
chr3	88762193	88762511	Adult_Merged-chr3-88762351-3	.A.N.T.	Ash1l	0.0769495
chr3	88505217	88505585	Adult_Merged-chr3-88505402-3	...N.TE	Rit1	-0.360898
chr3	88440381	88440746	Adult_Merged-chr3-88440564-2	.A....E	Arhgef2	0.613119
chr3	88411250	88411551	Adult_Merged-chr3-88411401-1	G......	Arhgef2	0.613119
chr3	88294017	88294318	Adult_Merged-chr3-88294168-1	.A.....	Lmna	0.870818
chr3	87937193	87937591	Adult_Merged-chr3-87937386-5	.A.NSTE	Mef2d	-0.117052
chr3	87925398	87925699	Adult_Merged-chr3-87925549-1	...N...	Mef2d	-0.117052
chr3	87924334	87924642	Adult_Merged-chr3-87924488-2	GA.....	Mef2d	-0.117052
chr3	87786641	87787061	Adult_Merged-chr3-87786851-2	.A..S..	Nes	2.38399
chr3	86918742	86919043	Adult_Merged-chr3-86918893-1	......E	Kirrel	1.44957
chr3	85914143	85914444	Adult_Merged-chr3-85914294-1	......E	Sh3d19	0.671546
chr3	85695419	85695720	Adult_Merged-chr3-85695570-1	...N...	Glt28d2	-0.253934
chr3	85682827	85683186	Adult_Merged-chr3-85683006-3	G..N..E	Glt28d2	-0.253934
chr3	85668533	85668834	Adult_Merged-chr3-85668684-1	...N...	Glt28d2	-0.253934
chr3	85631231	85631532	Adult_Merged-chr3-85631382-1	.....T.	Glt28d2	-0.253934
chr1	182242456	182242757	Adult_Merged-chr1-182242607-1	....S..	Itpkb	-0.891368
chr3	84729175	84729533	Adult_Merged-chr3-84729354-2	...N.T.	Fbxw7	-0.709157
chr3	84647547	84647848	Adult_Merged-chr3-84647698-1	......E	Fbxw7	-0.709157
chr3	84456473	84456880	Adult_Merged-chr3-84456688-3	.A.N..E	Tmem154	0.695791
chr1	182232954	182233255	Adult_Merged-chr1-182233105-1	....S..	Itpkb	-0.891368
chr1	182214259	182214560	Adult_Merged-chr1-182214410-1	......E	Psen2	0.240479
chr3	79770288	79770589	Adult_Merged-chr3-79770439-1	.A.....	Fam198b	-0.195802
chr3	79761643	79761944	Adult_Merged-chr3-79761794-1	.A.....	Fam198b	-0.195802
chr1	182207789	182208166	Adult_Merged-chr1-182207981-3	.A..S.E	Psen2	0.240479
chr3	79732341	79732642	Adult_Merged-chr3-79732492-1	......E	Fam198b	-0.195802
chr3	79629370	79629713	Adult_Merged-chr3-79629537-3	GA.N...	Tmem144	0.724606
chr3	79628985	79629286	Adult_Merged-chr3-79629136-1	......E	Tmem144	0.724606
chr3	79335718	79336159	Adult_Merged-chr3-79335938-3	...NST.	Fnip2	0.146259
chr3	79288367	79288668	Adult_Merged-chr3-79288518-1	.A.....	Fnip2	0.146259
chr3	79278904	79279327	Adult_Merged-chr3-79279116-2	G..N...	Fnip2	0.146259
chr3	79276222	79276663	Adult_Merged-chr3-79276443-2	...N..E	Fnip2	0.146259
chr3	78981084	78981385	Adult_Merged-chr3-78981235-1	......E	Rapgef2	-0.242269
chr3	78965392	78965727	Adult_Merged-chr3-78965560-2	.A....E	Rapgef2	-0.242269
chr3	75346825	75347126	Adult_Merged-chr3-75346976-1	.....T.	Pdcd10	0.603078
chr3	68926101	68926402	Adult_Merged-chr3-68926252-1	.A.....	Kpna4	-0.400332
chr3	67182179	67182520	Adult_Merged-chr3-67182347-3	G..N..E	Mlf1	-1.26961
chr3	67176610	67177114	Adult_Merged-chr3-67176867-5	GA.N.TE	Mlf1	-1.26961
chr3	67177833	67178191	Adult_Merged-chr3-67178012-2	G...S..	Mlf1	-1.26961
chr3	67173354	67173655	Adult_Merged-chr3-67173505-1	......E	Mlf1	-1.26961
chr3	67172369	67172670	Adult_Merged-chr3-67172520-1	...N...	Mlf1	-1.26961
chr3	67171366	67171752	Adult_Merged-chr3-67171564-3	...N.TE	Mlf1	-1.26961
chr3	67165299	67165600	Adult_Merged-chr3-67165450-1	...N...	Mlf1	-1.26961
chr3	65708646	65708980	Adult_Merged-chr3-65708813-2	G.....E	Ccnl1	0.252878
chr1	181804303	181804604	Adult_Merged-chr1-181804454-1	......E	Ahctf1	0.0627737
chr3	65692833	65693236	Adult_Merged-chr3-65693035-2	G.....E	Ccnl1	0.252878
chr3	65672925	65673226	Adult_Merged-chr3-65673076-1	......E	Ccnl1	0.252878
chr3	65675102	65675654	Adult_Merged-chr3-65675330-4	G..NS.E	Ccnl1	0.252878
chr3	65667734	65668362	Adult_Merged-chr3-65668103-5	GA.N.TE	Ccnl1	0.252878
chr3	65188337	65188638	Adult_Merged-chr3-65188488-1	.A.....	Ssr3	0.061526
chr3	65185079	65185402	Adult_Merged-chr3-65185244-3	.A.N.T.	Ssr3	0.061526
chr3	65177503	65177804	Adult_Merged-chr3-65177654-1	......E	Ssr3	0.061526
chr3	60876251	60876598	Adult_Merged-chr3-60876426-3	.A.N..E	P2ry1	-2.31305
chr3	60730081	60730382	Adult_Merged-chr3-60730232-1	......E	P2ry1	-2.31305
chr3	60393431	60393732	Adult_Merged-chr3-60393582-1	...N...	Mbnl1	-0.21606
chr3	60241599	60241900	Adult_Merged-chr3-60241750-1	.A.....	Mbnl1	-0.21606
chr3	58832226	58832620	Adult_Merged-chr3-58832423-2	...N..E	Med12l	-1.52762
chr3	58830658	58831026	Adult_Merged-chr3-58830842-2	G.....E	Med12l	-1.52762
chr3	58828493	58828794	Adult_Merged-chr3-58828644-1	...N...	Med12l	-1.52762
chr3	58224230	58224531	Adult_Merged-chr3-58224381-1	......E	Tsc22d2	0.216132
chr3	58194929	58195230	Adult_Merged-chr3-58195080-1	...N...	Tsc22d2	0.216132
chr1	181663530	181663931	Adult_Merged-chr1-181663720-3	...NS.E	Sccpdh	0.096607
chr3	57592890	57593296	Adult_Merged-chr3-57593098-3	G..N..E	Rnf13	0.0572008
chr1	181661517	181662038	Adult_Merged-chr1-181661754-4	G..N.TE	Sccpdh	0.096607
chr3	57367475	57367776	Adult_Merged-chr3-57367626-1	.A.....	Wwtr1	0.586613
chr3	57336983	57337284	Adult_Merged-chr3-57337134-1	...N...	Wwtr1	0.586613
chr3	57334166	57334502	Adult_Merged-chr3-57334334-2	...N.T.	Wwtr1	0.586613
chr1	181639603	181639925	Adult_Merged-chr1-181639764-2	.A....E	Sccpdh	0.096607
chr3	57331159	57331465	Adult_Merged-chr3-57331312-2	.A....E	Wwtr1	0.586613
chr3	57327045	57327382	Adult_Merged-chr3-57327214-2	...N..E	Wwtr1	0.586613
chr3	57313845	57314146	Adult_Merged-chr3-57313996-1	...N...	Wwtr1	0.586613
chr3	57307521	57307822	Adult_Merged-chr3-57307672-1	......E	Wwtr1	0.586613
chr1	181576934	181577393	Adult_Merged-chr1-181577164-2	....S.E	Sccpdh	0.096607
chr3	54568438	54568739	Adult_Merged-chr3-54568589-1	......E	Smad9	0.253521
chr1	181518410	181518768	Adult_Merged-chr1-181518584-3	G..N..E	Cnst	-0.299415
chr3	54078626	54078928	Adult_Merged-chr3-54078777-2	.A....E	Postn	4.97827
chr3	53538184	53538739	Adult_Merged-chr3-53538478-4	.A.NS.E	Frem2	-1.34576
chr3	53537819	53538120	Adult_Merged-chr3-53537970-1	G......	Frem2	-1.34576
chr3	53528226	53528547	Adult_Merged-chr3-53528387-2	G.....E	Frem2	-1.34576
chr3	53475794	53476095	Adult_Merged-chr3-53475945-1	......E	Frem2	-1.34576
chr3	53439806	53440326	Adult_Merged-chr3-53440037-4	GA.N..E	Frem2	-1.34576
chr3	53434916	53435217	Adult_Merged-chr3-53435067-1	...N...	Frem2	-1.34576
chr3	52890737	52891074	Adult_Merged-chr3-52890906-2	.A....E	Lhfp	0.92588
chr3	52887595	52887896	Adult_Merged-chr3-52887746-1	...N...	Lhfp	0.92588
chr3	52787757	52788101	Adult_Merged-chr3-52787929-2	.A.N...	Cog6	-0.393144
chr3	52062442	52062747	Adult_Merged-chr3-52062595-2	...N..E	Foxo1	0.0532334
chr3	52061608	52061909	Adult_Merged-chr3-52061759-1	......E	Foxo1	0.0532334
chr3	51983680	51983981	Adult_Merged-chr3-51983831-1	...N...	Maml3	0.163879
chr3	51984697	51985003	Adult_Merged-chr3-51984850-2	.A....E	Maml3	0.163879
chr3	51848540	51848841	Adult_Merged-chr3-51848691-1	...N...	Maml3	0.163879
chr1	181418053	181418354	Adult_Merged-chr1-181418204-1	.A.....	Smyd3	-0.241474
chr1	181365017	181365405	Adult_Merged-chr1-181365197-3	.A.NS..	Smyd3	-0.241474
chr3	51137177	51137478	Adult_Merged-chr3-51137328-1	...N...	Elf2	0.198867
chr3	49497525	49497855	Adult_Merged-chr3-49497690-2	...N..E	Pcdh18	-0.290493
chr1	180452609	180452932	Adult_Merged-chr1-180452769-3	.A.N..E	Kif26b	0.308126
chr3	40986296	40986597	Adult_Merged-chr3-40986447-1	......E	Pgrmc2	0.419021
chr3	40984761	40985141	Adult_Merged-chr3-40984964-3	G..N..E	Pgrmc2	0.419021
chr3	40976532	40977011	Adult_Merged-chr3-40976772-2	...N..E	Pgrmc2	0.419021
chr1	180378314	180378854	Adult_Merged-chr1-180378584-2	.A....E	Efcab2	-0.614565
chr3	40459401	40459702	Adult_Merged-chr3-40459552-1	......E	Intu	-1.14717
chr3	40458025	40458326	Adult_Merged-chr3-40458176-1	...N...	Intu	-1.14717
chr3	40441977	40442315	Adult_Merged-chr3-40442146-2	...N..E	Intu	-1.14717
chr3	38851564	38851865	Adult_Merged-chr3-38851715-1	.A.....	Fat4	-0.334859
chr3	38838549	38838851	Adult_Merged-chr3-38838700-2	...N..E	Fat4	-0.334859
chr3	38817627	38817928	Adult_Merged-chr3-38817778-1	.A.....	Fat4	-0.334859
chr1	180326487	180326788	Adult_Merged-chr1-180326638-1	....S..	Efcab2	-0.614565
chr1	180318855	180319189	Adult_Merged-chr1-180319022-2	.A....E	Efcab2	-0.614565
chr1	180288596	180288897	Adult_Merged-chr1-180288747-1	......E	Hnrnpu	0.0589446
chr1	180270356	180270679	Adult_Merged-chr1-180270520-3	.A.NS..	Hnrnpu	0.0589446
chr3	37565752	37566053	Adult_Merged-chr3-37565903-1	G......	Spry1	1.16563
chr3	37556023	37556324	Adult_Merged-chr3-37556174-1	......E	Spry1	1.16563
chr3	37297948	37298252	Adult_Merged-chr3-37298100-2	G..N...	Nudt6	-0.627048
chr3	37296570	37296871	Adult_Merged-chr3-37296721-1	......E	Nudt6	-0.627048
chr3	37281804	37282402	Adult_Merged-chr3-37282162-4	.A.NS.E	Fgf2	0.0531645
chr3	37280575	37280876	Adult_Merged-chr3-37280726-1	......E	Fgf2	0.0531645
chr3	37279397	37279821	Adult_Merged-chr3-37279620-4	G..N.TE	Fgf2	0.0531645
chr3	37277379	37277680	Adult_Merged-chr3-37277530-1	......E	Fgf2	0.0531645
chr3	37265548	37265849	Adult_Merged-chr3-37265699-1	.A.....	Fgf2	0.0531645
chr3	37253154	37253461	Adult_Merged-chr3-37253308-2	...N..E	Fgf2	0.0531645
chr3	33924016	33924336	Adult_Merged-chr3-33924176-2	...N..E	Fxr1	-0.0443972
chr3	33907123	33907449	Adult_Merged-chr3-33907286-2	...N.T.	Fxr1	-0.0443972
chr3	33893130	33893431	Adult_Merged-chr3-33893281-1	......E	Fxr1	-0.0443972
chr3	33892431	33893044	Adult_Merged-chr3-33892758-3	.A.N..E	Fxr1	-0.0443972
chr3	33888124	33888490	Adult_Merged-chr3-33888311-5	GA.N.TE	Fxr1	-0.0443972
chr3	33881700	33882095	Adult_Merged-chr3-33881893-3	G..N..E	Fxr1	-0.0443972
chr3	33636349	33636776	Adult_Merged-chr3-33636583-3	.A.N..E	Ttc14	-0.133981
chr3	32769976	32770277	Adult_Merged-chr3-32770127-1	...N...	Usp13	0.104093
chr3	32721505	32721920	Adult_Merged-chr3-32721694-3	G..N..E	Usp13	0.104093
chr3	32653356	32653728	Adult_Merged-chr3-32653542-2	.A.N...	Ndufb5	-0.796553
chr3	32563293	32563594	Adult_Merged-chr3-32563444-1	.A.....	Actl6a	-0.370624
chr3	32353285	32353586	Adult_Merged-chr3-32353436-1	.A.....	Pik3ca	0.300031
chr3	32327751	32328052	Adult_Merged-chr3-32327902-1	......E	Pik3ca	0.300031
chr3	32302234	32302655	Adult_Merged-chr3-32302445-2	...N..E	Pik3ca	0.300031
chr3	30886869	30887314	Adult_Merged-chr3-30887073-3	G..N..E	Prkci	0.228246
chr3	30445887	30446188	Adult_Merged-chr3-30446038-1	G......	Mecom	0.564634
chr3	30413884	30414185	Adult_Merged-chr3-30414035-1	G......	Mecom	0.564634
chr3	30407272	30407573	Adult_Merged-chr3-30407423-1	G......	Mecom	0.564634
chr3	30365228	30365529	Adult_Merged-chr3-30365379-1	....S..	Mecom	0.564634
chr1	37443294	37443810	Adult_Merged-chr1-37443560-3	.A..S.E	Inpp4a	0.365845
chr3	29880394	29880695	Adult_Merged-chr3-29880545-1	.A.....	Mecom	0.564634
chr3	28205775	28206116	Adult_Merged-chr3-28205942-3	...N.TE	Tnik	0.215406
chr3	27841985	27842352	Adult_Merged-chr3-27842169-2	.A.N...	Pld1	1.10699
chr3	27624638	27625007	Adult_Merged-chr3-27624814-3	.A.NS..	Fndc3b	0.747993
chr3	27604620	27604921	Adult_Merged-chr3-27604771-1	....S..	Fndc3b	0.747993
chr3	27597234	27597544	Adult_Merged-chr3-27597389-2	.A.N...	Fndc3b	0.747993
chr3	27582454	27582755	Adult_Merged-chr3-27582605-1	...N...	Fndc3b	0.747993
chr3	27569420	27569805	Adult_Merged-chr3-27569613-2	...N..E	Fndc3b	0.747993
chr1	179107619	179107920	Adult_Merged-chr1-179107770-1	.A.....	Akt3	0.406933
chr3	27553217	27553518	Adult_Merged-chr3-27553368-1	...N...	Fndc3b	0.747993
chr3	27551612	27551913	Adult_Merged-chr3-27551763-1	......E	Fndc3b	0.747993
chr3	27187734	27188221	Adult_Merged-chr3-27187978-2	.A....E	Tnfsf10	-0.546786
chr3	27138546	27138914	Adult_Merged-chr3-27138726-3	...N.TE	Nceh1	0.0175838
chr3	22022167	22022468	Adult_Merged-chr3-22022318-1	...N...	Tbl1xr1	0.48252
chr3	21908957	21909475	Adult_Merged-chr3-21909239-3	G..N..E	Tbl1xr1	0.48252
chr3	20030281	20030604	Adult_Merged-chr3-20030443-2	...N..E	Gyg	-0.61153
chr3	19982153	19982540	Adult_Merged-chr3-19982345-5	GA.N.TE	Hltf	-0.404953
chr3	19976359	19976660	Adult_Merged-chr3-19976510-1	......E	Hltf	-0.404953
chr3	19564825	19565126	Adult_Merged-chr3-19564976-1	......E	Trim55	-1.23614
chr3	19563208	19563509	Adult_Merged-chr3-19563359-1	.A.....	Trim55	-1.23614
chr3	19162158	19162459	Adult_Merged-chr3-19162309-1	......E	Pde7a	-0.619433
chr3	19139455	19139789	Adult_Merged-chr3-19139622-2	.A....E	Pde7a	-0.619433
chr3	10371749	10372050	Adult_Merged-chr3-10371900-1	......E	Chmp4c	-0.188948
chr3	10231139	10231440	Adult_Merged-chr3-10231290-1	....S..	Fabp4	0.458579
chr3	10216502	10216849	Adult_Merged-chr3-10216676-2	.A....E	Fabp4	0.458579
chr3	10213854	10214155	Adult_Merged-chr3-10214005-1	......E	Fabp4	0.458579
chr3	10211827	10212128	Adult_Merged-chr3-10211978-1	.A.....	Fabp4	0.458579
chr3	9947716	9948017	Adult_Merged-chr3-9947867-1	...N...	Fabp5	-0.485959
chr3	9646998	9647519	Adult_Merged-chr3-9647259-2	.A.N...	Zfp704	0.96681
chr3	9549997	9550298	Adult_Merged-chr3-9550148-1	.A.....	Zfp704	0.96681
chr3	9227650	9228042	Adult_Merged-chr3-9227849-3	.A.NS..	Zbtb10	-0.121995
chr3	8712771	8713087	Adult_Merged-chr3-8712929-2	...N..E	Hey1	0.560942
chr3	8684753	8685054	Adult_Merged-chr3-8684904-1	...N...	Hey1	0.560942
chr3	7432636	7432945	Adult_Merged-chr3-7432791-2	.A....E	Pkia	-1.57468
chr3	7429607	7429908	Adult_Merged-chr3-7429758-1	......E	Pkia	-1.57468
chr3	7424746	7425047	Adult_Merged-chr3-7424897-1	......E	Pkia	-1.57468
chr3	7422297	7422599	Adult_Merged-chr3-7422448-2	.A....E	Pkia	-1.57468
chr3	7375711	7376012	Adult_Merged-chr3-7375862-1	.....T.	Pkia	-1.57468
chr2	181394406	181394707	Adult_Merged-chr2-181394557-1	....S..	Sox18	0.0781769
chr2	180010676	180010977	Adult_Merged-chr2-180010827-1	....S..	Cables2	-0.382671
chr2	179949145	179949697	Adult_Merged-chr2-179949421-2	...N..E	Lama5	0.607775
chr2	179939166	179939590	Adult_Merged-chr2-179939377-3	G..N.T.	Lama5	0.607775
chr2	179882200	179882580	Adult_Merged-chr2-179882401-3	.A.N..E	Adrm1	0.0898003
chr2	179766028	179766329	Adult_Merged-chr2-179766179-1	...N...	Lsm14b	-0.263243
chr2	178147229	178147616	Adult_Merged-chr2-178147425-4	.A.NS.E	Ppp1r3d	-1.16406
chr2	174267920	174268281	Adult_Merged-chr2-174268101-2	.A...T.	Ctsz	1.26665
chr2	173177282	173177742	Adult_Merged-chr2-173177505-3	G..NS..	Pmepa1	1.69099
chr2	173174850	173175236	Adult_Merged-chr2-173175043-2	...N..E	Pmepa1	1.69099
chr2	173134071	173134372	Adult_Merged-chr2-173134222-1	......E	Pmepa1	1.69099
chr2	173132531	173132832	Adult_Merged-chr2-173132682-1	......E	Pmepa1	1.69099
chr2	172883146	172883548	Adult_Merged-chr2-172883342-5	GA.N.TE	Rbm38	-1.07424
chr2	172882478	172882779	Adult_Merged-chr2-172882629-1	......E	Rbm38	-1.07424
chr2	172878296	172878844	Adult_Merged-chr2-172878570-2	...NS..	Rbm38	-1.07424
chr2	172870120	172870454	Adult_Merged-chr2-172870290-3	G..NS..	Rbm38	-1.07424
chr2	172853545	172853876	Adult_Merged-chr2-172853715-3	...N.TE	Rbm38	-1.07424
chr2	169556230	169556531	Adult_Merged-chr2-169556381-1	.A.....	Tshz2	0.505414
chr1	174431113	174431414	Adult_Merged-chr1-174431264-1	....S..	Tagln2	0.360938
chr2	168553681	168554080	Adult_Merged-chr2-168553881-2	...N..E	Atp9a	0.582676
chr2	168435336	168435637	Adult_Merged-chr2-168435487-1	.A.....	Nfatc2	0.398949
chr2	168433596	168433966	Adult_Merged-chr2-168433788-3	GA.N...	Nfatc2	0.398949
chr2	168430123	168430449	Adult_Merged-chr2-168430286-2	.A....E	Nfatc2	0.398949
chr2	168410214	168410653	Adult_Merged-chr2-168410421-3	.A.N..E	Nfatc2	0.398949
chr2	168409899	168410200	Adult_Merged-chr2-168410050-1	....S..	Nfatc2	0.398949
chr2	168350441	168350762	Adult_Merged-chr2-168350604-3	...NS.E	Nfatc2	0.398949
chr2	168345084	168345485	Adult_Merged-chr2-168345286-5	GA.NST.	Nfatc2	0.398949
chr2	167898364	167898695	Adult_Merged-chr2-167898530-2	.A....E	Pard6b	-0.544887
chr1	174213308	174213626	Adult_Merged-chr1-174213467-2	.A....E	Atp1a2	-1.27573
chr2	167335927	167336400	Adult_Merged-chr2-167336167-5	GA.N.TE	Spata2	-0.320522
chr2	167209221	167209602	Adult_Merged-chr2-167209413-3	GA..S..	B4galt5	0.626279
chr2	167201598	167201937	Adult_Merged-chr2-167201768-2	.A....E	B4galt5	0.626279
chr2	167093350	167093651	Adult_Merged-chr2-167093501-1	......E	Ptgis	2.10088
chr2	167077832	167078144	Adult_Merged-chr2-167077988-2	G..N...	Ptgis	2.10088
chr1	174147247	174147644	Adult_Merged-chr1-174147434-3	GA....E	Casq1	-0.709871
chr2	167038007	167038490	Adult_Merged-chr2-167038242-5	GA.N.TE	Kcnb1	-1.50125
chr1	174144935	174145236	Adult_Merged-chr1-174145086-1	...N...	Casq1	-0.709871
chr2	167035122	167035423	Adult_Merged-chr2-167035273-1	.....T.	Kcnb1	-1.50125
chr2	167034487	167034858	Adult_Merged-chr2-167034673-2	G.....E	Kcnb1	-1.50125
chr2	167022748	167023049	Adult_Merged-chr2-167022899-1	......E	Kcnb1	-1.50125
chr2	166990020	166990321	Adult_Merged-chr2-166990171-1	....S..	Kcnb1	-1.50125
chr2	166989125	166989426	Adult_Merged-chr2-166989276-1	G......	Kcnb1	-1.50125
chr2	166988243	166988544	Adult_Merged-chr2-166988394-1	...N...	Kcnb1	-1.50125
chr2	166952900	166953201	Adult_Merged-chr2-166953051-1	....S..	Kcnb1	-1.50125
chr2	166440859	166441176	Adult_Merged-chr2-166441018-2	...NS..	Prex1	0.754037
chr1	174104591	174104892	Adult_Merged-chr1-174104742-1	.A.....	Dcaf8	-0.00185783
chr1	174101287	174101588	Adult_Merged-chr1-174101438-1	......E	Dcaf8	-0.00185783
chr2	166021560	166022009	Adult_Merged-chr2-166021785-2	...N..E	Sulf2	1.00545
chr2	165968086	165968532	Adult_Merged-chr2-165968309-2	G.....E	Sulf2	1.00545
chr2	165961499	165961800	Adult_Merged-chr2-165961650-1	G......	Sulf2	1.00545
chr2	165954320	165954687	Adult_Merged-chr2-165954503-4	.A.N.TE	Sulf2	1.00545
chr2	165770497	165770798	Adult_Merged-chr2-165770648-1	G......	Ncoa3	0.206395
chr2	165750685	165751000	Adult_Merged-chr2-165750843-2	...N..E	Zmynd8	-0.395134
chr2	165739811	165740223	Adult_Merged-chr2-165740015-3	...N.TE	Zmynd8	-0.395134
chr2	165677800	165678101	Adult_Merged-chr2-165677951-1	G......	Zmynd8	-0.395134
chr2	165657974	165658275	Adult_Merged-chr2-165658125-1	.A.....	Zmynd8	-0.395134
chr2	165651551	165651852	Adult_Merged-chr2-165651702-1	...N...	Zmynd8	-0.395134
chr1	37288179	37288480	Adult_Merged-chr1-37288330-1	......E	Cnga3	-1.60041
chr1	173399949	173400250	Adult_Merged-chr1-173400100-1	.A.....	F11r	0.201334
chr2	164699644	164700191	Adult_Merged-chr2-164699918-2	.A..S..	Pcif1	0.401437
chr2	164692747	164693111	Adult_Merged-chr2-164692939-3	G..N..E	Pltp	0.0376682
chr2	164618590	164618891	Adult_Merged-chr2-164618741-1	...N...	Snx21	0.220642
[truncated: 30,297 more rows]

## Sheet: Legend
Supplementary Data 5. Potential TF-dependent enhancers. TF-bound regions within 100 kb of genes differentially expressed in Tead1 mutant mice.
