# Supplementary material for: A reference map of murine cardiac transcription factor chromatin occupancy identifies dynamic and conserved enhancers
Source: Nat Commun. 2019 Oct 28;10:4907. doi: 10.1038/s41467-019-12812-3 (PMC6817842; doi:10.1038/s41467-019-12812-3)
Supplement: Supplementary file 10 — Source Data [file 41467_2019_12812_MOESM10_ESM.zip]

Archive with 7 entries (6 files):
- SourceData_images copy.pdf
- __MACOSX/
- __MACOSX/._SourceData_images copy.pdf
- SourceData_Main.xlsx
- __MACOSX/._SourceData_Main.xlsx
- SourceData_Supplementary.xlsx
- __MACOSX/._SourceData_Supplementary.xlsx
