# Supplementary material for: A reference map of murine cardiac transcription factor chromatin occupancy identifies dynamic and conserved enhancers
Source: Nat Commun. 2019 Oct 28;10:4907. doi: 10.1038/s41467-019-12812-3 (PMC6817842; doi:10.1038/s41467-019-12812-3)
Supplement: Supplementary file 10 — Source Data [file 41467_2019_12812_MOESM10_ESM.zip › SourceData_Main.xlsx]

## Sheet: Fig.1d
Annotation data used to illustrate TF binding location for BioChIP-seq in Fig.1d
File	Stage	TF	PeakID	Chr1	Start	End	Center	log10(DistToPriorPeak)	Strand	PeakScore	FocusRatio/RegionSize	Annotation	Anno_group	DetailedAnnotation	DistanceToTSS	NearestPromoterID	EntrezID	NearestUnigene	NearestRefseq	NearestEnsemble	GeneName	GeneAlias	GeneDescription	GeneType
Adult_Gata4_fb_summit200.anno	Adult	Gata4	chr1_3109978_3110179	chr1	3109979	3110179	3110079	-1	+	1000		Intergenic	intergenic	Intergenic	551500	NM_001011874	497097	Mm.454496	NM_001011874	ENSMUSG00000051951	Xkr4	AY534250|Gm210|XRG4|mKIAA1889	X-linked Kx blood group related 4	protein-coding
Adult_Tead_fb_summit200.anno	Adult	Tead	chr1_3110456_3110657	chr1	3110457	3110657	3110557	2.67943	+	1000	NA	Intergenic	intergenic	Intergenic	551022	NM_001011874	497097	Mm.454496	NM_001011874	ENSMUSG00000051951	Xkr4	AY534250|Gm210|XRG4|mKIAA1889	X-linked Kx blood group related 4	protein-coding
Adult_Nkx2-5_fb_summit200.anno	Adult	Nkx2-5	chr1_3110477_3110678	chr1	3110478	3110678	3110578	1.32222	+	1000	NA	Intergenic	intergenic	Intergenic	551001	NM_001011874	497097	Mm.454496	NM_001011874	ENSMUSG00000051951	Xkr4	AY534250|Gm210|XRG4|mKIAA1889	X-linked Kx blood group related 4	protein-coding
Adult_Mef2a_fb_summit200.anno	Adult	Mef2a	chr1_3110494_3110695	chr1	3110495	3110695	3110595	1.23045	+	1000	NA	Intergenic	intergenic	Intergenic	550984	NM_001011874	497097	Mm.454496	NM_001011874	ENSMUSG00000051951	Xkr4	AY534250|Gm210|XRG4|mKIAA1889	X-linked Kx blood group related 4	protein-coding
Adult_Nkx2-5_fb_summit200.anno	Adult	Nkx2-5	chr1_3122249_3122450	chr1	3122250	3122450	3122350	4.07022	+	1000	NA	Intergenic	intergenic	Lx8|LINE|L1	539229	NM_001011874	497097	Mm.454496	NM_001011874	ENSMUSG00000051951	Xkr4	AY534250|Gm210|XRG4|mKIAA1889	X-linked Kx blood group related 4	protein-coding
Adult_Nkx2-5_fb_summit200.anno	Adult	Nkx2-5	chr1_3282662_3282863	chr1	3282663	3282863	3282763	5.20524	+	1000	NA	intron (NM_001011874, intron 2 of 2)	intron	intron (NM_001011874, intron 2 of 2)	378816	NM_001011874	497097	Mm.454496	NM_001011874	ENSMUSG00000051951	Xkr4	AY534250|Gm210|XRG4|mKIAA1889	X-linked Kx blood group related 4	protein-coding
Adult_Tead_fb_summit200.anno	Adult	Tead	chr1_3282769_3282970	chr1	3282770	3282970	3282870	2.02938	+	1000	NA	intron (NM_001011874, intron 2 of 2)	intron	L4|LINE|RTE	378709	NM_001011874	497097	Mm.454496	NM_001011874	ENSMUSG00000051951	Xkr4	AY534250|Gm210|XRG4|mKIAA1889	X-linked Kx blood group related 4	protein-coding
Adult_Tead_fb_summit200.anno	Adult	Tead	chr1_3351028_3351229	chr1	3351029	3351229	3351129	4.83416	+	1000	NA	intron (NM_001011874, intron 2 of 2)	intron	intron (NM_001011874, intron 2 of 2)	310450	NM_001011874	497097	Mm.454496	NM_001011874	ENSMUSG00000051951	Xkr4	AY534250|Gm210|XRG4|mKIAA1889	X-linked Kx blood group related 4	protein-coding
Adult_Gata4_fb_summit200.anno	Adult	Gata4	chr1_3661515_3661716	chr1	3661516	3661716	3661616	5.49204	+	1000		promoter-TSS (NM_001011874)	TSS	promoter-TSS (NM_001011874)	-37	NM_001011874	497097	Mm.454496	NM_001011874	ENSMUSG00000051951	Xkr4	AY534250|Gm210|XRG4|mKIAA1889	X-linked Kx blood group related 4	protein-coding
Adult_Mef2a_fb_summit200.anno	Adult	Mef2a	chr1_3969035_3969236	chr1	3969036	3969236	3969136	5.48787	+	1000	NA	Intergenic	intergenic	ETnERV2-int|LTR|ERVK	-307557	NM_001011874	497097	Mm.454496	NM_001011874	ENSMUSG00000051951	Xkr4	AY534250|Gm210|XRG4|mKIAA1889	X-linked Kx blood group related 4	protein-coding
Adult_Mef2a_fb_summit200.anno	Adult	Mef2a	chr1_4285381_4285582	chr1	4285382	4285582	4285482	5.50016	+	1000	NA	intron (NM_001195662, intron 3 of 3)	intron	L1M2|LINE|L1	64913	NM_011283	19888	Mm.294263	NM_011283	ENSMUSG00000025900	Rp1	Dcdc3|Orp1|Rp1h|mG145	retinitis pigmentosa 1 (human)	protein-coding
Adult_Tead_fb_summit200.anno	Adult	Tead	chr1_4402629_4402830	chr1	4402630	4402830	4402730	5.06911	+	1000	NA	Intergenic	intergenic	Intergenic	-3408	NM_001195662	19888	Mm.294263	NM_011283	ENSMUSG00000025900	Rp1	Dcdc3|Orp1|Rp1h|mG145	retinitis pigmentosa 1 (human)	protein-coding
Adult_Srf_fb_summit200.anno	Adult	Srf	chr1_4417076_4417277	chr1	4417077	4417277	4417177	4.15978	+	1000	NA	Intergenic	intergenic	Intergenic	-17855	NM_001195662	19888	Mm.294263	NM_011283	ENSMUSG00000025900	Rp1	Dcdc3|Orp1|Rp1h|mG145	retinitis pigmentosa 1 (human)	protein-coding
Adult_Gata4_fb_summit200.anno	Adult	Gata4	chr1_4482308_4482509	chr1	4482309	4482509	4482409	4.81446	+	1000		exon (NM_001289464, exon 4 of 4)	exon	exon (NM_001289464, exon 4 of 4)	5026	NM_011441	20671	Mm.279103	NM_011441	ENSMUSG00000025902	Sox17	-	SRY (sex determining region Y)-box 17	protein-coding
Adult_Srf_fb_summit200.anno	Adult	Srf	chr1_4534301_4534502	chr1	4534302	4534502	4534402	4.71594	+	1000	NA	Intergenic	intergenic	Intergenic	-46967	NM_011441	20671	Mm.279103	NM_011441	ENSMUSG00000025902	Sox17	-	SRY (sex determining region Y)-box 17	protein-coding
Adult_Mef2a_fb_summit200.anno	Adult	Mef2a	chr1_4540157_4540358	chr1	4540158	4540358	4540258	3.7676	+	1000	NA	Intergenic	intergenic	Intergenic	-52823	NM_001289464	20671	Mm.279103	NM_011441	ENSMUSG00000025902	Sox17	-	SRY (sex determining region Y)-box 17	protein-coding
Adult_Gata4_fb_summit200.anno	Adult	Gata4	chr1_4561800_4562001	chr1	4561801	4562001	4561901	4.33532	+	1000		Intergenic	intergenic	CpG	-74466	NM_001289464	20671	Mm.279103	NM_011441	ENSMUSG00000025902	Sox17	-	SRY (sex determining region Y)-box 17	protein-coding
Adult_Mef2a_fb_summit200.anno	Adult	Mef2a	chr1_4561844_4562045	chr1	4561845	4562045	4561945	1.64345	+	1000	NA	Intergenic	intergenic	CpG	-74510	NM_001289464	20671	Mm.279103	NM_011441	ENSMUSG00000025902	Sox17	-	SRY (sex determining region Y)-box 17	protein-coding
Adult_Srf_fb_summit200.anno	Adult	Srf	chr1_4592545_4592746	chr1	4592546	4592746	4592646	4.48715	+	1000	NA	Intergenic	intergenic	Intergenic	-105211	NM_011441	20671	Mm.279103	NM_011441	ENSMUSG00000025902	Sox17	-	SRY (sex determining region Y)-box 17	protein-coding
Adult_Mef2a_fb_summit200.anno	Adult	Mef2a	chr1_4607890_4608091	chr1	4607891	4608091	4607991	4.18597	+	1000	NA	Intergenic	intergenic	Intergenic	-120556	NM_001289464	20671	Mm.279103	NM_011441	ENSMUSG00000025902	Sox17	-	SRY (sex determining region Y)-box 17	protein-coding
Adult_Mef2a_fb_summit200.anno	Adult	Mef2a	chr1_4612648_4612849	chr1	4612649	4612849	4612749	3.67742	+	1000	NA	Intergenic	intergenic	Intergenic	-125314	NM_001289464	20671	Mm.279103	NM_011441	ENSMUSG00000025902	Sox17	-	SRY (sex determining region Y)-box 17	protein-coding
Adult_Srf_fb_summit200.anno	Adult	Srf	chr1_4613346_4613547	chr1	4613347	4613547	4613447	2.84386	+	1000	NA	Intergenic	intergenic	Intergenic	-126012	NM_011441	20671	Mm.279103	NM_011441	ENSMUSG00000025902	Sox17	-	SRY (sex determining region Y)-box 17	protein-coding
Adult_Mef2a_fb_summit200.anno	Adult	Mef2a	chr1_4661489_4661690	chr1	4661490	4661690	4661590	4.68253	+	1000	NA	Intergenic	intergenic	Intergenic	114217	NM_001177658	27395	Mm.182927	NM_025300	ENSMUSG00000033845	Mrpl15	HSPC145|MRP-L7|Rpml7	mitochondrial ribosomal protein L15	protein-coding
Adult_Mef2a_fb_summit200.anno	Adult	Mef2a	chr1_4696554_4696755	chr1	4696555	4696755	4696655	4.54487	+	1000	NA	Intergenic	intergenic	Intergenic	79152	NM_001177658	27395	Mm.182927	NM_025300	ENSMUSG00000033845	Mrpl15	HSPC145|MRP-L7|Rpml7	mitochondrial ribosomal protein L15	protein-coding
Adult_Tead_fb_summit200.anno	Adult	Tead	chr1_4760043_4760244	chr1	4760044	4760244	4760144	4.8027	+	1000	NA	Intergenic	intergenic	Intergenic	15663	NM_025300	27395	Mm.182927	NM_025300	ENSMUSG00000033845	Mrpl15	HSPC145|MRP-L7|Rpml7	mitochondrial ribosomal protein L15	protein-coding
Adult_Tead_fb_summit200.anno	Adult	Tead	chr1_4765071_4765272	chr1	4765072	4765272	4765172	3.7014	+	1000	NA	3' UTR (NM_001177658, exon 5 of 5)	3' UT	3' UTR (NM_001177658, exon 5 of 5)	10635	NM_025300	27395	Mm.182927	NM_025300	ENSMUSG00000033845	Mrpl15	HSPC145|MRP-L7|Rpml7	mitochondrial ribosomal protein L15	protein-coding
Adult_Tead_fb_summit200.anno	Adult	Tead	chr1_4775374_4775575	chr1	4775375	4775575	4775475	4.01296	+	1000	NA	intron (NM_025300, intron 1 of 4)	intron	CpG	332	NM_025300	27395	Mm.182927	NM_025300	ENSMUSG00000033845	Mrpl15	HSPC145|MRP-L7|Rpml7	mitochondrial ribosomal protein L15	protein-coding
Adult_Nkx2-5_fb_summit200.anno	Adult	Nkx2-5	chr1_4775590_4775791	chr1	4775591	4775791	4775691	2.33445	+	1000	NA	exon (NM_001177658, exon 1 of 5)	exon	exon (NM_001177658, exon 1 of 5)	116	NM_025300	27395	Mm.182927	NM_025300	ENSMUSG00000033845	Mrpl15	HSPC145|MRP-L7|Rpml7	mitochondrial ribosomal protein L15	protein-coding
Adult_Gata4_fb_summit200.anno	Adult	Gata4	chr1_4775718_4775919	chr1	4775719	4775919	4775819	2.10721	+	1000		promoter-TSS (NM_001177658)	TSS	promoter-TSS (NM_001177658)	-12	NR_033530	27395	Mm.182927	NM_025300	ENSMUSG00000033845	Mrpl15	HSPC145|MRP-L7|Rpml7	mitochondrial ribosomal protein L15	protein-coding
Adult_Mef2a_fb_summit200.anno	Adult	Mef2a	chr1_4797956_4798157	chr1	4797957	4798157	4798057	4.3471	+	1000	NA	promoter-TSS (NM_008866)	TSS	promoter-TSS (NM_008866)	83	NM_008866	18777	Mm.299955	NM_008866	ENSMUSG00000025903	Lypla1	Pla1a	lysophospholipase 1	protein-coding
Adult_Gata4_fb_summit200.anno	Adult	Gata4	chr1_4797958_4798159	chr1	4797959	4798159	4798059	0.30103	+	1000		promoter-TSS (NM_008866)	TSS	promoter-TSS (NM_008866)	85	NM_008866	18777	Mm.299955	NM_008866	ENSMUSG00000025903	Lypla1	Pla1a	lysophospholipase 1	protein-coding
Adult_Tead_fb_summit200.anno	Adult	Tead	chr1_4798127_4798328	chr1	4798128	4798328	4798228	2.22789	+	1000	NA	intron (NM_008866, intron 1 of 8)	intron	intron (NM_008866, intron 1 of 8)	254	NM_008866	18777	Mm.299955	NM_008866	ENSMUSG00000025903	Lypla1	Pla1a	lysophospholipase 1	protein-coding
Adult_Mef2a_fb_summit200.anno	Adult	Mef2a	chr1_4847632_4847833	chr1	4847633	4847833	4847733	4.69465	+	1000	NA	promoter-TSS (NM_001159750)	TSS	promoter-TSS (NM_001159750)	-42	NM_001159750	21399	Mm.207263	NM_011541	ENSMUSG00000033813	Tcea1	S-II	transcription elongation factor A (SII) 1	protein-coding
Adult_Srf_fb_summit200.anno	Adult	Srf	chr1_4847637_4847838	chr1	4847638	4847838	4847738	0.69897	+	1000	NA	promoter-TSS (NM_001159750)	TSS	promoter-TSS (NM_001159750)	-37	NM_001159750	21399	Mm.207263	NM_011541	ENSMUSG00000033813	Tcea1	S-II	transcription elongation factor A (SII) 1	protein-coding
Adult_Gata4_fb_summit200.anno	Adult	Gata4	chr1_4847655_4847856	chr1	4847656	4847856	4847756	1.25527	+	1000		promoter-TSS (NM_001159750)	TSS	promoter-TSS (NM_001159750)	-19	NM_011541	21399	Mm.207263	NM_011541	ENSMUSG00000033813	Tcea1	S-II	transcription elongation factor A (SII) 1	protein-coding
Adult_Nkx2-5_fb_summit200.anno	Adult	Nkx2-5	chr1_4847673_4847874	chr1	4847674	4847874	4847774	1.25527	+	1000	NA	promoter-TSS (NM_001159750)	TSS	promoter-TSS (NM_001159750)	-1	NM_011541	21399	Mm.207263	NM_011541	ENSMUSG00000033813	Tcea1	S-II	transcription elongation factor A (SII) 1	protein-coding
Adult_Tead_fb_summit200.anno	Adult	Tead	chr1_4847717_4847918	chr1	4847718	4847918	4847818	1.64345	+	1000	NA	promoter-TSS (NM_001159750)	TSS	promoter-TSS (NM_001159750)	43	NM_011541	21399	Mm.207263	NM_011541	ENSMUSG00000033813	Tcea1	S-II	transcription elongation factor A (SII) 1	protein-coding
Adult_Tead_fb_summit200.anno	Adult	Tead	chr1_4908215_4908416	chr1	4908216	4908416	4908316	4.78174	+	1000	NA	intron (NM_001177795, intron 3 of 5)	intron	intron (NM_001177795, intron 3 of 5)	59907	NM_001159751	21399	Mm.207263	NM_011541	ENSMUSG00000033813	Tcea1	S-II	transcription elongation factor A (SII) 1	protein-coding
Adult_Nkx2-5_fb_summit200.anno	Adult	Nkx2-5	chr1_5072994_5073195	chr1	5072995	5073195	5073095	5.2169	+	1000	NA	promoter-TSS (NM_001310442)	TSS	promoter-TSS (NM_001310442)	-72	NM_133826	108664	Mm.27082	NM_133826	ENSMUSG00000033793	Atp6v1h	0710001F19Rik|AU022349|CGI-11|SFD|SFDalpha|SFDbeta|VMA13	ATPase, H+ transporting, lysosomal V1 subunit H	protein-coding
Adult_Tbx5_fb_summit200.anno	Adult	Tbx5	chr1_5073064_5073265	chr1	5073065	5073265	5073165	1.8451	+	1000	NA	promoter-TSS (NM_001310442)	TSS	promoter-TSS (NM_001310442)	-2	NM_133826	108664	Mm.27082	NM_133826	ENSMUSG00000033793	Atp6v1h	0710001F19Rik|AU022349|CGI-11|SFD|SFDalpha|SFDbeta|VMA13	ATPase, H+ transporting, lysosomal V1 subunit H	protein-coding
Adult_Gata4_fb_summit200.anno	Adult	Gata4	chr1_5073295_5073496	chr1	5073296	5073496	5073396	2.36361	+	1000		intron (NM_133826, intron 1 of 13)	intron	CpG	229	NM_133826	108664	Mm.27082	NM_133826	ENSMUSG00000033793	Atp6v1h	0710001F19Rik|AU022349|CGI-11|SFD|SFDalpha|SFDbeta|VMA13	ATPase, H+ transporting, lysosomal V1 subunit H	protein-coding
Adult_Nkx2-5_fb_summit200.anno	Adult	Nkx2-5	chr1_5547582_5547783	chr1	5547583	5547783	5547683	5.67604	+	1000	NA	Intergenic	intergenic	ORR1B1|LTR|MaLR	-30891	NM_001318735	18387	Mm.7977	NM_011011	ENSMUSG00000025905	Oprk1	K-OR-1|KOR|KOR-1|MSL-1|Oprk2|R21	opioid receptor, kappa 1	protein-coding
Adult_Tead_fb_summit200.anno	Adult	Tead	chr1_6204197_6204398	chr1	6204198	6204398	6204298	5.81731	+	1000	NA	promoter-TSS (NM_009826)	TSS	promoter-TSS (NM_009826)	-445	NM_009826	12421	Mm.293811	NM_009826	ENSMUSG00000025907	Rb1cc1	2900055E04Rik|5930404L04Rik|Cc1|FIP200|LaXp180	RB1-inducible coiled-coil 1	protein-coding
Adult_Gata4_fb_summit200.anno	Adult	Gata4	chr1_6204381_6204582	chr1	6204382	6204582	6204482	2.26482	+	1000		promoter-TSS (NM_009826)	TSS	promoter-TSS (NM_009826)	-261	NM_009826	12421	Mm.293811	NM_009826	ENSMUSG00000025907	Rb1cc1	2900055E04Rik|5930404L04Rik|Cc1|FIP200|LaXp180	RB1-inducible coiled-coil 1	protein-coding
Adult_Nkx2-5_fb_summit200.anno	Adult	Nkx2-5	chr1_6204411_6204612	chr1	6204412	6204612	6204512	1.47712	+	1000	NA	promoter-TSS (NM_009826)	TSS	promoter-TSS (NM_009826)	-231	NM_009826	12421	Mm.293811	NM_009826	ENSMUSG00000025907	Rb1cc1	2900055E04Rik|5930404L04Rik|Cc1|FIP200|LaXp180	RB1-inducible coiled-coil 1	protein-coding
Adult_Srf_fb_summit200.anno	Adult	Srf	chr1_6204551_6204752	chr1	6204552	6204752	6204652	2.14613	+	1000	NA	promoter-TSS (NM_009826)	TSS	promoter-TSS (NM_009826)	-91	NM_009826	12421	Mm.293811	NM_009826	ENSMUSG00000025907	Rb1cc1	2900055E04Rik|5930404L04Rik|Cc1|FIP200|LaXp180	RB1-inducible coiled-coil 1	protein-coding
Adult_Gata4_fb_summit200.anno	Adult	Gata4	chr1_6431511_6431712	chr1	6431512	6431712	6431612	5.35595	+	1000		Intergenic	intergenic	CpG	-45700	NM_001244693	240690	Mm.234612	NM_173868	ENSMUSG00000033740	St18	AV348974|Myt3|NZF-3|Nzf3|mKIAA0535	suppression of tumorigenicity 18	protein-coding
Adult_Gata4_fb_summit200.anno	Adult	Gata4	chr1_6857075_6857276	chr1	6857076	6857276	6857176	5.62896	+	1000		Intergenic	intergenic	Intergenic	137044	NR_045188	240690	Mm.234612	NM_173868	ENSMUSG00000033740	St18	AV348974|Myt3|NZF-3|Nzf3|mKIAA0535	suppression of tumorigenicity 18	protein-coding
Adult_Tead_fb_summit200.anno	Adult	Tead	chr1_6857083_6857284	chr1	6857084	6857284	6857184	0.90309	+	1000	NA	Intergenic	intergenic	Intergenic	137052	NM_173868	240690	Mm.234612	NM_173868	ENSMUSG00000033740	St18	AV348974|Myt3|NZF-3|Nzf3|mKIAA0535	suppression of tumorigenicity 18	protein-coding
Adult_Nkx2-5_fb_summit200.anno	Adult	Nkx2-5	chr1_6857107_6857308	chr1	6857108	6857308	6857208	1.38021	+	1000	NA	Intergenic	intergenic	Intergenic	137076	NM_173868	240690	Mm.234612	NM_173868	ENSMUSG00000033740	St18	AV348974|Myt3|NZF-3|Nzf3|mKIAA0535	suppression of tumorigenicity 18	protein-coding
Adult_Tbx5_fb_summit200.anno	Adult	Tbx5	chr1_7078677_7078878	chr1	7078678	7078878	7078778	5.34551	+	1000	NA	promoter-TSS (NM_183028)	TSS	promoter-TSS (NM_183028)	-223	NM_183028	319263	Mm.21539	NM_183028	ENSMUSG00000051285	Pcmtd1	8430411F12Rik|A030012M09Rik	protein-L-isoaspartate (D-aspartate) O-methyltransferase domain containing 1	protein-coding
Adult_Srf_fb_summit200.anno	Adult	Srf	chr1_7078774_7078975	chr1	7078775	7078975	7078875	1.98677	+	1000	NA	promoter-TSS (NM_183028)	TSS	promoter-TSS (NM_183028)	-126	NM_183028	319263	Mm.21539	NM_183028	ENSMUSG00000051285	Pcmtd1	8430411F12Rik|A030012M09Rik	protein-L-isoaspartate (D-aspartate) O-methyltransferase domain containing 1	protein-coding
Adult_Nkx2-5_fb_summit200.anno	Adult	Nkx2-5	chr1_7078792_7078993	chr1	7078793	7078993	7078893	1.25527	+	1000	NA	promoter-TSS (NM_183028)	TSS	promoter-TSS (NM_183028)	-108	NM_183028	319263	Mm.21539	NM_183028	ENSMUSG00000051285	Pcmtd1	8430411F12Rik|A030012M09Rik	protein-L-isoaspartate (D-aspartate) O-methyltransferase domain containing 1	protein-coding
Adult_Tead_fb_summit200.anno	Adult	Tead	chr1_7078836_7079037	chr1	7078837	7079037	7078937	1.64345	+	1000	NA	promoter-TSS (NM_183028)	TSS	promoter-TSS (NM_183028)	-64	NM_183028	319263	Mm.21539	NM_183028	ENSMUSG00000051285	Pcmtd1	8430411F12Rik|A030012M09Rik	protein-L-isoaspartate (D-aspartate) O-methyltransferase domain containing 1	protein-coding
Adult_Gata4_fb_summit200.anno	Adult	Gata4	chr1_7079063_7079264	chr1	7079064	7079264	7079164	2.35603	+	1000		5' UTR (NM_183028, exon 1 of 6)	5' UT	5' UTR (NM_183028, exon 1 of 6)	163	NM_183028	319263	Mm.21539	NM_183028	ENSMUSG00000051285	Pcmtd1	8430411F12Rik|A030012M09Rik	protein-L-isoaspartate (D-aspartate) O-methyltransferase domain containing 1	protein-coding
Adult_Gata4_fb_summit200.anno	Adult	Gata4	chr1_7387372_7387573	chr1	7387373	7387573	7387473	5.48899	+	1000		Intergenic	intergenic	(CA)n|Simple_repeat|Simple_repeat	308472	NM_183028	319263	Mm.21539	NM_183028	ENSMUSG00000051285	Pcmtd1	8430411F12Rik|A030012M09Rik	protein-L-isoaspartate (D-aspartate) O-methyltransferase domain containing 1	protein-coding
Adult_Srf_fb_summit200.anno	Adult	Srf	chr1_7387968_7388169	chr1	7387969	7388169	7388069	2.77525	+	1000	NA	Intergenic	intergenic	CpG	309068	NM_183028	319263	Mm.21539	NM_183028	ENSMUSG00000051285	Pcmtd1	8430411F12Rik|A030012M09Rik	protein-L-isoaspartate (D-aspartate) O-methyltransferase domain containing 1	protein-coding
Adult_Gata4_fb_summit200.anno	Adult	Gata4	chr1_7388096_7388297	chr1	7388097	7388297	7388197	2.10721	+	1000		Intergenic	intergenic	CpG	309196	NM_183028	319263	Mm.21539	NM_183028	ENSMUSG00000051285	Pcmtd1	8430411F12Rik|A030012M09Rik	protein-L-isoaspartate (D-aspartate) O-methyltransferase domain containing 1	protein-coding
Adult_Mef2a_fb_summit200.anno	Adult	Mef2a	chr1_8275680_8275881	chr1	8275681	8275881	8275781	5.94821	+	1000	NA	Intergenic	intergenic	Intergenic	1014177	NM_001290390	71096	Mm.336395	NM_027671	ENSMUSG00000025909	Sntg1	4933426D16Rik|G1SYN|SYN4	syntrophin, gamma 1	protein-coding
Adult_Srf_fb_summit200.anno	Adult	Srf	chr1_9535274_9535475	chr1	9535275	9535475	9535375	6.10023	+	1000	NA	promoter-TSS (NM_021511)	TSS	promoter-TSS (NM_021511)	-114	NM_021511	59014	Mm.29061	NM_021511	ENSMUSG00000061024	Rrs1	5730466A07Rik|AA415037|D1Ertd701e|Rrr	ribosome biogenesis regulator 1	protein-coding
Adult_Gata4_fb_summit200.anno	Adult	Gata4	chr1_9535832_9536033	chr1	9535833	9536033	9535933	2.74663	+	1000		exon (NM_021511, exon 1 of 1)	exon	exon (NM_021511, exon 1 of 1)	444	NM_021511	59014	Mm.29061	NM_021511	ENSMUSG00000061024	Rrs1	5730466A07Rik|AA415037|D1Ertd701e|Rrr	ribosome biogenesis regulator 1	protein-coding
Adult_Nkx2-5_fb_summit200.anno	Adult	Nkx2-5	chr1_9538116_9538317	chr1	9538117	9538317	9538217	3.3587	+	1000	NA	promoter-TSS (NM_175236)	TSS	promoter-TSS (NM_175236)	90	NR_027664	76187	Mm.28514	NM_175236	ENSMUSG00000025911	Adhfe1	6330565B14Rik|AI043035|Adh8	alcohol dehydrogenase, iron containing, 1	protein-coding
Adult_Nkx2-5_fb_summit200.anno	Adult	Nkx2-5	chr1_9538680_9538881	chr1	9538681	9538881	9538781	2.75128	+	1000	NA	intron (NR_027664, intron 1 of 12)	intron	intron (NR_027664, intron 1 of 12)	654	NR_027664	76187	Mm.28514	NM_175236	ENSMUSG00000025911	Adhfe1	6330565B14Rik|AI043035|Adh8	alcohol dehydrogenase, iron containing, 1	protein-coding
Adult_Nkx2-5_fb_summit200.anno	Adult	Nkx2-5	chr1_9554629_9554830	chr1	9554630	9554830	9554730	4.20273	+	1000	NA	intron (NR_027664, intron 11 of 12)	intron	intron (NR_027664, intron 11 of 12)	16603	NR_027664	76187	Mm.28514	NM_175236	ENSMUSG00000025911	Adhfe1	6330565B14Rik|AI043035|Adh8	alcohol dehydrogenase, iron containing, 1	protein-coding
Adult_Tead_fb_summit200.anno	Adult	Tead	chr1_9554688_9554889	chr1	9554689	9554889	9554789	1.77085	+	1000	NA	intron (NR_027664, intron 11 of 12)	intron	intron (NR_027664, intron 11 of 12)	16662	NM_175236	76187	Mm.28514	NM_175236	ENSMUSG00000025911	Adhfe1	6330565B14Rik|AI043035|Adh8	alcohol dehydrogenase, iron containing, 1	protein-coding
Adult_Tead_fb_summit200.anno	Adult	Tead	chr1_9605938_9606139	chr1	9605939	9606139	9606039	4.70969	+	1000	NA	intron (NM_178399, intron 3 of 5)	intron	intron (NM_178399, intron 3 of 5)	14691	NM_178399	76982	Mm.491098	NM_178399	ENSMUSG00000067879	3110035E14Rik	AI415019|AV164974|R75066	RIKEN cDNA 3110035E14 gene	protein-coding
Adult_Tead_fb_summit200.anno	Adult	Tead	chr1_9611655_9611856	chr1	9611656	9611856	9611756	3.75717	+	1000	NA	intron (NR_015470, intron 1 of 4)	intron	intron (NR_015470, intron 1 of 4)	9417	NR_015470	72481	Mm.279818	NR_015470	ENSMUSG00000079671	2610203C22Rik	2310007M24Rik	RIKEN cDNA 2610203C22 gene	ncRNA
Adult_Gata4_fb_summit200.anno	Adult	Gata4	chr1_9617577_9617778	chr1	9617578	9617778	9617678	3.77247	+	1000		TTS (NM_178399)	TTS	TTS (NM_178399)	3495	NR_015470	72481	Mm.279818	NR_015470	ENSMUSG00000079671	2610203C22Rik	2310007M24Rik	RIKEN cDNA 2610203C22 gene	ncRNA
Adult_Srf_fb_summit200.anno	Adult	Srf	chr1_9617610_9617811	chr1	9617611	9617811	9617711	1.51851	+	1000	NA	TTS (NM_178399)	TTS	TTS (NM_178399)	3462	NR_015470	72481	Mm.279818	NR_015470	ENSMUSG00000079671	2610203C22Rik	2310007M24Rik	RIKEN cDNA 2610203C22 gene	ncRNA
Adult_Tead_fb_summit200.anno	Adult	Tead	chr1_9617821_9618022	chr1	9617822	9618022	9617922	2.32428	+	1000	NA	TTS (NM_178399)	TTS	TTS (NM_178399)	3251	NR_015470	72481	Mm.279818	NR_015470	ENSMUSG00000079671	2610203C22Rik	2310007M24Rik	RIKEN cDNA 2610203C22 gene	ncRNA
Adult_Nkx2-5_fb_summit200.anno	Adult	Nkx2-5	chr1_9620334_9620535	chr1	9620335	9620535	9620435	3.40019	+	1000	NA	intron (NR_015470, intron 1 of 4)	intron	intron (NR_015470, intron 1 of 4)	738	NR_015470	72481	Mm.279818	NR_015470	ENSMUSG00000079671	2610203C22Rik	2310007M24Rik	RIKEN cDNA 2610203C22 gene	ncRNA
Adult_Tead_fb_summit200.anno	Adult	Tead	chr1_9620450_9620651	chr1	9620451	9620651	9620551	2.06446	+	1000	NA	intron (NR_015470, intron 1 of 4)	intron	intron (NR_015470, intron 1 of 4)	622	NR_015470	72481	Mm.279818	NR_015470	ENSMUSG00000079671	2610203C22Rik	2310007M24Rik	RIKEN cDNA 2610203C22 gene	ncRNA
Adult_Srf_fb_summit200.anno	Adult	Srf	chr1_9621182_9621383	chr1	9621183	9621383	9621283	2.86451	+	1000	NA	promoter-TSS (NR_015470)	TSS	promoter-TSS (NR_015470)	-110	NR_015470	72481	Mm.279818	NR_015470	ENSMUSG00000079671	2610203C22Rik	2310007M24Rik	RIKEN cDNA 2610203C22 gene	ncRNA
Adult_Mef2a_fb_summit200.anno	Adult	Mef2a	chr1_9690560_9690761	chr1	9690561	9690761	9690661	4.84122	+	1000	NA	promoter-TSS (NM_001290397)	TSS	promoter-TSS (NM_001290397)	-371	NM_001290397	17864	Mm.479	NM_008651	ENSMUSG00000025912	Mybl1	A-myb|G1-419-6|repro9	myeloblastosis oncogene-like 1	protein-coding
Adult_Tead_fb_summit200.anno	Adult	Tead	chr1_9690590_9690791	chr1	9690591	9690791	9690691	1.47712	+	1000	NA	promoter-TSS (NM_001290397)	TSS	promoter-TSS (NM_001290397)	-401	NM_008651	17864	Mm.479	NM_008651	ENSMUSG00000025912	Mybl1	A-myb|G1-419-6|repro9	myeloblastosis oncogene-like 1	protein-coding
Adult_Gata4_fb_summit200.anno	Adult	Gata4	chr1_9690608_9690809	chr1	9690609	9690809	9690709	1.25527	+	1000		promoter-TSS (NM_001290397)	TSS	promoter-TSS (NM_001290397)	-419	NM_008651	17864	Mm.479	NM_008651	ENSMUSG00000025912	Mybl1	A-myb|G1-419-6|repro9	myeloblastosis oncogene-like 1	protein-coding
Adult_Srf_fb_summit200.anno	Adult	Srf	chr1_9690628_9690829	chr1	9690629	9690829	9690729	1.30103	+	1000	NA	promoter-TSS (NM_001290397)	TSS	promoter-TSS (NM_001290397)	-439	NM_001290397	17864	Mm.479	NM_008651	ENSMUSG00000025912	Mybl1	A-myb|G1-419-6|repro9	myeloblastosis oncogene-like 1	protein-coding
Adult_Tbx5_fb_summit200.anno	Adult	Tbx5	chr1_9690632_9690833	chr1	9690633	9690833	9690733	0.60206	+	1000	NA	promoter-TSS (NM_001290397)	TSS	promoter-TSS (NM_001290397)	-443	NM_008651	17864	Mm.479	NM_008651	ENSMUSG00000025912	Mybl1	A-myb|G1-419-6|repro9	myeloblastosis oncogene-like 1	protein-coding
Adult_Srf_fb_summit200.anno	Adult	Srf	chr1_9738531_9738732	chr1	9738532	9738732	9738632	4.68033	+	1000	NA	promoter-TSS (NM_173443)	TSS	promoter-TSS (NM_173443)	-169	NM_173443	70675	Mm.274493	NM_173443	ENSMUSG00000045210	Vcpip1	4932442A08|5730421J18Rik|5730538E15Rik|VCIP135|mKIAA1850	valosin containing protein (p97)/p47 complex interacting protein 1	protein-coding
Adult_Tead_fb_summit200.anno	Adult	Tead	chr1_9738553_9738754	chr1	9738554	9738754	9738654	1.34242	+	1000	NA	promoter-TSS (NM_173443)	TSS	promoter-TSS (NM_173443)	-191	NM_173443	70675	Mm.274493	NM_173443	ENSMUSG00000045210	Vcpip1	4932442A08|5730421J18Rik|5730538E15Rik|VCIP135|mKIAA1850	valosin containing protein (p97)/p47 complex interacting protein 1	protein-coding
Adult_Nkx2-5_fb_summit200.anno	Adult	Nkx2-5	chr1_9738600_9738801	chr1	9738601	9738801	9738701	1.6721	+	1000	NA	promoter-TSS (NM_173443)	TSS	promoter-TSS (NM_173443)	-238	NM_173443	70675	Mm.274493	NM_173443	ENSMUSG00000045210	Vcpip1	4932442A08|5730421J18Rik|5730538E15Rik|VCIP135|mKIAA1850	valosin containing protein (p97)/p47 complex interacting protein 1	protein-coding
Adult_Nkx2-5_fb_summit200.anno	Adult	Nkx2-5	chr1_9762986_9763187	chr1	9762987	9763187	9763087	4.38714	+	1000	NA	Intergenic	intergenic	Intergenic	-24624	NM_173443	70675	Mm.274493	NM_173443	ENSMUSG00000045210	Vcpip1	4932442A08|5730421J18Rik|5730538E15Rik|VCIP135|mKIAA1850	valosin containing protein (p97)/p47 complex interacting protein 1	protein-coding
Adult_Gata4_fb_summit200.anno	Adult	Gata4	chr1_9787907_9788108	chr1	9787908	9788108	9788008	4.39657	+	1000		promoter-TSS (NM_177547)	TSS	promoter-TSS (NM_177547)	-203	NM_133220	170755	Mm.336410	NM_133220	ENSMUSG00000025915	Sgk3	2510015P22Rik|A330005P07Rik|Cisk|fy|fz	serum/glucocorticoid regulated kinase 3	protein-coding
Adult_Gata4_fb_summit200.anno	Adult	Gata4	chr1_9788319_9788520	chr1	9788320	9788520	9788420	2.6149	+	1000		intron (NM_177547, intron 1 of 16)	intron	CpG	209	NM_177547	170755	Mm.336410	NM_133220	ENSMUSG00000025915	Sgk3	2510015P22Rik|A330005P07Rik|Cisk|fy|fz	serum/glucocorticoid regulated kinase 3	protein-coding
Adult_Tbx5_fb_summit200.anno	Adult	Tbx5	chr1_9849273_9849474	chr1	9849274	9849474	9849374	4.785	+	1000	NA	intron (NM_001037759, intron 1 of 16)	intron	intron (NM_001037759, intron 1 of 16)	11012	NM_001037759	170755	Mm.336410	NM_133220	ENSMUSG00000025915	Sgk3	2510015P22Rik|A330005P07Rik|Cisk|fy|fz	serum/glucocorticoid regulated kinase 3	protein-coding
Adult_Nkx2-5_fb_summit200.anno	Adult	Nkx2-5	chr1_9849327_9849528	chr1	9849328	9849528	9849428	1.73239	+	1000	NA	intron (NM_001037759, intron 1 of 16)	intron	intron (NM_001037759, intron 1 of 16)	11066	NM_001037759	170755	Mm.336410	NM_133220	ENSMUSG00000025915	Sgk3	2510015P22Rik|A330005P07Rik|Cisk|fy|fz	serum/glucocorticoid regulated kinase 3	protein-coding
Adult_Gata4_fb_summit200.anno	Adult	Gata4	chr1_9933902_9934103	chr1	9933903	9934103	9934003	4.92724	+	1000		intron (NR_024067, intron 1 of 3)	intron	CpG	196	NR_024067	73824	Mm.28311	NR_024067	ENSMUSG00000098234	Snhg6	1110008H02Rik	small nucleolar RNA host gene 6	ncRNA
Adult_Srf_fb_summit200.anno	Adult	Srf	chr1_9934147_9934348	chr1	9934148	9934348	9934248	2.38917	+	1000	NA	promoter-TSS (NR_024067)	TSS	promoter-TSS (NR_024067)	-49	NR_024067	73824	Mm.28311	NR_024067	ENSMUSG00000098234	Snhg6	1110008H02Rik	small nucleolar RNA host gene 6	ncRNA
Adult_Mef2a_fb_summit200.anno	Adult	Mef2a	chr1_9934164_9934365	chr1	9934165	9934365	9934265	1.23045	+	1000	NA	promoter-TSS (NR_024067)	TSS	promoter-TSS (NR_024067)	-66	NR_024067	73824	Mm.28311	NR_024067	ENSMUSG00000098234	Snhg6	1110008H02Rik	small nucleolar RNA host gene 6	ncRNA
Adult_Nkx2-5_fb_summit200.anno	Adult	Nkx2-5	chr1_9934169_9934370	chr1	9934170	9934370	9934270	0.69897	+	1000	NA	promoter-TSS (NR_024067)	TSS	promoter-TSS (NR_024067)	-71	NR_024067	73824	Mm.28311	NR_024067	ENSMUSG00000098234	Snhg6	1110008H02Rik	small nucleolar RNA host gene 6	ncRNA
Adult_Gata4_fb_summit200.anno	Adult	Gata4	chr1_9958032_9958233	chr1	9958033	9958233	9958133	4.37773	+	1000		promoter-TSS (NM_001285425)	TSS	promoter-TSS (NM_001285425)	-567	NM_001285425	100039596	Mm.412928	NM_001285425	ENSMUSG00000099032	Tcf24	ENSMUSG00000073738|Gm10567|Gm2330	transcription factor 24	protein-coding
Adult_Nkx2-5_fb_summit200.anno	Adult	Nkx2-5	chr1_10027903_10028104	chr1	10027904	10028104	10028004	4.8443	+	1000	NA	promoter-TSS (NM_026493)	TSS	promoter-TSS (NM_026493)	236	NM_013715	26754	Mm.402384	NM_013715	ENSMUSG00000025917	Cops5	AI303502|CSN5|Jab1|Mov34|Sgn5	COP9 signalosome subunit 5	protein-coding
Adult_Gata4_fb_summit200.anno	Adult	Gata4	chr1_10028038_10028239	chr1	10028039	10028239	10028139	2.13033	+	1000		promoter-TSS (NM_026493)	TSS	promoter-TSS (NM_026493)	101	NR_102282	26754	Mm.402384	NM_013715	ENSMUSG00000025917	Cops5	AI303502|CSN5|Jab1|Mov34|Sgn5	COP9 signalosome subunit 5	protein-coding
Adult_Srf_fb_summit200.anno	Adult	Srf	chr1_10028068_10028269	chr1	10028069	10028269	10028169	1.47712	+	1000	NA	promoter-TSS (NM_001277101)	TSS	promoter-TSS (NM_001277101)	71	NM_013715	26754	Mm.402384	NM_013715	ENSMUSG00000025917	Cops5	AI303502|CSN5|Jab1|Mov34|Sgn5	COP9 signalosome subunit 5	protein-coding
Adult_Gata4_fb_summit200.anno	Adult	Gata4	chr1_10029676_10029877	chr1	10029677	10029877	10029777	3.20629	+	1000		intron (NM_026493, intron 1 of 29)	intron	GC_rich|Low_complexity|Low_complexity	1478	NM_026493	211660	Mm.244046	NM_026493	ENSMUSG00000056763	Cspp1	2310020J12Rik|4930413O22Rik|AA387550|BC055915|Cspp2|Cspp3	centrosome and spindle pole associated protein 1	protein-coding
Adult_Srf_fb_summit200.anno	Adult	Srf	chr1_10029828_10030029	chr1	10029829	10030029	10029929	2.18184	+	1000	NA	intron (NM_026493, intron 1 of 29)	intron	CpG	1630	NM_026493	211660	Mm.244046	NM_026493	ENSMUSG00000056763	Cspp1	2310020J12Rik|4930413O22Rik|AA387550|BC055915|Cspp2|Cspp3	centrosome and spindle pole associated protein 1	protein-coding
Adult_Tead_fb_summit200.anno	Adult	Tead	chr1_10148408_10148609	chr1	10148409	10148609	10148509	5.07401	+	1000	NA	intron (NM_001102430, intron 26 of 37)	intron	RLTR16|LTR|ERVK	74242	NM_001102430	211673	Mm.229141	NM_001102430	ENSMUSG00000067851	Arfgef1	ARFGEP1|BIG1|D130059B05Rik|D730028O18Rik|P200	ADP-ribosylation factor guanine nucleotide-exchange factor 1(brefeldin A-inhibited)	protein-coding
Adult_Mef2a_fb_summit200.anno	Adult	Mef2a	chr1_10219067_10219268	chr1	10219068	10219268	10219168	4.84917	+	1000	NA	intron (NM_001102430, intron 1 of 37)	intron	intron (NM_001102430, intron 1 of 37)	3583	NM_001102430	211673	Mm.229141	NM_001102430	ENSMUSG00000067851	Arfgef1	ARFGEP1|BIG1|D130059B05Rik|D730028O18Rik|P200	ADP-ribosylation factor guanine nucleotide-exchange factor 1(brefeldin A-inhibited)	protein-coding
Adult_Tead_fb_summit200.anno	Adult	Tead	chr1_10219086_10219287	chr1	10219087	10219287	10219187	1.27875	+	1000	NA	intron (NM_001102430, intron 1 of 37)	intron	intron (NM_001102430, intron 1 of 37)	3564	NM_001102430	211673	Mm.229141	NM_001102430	ENSMUSG00000067851	Arfgef1	ARFGEP1|BIG1|D130059B05Rik|D730028O18Rik|P200	ADP-ribosylation factor guanine nucleotide-exchange factor 1(brefeldin A-inhibited)	protein-coding
Adult_Nkx2-5_fb_summit200.anno	Adult	Nkx2-5	chr1_10219156_10219357	chr1	10219157	10219357	10219257	1.8451	+	1000	NA	intron (NM_001102430, intron 1 of 37)	intron	intron (NM_001102430, intron 1 of 37)	3494	NM_001102430	211673	Mm.229141	NM_001102430	ENSMUSG00000067851	Arfgef1	ARFGEP1|BIG1|D130059B05Rik|D730028O18Rik|P200	ADP-ribosylation factor guanine nucleotide-exchange factor 1(brefeldin A-inhibited)	protein-coding
Adult_Tbx5_fb_summit200.anno	Adult	Tbx5	chr1_10222979_10223180	chr1	10222980	10223180	10223080	3.5824	+	1000	NA	promoter-TSS (NM_001102430)	TSS	promoter-TSS (NM_001102430)	-329	NM_001102430	211673	Mm.229141	NM_001102430	ENSMUSG00000067851	Arfgef1	ARFGEP1|BIG1|D130059B05Rik|D730028O18Rik|P200	ADP-ribosylation factor guanine nucleotide-exchange factor 1(brefeldin A-inhibited)	protein-coding
Adult_Srf_fb_summit200.anno	Adult	Srf	chr1_10223067_10223268	chr1	10223068	10223268	10223168	1.94448	+	1000	NA	promoter-TSS (NM_001102430)	TSS	promoter-TSS (NM_001102430)	-417	NM_001102430	211673	Mm.229141	NM_001102430	ENSMUSG00000067851	Arfgef1	ARFGEP1|BIG1|D130059B05Rik|D730028O18Rik|P200	ADP-ribosylation factor guanine nucleotide-exchange factor 1(brefeldin A-inhibited)	protein-coding
Adult_Gata4_fb_summit200.anno	Adult	Gata4	chr1_10223080_10223281	chr1	10223081	10223281	10223181	1.11394	+	1000		promoter-TSS (NM_001102430)	TSS	promoter-TSS (NM_001102430)	-430	NM_001102430	211673	Mm.229141	NM_001102430	ENSMUSG00000067851	Arfgef1	ARFGEP1|BIG1|D130059B05Rik|D730028O18Rik|P200	ADP-ribosylation factor guanine nucleotide-exchange factor 1(brefeldin A-inhibited)	protein-coding
Adult_Tead_fb_summit200.anno	Adult	Tead	chr1_10223169_10223370	chr1	10223170	10223370	10223270	1.94939	+	1000	NA	promoter-TSS (NM_001102430)	TSS	promoter-TSS (NM_001102430)	-519	NM_001102430	211673	Mm.229141	NM_001102430	ENSMUSG00000067851	Arfgef1	ARFGEP1|BIG1|D130059B05Rik|D730028O18Rik|P200	ADP-ribosylation factor guanine nucleotide-exchange factor 1(brefeldin A-inhibited)	protein-coding
Adult_Tead_fb_summit200.anno	Adult	Tead	chr1_10269134_10269335	chr1	10269135	10269335	10269235	4.66243	+	1000	NA	Intergenic	intergenic	Intergenic	-46484	NM_001102430	211673	Mm.229141	NM_001102430	ENSMUSG00000067851	Arfgef1	ARFGEP1|BIG1|D130059B05Rik|D730028O18Rik|P200	ADP-ribosylation factor guanine nucleotide-exchange factor 1(brefeldin A-inhibited)	protein-coding
Adult_Gata4_fb_summit200.anno	Adult	Gata4	chr1_10372981_10373182	chr1	10372982	10373182	10373082	5.01639	+	1000		intron (NM_177834, intron 8 of 10)	intron	L1Md_T|LINE|L1	-150331	NM_001102430	211673	Mm.229141	NM_001102430	ENSMUSG00000067851	Arfgef1	ARFGEP1|BIG1|D130059B05Rik|D730028O18Rik|P200	ADP-ribosylation factor guanine nucleotide-exchange factor 1(brefeldin A-inhibited)	protein-coding
Adult_Gata4_fb_summit200.anno	Adult	Gata4	chr1_10867498_10867699	chr1	10867499	10867699	10867599	5.69418	+	1000		Intergenic	intergenic	Intergenic	-115947	NM_029525	109294	Mm.123247	NM_029525	ENSMUSG00000048960	Prex2	6230420N16Rik|AI316880|AI553603|C030045D06Rik|D430013K02|Depdc2|P-Rex2	phosphatidylinositol-3,4,5-trisphosphate-dependent Rac exchange factor 2	protein-coding
Adult_Srf_fb_summit200.anno	Adult	Srf	chr1_10931809_10932010	chr1	10931810	10932010	10931910	4.80829	+	1000	NA	Intergenic	intergenic	ORR1B1|LTR|MaLR	-51636	NM_029525	109294	Mm.123247	NM_029525	ENSMUSG00000048960	Prex2	6230420N16Rik|AI316880|AI553603|C030045D06Rik|D430013K02|Depdc2|P-Rex2	phosphatidylinositol-3,4,5-trisphosphate-dependent Rac exchange factor 2	protein-coding
Adult_Tead_fb_summit200.anno	Adult	Tead	chr1_10939029_10939230	chr1	10939030	10939230	10939130	3.85854	+	1000	NA	Intergenic	intergenic	Intergenic	-44416	NM_029525	109294	Mm.123247	NM_029525	ENSMUSG00000048960	Prex2	6230420N16Rik|AI316880|AI553603|C030045D06Rik|D430013K02|Depdc2|P-Rex2	phosphatidylinositol-3,4,5-trisphosphate-dependent Rac exchange factor 2	protein-coding
Adult_Gata4_fb_summit200.anno	Adult	Gata4	chr1_10983144_10983345	chr1	10983145	10983345	10983245	4.64459	+	1000		promoter-TSS (NM_029525)	TSS	promoter-TSS (NM_029525)	-301	NM_029525	109294	Mm.123247	NM_029525	ENSMUSG00000048960	Prex2	6230420N16Rik|AI316880|AI553603|C030045D06Rik|D430013K02|Depdc2|P-Rex2	phosphatidylinositol-3,4,5-trisphosphate-dependent Rac exchange factor 2	protein-coding
Adult_Mef2a_fb_summit200.anno	Adult	Mef2a	chr1_10983576_10983777	chr1	10983577	10983777	10983677	2.63548	+	1000	NA	5' UTR (NM_029525, exon 1 of 40)	5' UT	5' UTR (NM_029525, exon 1 of 40)	131	NM_029525	109294	Mm.123247	NM_029525	ENSMUSG00000048960	Prex2	6230420N16Rik|AI316880|AI553603|C030045D06Rik|D430013K02|Depdc2|P-Rex2	phosphatidylinositol-3,4,5-trisphosphate-dependent Rac exchange factor 2	protein-coding
Adult_Tead_fb_summit200.anno	Adult	Tead	chr1_10994639_10994840	chr1	10994640	10994840	10994740	4.04387	+	1000	NA	intron (NM_029525, intron 1 of 39)	intron	intron (NM_029525, intron 1 of 39)	11194	NM_029525	109294	Mm.123247	NM_029525	ENSMUSG00000048960	Prex2	6230420N16Rik|AI316880|AI553603|C030045D06Rik|D430013K02|Depdc2|P-Rex2	phosphatidylinositol-3,4,5-trisphosphate-dependent Rac exchange factor 2	protein-coding
Adult_Mef2a_fb_summit200.anno	Adult	Mef2a	chr1_11016321_11016522	chr1	11016322	11016522	11016422	4.3361	+	1000	NA	intron (NM_029525, intron 1 of 39)	intron	PB1D9|SINE|Alu	32876	NM_029525	109294	Mm.123247	NM_029525	ENSMUSG00000048960	Prex2	6230420N16Rik|AI316880|AI553603|C030045D06Rik|D430013K02|Depdc2|P-Rex2	phosphatidylinositol-3,4,5-trisphosphate-dependent Rac exchange factor 2	protein-coding
Adult_Srf_fb_summit200.anno	Adult	Srf	chr1_11023451_11023652	chr1	11023452	11023652	11023552	3.85309	+	1000	NA	intron (NM_029525, intron 1 of 39)	intron	intron (NM_029525, intron 1 of 39)	40006	NM_029525	109294	Mm.123247	NM_029525	ENSMUSG00000048960	Prex2	6230420N16Rik|AI316880|AI553603|C030045D06Rik|D430013K02|Depdc2|P-Rex2	phosphatidylinositol-3,4,5-trisphosphate-dependent Rac exchange factor 2	protein-coding
Adult_Mef2a_fb_summit200.anno	Adult	Mef2a	chr1_11037188_11037389	chr1	11037189	11037389	11037289	4.13789	+	1000	NA	intron (NM_029525, intron 1 of 39)	intron	intron (NM_029525, intron 1 of 39)	53743	NM_029525	109294	Mm.123247	NM_029525	ENSMUSG00000048960	Prex2	6230420N16Rik|AI316880|AI553603|C030045D06Rik|D430013K02|Depdc2|P-Rex2	phosphatidylinositol-3,4,5-trisphosphate-dependent Rac exchange factor 2	protein-coding
Adult_Srf_fb_summit200.anno	Adult	Srf	chr1_11056997_11057198	chr1	11056998	11057198	11057098	4.29686	+	1000	NA	intron (NM_029525, intron 3 of 39)	intron	intron (NM_029525, intron 3 of 39)	73552	NM_029525	109294	Mm.123247	NM_029525	ENSMUSG00000048960	Prex2	6230420N16Rik|AI316880|AI553603|C030045D06Rik|D430013K02|Depdc2|P-Rex2	phosphatidylinositol-3,4,5-trisphosphate-dependent Rac exchange factor 2	protein-coding
Adult_Mef2a_fb_summit200.anno	Adult	Mef2a	chr1_11242030_11242231	chr1	11242031	11242231	11242131	5.26725	+	1000	NA	intron (NM_029525, intron 35 of 39)	intron	intron (NM_029525, intron 35 of 39)	-11913	NM_001033636	109294	Mm.123247	NM_029525	ENSMUSG00000048960	Prex2	6230420N16Rik|AI316880|AI553603|C030045D06Rik|D430013K02|Depdc2|P-Rex2	phosphatidylinositol-3,4,5-trisphosphate-dependent Rac exchange factor 2	protein-coding
Adult_Gata4_fb_summit200.anno	Adult	Gata4	chr1_11404179_11404380	chr1	11404180	11404380	11404280	5.20991	+	1000		promoter-TSS (NM_001160370)	TSS	promoter-TSS (NM_001160370)	94	NM_177173	320492	Mm.52021	NM_177173	ENSMUSG00000057715	A830018L16Rik	-	RIKEN cDNA A830018L16 gene	protein-coding
Adult_Tead_fb_summit200.anno	Adult	Tead	chr1_11448518_11448719	chr1	11448519	11448719	11448619	4.64679	+	1000	NA	intron (NM_177173, intron 1 of 13)	intron	intron (NM_177173, intron 1 of 13)	44433	NM_177173	320492	Mm.52021	NM_177173	ENSMUSG00000057715	A830018L16Rik	-	RIKEN cDNA A830018L16 gene	protein-coding
Adult_Nkx2-5_fb_summit200.anno	Adult	Nkx2-5	chr1_11448577_11448778	chr1	11448578	11448778	11448678	1.77085	+	1000	NA	intron (NM_177173, intron 1 of 13)	intron	intron (NM_177173, intron 1 of 13)	44492	NM_001160370	320492	Mm.52021	NM_177173	ENSMUSG00000057715	A830018L16Rik	-	RIKEN cDNA A830018L16 gene	protein-coding
Adult_Tbx5_fb_summit200.anno	Adult	Tbx5	chr1_11646682_11646883	chr1	11646683	11646883	11646783	5.2969	+	1000	NA	intron (NM_177173, intron 7 of 13)	intron	L1_Mus2|LINE|L1	242597	NM_001310451	320492	Mm.52021	NM_177173	ENSMUSG00000057715	A830018L16Rik	-	RIKEN cDNA A830018L16 gene	protein-coding
Adult_Nkx2-5_fb_summit200.anno	Adult	Nkx2-5	chr1_11646705_11646906	chr1	11646706	11646906	11646806	1.36173	+	1000	NA	intron (NM_177173, intron 7 of 13)	intron	L1_Mus2|LINE|L1	242620	NM_001160370	320492	Mm.52021	NM_177173	ENSMUSG00000057715	A830018L16Rik	-	RIKEN cDNA A830018L16 gene	protein-coding
Adult_Srf_fb_summit200.anno	Adult	Srf	chr1_12275586_12275787	chr1	12275587	12275787	12275687	5.79857	+	1000	NA	Intergenic	intergenic	Intergenic	-140380	NR_105759	102465961		NR_105759	ENSMUSG00000098555	Mir6341	Gm27262|mmu-mir-6341	microRNA 6341	ncRNA
Adult_Mef2a_fb_summit200.anno	Adult	Mef2a	chr1_12469594_12469795	chr1	12469595	12469795	12469695	5.28782	+	1000	NA	Intergenic	intergenic	L2c|LINE|L2	53628	NR_105759	102465961		NR_105759	ENSMUSG00000098555	Mir6341	Gm27262|mmu-mir-6341	microRNA 6341	ncRNA
Adult_Tead_fb_summit200.anno	Adult	Tead	chr1_12490455_12490656	chr1	12490456	12490656	12490556	4.31934	+	1000	NA	Intergenic	intergenic	Intergenic	74489	NR_105759	102465961		NR_105759	ENSMUSG00000098555	Mir6341	Gm27262|mmu-mir-6341	microRNA 6341	ncRNA
Adult_Srf_fb_summit200.anno	Adult	Srf	chr1_12490570_12490771	chr1	12490571	12490771	12490671	2.0607	+	1000	NA	Intergenic	intergenic	Intergenic	74604	NR_105759	102465961		NR_105759	ENSMUSG00000098555	Mir6341	Gm27262|mmu-mir-6341	microRNA 6341	ncRNA
Adult_Tead_fb_summit200.anno	Adult	Tead	chr1_12708309_12708510	chr1	12708310	12708510	12708410	5.33794	+	1000	NA	promoter-TSS (NM_172294)	TSS	promoter-TSS (NM_172294)	-216	NM_172294	240725	Mm.45563	NM_172294	ENSMUSG00000016918	Sulf1	AI467640|AW121680|mKIAA1077	sulfatase 1	protein-coding
Adult_Gata4_fb_summit200.anno	Adult	Gata4	chr1_12708603_12708804	chr1	12708604	12708804	12708704	2.46835	+	1000		promoter-TSS (NM_172294)	TSS	promoter-TSS (NM_172294)	78	NM_172294	240725	Mm.45563	NM_172294	ENSMUSG00000016918	Sulf1	AI467640|AW121680|mKIAA1077	sulfatase 1	protein-coding
Adult_Gata4_fb_summit200.anno	Adult	Gata4	chr1_12761613_12761814	chr1	12761614	12761814	12761714	4.72436	+	1000		intron (NM_172294, intron 2 of 21)	intron	intron (NM_172294, intron 2 of 21)	53088	NM_172294	240725	Mm.45563	NM_172294	ENSMUSG00000016918	Sulf1	AI467640|AW121680|mKIAA1077	sulfatase 1	protein-coding
Adult_Mef2a_fb_summit200.anno	Adult	Mef2a	chr1_12815635_12815836	chr1	12815636	12815836	12815736	4.73257	+	1000	NA	intron (NM_172294, intron 12 of 21)	intron	BC1_Mm|scRNA|scRNA	107110	NM_172294	240725	Mm.45563	NM_172294	ENSMUSG00000016918	Sulf1	AI467640|AW121680|mKIAA1077	sulfatase 1	protein-coding
Adult_Tead_fb_summit200.anno	Adult	Tead	chr1_12815652_12815853	chr1	12815653	12815853	12815753	1.23045	+	1000	NA	intron (NM_172294, intron 12 of 21)	intron	BC1_Mm|scRNA|scRNA	107127	NM_172294	240725	Mm.45563	NM_172294	ENSMUSG00000016918	Sulf1	AI467640|AW121680|mKIAA1077	sulfatase 1	protein-coding
Adult_Nkx2-5_fb_summit200.anno	Adult	Nkx2-5	chr1_12827036_12827237	chr1	12827037	12827237	12827137	4.05629	+	1000	NA	intron (NM_172294, intron 13 of 21)	intron	intron (NM_172294, intron 13 of 21)	118511	NM_172294	240725	Mm.45563	NM_172294	ENSMUSG00000016918	Sulf1	AI467640|AW121680|mKIAA1077	sulfatase 1	protein-coding
Adult_Mef2a_fb_summit200.anno	Adult	Mef2a	chr1_12855339_12855540	chr1	12855340	12855540	12855440	4.45183	+	1000	NA	Intergenic	intergenic	Intergenic	125776	NM_172841	240726	Mm.24481	NM_172841	ENSMUSG00000025938	Slco5a1	4732454B15|A630033C23Rik|AA407151	solute carrier organic anion transporter family, member 5A1	protein-coding
Adult_Tead_fb_summit200.anno	Adult	Tead	chr1_12855380_12855581	chr1	12855381	12855581	12855481	1.61278	+	1000	NA	Intergenic	intergenic	Intergenic	125735	NM_172841	240726	Mm.24481	NM_172841	ENSMUSG00000025938	Slco5a1	4732454B15|A630033C23Rik|AA407151	solute carrier organic anion transporter family, member 5A1	protein-coding
Adult_Nkx2-5_fb_summit200.anno	Adult	Nkx2-5	chr1_12855458_12855659	chr1	12855459	12855659	12855559	1.89209	+	1000	NA	Intergenic	intergenic	L1MA5|LINE|L1	125657	NM_172841	240726	Mm.24481	NM_172841	ENSMUSG00000025938	Slco5a1	4732454B15|A630033C23Rik|AA407151	solute carrier organic anion transporter family, member 5A1	protein-coding
Adult_Nkx2-5_fb_summit200.anno	Adult	Nkx2-5	chr1_12905568_12905769	chr1	12905569	12905769	12905669	4.69992	+	1000	NA	intron (NM_172841, intron 4 of 8)	intron	intron (NM_172841, intron 4 of 8)	75547	NM_172841	240726	Mm.24481	NM_172841	ENSMUSG00000025938	Slco5a1	4732454B15|A630033C23Rik|AA407151	solute carrier organic anion transporter family, member 5A1	protein-coding
Adult_Tbx5_fb_summit200.anno	Adult	Tbx5	chr1_12937420_12937621	chr1	12937421	12937621	12937521	4.50314	+	1000	NA	intron (NM_172841, intron 1 of 8)	intron	intron (NM_172841, intron 1 of 8)	43695	NM_172841	240726	Mm.24481	NM_172841	ENSMUSG00000025938	Slco5a1	4732454B15|A630033C23Rik|AA407151	solute carrier organic anion transporter family, member 5A1	protein-coding
Adult_Tead_fb_summit200.anno	Adult	Tead	chr1_12937451_12937652	chr1	12937452	12937652	12937552	1.49136	+	1000	NA	intron (NM_172841, intron 1 of 8)	intron	intron (NM_172841, intron 1 of 8)	43664	NM_172841	240726	Mm.24481	NM_172841	ENSMUSG00000025938	Slco5a1	4732454B15|A630033C23Rik|AA407151	solute carrier organic anion transporter family, member 5A1	protein-coding
Adult_Nkx2-5_fb_summit200.anno	Adult	Nkx2-5	chr1_12937487_12937688	chr1	12937488	12937688	12937588	1.5563	+	1000	NA	intron (NM_172841, intron 1 of 8)	intron	intron (NM_172841, intron 1 of 8)	43628	NM_172841	240726	Mm.24481	NM_172841	ENSMUSG00000025938	Slco5a1	4732454B15|A630033C23Rik|AA407151	solute carrier organic anion transporter family, member 5A1	protein-coding
Adult_Gata4_fb_summit200.anno	Adult	Gata4	chr1_12937593_12937794	chr1	12937594	12937794	12937694	2.02531	+	1000		intron (NM_172841, intron 1 of 8)	intron	intron (NM_172841, intron 1 of 8)	43522	NM_172841	240726	Mm.24481	NM_172841	ENSMUSG00000025938	Slco5a1	4732454B15|A630033C23Rik|AA407151	solute carrier organic anion transporter family, member 5A1	protein-coding
Adult_Nkx2-5_fb_summit200.anno	Adult	Nkx2-5	chr1_12938191_12938392	chr1	12938192	12938392	12938292	2.7767	+	1000	NA	intron (NM_172841, intron 1 of 8)	intron	RMER1A|Other|Other	42924	NM_172841	240726	Mm.24481	NM_172841	ENSMUSG00000025938	Slco5a1	4732454B15|A630033C23Rik|AA407151	solute carrier organic anion transporter family, member 5A1	protein-coding
Adult_Tbx5_fb_summit200.anno	Adult	Tbx5	chr1_12969575_12969776	chr1	12969576	12969776	12969676	4.49671	+	1000	NA	intron (NM_172841, intron 1 of 8)	intron	intron (NM_172841, intron 1 of 8)	11540	NM_172841	240726	Mm.24481	NM_172841	ENSMUSG00000025938	Slco5a1	4732454B15|A630033C23Rik|AA407151	solute carrier organic anion transporter family, member 5A1	protein-coding
Adult_Mef2a_fb_summit200.anno	Adult	Mef2a	chr1_12969616_12969817	chr1	12969617	12969817	12969717	1.61278	+	1000	NA	intron (NM_172841, intron 1 of 8)	intron	intron (NM_172841, intron 1 of 8)	11499	NM_172841	240726	Mm.24481	NM_172841	ENSMUSG00000025938	Slco5a1	4732454B15|A630033C23Rik|AA407151	solute carrier organic anion transporter family, member 5A1	protein-coding
Adult_Nkx2-5_fb_summit200.anno	Adult	Nkx2-5	chr1_12970016_12970217	chr1	12970017	12970217	12970117	2.60206	+	1000	NA	intron (NM_172841, intron 1 of 8)	intron	intron (NM_172841, intron 1 of 8)	11099	NM_172841	240726	Mm.24481	NM_172841	ENSMUSG00000025938	Slco5a1	4732454B15|A630033C23Rik|AA407151	solute carrier organic anion transporter family, member 5A1	protein-coding
Adult_Srf_fb_summit200.anno	Adult	Srf	chr1_12981169_12981370	chr1	12981170	12981370	12981270	4.04739	+	1000	NA	promoter-TSS (NM_172841)	TSS	promoter-TSS (NM_172841)	-54	NM_172841	240726	Mm.24481	NM_172841	ENSMUSG00000025938	Slco5a1	4732454B15|A630033C23Rik|AA407151	solute carrier organic anion transporter family, member 5A1	protein-coding
Adult_Tbx5_fb_summit200.anno	Adult	Tbx5	chr1_12981468_12981669	chr1	12981469	12981669	12981569	2.47567	+	1000	NA	promoter-TSS (NM_172841)	TSS	promoter-TSS (NM_172841)	-353	NM_172841	240726	Mm.24481	NM_172841	ENSMUSG00000025938	Slco5a1	4732454B15|A630033C23Rik|AA407151	solute carrier organic anion transporter family, member 5A1	protein-coding
Adult_Nkx2-5_fb_summit200.anno	Adult	Nkx2-5	chr1_12981488_12981689	chr1	12981489	12981689	12981589	1.30103	+	1000	NA	promoter-TSS (NM_172841)	TSS	promoter-TSS (NM_172841)	-373	NM_172841	240726	Mm.24481	NM_172841	ENSMUSG00000025938	Slco5a1	4732454B15|A630033C23Rik|AA407151	solute carrier organic anion transporter family, member 5A1	protein-coding
Adult_Tead_fb_summit200.anno	Adult	Tead	chr1_12981515_12981716	chr1	12981516	12981716	12981616	1.43136	+	1000	NA	promoter-TSS (NM_172841)	TSS	promoter-TSS (NM_172841)	-400	NM_172841	240726	Mm.24481	NM_172841	ENSMUSG00000025938	Slco5a1	4732454B15|A630033C23Rik|AA407151	solute carrier organic anion transporter family, member 5A1	protein-coding
Adult_Mef2a_fb_summit200.anno	Adult	Mef2a	chr1_12981596_12981797	chr1	12981597	12981797	12981697	1.90849	+	1000	NA	promoter-TSS (NM_172841)	TSS	promoter-TSS (NM_172841)	-481	NM_172841	240726	Mm.24481	NM_172841	ENSMUSG00000025938	Slco5a1	4732454B15|A630033C23Rik|AA407151	solute carrier organic anion transporter family, member 5A1	protein-coding
Adult_Tead_fb_summit200.anno	Adult	Tead	chr1_12982251_12982452	chr1	12982252	12982452	12982352	2.81624	+	1000	NA	Intergenic	intergenic	CpG	-1136	NM_172841	240726	Mm.24481	NM_172841	ENSMUSG00000025938	Slco5a1	4732454B15|A630033C23Rik|AA407151	solute carrier organic anion transporter family, member 5A1	protein-coding
Adult_Gata4_fb_summit200.anno	Adult	Gata4	chr1_12982600_12982801	chr1	12982601	12982801	12982701	2.54283	+	1000		Intergenic	intergenic	CpG	-1485	NM_172841	240726	Mm.24481	NM_172841	ENSMUSG00000025938	Slco5a1	4732454B15|A630033C23Rik|AA407151	solute carrier organic anion transporter family, member 5A1	protein-coding
Adult_Nkx2-5_fb_summit200.anno	Adult	Nkx2-5	chr1_12982795_12982996	chr1	12982796	12982996	12982896	2.29003	+	1000	NA	Intergenic	intergenic	Intergenic	-1680	NM_172841	240726	Mm.24481	NM_172841	ENSMUSG00000025938	Slco5a1	4732454B15|A630033C23Rik|AA407151	solute carrier organic anion transporter family, member 5A1	protein-coding
Adult_Tead_fb_summit200.anno	Adult	Tead	chr1_13030645_13030846	chr1	13030646	13030846	13030746	4.67988	+	1000	NA	Intergenic	intergenic	Intergenic	-49530	NM_172841	240726	Mm.24481	NM_172841	ENSMUSG00000025938	Slco5a1	4732454B15|A630033C23Rik|AA407151	solute carrier organic anion transporter family, member 5A1	protein-coding
Adult_Nkx2-5_fb_summit200.anno	Adult	Nkx2-5	chr1_13030661_13030862	chr1	13030662	13030862	13030762	1.20412	+	1000	NA	Intergenic	intergenic	Intergenic	-49546	NM_172841	240726	Mm.24481	NM_172841	ENSMUSG00000025938	Slco5a1	4732454B15|A630033C23Rik|AA407151	solute carrier organic anion transporter family, member 5A1	protein-coding
Adult_Tbx5_fb_summit200.anno	Adult	Tbx5	chr1_13030667_13030868	chr1	13030668	13030868	13030768	0.778151	+	1000	NA	Intergenic	intergenic	Intergenic	-49552	NM_172841	240726	Mm.24481	NM_172841	ENSMUSG00000025938	Slco5a1	4732454B15|A630033C23Rik|AA407151	solute carrier organic anion transporter family, member 5A1	protein-coding
Adult_Tead_fb_summit200.anno	Adult	Tead	chr1_13032510_13032711	chr1	13032511	13032711	13032611	3.26553	+	1000	NA	Intergenic	intergenic	Intergenic	-51395	NM_172841	240726	Mm.24481	NM_172841	ENSMUSG00000025938	Slco5a1	4732454B15|A630033C23Rik|AA407151	solute carrier organic anion transporter family, member 5A1	protein-coding
Adult_Nkx2-5_fb_summit200.anno	Adult	Nkx2-5	chr1_13032537_13032738	chr1	13032538	13032738	13032638	1.43136	+	1000	NA	Intergenic	intergenic	Intergenic	-51422	NM_172841	240726	Mm.24481	NM_172841	ENSMUSG00000025938	Slco5a1	4732454B15|A630033C23Rik|AA407151	solute carrier organic anion transporter family, member 5A1	protein-coding
Adult_Mef2a_fb_summit200.anno	Adult	Mef2a	chr1_13032577_13032778	chr1	13032578	13032778	13032678	1.60206	+	1000	NA	Intergenic	intergenic	Intergenic	-51462	NM_172841	240726	Mm.24481	NM_172841	ENSMUSG00000025938	Slco5a1	4732454B15|A630033C23Rik|AA407151	solute carrier organic anion transporter family, member 5A1	protein-coding
Adult_Tead_fb_summit200.anno	Adult	Tead	chr1_13230564_13230765	chr1	13230565	13230765	13230665	5.29664	+	1000	NA	intron (NM_008678, intron 2 of 22)	intron	intron (NM_008678, intron 2 of 22)	-113421	NM_001081209	383491	Mm.309380	NM_001081209	ENSMUSG00000042414	Prdm14	-	PR domain containing 14	protein-coding
Adult_Tead_fb_summit200.anno	Adult	Tead	chr1_13281380_13281581	chr1	13281381	13281581	13281481	4.706	+	1000	NA	intron (NM_008678, intron 1 of 22)	intron	intron (NM_008678, intron 1 of 22)	81029	NM_001302702	17978	Mm.2537	NM_008678	ENSMUSG00000005886	Ncoa2	D1Ertd433e|GRIP-1|Grip1|KAT13C|NCoA-2|SRC-2|TIF2|bHLHe75	nuclear receptor coactivator 2	protein-coding
Adult_Nkx2-5_fb_summit200.anno	Adult	Nkx2-5	chr1_13284899_13285100	chr1	13284900	13285100	13285000	3.54642	+	1000	NA	intron (NM_008678, intron 1 of 22)	intron	intron (NM_008678, intron 1 of 22)	77510	NM_001302702	17978	Mm.2537	NM_008678	ENSMUSG00000005886	Ncoa2	D1Ertd433e|GRIP-1|Grip1|KAT13C|NCoA-2|SRC-2|TIF2|bHLHe75	nuclear receptor coactivator 2	protein-coding
Adult_Nkx2-5_fb_summit200.anno	Adult	Nkx2-5	chr1_13295343_13295544	chr1	13295344	13295544	13295444	4.01887	+	1000	NA	intron (NM_008678, intron 1 of 22)	intron	intron (NM_008678, intron 1 of 22)	67066	NM_001302702	17978	Mm.2537	NM_008678	ENSMUSG00000005886	Ncoa2	D1Ertd433e|GRIP-1|Grip1|KAT13C|NCoA-2|SRC-2|TIF2|bHLHe75	nuclear receptor coactivator 2	protein-coding
Adult_Gata4_fb_summit200.anno	Adult	Gata4	chr1_13295408_13295609	chr1	13295409	13295609	13295509	1.81291	+	1000		intron (NM_008678, intron 1 of 22)	intron	intron (NM_008678, intron 1 of 22)	67001	NM_001302702	17978	Mm.2537	NM_008678	ENSMUSG00000005886	Ncoa2	D1Ertd433e|GRIP-1|Grip1|KAT13C|NCoA-2|SRC-2|TIF2|bHLHe75	nuclear receptor coactivator 2	protein-coding
Adult_Mef2a_fb_summit200.anno	Adult	Mef2a	chr1_13295429_13295630	chr1	13295430	13295630	13295530	1.32222	+	1000	NA	intron (NM_008678, intron 1 of 22)	intron	intron (NM_008678, intron 1 of 22)	66980	NM_001302702	17978	Mm.2537	NM_008678	ENSMUSG00000005886	Ncoa2	D1Ertd433e|GRIP-1|Grip1|KAT13C|NCoA-2|SRC-2|TIF2|bHLHe75	nuclear receptor coactivator 2	protein-coding
Adult_Nkx2-5_fb_summit200.anno	Adult	Nkx2-5	chr1_13337558_13337759	chr1	13337559	13337759	13337659	4.62458	+	1000	NA	intron (NM_008678, intron 1 of 22)	intron	intron (NM_008678, intron 1 of 22)	24851	NM_001302702	17978	Mm.2537	NM_008678	ENSMUSG00000005886	Ncoa2	D1Ertd433e|GRIP-1|Grip1|KAT13C|NCoA-2|SRC-2|TIF2|bHLHe75	nuclear receptor coactivator 2	protein-coding
Adult_Tead_fb_summit200.anno	Adult	Tead	chr1_13337560_13337761	chr1	13337561	13337761	13337661	0.30103	+	1000	NA	intron (NM_008678, intron 1 of 22)	intron	intron (NM_008678, intron 1 of 22)	24849	NM_001302702	17978	Mm.2537	NM_008678	ENSMUSG00000005886	Ncoa2	D1Ertd433e|GRIP-1|Grip1|KAT13C|NCoA-2|SRC-2|TIF2|bHLHe75	nuclear receptor coactivator 2	protein-coding
Adult_Tead_fb_summit200.anno	Adult	Tead	chr1_13356825_13357026	chr1	13356826	13357026	13356926	4.28477	+	1000	NA	intron (NM_008678, intron 1 of 22)	intron	intron (NM_008678, intron 1 of 22)	5584	NM_001302702	17978	Mm.2537	NM_008678	ENSMUSG00000005886	Ncoa2	D1Ertd433e|GRIP-1|Grip1|KAT13C|NCoA-2|SRC-2|TIF2|bHLHe75	nuclear receptor coactivator 2	protein-coding
Adult_Srf_fb_summit200.anno	Adult	Srf	chr1_13362147_13362348	chr1	13362148	13362348	13362248	3.72607	+	1000	NA	intron (NM_008678, intron 1 of 22)	intron	intron (NM_008678, intron 1 of 22)	262	NM_001302702	17978	Mm.2537	NM_008678	ENSMUSG00000005886	Ncoa2	D1Ertd433e|GRIP-1|Grip1|KAT13C|NCoA-2|SRC-2|TIF2|bHLHe75	nuclear receptor coactivator 2	protein-coding
Adult_Nkx2-5_fb_summit200.anno	Adult	Nkx2-5	chr1_13362710_13362911	chr1	13362711	13362911	13362811	2.75051	+	1000	NA	promoter-TSS (NM_001302702)	TSS	promoter-TSS (NM_001302702)	-301	NM_001302702	17978	Mm.2537	NM_008678	ENSMUSG00000005886	Ncoa2	D1Ertd433e|GRIP-1|Grip1|KAT13C|NCoA-2|SRC-2|TIF2|bHLHe75	nuclear receptor coactivator 2	protein-coding
Adult_Mef2a_fb_summit200.anno	Adult	Mef2a	chr1_13363849_13364050	chr1	13363850	13364050	13363950	3.05652	+	1000	NA	intron (NM_008678, intron 1 of 22)	intron	CpG	214	NM_008678	17978	Mm.2537	NM_008678	ENSMUSG00000005886	Ncoa2	D1Ertd433e|GRIP-1|Grip1|KAT13C|NCoA-2|SRC-2|TIF2|bHLHe75	nuclear receptor coactivator 2	protein-coding
Adult_Gata4_fb_summit200.anno	Adult	Gata4	chr1_13363898_13364099	chr1	13363899	13364099	13363999	1.6902	+	1000		intron (NM_008678, intron 1 of 22)	intron	CpG	165	NM_008678	17978	Mm.2537	NM_008678	ENSMUSG00000005886	Ncoa2	D1Ertd433e|GRIP-1|Grip1|KAT13C|NCoA-2|SRC-2|TIF2|bHLHe75	nuclear receptor coactivator 2	protein-coding
Adult_Gata4_fb_summit200.anno	Adult	Gata4	chr1_13579250_13579451	chr1	13579251	13579451	13579351	5.33315	+	1000		intron (NM_028173, intron 1 of 10)	intron	CpG	640	NM_028173	72265	Mm.28765	NM_028173	ENSMUSG00000025935	Tram1	1810049E02Rik|TRAMP	translocating chain-associating membrane protein 1	protein-coding
Adult_Mef2a_fb_summit200.anno	Adult	Mef2a	chr1_13579985_13580186	chr1	13579986	13580186	13580086	2.86629	+	1000	NA	promoter-TSS (NM_028173)	TSS	promoter-TSS (NM_028173)	-95	NM_028173	72265	Mm.28765	NM_028173	ENSMUSG00000025935	Tram1	1810049E02Rik|TRAMP	translocating chain-associating membrane protein 1	protein-coding
Adult_Tead_fb_summit200.anno	Adult	Tead	chr1_13580022_13580223	chr1	13580023	13580223	13580123	1.5682	+	1000	NA	promoter-TSS (NM_028173)	TSS	promoter-TSS (NM_028173)	-132	NM_028173	72265	Mm.28765	NM_028173	ENSMUSG00000025935	Tram1	1810049E02Rik|TRAMP	translocating chain-associating membrane protein 1	protein-coding
Adult_Nkx2-5_fb_summit200.anno	Adult	Nkx2-5	chr1_13580043_13580244	chr1	13580044	13580244	13580144	1.32222	+	1000	NA	promoter-TSS (NM_028173)	TSS	promoter-TSS (NM_028173)	-153	NM_028173	72265	Mm.28765	NM_028173	ENSMUSG00000025935	Tram1	1810049E02Rik|TRAMP	translocating chain-associating membrane protein 1	protein-coding
Adult_Gata4_fb_summit200.anno	Adult	Gata4	chr1_13609442_13609643	chr1	13609443	13609643	13609543	4.46833	+	1000		Intergenic	intergenic	Intergenic	-29552	NM_028173	72265	Mm.28765	NM_028173	ENSMUSG00000025935	Tram1	1810049E02Rik|TRAMP	translocating chain-associating membrane protein 1	protein-coding
Adult_Nkx2-5_fb_summit200.anno	Adult	Nkx2-5	chr1_13649844_13650045	chr1	13649845	13650045	13649945	4.6064	+	1000	NA	intron (NM_145381, intron 1 of 6)	intron	intron (NM_145381, intron 1 of 6)	645	NM_145381	212442	Mm.89572	NM_145381	ENSMUSG00000025937	Lactb2	Cgi-83|E430032H21Rik	lactamase, beta 2	protein-coding
Adult_Tead_fb_summit200.anno	Adult	Tead	chr1_13650460_13650661	chr1	13650461	13650661	13650561	2.78958	+	1000	NA	promoter-TSS (NM_145381)	TSS	promoter-TSS (NM_145381)	29	NM_145381	212442	Mm.89572	NM_145381	ENSMUSG00000025937	Lactb2	Cgi-83|E430032H21Rik	lactamase, beta 2	protein-coding
Adult_Gata4_fb_summit200.anno	Adult	Gata4	chr1_13650620_13650821	chr1	13650621	13650821	13650721	2.20412	+	1000		promoter-TSS (NM_145381)	TSS	promoter-TSS (NM_145381)	-131	NM_145381	212442	Mm.89572	NM_145381	ENSMUSG00000025937	Lactb2	Cgi-83|E430032H21Rik	lactamase, beta 2	protein-coding
Adult_Tead_fb_summit200.anno	Adult	Tead	chr1_13779405_13779606	chr1	13779406	13779606	13779506	5.10987	+	1000	NA	Intergenic	intergenic	Intergenic	-2496	NR_004447	433273	Mm.304088	NR_004447	ENSMUSG00000097711	Gm5523	EG433273	glyceraldehyde-3-phosphate dehydrogenase pseudogene	pseudo
Adult_Nkx2-5_fb_summit200.anno	Adult	Nkx2-5	chr1_14213602_14213803	chr1	14213603	14213803	14213703	5.63769	+	1000	NA	intron (NM_010164, intron 11 of 17)	intron	intron (NM_010164, intron 11 of 17)	86577	NM_001252192	14048	Mm.250185	NM_010164	ENSMUSG00000025932	Eya1	bor	EYA transcriptional coactivator and phosphatase 1	protein-coding
Adult_Nkx2-5_fb_summit200.anno	Adult	Nkx2-5	chr1_14217668_14217869	chr1	14217669	14217869	14217769	3.60917	+	1000	NA	intron (NM_010164, intron 11 of 17)	intron	intron (NM_010164, intron 11 of 17)	82511	NM_001252192	14048	Mm.250185	NM_010164	ENSMUSG00000025932	Eya1	bor	EYA transcriptional coactivator and phosphatase 1	protein-coding
Adult_Tbx5_fb_summit200.anno	Adult	Tbx5	chr1_14217700_14217901	chr1	14217701	14217901	14217801	1.50515	+	1000	NA	intron (NM_010164, intron 11 of 17)	intron	intron (NM_010164, intron 11 of 17)	82479	NM_010164	14048	Mm.250185	NM_010164	ENSMUSG00000025932	Eya1	bor	EYA transcriptional coactivator and phosphatase 1	protein-coding
Adult_Tead_fb_summit200.anno	Adult	Tead	chr1_14299693_14299894	chr1	14299694	14299894	14299794	4.91378	+	1000	NA	5' UTR (NM_001252192, exon 1 of 17)	5' UT	5' UTR (NM_001252192, exon 1 of 17)	486	NM_010164	14048	Mm.250185	NM_010164	ENSMUSG00000025932	Eya1	bor	EYA transcriptional coactivator and phosphatase 1	protein-coding
Adult_Gata4_fb_summit200.anno	Adult	Gata4	chr1_14299886_14300087	chr1	14299887	14300087	14299987	2.28556	+	1000		5' UTR (NM_001252192, exon 1 of 17)	5' UT	5' UTR (NM_001252192, exon 1 of 17)	293	NM_001252192	14048	Mm.250185	NM_010164	ENSMUSG00000025932	Eya1	bor	EYA transcriptional coactivator and phosphatase 1	protein-coding
Adult_Gata4_fb_summit200.anno	Adult	Gata4	chr1_14744901_14745102	chr1	14744902	14745102	14745002	5.64837	+	1000		intron (NM_010827, intron 1 of 1)	intron	intron (NM_010827, intron 1 of 1)	1045	NM_010827	17681	Mm.5820	NM_010827	ENSMUSG00000025930	Msc	MyoR|bHLHa22	musculin	protein-coding
Adult_Gata4_fb_summit200.anno	Adult	Gata4	chr1_15276904_15277105	chr1	15276905	15277105	15277005	5.72591	+	1000		Intergenic	intergenic	CpG	-25528	NM_001098528	98741	Mm.156081	NM_001033195	ENSMUSG00000092083	Kcnb2	9630047L19Rik|BB130875|Kv2.2	potassium voltage gated channel, Shab-related subfamily, member 2	protein-coding
Adult_Tead_fb_summit200.anno	Adult	Tead	chr1_15795305_15795506	chr1	15795306	15795506	15795406	5.71467	+	1000	NA	promoter-TSS (NM_009352)	TSS	promoter-TSS (NM_009352)	-321	NM_009352	21749	Mm.4306	NM_009352	ENSMUSG00000025925	Terf1	Pin2|Trbf1|Trf1	telomeric repeat binding factor 1	protein-coding
Adult_Gata4_fb_summit200.anno	Adult	Gata4	chr1_15795589_15795790	chr1	15795590	15795790	15795690	2.45332	+	1000		promoter-TSS (NM_009352)	TSS	promoter-TSS (NM_009352)	-37	NM_009352	21749	Mm.4306	NM_009352	ENSMUSG00000025925	Terf1	Pin2|Trbf1|Trf1	telomeric repeat binding factor 1	protein-coding
Adult_Gata4_fb_summit200.anno	Adult	Gata4	chr1_16083264_16083465	chr1	16083265	16083465	16083365	5.4589	+	1000		promoter-TSS (NM_001243238)	TSS	promoter-TSS (NM_001243238)	41	NM_001243238	75799	Mm.78557	NM_001243238	ENSMUSG00000067795	4930444P10Rik	-	RIKEN cDNA 4930444P10 gene	protein-coding
Adult_Tead_fb_summit200.anno	Adult	Tead	chr1_16094715_16094916	chr1	16094716	16094916	16094816	4.05884	+	1000	NA	promoter-TSS (NM_011291)	TSS	promoter-TSS (NM_011291)	-302	NM_011291	19989	Mm.319659	NM_011291	ENSMUSG00000043716	Rpl7	Rpl7a|Surf-3	ribosomal protein L7	protein-coding
Adult_Nkx2-5_fb_summit200.anno	Adult	Nkx2-5	chr1_16094761_16094962	chr1	16094762	16094962	16094862	1.66276	+	1000	NA	promoter-TSS (NM_011291)	TSS	promoter-TSS (NM_011291)	-348	NM_011291	19989	Mm.319659	NM_011291	ENSMUSG00000043716	Rpl7	Rpl7a|Surf-3	ribosomal protein L7	protein-coding
Adult_Tbx5_fb_summit200.anno	Adult	Tbx5	chr1_16094833_16095034	chr1	16094834	16095034	16094934	1.85733	+	1000	NA	promoter-TSS (NM_011291)	TSS	promoter-TSS (NM_011291)	-420	NM_011291	19989	Mm.319659	NM_011291	ENSMUSG00000043716	Rpl7	Rpl7a|Surf-3	ribosomal protein L7	protein-coding
Adult_Mef2a_fb_summit200.anno	Adult	Mef2a	chr1_16094845_16095046	chr1	16094846	16095046	16094946	1.07918	+	1000	NA	promoter-TSS (NM_011291)	TSS	promoter-TSS (NM_011291)	-432	NM_011291	19989	Mm.319659	NM_011291	ENSMUSG00000043716	Rpl7	Rpl7a|Surf-3	ribosomal protein L7	protein-coding
Adult_Gata4_fb_summit200.anno	Adult	Gata4	chr1_16095602_16095803	chr1	16095603	16095803	16095703	2.8791	+	1000		promoter-TSS (NM_133832)	TSS	promoter-TSS (NM_133832)	-260	NM_133832	98711	Mm.274376	NM_133832	ENSMUSG00000025921	Rdh10	3110069K09Rik|4921506A21Rik|AI875664|AW549993|D1Ertd762e|m366Asp	retinol dehydrogenase 10 (all-trans)	protein-coding
Adult_Nkx2-5_fb_summit200.anno	Adult	Nkx2-5	chr1_16101938_16102139	chr1	16101939	16102139	16102039	3.80182	+	1000	NA	intron (NM_133832, intron 2 of 5)	intron	intron (NM_133832, intron 2 of 5)	6076	NM_133832	98711	Mm.274376	NM_133832	ENSMUSG00000025921	Rdh10	3110069K09Rik|4921506A21Rik|AI875664|AW549993|D1Ertd762e|m366Asp	retinol dehydrogenase 10 (all-trans)	protein-coding
Adult_Tead_fb_summit200.anno	Adult	Tead	chr1_16103535_16103736	chr1	16103536	16103736	16103636	3.2033	+	1000	NA	intron (NM_133832, intron 2 of 5)	intron	intron (NM_133832, intron 2 of 5)	7673	NM_133832	98711	Mm.274376	NM_133832	ENSMUSG00000025921	Rdh10	3110069K09Rik|4921506A21Rik|AI875664|AW549993|D1Ertd762e|m366Asp	retinol dehydrogenase 10 (all-trans)	protein-coding
Adult_Nkx2-5_fb_summit200.anno	Adult	Nkx2-5	chr1_16103721_16103922	chr1	16103722	16103922	16103822	2.26951	+	1000	NA	intron (NM_133832, intron 2 of 5)	intron	intron (NM_133832, intron 2 of 5)	7859	NM_133832	98711	Mm.274376	NM_133832	ENSMUSG00000025921	Rdh10	3110069K09Rik|4921506A21Rik|AI875664|AW549993|D1Ertd762e|m366Asp	retinol dehydrogenase 10 (all-trans)	protein-coding
Adult_Srf_fb_summit200.anno	Adult	Srf	chr1_16218393_16218594	chr1	16218394	16218594	16218494	5.05946	+	1000	NA	TTS (NM_001111272)	TTS	TTS (NM_001111272)	122531	NM_133832	98711	Mm.274376	NM_133832	ENSMUSG00000025921	Rdh10	3110069K09Rik|4921506A21Rik|AI875664|AW549993|D1Ertd762e|m366Asp	retinol dehydrogenase 10 (all-trans)	protein-coding
Adult_Nkx2-5_fb_summit200.anno	Adult	Nkx2-5	chr1_16378570_16378771	chr1	16378571	16378771	16378671	5.2046	+	1000	NA	intron (NM_001347044, intron 10 of 13)	intron	intron (NM_001347044, intron 10 of 13)	130525	NM_001347044	29819	Mm.216257	NM_025303	ENSMUSG00000025920	Stau2	-	staufen (RNA binding protein) homolog 2 (Drosophila)	protein-coding
Adult_Tead_fb_summit200.anno	Adult	Tead	chr1_16378643_16378844	chr1	16378644	16378844	16378744	1.86332	+	1000	NA	intron (NM_001347044, intron 10 of 13)	intron	intron (NM_001347044, intron 10 of 13)	130452	NM_001347044	29819	Mm.216257	NM_025303	ENSMUSG00000025920	Stau2	-	staufen (RNA binding protein) homolog 2 (Drosophila)	protein-coding
Adult_Nkx2-5_fb_summit200.anno	Adult	Nkx2-5	chr1_16386627_16386828	chr1	16386628	16386828	16386728	3.90222	+	1000	NA	intron (NM_001347044, intron 7 of 13)	intron	L2a|LINE|L2	122468	NM_001347044	29819	Mm.216257	NM_025303	ENSMUSG00000025920	Stau2	-	staufen (RNA binding protein) homolog 2 (Drosophila)	protein-coding
Adult_Srf_fb_summit200.anno	Adult	Srf	chr1_16410512_16410713	chr1	16410513	16410713	16410613	4.37813	+	1000	NA	intron (NM_001347044, intron 7 of 13)	intron	L1_Mus3|LINE|L1	98583	NM_001347044	29819	Mm.216257	NM_025303	ENSMUSG00000025920	Stau2	-	staufen (RNA binding protein) homolog 2 (Drosophila)	protein-coding
Adult_Srf_fb_summit200.anno	Adult	Srf	chr1_16508737_16508938	chr1	16508738	16508938	16508838	4.99222	+	1000	NA	intron (NM_001347044, intron 1 of 13)	intron	intron (NM_001347044, intron 1 of 13)	358	NM_001347044	29819	Mm.216257	NM_025303	ENSMUSG00000025920	Stau2	-	staufen (RNA binding protein) homolog 2 (Drosophila)	protein-coding
Adult_Gata4_fb_summit200.anno	Adult	Gata4	chr1_16509128_16509329	chr1	16509129	16509329	16509229	2.59218	+	1000		promoter-TSS (NM_001347044)	TSS	promoter-TSS (NM_001347044)	-33	NM_001347044	29819	Mm.216257	NM_025303	ENSMUSG00000025920	Stau2	-	staufen (RNA binding protein) homolog 2 (Drosophila)	protein-coding
Adult_Gata4_fb_summit200.anno	Adult	Gata4	chr1_16509811_16510012	chr1	16509812	16510012	16509912	2.83442	+	1000		promoter-TSS (NM_001111272)	TSS	promoter-TSS (NM_001111272)	-529	NM_001111272	29819	Mm.216257	NM_025303	ENSMUSG00000025920	Stau2	-	staufen (RNA binding protein) homolog 2 (Drosophila)	protein-coding
Adult_Tead_fb_summit200.anno	Adult	Tead	chr1_16609318_16609519	chr1	16609319	16609519	16609419	4.99785	+	1000	NA	promoter-TSS (NM_001271016)	TSS	promoter-TSS (NM_001271016)	0	NR_073122	66799	Mm.122430	NM_025773	ENSMUSG00000025939	Ube2w	6130401J04Rik	ubiquitin-conjugating enzyme E2W (putative)	protein-coding
Adult_Srf_fb_summit200.anno	Adult	Srf	chr1_16609321_16609522	chr1	16609322	16609522	16609422	0.477121	+	1000	NA	promoter-TSS (NM_001271016)	TSS	promoter-TSS (NM_001271016)	-3	NM_001271016	66799	Mm.122430	NM_025773	ENSMUSG00000025939	Ube2w	6130401J04Rik	ubiquitin-conjugating enzyme E2W (putative)	protein-coding
Adult_Gata4_fb_summit200.anno	Adult	Gata4	chr1_16609374_16609575	chr1	16609375	16609575	16609475	1.72428	+	1000		promoter-TSS (NM_001271016)	TSS	promoter-TSS (NM_001271016)	-56	NM_025773	66799	Mm.122430	NM_025773	ENSMUSG00000025939	Ube2w	6130401J04Rik	ubiquitin-conjugating enzyme E2W (putative)	protein-coding
Adult_Mef2a_fb_summit200.anno	Adult	Mef2a	chr1_16646879_16647080	chr1	16646880	16647080	16646980	4.57409	+	1000	NA	promoter-TSS (NR_037998)	TSS	promoter-TSS (NR_037998)	-34	NM_026456	67923	Mm.289248	NM_026456	ENSMUSG00000079658	Eloc	2610043E24Rik|2610301I15Rik|AA407206|AI987979|AW049146|Tceb1	elongin C	protein-coding
Adult_Srf_fb_summit200.anno	Adult	Srf	chr1_16646999_16647200	chr1	16647000	16647200	16647100	2.07918	+	1000	NA	promoter-TSS (NR_037998)	TSS	promoter-TSS (NR_037998)	100	NM_001310470	67923	Mm.289248	NM_026456	ENSMUSG00000079658	Eloc	2610043E24Rik|2610301I15Rik|AA407206|AI987979|AW049146|Tceb1	elongin C	protein-coding
Adult_Tead_fb_summit200.anno	Adult	Tead	chr1_16647144_16647345	chr1	16647145	16647345	16647245	2.16137	+	1000	NA	promoter-TSS (NR_037998)	TSS	promoter-TSS (NR_037998)	-45	NM_001310470	67923	Mm.289248	NM_026456	ENSMUSG00000079658	Eloc	2610043E24Rik|2610301I15Rik|AA407206|AI987979|AW049146|Tceb1	elongin C	protein-coding
Adult_Nkx2-5_fb_summit200.anno	Adult	Nkx2-5	chr1_16655200_16655401	chr1	16655201	16655401	16655301	3.90612	+	1000	NA	promoter-TSS (NM_027415)	TSS	promoter-TSS (NM_027415)	29	NM_027415	70397	Mm.194225	NM_026392	ENSMUSG00000025940	Tmem70	1110020A09Rik|2210416J16Rik	transmembrane protein 70	protein-coding
Adult_Srf_fb_summit200.anno	Adult	Srf	chr1_16655296_16655497	chr1	16655297	16655497	16655397	1.98227	+	1000	NA	exon (NM_027415, exon 1 of 3)	exon	exon (NM_027415, exon 1 of 3)	125	NM_026392	70397	Mm.194225	NM_026392	ENSMUSG00000025940	Tmem70	1110020A09Rik|2210416J16Rik	transmembrane protein 70	protein-coding
Adult_Gata4_fb_summit200.anno	Adult	Gata4	chr1_16655315_16655516	chr1	16655316	16655516	16655416	1.27875	+	1000		exon (NM_027415, exon 1 of 3)	exon	exon (NM_027415, exon 1 of 3)	144	NM_027415	70397	Mm.194225	NM_026392	ENSMUSG00000025940	Tmem70	1110020A09Rik|2210416J16Rik	transmembrane protein 70	protein-coding
Adult_Tead_fb_summit200.anno	Adult	Tead	chr1_16661988_16662189	chr1	16661989	16662189	16662089	3.82432	+	1000	NA	intron (NM_026392, intron 2 of 2)	intron	intron (NM_026392, intron 2 of 2)	6817	NM_026392	70397	Mm.194225	NM_026392	ENSMUSG00000025940	Tmem70	1110020A09Rik|2210416J16Rik	transmembrane protein 70	protein-coding
Adult_Nkx2-5_fb_summit200.anno	Adult	Nkx2-5	chr1_16678574_16678775	chr1	16678575	16678775	16678675	4.21974	+	1000	NA	exon (NM_001159711, exon 1 of 5)	exon	exon (NM_001159711, exon 1 of 5)	138	NM_001159711	17087	Mm.116844	NM_016923	ENSMUSG00000025779	Ly96	ESOP-1|MD-2|MD2	lymphocyte antigen 96	protein-coding
Adult_Tead_fb_summit200.anno	Adult	Tead	chr1_16678632_16678833	chr1	16678633	16678833	16678733	1.76343	+	1000	NA	intron (NM_016923, intron 1 of 4)	intron	intron (NM_016923, intron 1 of 4)	196	NM_016923	17087	Mm.116844	NM_016923	ENSMUSG00000025779	Ly96	ESOP-1|MD-2|MD2	lymphocyte antigen 96	protein-coding
Adult_Tead_fb_summit200.anno	Adult	Tead	chr1_16679067_16679268	chr1	16679068	16679268	16679168	2.63849	+	1000	NA	intron (NM_016923, intron 1 of 4)	intron	MIRc|SINE|MIR	631	NM_016923	17087	Mm.116844	NM_016923	ENSMUSG00000025779	Ly96	ESOP-1|MD-2|MD2	lymphocyte antigen 96	protein-coding
Adult_Tead_fb_summit200.anno	Adult	Tead	chr1_16694410_16694611	chr1	16694411	16694611	16694511	4.18591	+	1000	NA	intron (NM_016923, intron 3 of 4)	intron	intron (NM_016923, intron 3 of 4)	15974	NM_016923	17087	Mm.116844	NM_016923	ENSMUSG00000025779	Ly96	ESOP-1|MD-2|MD2	lymphocyte antigen 96	protein-coding
Adult_Srf_fb_summit200.anno	Adult	Srf	chr1_16694469_16694670	chr1	16694470	16694670	16694570	1.77085	+	1000	NA	intron (NM_016923, intron 3 of 4)	intron	intron (NM_016923, intron 3 of 4)	16033	NM_016923	17087	Mm.116844	NM_016923	ENSMUSG00000025779	Ly96	ESOP-1|MD-2|MD2	lymphocyte antigen 96	protein-coding
Adult_Nkx2-5_fb_summit200.anno	Adult	Nkx2-5	chr1_16736028_16736229	chr1	16736029	16736229	16736129	4.61867	+	1000	NA	Intergenic	intergenic	Intergenic	57592	NM_001159711	17087	Mm.116844	NM_016923	ENSMUSG00000025779	Ly96	ESOP-1|MD-2|MD2	lymphocyte antigen 96	protein-coding
Adult_Srf_fb_summit200.anno	Adult	Srf	chr1_16736134_16736335	chr1	16736135	16736335	16736235	2.02531	+	1000	NA	Intergenic	intergenic	Intergenic	57698	NM_016923	17087	Mm.116844	NM_016923	ENSMUSG00000025779	Ly96	ESOP-1|MD-2|MD2	lymphocyte antigen 96	protein-coding
Adult_Nkx2-5_fb_summit200.anno	Adult	Nkx2-5	chr1_16906817_16907018	chr1	16906818	16907018	16906918	5.23219	+	1000	NA	Intergenic	intergenic	Intergenic	181052	NM_020604	57339	Mm.143761	NM_020604	ENSMUSG00000042686	Jph1	ENSMUSG00000054314|JP-1|Jp1	junctophilin 1	protein-coding
Adult_Tead_fb_summit200.anno	Adult	Tead	chr1_16906842_16907043	chr1	16906843	16907043	16906943	1.39794	+	1000	NA	Intergenic	intergenic	Intergenic	181027	NM_020604	57339	Mm.143761	NM_020604	ENSMUSG00000042686	Jph1	ENSMUSG00000054314|JP-1|Jp1	junctophilin 1	protein-coding
Adult_Mef2a_fb_summit200.anno	Adult	Mef2a	chr1_16986166_16986367	chr1	16986167	16986367	16986267	4.8994	+	1000	NA	3' UTR (NM_020604, exon 5 of 5)	3' UT	3' UTR (NM_020604, exon 5 of 5)	101703	NM_020604	57339	Mm.143761	NM_020604	ENSMUSG00000042686	Jph1	ENSMUSG00000054314|JP-1|Jp1	junctophilin 1	protein-coding
Adult_Tead_fb_summit200.anno	Adult	Tead	chr1_16986806_16987007	chr1	16986807	16987007	16986907	2.80618	+	1000	NA	3' UTR (NM_020604, exon 5 of 5)	3' UT	3' UTR (NM_020604, exon 5 of 5)	101063	NM_020604	57339	Mm.143761	NM_020604	ENSMUSG00000042686	Jph1	ENSMUSG00000054314|JP-1|Jp1	junctophilin 1	protein-coding
Adult_Gata4_fb_summit200.anno	Adult	Gata4	chr1_17031330_17031531	chr1	17031331	17031531	17031431	4.64859	+	1000		intron (NM_020604, intron 2 of 4)	intron	intron (NM_020604, intron 2 of 4)	56539	NM_020604	57339	Mm.143761	NM_020604	ENSMUSG00000042686	Jph1	ENSMUSG00000054314|JP-1|Jp1	junctophilin 1	protein-coding
Adult_Nkx2-5_fb_summit200.anno	Adult	Nkx2-5	chr1_17031344_17031545	chr1	17031345	17031545	17031445	1.14613	+	1000	NA	intron (NM_020604, intron 2 of 4)	intron	intron (NM_020604, intron 2 of 4)	56525	NM_020604	57339	Mm.143761	NM_020604	ENSMUSG00000042686	Jph1	ENSMUSG00000054314|JP-1|Jp1	junctophilin 1	protein-coding
Adult_Tead_fb_summit200.anno	Adult	Tead	chr1_17031345_17031546	chr1	17031346	17031546	17031446	0	+	1000	NA	intron (NM_020604, intron 2 of 4)	intron	intron (NM_020604, intron 2 of 4)	56524	NM_020604	57339	Mm.143761	NM_020604	ENSMUSG00000042686	Jph1	ENSMUSG00000054314|JP-1|Jp1	junctophilin 1	protein-coding
Adult_Mef2a_fb_summit200.anno	Adult	Mef2a	chr1_17031423_17031624	chr1	17031424	17031624	17031524	1.89209	+	1000	NA	intron (NM_020604, intron 2 of 4)	intron	intron (NM_020604, intron 2 of 4)	56446	NM_020604	57339	Mm.143761	NM_020604	ENSMUSG00000042686	Jph1	ENSMUSG00000054314|JP-1|Jp1	junctophilin 1	protein-coding
Adult_Tead_fb_summit200.anno	Adult	Tead	chr1_17044045_17044246	chr1	17044046	17044246	17044146	4.10113	+	1000	NA	intron (NM_020604, intron 2 of 4)	intron	intron (NM_020604, intron 2 of 4)	43824	NM_020604	57339	Mm.143761	NM_020604	ENSMUSG00000042686	Jph1	ENSMUSG00000054314|JP-1|Jp1	junctophilin 1	protein-coding
Adult_Srf_fb_summit200.anno	Adult	Srf	chr1_17044087_17044288	chr1	17044088	17044288	17044188	1.62325	+	1000	NA	intron (NM_020604, intron 2 of 4)	intron	intron (NM_020604, intron 2 of 4)	43782	NM_020604	57339	Mm.143761	NM_020604	ENSMUSG00000042686	Jph1	ENSMUSG00000054314|JP-1|Jp1	junctophilin 1	protein-coding
Adult_Gata4_fb_summit200.anno	Adult	Gata4	chr1_17044101_17044302	chr1	17044102	17044302	17044202	1.14613	+	1000		intron (NM_020604, intron 2 of 4)	intron	intron (NM_020604, intron 2 of 4)	43768	NM_020604	57339	Mm.143761	NM_020604	ENSMUSG00000042686	Jph1	ENSMUSG00000054314|JP-1|Jp1	junctophilin 1	protein-coding
Adult_Tead_fb_summit200.anno	Adult	Tead	chr1_17086843_17087044	chr1	17086844	17087044	17086944	4.63085	+	1000	NA	intron (NM_020604, intron 1 of 4)	intron	CpG	1026	NM_020604	57339	Mm.143761	NM_020604	ENSMUSG00000042686	Jph1	ENSMUSG00000054314|JP-1|Jp1	junctophilin 1	protein-coding
Adult_Gata4_fb_summit200.anno	Adult	Gata4	chr1_17086931_17087132	chr1	17086932	17087132	17087032	1.94448	+	1000		intron (NM_020604, intron 1 of 4)	intron	CpG	938	NM_020604	57339	Mm.143761	NM_020604	ENSMUSG00000042686	Jph1	ENSMUSG00000054314|JP-1|Jp1	junctophilin 1	protein-coding
Adult_Gata4_fb_summit200.anno	Adult	Gata4	chr1_17087918_17088119	chr1	17087919	17088119	17088019	2.99432	+	1000		promoter-TSS (NM_020604)	TSS	promoter-TSS (NM_020604)	-49	NM_020604	57339	Mm.143761	NM_020604	ENSMUSG00000042686	Jph1	ENSMUSG00000054314|JP-1|Jp1	junctophilin 1	protein-coding
Adult_Srf_fb_summit200.anno	Adult	Srf	chr1_17087934_17088135	chr1	17087935	17088135	17088035	1.20412	+	1000	NA	promoter-TSS (NM_020604)	TSS	promoter-TSS (NM_020604)	-65	NM_020604	57339	Mm.143761	NM_020604	ENSMUSG00000042686	Jph1	ENSMUSG00000054314|JP-1|Jp1	junctophilin 1	protein-coding
Adult_Tead_fb_summit200.anno	Adult	Tead	chr1_17113577_17113778	chr1	17113578	17113778	17113678	4.40897	+	1000	NA	Intergenic	intergenic	Intergenic	-21776	NM_010267	14545	Mm.18218	NM_010267	ENSMUSG00000025777	Gdap1	-	ganglioside-induced differentiation-associated-protein 1	protein-coding
Adult_Mef2a_fb_summit200.anno	Adult	Mef2a	chr1_17297654_17297855	chr1	17297655	17297855	17297755	5.265	+	1000	NA	Intergenic	intergenic	Intergenic	162301	NM_010267	14545	Mm.18218	NM_010267	ENSMUSG00000025777	Gdap1	-	ganglioside-induced differentiation-associated-protein 1	protein-coding
Adult_Srf_fb_summit200.anno	Adult	Srf	chr1_17367717_17367918	chr1	17367718	17367918	17367818	4.84549	+	1000	NA	Intergenic	intergenic	Intergenic	-224164	NM_053191	94227	Mm.442452	NM_053191	ENSMUSG00000067780	Pi15	P24TI|P25TI|PI-15|SugarCrisp	peptidase inhibitor 15	protein-coding
Adult_Tead_fb_summit200.anno	Adult	Tead	chr1_17593472_17593673	chr1	17593473	17593673	17593573	5.35364	+	1000	NA	intron (NM_053191, intron 2 of 5)	intron	intron (NM_053191, intron 2 of 5)	1591	NM_053191	94227	Mm.442452	NM_053191	ENSMUSG00000067780	Pi15	P24TI|P25TI|PI-15|SugarCrisp	peptidase inhibitor 15	protein-coding
Adult_Gata4_fb_summit200.anno	Adult	Gata4	chr1_18951599_18951800	chr1	18951600	18951800	18951700	6.13294	+	1000		Intergenic	intergenic	Intergenic	-141403	NM_153154	226896	Mm.244858	NM_153154	ENSMUSG00000042596	Tfap2d	Tcfap2d	transcription factor AP-2, delta	protein-coding
Adult_Nkx2-5_fb_summit200.anno	Adult	Nkx2-5	chr1_18951617_18951818	chr1	18951618	18951818	18951718	1.25527	+	1000	NA	Intergenic	intergenic	Intergenic	-141385	NM_153154	226896	Mm.244858	NM_153154	ENSMUSG00000042596	Tfap2d	Tcfap2d	transcription factor AP-2, delta	protein-coding
Adult_Nkx2-5_fb_summit200.anno	Adult	Nkx2-5	chr1_18960116_18960317	chr1	18960117	18960317	18960217	3.92937	+	1000	NA	Intergenic	intergenic	RMER15|LTR|ERVL	-132886	NM_153154	226896	Mm.244858	NM_153154	ENSMUSG00000042596	Tfap2d	Tcfap2d	transcription factor AP-2, delta	protein-coding
Adult_Tead_fb_summit200.anno	Adult	Tead	chr1_19378967_19379168	chr1	19378968	19379168	19379068	5.62206	+	1000	NA	Intergenic	intergenic	Intergenic	176933	NM_001025305	21419	Mm.137021	NM_009334	ENSMUSG00000025927	Tfap2b	AI606113|AP-2(beta)|E130018K07Rik|Tcfap2b	transcription factor AP-2 beta	protein-coding
Adult_Nkx2-5_fb_summit200.anno	Adult	Nkx2-5	chr1_19840103_19840304	chr1	19840104	19840304	19840204	5.66383	+	1000	NA	Intergenic	intergenic	Intergenic	-506331	NR_045734	75028	Mm.417820	NR_045734	ENSMUSG00000089914	4930486I03Rik	-	RIKEN cDNA 4930486I03 gene	ncRNA
Adult_Tead_fb_summit200.anno	Adult	Tead	chr1_20048477_20048678	chr1	20048478	20048678	20048578	5.31884	+	1000	NA	exon (NM_153179, exon 67 of 67)	exon	exon (NM_153179, exon 67 of 67)	-297957	NR_045734	75028	Mm.417820	NR_045734	ENSMUSG00000089914	4930486I03Rik	-	RIKEN cDNA 4930486I03 gene	ncRNA
Adult_Gata4_fb_summit200.anno	Adult	Gata4	chr1_20048478_20048679	chr1	20048479	20048679	20048579	0	+	1000		exon (NM_153179, exon 67 of 67)	exon	exon (NM_153179, exon 67 of 67)	-297956	NR_045734	75028	Mm.417820	NR_045734	ENSMUSG00000089914	4930486I03Rik	-	RIKEN cDNA 4930486I03 gene	ncRNA
Adult_Srf_fb_summit200.anno	Adult	Srf	chr1_20810353_20810554	chr1	20810354	20810554	20810454	5.88188	+	1000	NA	promoter-TSS (NM_008563)	TSS	promoter-TSS (NM_008563)	-160	NM_008563	17215	Mm.4502	NM_008563	ENSMUSG00000041859	Mcm3	AL033361|C80350|Mcmd|P1|p1.m	minichromosome maintenance complex component 3	protein-coding
Adult_Srf_fb_summit200.anno	Adult	Srf	chr1_20880474_20880675	chr1	20880475	20880675	20880575	4.84585	+	1000	NA	promoter-TSS (NR_040492)	TSS	promoter-TSS (NR_040492)	-21	NR_040492	77741	Mm.159984	NR_040492	ENSMUSG00000097934	6720483E21Rik	-	RIKEN cDNA 6720483E21 gene	ncRNA
Adult_Tead_fb_summit200.anno	Adult	Tead	chr1_20880512_20880713	chr1	20880513	20880713	20880613	1.57978	+	1000	NA	promoter-TSS (NR_040492)	TSS	promoter-TSS (NR_040492)	-59	NR_040492	77741	Mm.159984	NR_040492	ENSMUSG00000097934	6720483E21Rik	-	RIKEN cDNA 6720483E21 gene	ncRNA
Adult_Gata4_fb_summit200.anno	Adult	Gata4	chr1_20902842_20903043	chr1	20902843	20903043	20902943	4.34889	+	1000		intron (NM_028829, intron 1 of 2)	intron	intron (NM_028829, intron 1 of 2)	22240	NM_028829	74229	Mm.40780	NM_028829	ENSMUSG00000025931	Paqr8	1700019B16Rik|3110001D06Rik	progestin and adipoQ receptor family member VIII	protein-coding
Adult_Gata4_fb_summit200.anno	Adult	Gata4	chr1_20925187_20925388	chr1	20925188	20925388	20925288	4.34918	+	1000		exon (NM_028829, exon 3 of 3)	exon	exon (NM_028829, exon 3 of 3)	-16419	NM_027974	71877	Mm.29178	NM_027974	ENSMUSG00000041809	Efhc1	1700029F22Rik|mRib72-1|myoclonin1	EF-hand domain (C-terminal) containing 1	protein-coding
Adult_Tead_fb_summit200.anno	Adult	Tead	chr1_20925204_20925405	chr1	20925205	20925405	20925305	1.23045	+	1000	NA	exon (NM_028829, exon 3 of 3)	exon	exon (NM_028829, exon 3 of 3)	-16402	NM_027974	71877	Mm.29178	NM_027974	ENSMUSG00000041809	Efhc1	1700029F22Rik|mRib72-1|myoclonin1	EF-hand domain (C-terminal) containing 1	protein-coding
Adult_Nkx2-5_fb_summit200.anno	Adult	Nkx2-5	chr1_20925234_20925435	chr1	20925235	20925435	20925335	1.47712	+	1000	NA	exon (NM_028829, exon 3 of 3)	exon	exon (NM_028829, exon 3 of 3)	-16372	NM_027974	71877	Mm.29178	NM_027974	ENSMUSG00000041809	Efhc1	1700029F22Rik|mRib72-1|myoclonin1	EF-hand domain (C-terminal) containing 1	protein-coding
Adult_Mef2a_fb_summit200.anno	Adult	Mef2a	chr1_20931554_20931755	chr1	20931555	20931755	20931655	3.80072	+	1000	NA	Intergenic	intergenic	Intergenic	-10052	NM_027974	71877	Mm.29178	NM_027974	ENSMUSG00000041809	Efhc1	1700029F22Rik|mRib72-1|myoclonin1	EF-hand domain (C-terminal) containing 1	protein-coding
Adult_Srf_fb_summit200.anno	Adult	Srf	chr1_20941501_20941702	chr1	20941502	20941702	20941602	3.99769	+	1000	NA	promoter-TSS (NM_027974)	TSS	promoter-TSS (NM_027974)	-105	NM_027974	71877	Mm.29178	NM_027974	ENSMUSG00000041809	Efhc1	1700029F22Rik|mRib72-1|myoclonin1	EF-hand domain (C-terminal) containing 1	protein-coding
Adult_Nkx2-5_fb_summit200.anno	Adult	Nkx2-5	chr1_20992957_20993158	chr1	20992958	20993158	20993058	4.71144	+	1000	NA	exon (NM_177409, exon 10 of 11)	exon	exon (NM_177409, exon 10 of 11)	51351	NM_027974	71877	Mm.29178	NM_027974	ENSMUSG00000041809	Efhc1	1700029F22Rik|mRib72-1|myoclonin1	EF-hand domain (C-terminal) containing 1	protein-coding
Adult_Gata4_fb_summit200.anno	Adult	Gata4	chr1_21004590_21004791	chr1	21004591	21004791	21004691	4.06569	+	1000		intron (NM_177409, intron 2 of 10)	intron	intron (NM_177409, intron 2 of 10)	62984	NM_027974	71877	Mm.29178	NM_027974	ENSMUSG00000041809	Efhc1	1700029F22Rik|mRib72-1|myoclonin1	EF-hand domain (C-terminal) containing 1	protein-coding
Adult_Nkx2-5_fb_summit200.anno	Adult	Nkx2-5	chr1_21041029_21041230	chr1	21041030	21041230	21041130	4.56157	+	1000	NA	intron (NM_177409, intron 1 of 10)	intron	intron (NM_177409, intron 1 of 10)	28176	NM_177409	170829	Mm.185680	NM_177409	ENSMUSG00000041779	Tram2	C330003D03Rik	translocating chain-associating membrane protein 2	protein-coding
Adult_Mef2a_fb_summit200.anno	Adult	Mef2a	chr1_21042382_21042583	chr1	21042383	21042583	21042483	3.1313	+	1000	NA	intron (NM_177409, intron 1 of 10)	intron	intron (NM_177409, intron 1 of 10)	26823	NM_177409	170829	Mm.185680	NM_177409	ENSMUSG00000041779	Tram2	C330003D03Rik	translocating chain-associating membrane protein 2	protein-coding
Adult_Gata4_fb_summit200.anno	Adult	Gata4	chr1_21055211_21055412	chr1	21055212	21055412	21055312	4.10819	+	1000		intron (NM_177409, intron 1 of 10)	intron	intron (NM_177409, intron 1 of 10)	13994	NM_177409	170829	Mm.185680	NM_177409	ENSMUSG00000041779	Tram2	C330003D03Rik	translocating chain-associating membrane protein 2	protein-coding
Adult_Srf_fb_summit200.anno	Adult	Srf	chr1_21058703_21058904	chr1	21058704	21058904	21058804	3.54307	+	1000	NA	intron (NM_177409, intron 1 of 10)	intron	intron (NM_177409, intron 1 of 10)	10502	NM_177409	170829	Mm.185680	NM_177409	ENSMUSG00000041779	Tram2	C330003D03Rik	translocating chain-associating membrane protein 2	protein-coding
Adult_Nkx2-5_fb_summit200.anno	Adult	Nkx2-5	chr1_21058968_21059169	chr1	21058969	21059169	21059069	2.42325	+	1000	NA	intron (NM_177409, intron 1 of 10)	intron	MIR|SINE|MIR	10237	NM_177409	170829	Mm.185680	NM_177409	ENSMUSG00000041779	Tram2	C330003D03Rik	translocating chain-associating membrane protein 2	protein-coding
Adult_Srf_fb_summit200.anno	Adult	Srf	chr1_21069361_21069562	chr1	21069362	21069562	21069462	4.01674	+	1000	NA	promoter-TSS (NM_177409)	TSS	promoter-TSS (NM_177409)	-156	NM_177409	170829	Mm.185680	NM_177409	ENSMUSG00000041779	Tram2	C330003D03Rik	translocating chain-associating membrane protein 2	protein-coding
Adult_Gata4_fb_summit200.anno	Adult	Gata4	chr1_21069474_21069675	chr1	21069475	21069675	21069575	2.05308	+	1000		promoter-TSS (NM_177409)	TSS	promoter-TSS (NM_177409)	-269	NM_177409	170829	Mm.185680	NM_177409	ENSMUSG00000041779	Tram2	C330003D03Rik	translocating chain-associating membrane protein 2	protein-coding
Adult_Tead_fb_summit200.anno	Adult	Tead	chr1_21069509_21069710	chr1	21069510	21069710	21069610	1.54407	+	1000	NA	promoter-TSS (NM_177409)	TSS	promoter-TSS (NM_177409)	-304	NM_177409	170829	Mm.185680	NM_177409	ENSMUSG00000041779	Tram2	C330003D03Rik	translocating chain-associating membrane protein 2	protein-coding
Adult_Gata4_fb_summit200.anno	Adult	Gata4	chr1_21086995_21087196	chr1	21086996	21087196	21087096	4.24269	+	1000		Intergenic	intergenic	Intergenic	-17790	NM_177409	170829	Mm.185680	NM_177409	ENSMUSG00000041779	Tram2	C330003D03Rik	translocating chain-associating membrane protein 2	protein-coding
Adult_Nkx2-5_fb_summit200.anno	Adult	Nkx2-5	chr1_21091331_21091532	chr1	21091332	21091532	21091432	3.63709	+	1000	NA	Intergenic	intergenic	Intergenic	-22126	NM_177409	170829	Mm.185680	NM_177409	ENSMUSG00000041779	Tram2	C330003D03Rik	translocating chain-associating membrane protein 2	protein-coding
Adult_Gata4_fb_summit200.anno	Adult	Gata4	chr1_21091385_21091586	chr1	21091386	21091586	21091486	1.73239	+	1000		Intergenic	intergenic	Intergenic	-22180	NM_177409	170829	Mm.185680	NM_177409	ENSMUSG00000041779	Tram2	C330003D03Rik	translocating chain-associating membrane protein 2	protein-coding
Adult_Nkx2-5_fb_summit200.anno	Adult	Nkx2-5	chr1_21156370_21156571	chr1	21156371	21156571	21156471	4.81281	+	1000	NA	Intergenic	intergenic	Intergenic	-52185	NM_001290679	75712	Mm.304763	NM_029398	ENSMUSG00000025933	Tmem14a	5730496E24Rik|C85783|PTD011	transmembrane protein 14A	protein-coding
Adult_Tead_fb_summit200.anno	Adult	Tead	chr1_21156440_21156641	chr1	21156441	21156641	21156541	1.8451	+	1000	NA	Intergenic	intergenic	Intergenic	-52115	NM_001290679	75712	Mm.304763	NM_029398	ENSMUSG00000025933	Tmem14a	5730496E24Rik|C85783|PTD011	transmembrane protein 14A	protein-coding
Adult_Gata4_fb_summit200.anno	Adult	Gata4	chr1_21156448_21156649	chr1	21156449	21156649	21156549	0.90309	+	1000		Intergenic	intergenic	Intergenic	-52107	NM_001290679	75712	Mm.304763	NM_029398	ENSMUSG00000025933	Tmem14a	5730496E24Rik|C85783|PTD011	transmembrane protein 14A	protein-coding
Adult_Nkx2-5_fb_summit200.anno	Adult	Nkx2-5	chr1_21208678_21208879	chr1	21208679	21208879	21208779	4.71792	+	1000	NA	5' UTR (NM_001290679, exon 1 of 5)	5' UT	5' UTR (NM_001290679, exon 1 of 5)	123	NM_029398	75712	Mm.304763	NM_029398	ENSMUSG00000025933	Tmem14a	5730496E24Rik|C85783|PTD011	transmembrane protein 14A	protein-coding
Adult_Nkx2-5_fb_summit200.anno	Adult	Nkx2-5	chr1_21264649_21264850	chr1	21264650	21264850	21264750	4.74796	+	1000	NA	Intergenic	intergenic	Intergenic	23643	NR_002858	241041	Mm.290634	NR_002858	ENSMUSG00000025936	Gm4956	EG241041	predicted gene 4956	pseudo
Adult_Tead_fb_summit200.anno	Adult	Tead	chr1_21264686_21264887	chr1	21264687	21264887	21264787	1.5682	+	1000	NA	Intergenic	intergenic	Intergenic	23606	NR_002858	241041	Mm.290634	NR_002858	ENSMUSG00000025936	Gm4956	EG241041	predicted gene 4956	pseudo
Adult_Mef2a_fb_summit200.anno	Adult	Mef2a	chr1_21521768_21521969	chr1	21521769	21521969	21521869	5.41007	+	1000	NA	intron (NM_023872, intron 3 of 13)	intron	intron (NM_023872, intron 3 of 13)	148232	NM_001113187	98582	Mm.326336	NM_001113187	ENSMUSG00000085079	Khdc1b	AU014713|AU015226|AU024076|AY238603|C85331|C86372|C88118|Khdc1|Khdc1c	KH domain containing 1B	protein-coding
Adult_Nkx2-5_fb_summit200.anno	Adult	Nkx2-5	chr1_21521776_21521977	chr1	21521777	21521977	21521877	0.90309	+	1000	NA	intron (NM_023872, intron 3 of 13)	intron	intron (NM_023872, intron 3 of 13)	148240	NM_001113187	98582	Mm.326336	NM_001113187	ENSMUSG00000085079	Khdc1b	AU014713|AU015226|AU024076|AY238603|C85331|C86372|C88118|Khdc1|Khdc1c	KH domain containing 1B	protein-coding
Adult_Tead_fb_summit200.anno	Adult	Tead	chr1_21521816_21522017	chr1	21521817	21522017	21521917	1.60206	+	1000	NA	intron (NM_023872, intron 3 of 13)	intron	intron (NM_023872, intron 3 of 13)	148280	NM_001113187	98582	Mm.326336	NM_001113187	ENSMUSG00000085079	Khdc1b	AU014713|AU015226|AU024076|AY238603|C85331|C86372|C88118|Khdc1|Khdc1c	KH domain containing 1B	protein-coding
Adult_Mef2a_fb_summit200.anno	Adult	Mef2a	chr1_21604052_21604253	chr1	21604053	21604253	21604153	4.91506	+	1000	NA	intron (NM_023872, intron 1 of 13)	intron	intron (NM_023872, intron 1 of 13)	230516	NM_001113187	98582	Mm.326336	NM_001113187	ENSMUSG00000085079	Khdc1b	AU014713|AU015226|AU024076|AY238603|C85331|C86372|C88118|Khdc1|Khdc1c	KH domain containing 1B	protein-coding
Adult_Tbx5_fb_summit200.anno	Adult	Tbx5	chr1_21604090_21604291	chr1	21604091	21604291	21604191	1.57978	+	1000	NA	intron (NM_023872, intron 1 of 13)	intron	intron (NM_023872, intron 1 of 13)	230554	NM_001113187	98582	Mm.326336	NM_001113187	ENSMUSG00000085079	Khdc1b	AU014713|AU015226|AU024076|AY238603|C85331|C86372|C88118|Khdc1|Khdc1c	KH domain containing 1B	protein-coding
Adult_Tead_fb_summit200.anno	Adult	Tead	chr1_21604093_21604294	chr1	21604094	21604294	21604194	0.477121	+	1000	NA	intron (NM_023872, intron 1 of 13)	intron	intron (NM_023872, intron 1 of 13)	230557	NM_001113187	98582	Mm.326336	NM_001113187	ENSMUSG00000085079	Khdc1b	AU014713|AU015226|AU024076|AY238603|C85331|C86372|C88118|Khdc1|Khdc1c	KH domain containing 1B	protein-coding
Adult_Nkx2-5_fb_summit200.anno	Adult	Nkx2-5	chr1_21620586_21620787	chr1	21620587	21620787	21620687	4.2173	+	1000	NA	intron (NM_023872, intron 1 of 13)	intron	intron (NM_023872, intron 1 of 13)	247050	NM_001113187	98582	Mm.326336	NM_001113187	ENSMUSG00000085079	Khdc1b	AU014713|AU015226|AU024076|AY238603|C85331|C86372|C88118|Khdc1|Khdc1c	KH domain containing 1B	protein-coding
Adult_Mef2a_fb_summit200.anno	Adult	Mef2a	chr1_21625505_21625706	chr1	21625506	21625706	21625606	3.69188	+	1000	NA	intron (NM_023872, intron 1 of 13)	intron	intron (NM_023872, intron 1 of 13)	251969	NM_001113187	98582	Mm.326336	NM_001113187	ENSMUSG00000085079	Khdc1b	AU014713|AU015226|AU024076|AY238603|C85331|C86372|C88118|Khdc1|Khdc1c	KH domain containing 1B	protein-coding
Adult_Gata4_fb_summit200.anno	Adult	Gata4	chr1_21625602_21625803	chr1	21625603	21625803	21625703	1.98677	+	1000		intron (NM_023872, intron 1 of 13)	intron	intron (NM_023872, intron 1 of 13)	252066	NM_001113187	98582	Mm.326336	NM_001113187	ENSMUSG00000085079	Khdc1b	AU014713|AU015226|AU024076|AY238603|C85331|C86372|C88118|Khdc1|Khdc1c	KH domain containing 1B	protein-coding
Adult_Mef2a_fb_summit200.anno	Adult	Mef2a	chr1_21739459_21739660	chr1	21739460	21739660	21739560	5.05636	+	1000	NA	intron (NM_023872, intron 1 of 13)	intron	MARNA|DNA|Mariner	212463	NM_023872	226922	Mm.336519	NM_023872	ENSMUSG00000028033	Kcnq5	7730402H11|9230107O05Rik|AA589396|D1Mgi1	potassium voltage-gated channel, subfamily Q, member 5	protein-coding
Adult_Nkx2-5_fb_summit200.anno	Adult	Nkx2-5	chr1_21739522_21739723	chr1	21739523	21739723	21739623	1.79934	+	1000	NA	intron (NM_023872, intron 1 of 13)	intron	intron (NM_023872, intron 1 of 13)	212400	NM_023872	226922	Mm.336519	NM_023872	ENSMUSG00000028033	Kcnq5	7730402H11|9230107O05Rik|AA589396|D1Mgi1	potassium voltage-gated channel, subfamily Q, member 5	protein-coding
Adult_Tbx5_fb_summit200.anno	Adult	Tbx5	chr1_21820095_21820296	chr1	21820096	21820296	21820196	4.90619	+	1000	NA	intron (NM_023872, intron 1 of 13)	intron	intron (NM_023872, intron 1 of 13)	131827	NM_023872	226922	Mm.336519	NM_023872	ENSMUSG00000028033	Kcnq5	7730402H11|9230107O05Rik|AA589396|D1Mgi1	potassium voltage-gated channel, subfamily Q, member 5	protein-coding
Adult_Tead_fb_summit200.anno	Adult	Tead	chr1_21820303_21820504	chr1	21820304	21820504	21820404	2.31806	+	1000	NA	intron (NM_023872, intron 1 of 13)	intron	intron (NM_023872, intron 1 of 13)	131619	NM_023872	226922	Mm.336519	NM_023872	ENSMUSG00000028033	Kcnq5	7730402H11|9230107O05Rik|AA589396|D1Mgi1	potassium voltage-gated channel, subfamily Q, member 5	protein-coding
Adult_Gata4_fb_summit200.anno	Adult	Gata4	chr1_21951185_21951386	chr1	21951186	21951386	21951286	5.11688	+	1000		exon (NM_001310477, exon 1 of 13)	exon	exon (NM_001310477, exon 1 of 13)	737	NM_001160139	226922	Mm.336519	NM_023872	ENSMUSG00000028033	Kcnq5	7730402H11|9230107O05Rik|AA589396|D1Mgi1	potassium voltage-gated channel, subfamily Q, member 5	protein-coding
Adult_Tead_fb_summit200.anno	Adult	Tead	chr1_22060167_22060368	chr1	22060168	22060368	22060268	5.03735	+	1000	NA	Intergenic	intergenic	Intergenic	-107537	NM_001310477	226922	Mm.336519	NM_023872	ENSMUSG00000028033	Kcnq5	7730402H11|9230107O05Rik|AA589396|D1Mgi1	potassium voltage-gated channel, subfamily Q, member 5	protein-coding
Adult_Gata4_fb_summit200.anno	Adult	Gata4	chr1_22060182_22060383	chr1	22060183	22060383	22060283	1.17609	+	1000		Intergenic	intergenic	Intergenic	-107552	NM_001310477	226922	Mm.336519	NM_023872	ENSMUSG00000028033	Kcnq5	7730402H11|9230107O05Rik|AA589396|D1Mgi1	potassium voltage-gated channel, subfamily Q, member 5	protein-coding
Adult_Srf_fb_summit200.anno	Adult	Srf	chr1_22060238_22060439	chr1	22060239	22060439	22060339	1.74819	+	1000	NA	Intergenic	intergenic	Intergenic	-107608	NM_001310477	226922	Mm.336519	NM_023872	ENSMUSG00000028033	Kcnq5	7730402H11|9230107O05Rik|AA589396|D1Mgi1	potassium voltage-gated channel, subfamily Q, member 5	protein-coding
Adult_Nkx2-5_fb_summit200.anno	Adult	Nkx2-5	chr1_22060292_22060493	chr1	22060293	22060493	22060393	1.73239	+	1000	NA	Intergenic	intergenic	Intergenic	-107662	NM_001310477	226922	Mm.336519	NM_023872	ENSMUSG00000028033	Kcnq5	7730402H11|9230107O05Rik|AA589396|D1Mgi1	potassium voltage-gated channel, subfamily Q, member 5	protein-coding
Adult_Tead_fb_summit200.anno	Adult	Tead	chr1_22106609_22106810	chr1	22106610	22106810	22106710	4.66574	+	1000	NA	Intergenic	intergenic	RSINE1|SINE|B4	-153979	NM_001310477	226922	Mm.336519	NM_023872	ENSMUSG00000028033	Kcnq5	7730402H11|9230107O05Rik|AA589396|D1Mgi1	potassium voltage-gated channel, subfamily Q, member 5	protein-coding
Adult_Gata4_fb_summit200.anno	Adult	Gata4	chr1_22106684_22106885	chr1	22106685	22106885	22106785	1.87506	+	1000		Intergenic	intergenic	RSINE1|SINE|B4	-154054	NM_001310477	226922	Mm.336519	NM_023872	ENSMUSG00000028033	Kcnq5	7730402H11|9230107O05Rik|AA589396|D1Mgi1	potassium voltage-gated channel, subfamily Q, member 5	protein-coding
Adult_Tead_fb_summit200.anno	Adult	Tead	chr1_22191620_22191821	chr1	22191621	22191821	22191721	4.92909	+	1000	NA	Intergenic	intergenic	Intergenic	-238990	NM_001310477	226922	Mm.336519	NM_023872	ENSMUSG00000028033	Kcnq5	7730402H11|9230107O05Rik|AA589396|D1Mgi1	potassium voltage-gated channel, subfamily Q, member 5	protein-coding
Adult_Tead_fb_summit200.anno	Adult	Tead	chr1_22259160_22259361	chr1	22259161	22259361	22259261	4.82956	+	1000	NA	Intergenic	intergenic	Intergenic	-306530	NM_001310477	226922	Mm.336519	NM_023872	ENSMUSG00000028033	Kcnq5	7730402H11|9230107O05Rik|AA589396|D1Mgi1	potassium voltage-gated channel, subfamily Q, member 5	protein-coding
Adult_Tead_fb_summit200.anno	Adult	Tead	chr1_22356701_22356902	chr1	22356702	22356902	22356802	4.98919	+	1000	NA	intron (NM_183018, intron 25 of 30)	intron	RLTR13B4|LTR|ERVK	-404071	NM_001310477	226922	Mm.336519	NM_023872	ENSMUSG00000028033	Kcnq5	7730402H11|9230107O05Rik|AA589396|D1Mgi1	potassium voltage-gated channel, subfamily Q, member 5	protein-coding
Adult_Tead_fb_summit200.anno	Adult	Tead	chr1_22365571_22365772	chr1	22365572	22365772	22365672	3.94792	+	1000	NA	intron (NM_183018, intron 24 of 30)	intron	intron (NM_183018, intron 24 of 30)	-412941	NM_001310477	226922	Mm.336519	NM_023872	ENSMUSG00000028033	Kcnq5	7730402H11|9230107O05Rik|AA589396|D1Mgi1	potassium voltage-gated channel, subfamily Q, member 5	protein-coding
Adult_Gata4_fb_summit200.anno	Adult	Gata4	chr1_22540036_22540237	chr1	22540037	22540237	22540137	5.24171	+	1000		intron (NM_183018, intron 8 of 30)	intron	CpG	272426	NM_001012624	116837	Mm.60061	NM_053270	ENSMUSG00000041670	Rims1	C030033M19Rik|RIM1|RIM1a|RIM1alpha|Rab3ip1|Rim|Serg1|mKIAA0340	regulating synaptic membrane exocytosis 1	protein-coding
Adult_Gata4_fb_summit200.anno	Adult	Gata4	chr1_22540592_22540793	chr1	22540593	22540793	22540693	2.74507	+	1000		intron (NM_183018, intron 7 of 30)	intron	CpG-67	271870	NM_001012624	116837	Mm.60061	NM_053270	ENSMUSG00000041670	Rims1	C030033M19Rik|RIM1|RIM1a|RIM1alpha|Rab3ip1|Rim|Serg1|mKIAA0340	regulating synaptic membrane exocytosis 1	protein-coding
Adult_Nkx2-5_fb_summit200.anno	Adult	Nkx2-5	chr1_22675986_22676187	chr1	22675987	22676187	22676087	5.1316	+	1000	NA	intron (NM_183018, intron 2 of 30)	intron	RSINE1|SINE|B4	136476	NM_001012623	116837	Mm.60061	NM_053270	ENSMUSG00000041670	Rims1	C030033M19Rik|RIM1|RIM1a|RIM1alpha|Rab3ip1|Rim|Serg1|mKIAA0340	regulating synaptic membrane exocytosis 1	protein-coding
Adult_Srf_fb_summit200.anno	Adult	Srf	chr1_22812640_22812841	chr1	22812641	22812841	22812741	5.13562	+	1000	NA	promoter-TSS (NM_001012623)	TSS	promoter-TSS (NM_001012623)	-178	NM_053270	116837	Mm.60061	NM_053270	ENSMUSG00000041670	Rims1	C030033M19Rik|RIM1|RIM1a|RIM1alpha|Rab3ip1|Rim|Serg1|mKIAA0340	regulating synaptic membrane exocytosis 1	protein-coding
Adult_Nkx2-5_fb_summit200.anno	Adult	Nkx2-5	chr1_22869920_22870121	chr1	22869921	22870121	22870021	4.758	+	1000	NA	Intergenic	intergenic	Intergenic	-57458	NM_001012625	116837	Mm.60061	NM_053270	ENSMUSG00000041670	Rims1	C030033M19Rik|RIM1|RIM1a|RIM1alpha|Rab3ip1|Rim|Serg1|mKIAA0340	regulating synaptic membrane exocytosis 1	protein-coding
Adult_Tead_fb_summit200.anno	Adult	Tead	chr1_22869935_22870136	chr1	22869936	22870136	22870036	1.17609	+	1000	NA	Intergenic	intergenic	Intergenic	-57473	NM_001012624	116837	Mm.60061	NM_053270	ENSMUSG00000041670	Rims1	C030033M19Rik|RIM1|RIM1a|RIM1alpha|Rab3ip1|Rim|Serg1|mKIAA0340	regulating synaptic membrane exocytosis 1	protein-coding
Adult_Gata4_fb_summit200.anno	Adult	Gata4	chr1_22869972_22870173	chr1	22869973	22870173	22870073	1.5682	+	1000		Intergenic	intergenic	Intergenic	-57510	NM_001012623	116837	Mm.60061	NM_053270	ENSMUSG00000041670	Rims1	C030033M19Rik|RIM1|RIM1a|RIM1alpha|Rab3ip1|Rim|Serg1|mKIAA0340	regulating synaptic membrane exocytosis 1	protein-coding
Adult_Gata4_fb_summit200.anno	Adult	Gata4	chr1_22938103_22938304	chr1	22938104	22938304	22938204	4.83334	+	1000		Intergenic	intergenic	Intergenic	-125641	NM_001012623	116837	Mm.60061	NM_053270	ENSMUSG00000041670	Rims1	C030033M19Rik|RIM1|RIM1a|RIM1alpha|Rab3ip1|Rim|Serg1|mKIAA0340	regulating synaptic membrane exocytosis 1	protein-coding
Adult_Nkx2-5_fb_summit200.anno	Adult	Nkx2-5	chr1_22938174_22938375	chr1	22938175	22938375	22938275	1.85126	+	1000	NA	Intergenic	intergenic	Intergenic	-125712	NM_001012625	116837	Mm.60061	NM_053270	ENSMUSG00000041670	Rims1	C030033M19Rik|RIM1|RIM1a|RIM1alpha|Rab3ip1|Rim|Serg1|mKIAA0340	regulating synaptic membrane exocytosis 1	protein-coding
Adult_Tead_fb_summit200.anno	Adult	Tead	chr1_22950889_22951090	chr1	22950890	22951090	22950990	4.10432	+	1000	NA	Intergenic	intergenic	Intergenic	-138427	NM_001012624	116837	Mm.60061	NM_053270	ENSMUSG00000041670	Rims1	C030033M19Rik|RIM1|RIM1a|RIM1alpha|Rab3ip1|Rim|Serg1|mKIAA0340	regulating synaptic membrane exocytosis 1	protein-coding
Adult_Tead_fb_summit200.anno	Adult	Tead	chr1_23124393_23124594	chr1	23124394	23124594	23124494	5.23931	+	1000	NA	Intergenic	intergenic	Intergenic	-15402	NM_025746	66755	Mm.431297	NM_025746	ENSMUSG00000073730	4933415F23Rik	-	RIKEN cDNA 4933415F23 gene	protein-coding
Adult_Tead_fb_summit200.anno	Adult	Tead	chr1_23180383_23180584	chr1	23180384	23180584	23180484	4.74811	+	1000	NA	Intergenic	intergenic	Intergenic	-71392	NM_025746	66755	Mm.431297	NM_025746	ENSMUSG00000073730	4933415F23Rik	-	RIKEN cDNA 4933415F23 gene	protein-coding
Adult_Mef2a_fb_summit200.anno	Adult	Mef2a	chr1_23194819_23195020	chr1	23194820	23195020	23194920	4.15945	+	1000	NA	Intergenic	intergenic	Intergenic	-84188	NR_029533	387225		NR_029533	ENSMUSG00000065405	Mir30a	Mirn30a|mir-30a|mmu-mir-30a	microRNA 30a	ncRNA
Adult_Srf_fb_summit200.anno	Adult	Srf	chr1_23194844_23195045	chr1	23194845	23195045	23194945	1.39794	+	1000	NA	Intergenic	intergenic	Intergenic	-84163	NR_029533	387225		NR_029533	ENSMUSG00000065405	Mir30a	Mirn30a|mir-30a|mmu-mir-30a	microRNA 30a	ncRNA
Adult_Tead_fb_summit200.anno	Adult	Tead	chr1_23209784_23209985	chr1	23209785	23209985	23209885	4.17435	+	1000	NA	Intergenic	intergenic	Intergenic	-69223	NR_029533	387225		NR_029533	ENSMUSG00000065405	Mir30a	Mirn30a|mir-30a|mmu-mir-30a	microRNA 30a	ncRNA
Adult_Srf_fb_summit200.anno	Adult	Srf	chr1_23262828_23263029	chr1	23262829	23263029	23262929	4.72464	+	1000	NA	Intergenic	intergenic	CpG	-16179	NR_029533	387225		NR_029533	ENSMUSG00000065405	Mir30a	Mirn30a|mir-30a|mmu-mir-30a	microRNA 30a	ncRNA
Adult_Nkx2-5_fb_summit200.anno	Adult	Nkx2-5	chr1_23262836_23263037	chr1	23262837	23263037	23262937	0.90309	+	1000	NA	Intergenic	intergenic	CpG	-16171	NR_029533	387225		NR_029533	ENSMUSG00000065405	Mir30a	Mirn30a|mir-30a|mmu-mir-30a	microRNA 30a	ncRNA
Adult_Gata4_fb_summit200.anno	Adult	Gata4	chr1_23263446_23263647	chr1	23263447	23263647	23263547	2.78533	+	1000		Intergenic	intergenic	CpG	-15561	NR_029533	387225		NR_029533	ENSMUSG00000065405	Mir30a	Mirn30a|mir-30a|mmu-mir-30a	microRNA 30a	ncRNA
Adult_Nkx2-5_fb_summit200.anno	Adult	Nkx2-5	chr1_23263488_23263689	chr1	23263489	23263689	23263589	1.62325	+	1000	NA	Intergenic	intergenic	CpG	-15519	NR_029533	387225		NR_029533	ENSMUSG00000065405	Mir30a	Mirn30a|mir-30a|mmu-mir-30a	microRNA 30a	ncRNA
Adult_Nkx2-5_fb_summit200.anno	Adult	Nkx2-5	chr1_23277815_23278016	chr1	23277816	23278016	23277916	4.15616	+	1000	NA	Intergenic	intergenic	Intergenic	-1192	NR_029533	387225		NR_029533	ENSMUSG00000065405	Mir30a	Mirn30a|mir-30a|mmu-mir-30a	microRNA 30a	ncRNA
Adult_Tead_fb_summit200.anno	Adult	Tead	chr1_23277836_23278037	chr1	23277837	23278037	23277937	1.32222	+	1000	NA	Intergenic	intergenic	Intergenic	-1171	NR_029533	387225		NR_029533	ENSMUSG00000065405	Mir30a	Mirn30a|mir-30a|mmu-mir-30a	microRNA 30a	ncRNA
Adult_Nkx2-5_fb_summit200.anno	Adult	Nkx2-5	chr1_23280870_23281071	chr1	23280871	23281071	23280971	3.48202	+	1000	NA	Intergenic	intergenic	Intergenic	1863	NR_029533	387225		NR_029533	ENSMUSG00000065405	Mir30a	Mirn30a|mir-30a|mmu-mir-30a	microRNA 30a	ncRNA
Adult_Nkx2-5_fb_summit200.anno	Adult	Nkx2-5	chr1_23328384_23328585	chr1	23328385	23328585	23328485	4.67682	+	1000	NA	Intergenic	intergenic	Intergenic	29945	NR_029717	723964		NR_029717	ENSMUSG00000065567	Mir30c-2	Mirn30c-2|mir-30c-2	microRNA 30c-2	ncRNA
Adult_Mef2a_fb_summit200.anno	Adult	Mef2a	chr1_23389725_23389926	chr1	23389726	23389926	23389826	4.78775	+	1000	NA	exon (NM_001081079, exon 1 of 7)	exon	exon (NM_001081079, exon 1 of 7)	188	NM_001081079	70155	Mm.28013	NM_001081079	ENSMUSG00000026158	Ogfrl1	2210417C17Rik	opioid growth factor receptor-like 1	protein-coding
Adult_Nkx2-5_fb_summit200.anno	Adult	Nkx2-5	chr1_23390142_23390343	chr1	23390143	23390343	23390243	2.62014	+	1000	NA	promoter-TSS (NM_001081079)	TSS	promoter-TSS (NM_001081079)	-229	NM_001081079	70155	Mm.28013	NM_001081079	ENSMUSG00000026158	Ogfrl1	2210417C17Rik	opioid growth factor receptor-like 1	protein-coding
Adult_Srf_fb_summit200.anno	Adult	Srf	chr1_23390157_23390358	chr1	23390158	23390358	23390258	1.17609	+	1000	NA	promoter-TSS (NM_001081079)	TSS	promoter-TSS (NM_001081079)	-244	NM_001081079	70155	Mm.28013	NM_001081079	ENSMUSG00000026158	Ogfrl1	2210417C17Rik	opioid growth factor receptor-like 1	protein-coding
Adult_Gata4_fb_summit200.anno	Adult	Gata4	chr1_23390175_23390376	chr1	23390176	23390376	23390276	1.25527	+	1000		promoter-TSS (NM_001081079)	TSS	promoter-TSS (NM_001081079)	-262	NM_001081079	70155	Mm.28013	NM_001081079	ENSMUSG00000026158	Ogfrl1	2210417C17Rik	opioid growth factor receptor-like 1	protein-coding
Adult_Tead_fb_summit200.anno	Adult	Tead	chr1_23404550_23404751	chr1	23404551	23404751	23404651	4.15761	+	1000	NA	Intergenic	intergenic	Intergenic	-14637	NM_001081079	70155	Mm.28013	NM_001081079	ENSMUSG00000026158	Ogfrl1	2210417C17Rik	opioid growth factor receptor-like 1	protein-coding
Adult_Nkx2-5_fb_summit200.anno	Adult	Nkx2-5	chr1_23404554_23404755	chr1	23404555	23404755	23404655	0.60206	+	1000	NA	Intergenic	intergenic	Intergenic	-14641	NM_001081079	70155	Mm.28013	NM_001081079	ENSMUSG00000026158	Ogfrl1	2210417C17Rik	opioid growth factor receptor-like 1	protein-coding
Adult_Nkx2-5_fb_summit200.anno	Adult	Nkx2-5	chr1_23475581_23475782	chr1	23475582	23475782	23475682	4.85142	+	1000	NA	Intergenic	intergenic	ORR1C2|LTR|MaLR	-85668	NM_001081079	70155	Mm.28013	NM_001081079	ENSMUSG00000026158	Ogfrl1	2210417C17Rik	opioid growth factor receptor-like 1	protein-coding
Adult_Tead_fb_summit200.anno	Adult	Tead	chr1_23475902_23476103	chr1	23475903	23476103	23476003	2.50651	+	1000	NA	Intergenic	intergenic	Intergenic	-85989	NM_001081079	70155	Mm.28013	NM_001081079	ENSMUSG00000026158	Ogfrl1	2210417C17Rik	opioid growth factor receptor-like 1	protein-coding
Adult_Mef2a_fb_summit200.anno	Adult	Mef2a	chr1_23476041_23476242	chr1	23476042	23476242	23476142	2.14301	+	1000	NA	Intergenic	intergenic	Intergenic	-86128	NM_001081079	70155	Mm.28013	NM_001081079	ENSMUSG00000026158	Ogfrl1	2210417C17Rik	opioid growth factor receptor-like 1	protein-coding
Adult_Gata4_fb_summit200.anno	Adult	Gata4	chr1_23768605_23768806	chr1	23768606	23768806	23768706	5.46622	+	1000		promoter-TSS (NM_172124)	TSS	promoter-TSS (NM_172124)	-59	NM_172124	280645	Mm.471661	NM_172124	ENSMUSG00000026156	B3gat2	GlcAT-S|Glcats	beta-1,3-glucuronyltransferase 2 (glucuronosyltransferase S)	protein-coding
Adult_Tead_fb_summit200.anno	Adult	Tead	chr1_23828520_23828721	chr1	23828521	23828721	23828621	4.77754	+	1000	NA	intron (NM_172124, intron 2 of 3)	intron	intron (NM_172124, intron 2 of 3)	59856	NM_172124	280645	Mm.471661	NM_172124	ENSMUSG00000026156	B3gat2	GlcAT-S|Glcats	beta-1,3-glucuronyltransferase 2 (glucuronosyltransferase S)	protein-coding
Adult_Tead_fb_summit200.anno	Adult	Tead	chr1_23899003_23899204	chr1	23899004	23899204	23899104	4.84808	+	1000	NA	intron (NM_028534, intron 1 of 9)	intron	intron (NM_028534, intron 1 of 9)	17471	NM_001290683	98366	Mm.329963	NM_028534	ENSMUSG00000026155	Smap1	1700056O10Rik|4921514B13Rik|4921525H11Rik|AI462175	small ArfGAP 1	protein-coding
Adult_Gata4_fb_summit200.anno	Adult	Gata4	chr1_23928578_23928779	chr1	23928579	23928779	23928679	4.47092	+	1000		intron (NM_028534, intron 1 of 9)	intron	CpG	541	NM_028534	98366	Mm.329963	NM_028534	ENSMUSG00000026155	Smap1	1700056O10Rik|4921514B13Rik|4921525H11Rik|AI462175	small ArfGAP 1	protein-coding
Adult_Srf_fb_summit200.anno	Adult	Srf	chr1_23929129_23929330	chr1	23929130	23929330	23929230	2.74115	+	1000	NA	promoter-TSS (NM_028534)	TSS	promoter-TSS (NM_028534)	-10	NM_028534	98366	Mm.329963	NM_028534	ENSMUSG00000026155	Smap1	1700056O10Rik|4921514B13Rik|4921525H11Rik|AI462175	small ArfGAP 1	protein-coding
Adult_Tead_fb_summit200.anno	Adult	Tead	chr1_23929228_23929429	chr1	23929229	23929429	23929329	1.99564	+	1000	NA	promoter-TSS (NM_028534)	TSS	promoter-TSS (NM_028534)	-109	NM_028534	98366	Mm.329963	NM_028534	ENSMUSG00000026155	Smap1	1700056O10Rik|4921514B13Rik|4921525H11Rik|AI462175	small ArfGAP 1	protein-coding
Adult_Tead_fb_summit200.anno	Adult	Tead	chr1_23935037_23935238	chr1	23935038	23935238	23935138	3.7641	+	1000	NA	Intergenic	intergenic	Intergenic	-5918	NM_028534	98366	Mm.329963	NM_028534	ENSMUSG00000026155	Smap1	1700056O10Rik|4921514B13Rik|4921525H11Rik|AI462175	small ArfGAP 1	protein-coding
Adult_Tead_fb_summit200.anno	Adult	Tead	chr1_23973141_23973342	chr1	23973142	23973342	23973242	4.58097	+	1000	NA	Intergenic	intergenic	Intergenic	39237	NM_026503	68002	Mm.250424	NM_026503	ENSMUSG00000026154	Sdhaf4	1110058L19Rik|1700001E18Rik|C6orf57	succinate dehydrogenase complex assembly factor 4	protein-coding
Adult_Tead_fb_summit200.anno	Adult	Tead	chr1_24017809_24018010	chr1	24017810	24018010	24017910	4.65	+	1000	NA	3' UTR (NM_026604, exon 21 of 21)	3' UT	3' UTR (NM_026604, exon 21 of 21)	-5431	NM_026503	68002	Mm.250424	NM_026503	ENSMUSG00000026154	Sdhaf4	1110058L19Rik|1700001E18Rik|C6orf57	succinate dehydrogenase complex assembly factor 4	protein-coding
Adult_Nkx2-5_fb_summit200.anno	Adult	Nkx2-5	chr1_24106717_24106918	chr1	24106718	24106918	24106818	4.94894	+	1000	NA	intron (NM_026604, intron 1 of 20)	intron	CpG	362	NM_026604	68187	Mm.87130	NM_026604	ENSMUSG00000026153	Fam135a	4921533L14Rik|AI256732|AI835491	family with sequence similarity 135, member A	protein-coding
Adult_Gata4_fb_summit200.anno	Adult	Gata4	chr1_24107171_24107372	chr1	24107172	24107372	24107272	2.65706	+	1000		promoter-TSS (NM_026604)	TSS	promoter-TSS (NM_026604)	-92	NM_026604	68187	Mm.87130	NM_026604	ENSMUSG00000026153	Fam135a	4921533L14Rik|AI256732|AI835491	family with sequence similarity 135, member A	protein-coding
Adult_Srf_fb_summit200.anno	Adult	Srf	chr1_24107189_24107390	chr1	24107190	24107390	24107290	1.25527	+	1000	NA	promoter-TSS (NM_026604)	TSS	promoter-TSS (NM_026604)	-110	NM_026604	68187	Mm.87130	NM_026604	ENSMUSG00000026153	Fam135a	4921533L14Rik|AI256732|AI835491	family with sequence similarity 135, member A	protein-coding
Adult_Tead_fb_summit200.anno	Adult	Tead	chr1_24178381_24178582	chr1	24178382	24178582	24178482	4.85243	+	1000	NA	Intergenic	intergenic	Intergenic	-5967	NM_007740	12839	Mm.154662	NM_007740	ENSMUSG00000026147	Col9a1	Col9a-1	collagen, type IX, alpha 1	protein-coding
Adult_Tead_fb_summit200.anno	Adult	Tead	chr1_24256092_24256293	chr1	24256093	24256293	24256193	4.89048	+	1000	NA	intron (NM_001290691, intron 31 of 31)	intron	intron (NM_001290691, intron 31 of 31)	54151	NM_001290691	12839	Mm.154662	NM_007740	ENSMUSG00000026147	Col9a1	Col9a-1	collagen, type IX, alpha 1	protein-coding
Adult_Tead_fb_summit200.anno	Adult	Tead	chr1_24560333_24560534	chr1	24560334	24560534	24560434	5.48322	+	1000	NA	intron (NM_007733, intron 4 of 50)	intron	intron (NM_007733, intron 4 of 50)	33842	NM_007733	12823	Mm.329196	NM_007733	ENSMUSG00000026141	Col19a1	-	collagen, type XIX, alpha 1	protein-coding
Adult_Nkx2-5_fb_summit200.anno	Adult	Nkx2-5	chr1_24685223_24685424	chr1	24685224	24685424	24685324	5.09653	+	1000	NA	promoter-TSS (NM_026719)	TSS	promoter-TSS (NM_026719)	-59	NM_026719	68421	Mm.336563	NM_026719	ENSMUSG00000073725	Lmbrd1	0910001K20Rik|AV347960	LMBR1 domain containing 1	protein-coding
Adult_Tead_fb_summit200.anno	Adult	Tead	chr1_24685268_24685469	chr1	24685269	24685469	24685369	1.65321	+	1000	NA	promoter-TSS (NM_026719)	TSS	promoter-TSS (NM_026719)	-14	NM_026719	68421	Mm.336563	NM_026719	ENSMUSG00000073725	Lmbrd1	0910001K20Rik|AV347960	LMBR1 domain containing 1	protein-coding
Adult_Gata4_fb_summit200.anno	Adult	Gata4	chr1_24685391_24685592	chr1	24685392	24685592	24685492	2.08991	+	1000		promoter-TSS (NM_001310483)	TSS	promoter-TSS (NM_001310483)	109	NM_026719	68421	Mm.336563	NM_026719	ENSMUSG00000073725	Lmbrd1	0910001K20Rik|AV347960	LMBR1 domain containing 1	protein-coding
Adult_Srf_fb_summit200.anno	Adult	Srf	chr1_24685451_24685652	chr1	24685452	24685652	24685552	1.77815	+	1000	NA	promoter-TSS (NM_001310483)	TSS	promoter-TSS (NM_001310483)	169	NM_026719	68421	Mm.336563	NM_026719	ENSMUSG00000073725	Lmbrd1	0910001K20Rik|AV347960	LMBR1 domain containing 1	protein-coding
Adult_Gata4_fb_summit200.anno	Adult	Gata4	chr1_24748682_24748883	chr1	24748683	24748883	24748783	4.80093	+	1000		intron (NM_001310483, intron 2 of 15)	intron	MTD|LTR|MaLR	63026	NM_001310483	68421	Mm.336563	NM_026719	ENSMUSG00000073725	Lmbrd1	0910001K20Rik|AV347960	LMBR1 domain containing 1	protein-coding
Adult_Nkx2-5_fb_summit200.anno	Adult	Nkx2-5	chr1_25114566_25114767	chr1	25114567	25114767	25114667	5.56334	+	1000	NA	Intergenic	intergenic	Intergenic	220132	NM_001204913	100504323	Mm.484176	NM_001204913		Gm20172	-	predicted gene, 20172	protein-coding
Adult_Nkx2-5_fb_summit200.anno	Adult	Nkx2-5	chr1_25162227_25162428	chr1	25162228	25162428	25162328	4.67816	+	1000	NA	intron (NM_175642, intron 25 of 30)	intron	intron (NM_175642, intron 25 of 30)	172471	NM_001204913	100504323	Mm.484176	NM_001204913		Gm20172	-	predicted gene, 20172	protein-coding
Adult_Tead_fb_summit200.anno	Adult	Tead	chr1_25516679_25516880	chr1	25516680	25516880	25516780	5.54956	+	1000	NA	intron (NM_175642, intron 11 of 30)	intron	intron (NM_175642, intron 11 of 30)	-181981	NM_001204913	100504323	Mm.484176	NM_001204913		Gm20172	-	predicted gene, 20172	protein-coding
Adult_Tead_fb_summit200.anno	Adult	Tead	chr1_25567247_25567448	chr1	25567248	25567448	25567348	4.70388	+	1000	NA	intron (NM_175642, intron 7 of 30)	intron	intron (NM_175642, intron 7 of 30)	-232549	NM_001204913	100504323	Mm.484176	NM_001204913		Gm20172	-	predicted gene, 20172	protein-coding
Adult_Nkx2-5_fb_summit200.anno	Adult	Nkx2-5	chr1_25823910_25824111	chr1	25823911	25824111	25824011	5.40936	+	1000	NA	intron (NM_175642, intron 2 of 30)	intron	intron (NM_175642, intron 2 of 30)	62541	NM_175642	210933	Mm.336569	NM_175642	ENSMUSG00000033569	Adgrb3	A830096D10Rik|Bai3	adhesion G protein-coupled receptor B3	protein-coding
Adult_Gata4_fb_summit200.anno	Adult	Gata4	chr1_25886925_25887126	chr1	25886926	25887126	25887026	4.79944	+	1000		promoter-TSS (NM_175642)	TSS	promoter-TSS (NM_175642)	-474	NM_175642	210933	Mm.336569	NM_175642	ENSMUSG00000033569	Adgrb3	A830096D10Rik|Bai3	adhesion G protein-coupled receptor B3	protein-coding
Adult_Tbx5_fb_summit200.anno	Adult	Tbx5	chr1_26967159_26967360	chr1	26967160	26967360	26967260	6.03352	+	1000	NA	Intergenic	intergenic	Intergenic	-222955	NM_001033764	210940	Mm.297614	NM_001033764	ENSMUSG00000073722	4931408C20Rik	-	RIKEN cDNA 4931408C20 gene	protein-coding
Adult_Tead_fb_summit200.anno	Adult	Tead	chr1_26967252_26967453	chr1	26967253	26967453	26967353	1.96848	+	1000	NA	Intergenic	intergenic	Intergenic	-223048	NM_001033764	210940	Mm.297614	NM_001033764	ENSMUSG00000073722	4931408C20Rik	-	RIKEN cDNA 4931408C20 gene	protein-coding
Adult_Gata4_fb_summit200.anno	Adult	Gata4	chr1_30540136_30540337	chr1	30540137	30540337	30540237	6.55302	+	1000		Intergenic	intergenic	ORR1A4|LTR|MaLR	379864	NM_001081080	213109	Mm.194486	NM_025871	ENSMUSG00000048874	Phf3	2310061N19Rik|mKIAA0244	PHD finger protein 3	protein-coding
Adult_Mef2a_fb_summit200.anno	Adult	Mef2a	chr1_30843504_30843705	chr1	30843505	30843705	30843605	5.48197	+	1000	NA	Intergenic	intergenic	Intergenic	76496	NM_001081080	213109	Mm.194486	NM_025871	ENSMUSG00000048874	Phf3	2310061N19Rik|mKIAA0244	PHD finger protein 3	protein-coding
Adult_Tead_fb_summit200.anno	Adult	Tead	chr1_30843528_30843729	chr1	30843529	30843729	30843629	1.38021	+	1000	NA	Intergenic	intergenic	Intergenic	76472	NM_001081080	213109	Mm.194486	NM_025871	ENSMUSG00000048874	Phf3	2310061N19Rik|mKIAA0244	PHD finger protein 3	protein-coding
Adult_Tead_fb_summit200.anno	Adult	Tead	chr1_30910176_30910377	chr1	30910177	30910377	30910277	4.82379	+	1000	NA	intron (NM_001081080, intron 1 of 14)	intron	RLTR31_Mur|LTR|ERVK	9824	NM_001081080	213109	Mm.194486	NM_025871	ENSMUSG00000048874	Phf3	2310061N19Rik|mKIAA0244	PHD finger protein 3	protein-coding
Adult_Srf_fb_summit200.anno	Adult	Srf	chr1_30930430_30930631	chr1	30930431	30930631	30930531	4.30651	+	1000	NA	Intergenic	intergenic	CpG	-10430	NM_001081080	213109	Mm.194486	NM_025871	ENSMUSG00000048874	Phf3	2310061N19Rik|mKIAA0244	PHD finger protein 3	protein-coding
Adult_Gata4_fb_summit200.anno	Adult	Gata4	chr1_30930491_30930692	chr1	30930492	30930692	30930592	1.78533	+	1000		Intergenic	intergenic	CpG	-10491	NM_001081080	213109	Mm.194486	NM_025871	ENSMUSG00000048874	Phf3	2310061N19Rik|mKIAA0244	PHD finger protein 3	protein-coding
Adult_Tead_fb_summit200.anno	Adult	Tead	chr1_31005738_31005939	chr1	31005739	31005939	31005839	4.87649	+	1000	NA	intron (NM_011200, intron 1 of 5)	intron	CpG	716	NR_002688	433406	Mm.389003	NR_002688		Gm13363	OTTMUSG00000011595	predicted gene 13363	pseudo
Adult_Gata4_fb_summit200.anno	Adult	Gata4	chr1_31005964_31006165	chr1	31005965	31006165	31006065	2.35411	+	1000		intron (NM_011200, intron 1 of 5)	intron	CpG	490	NR_002688	433406	Mm.389003	NR_002688		Gm13363	OTTMUSG00000011595	predicted gene 13363	pseudo
Adult_Srf_fb_summit200.anno	Adult	Srf	chr1_31006035_31006236	chr1	31006036	31006236	31006136	1.85126	+	1000	NA	intron (NM_011200, intron 1 of 5)	intron	CpG	419	NR_002688	433406	Mm.389003	NR_002688		Gm13363	OTTMUSG00000011595	predicted gene 13363	pseudo
Adult_Mef2a_fb_summit200.anno	Adult	Mef2a	chr1_31006554_31006755	chr1	31006555	31006755	31006655	2.71517	+	1000	NA	promoter-TSS (NR_002688)	TSS	promoter-TSS (NR_002688)	-55	NM_011200	19243	Mm.491181	NM_011200	ENSMUSG00000026064	Ptp4a1	AA415290|AU019864|C130021B01|Prl-1	protein tyrosine phosphatase 4a1	protein-coding
Adult_Tbx5_fb_summit200.anno	Adult	Tbx5	chr1_31006779_31006980	chr1	31006780	31006980	31006880	2.35218	+	1000	NA	promoter-TSS (NR_002688)	TSS	promoter-TSS (NR_002688)	-280	NM_011200	19243	Mm.491181	NM_011200	ENSMUSG00000026064	Ptp4a1	AA415290|AU019864|C130021B01|Prl-1	protein tyrosine phosphatase 4a1	protein-coding
Adult_Nkx2-5_fb_summit200.anno	Adult	Nkx2-5	chr1_31006806_31007007	chr1	31006807	31007007	31006907	1.43136	+	1000	NA	promoter-TSS (NR_002688)	TSS	promoter-TSS (NR_002688)	-307	NM_011200	19243	Mm.491181	NM_011200	ENSMUSG00000026064	Ptp4a1	AA415290|AU019864|C130021B01|Prl-1	protein tyrosine phosphatase 4a1	protein-coding
Adult_Srf_fb_summit200.anno	Adult	Srf	chr1_31006828_31007029	chr1	31006829	31007029	31006929	1.34242	+	1000	NA	promoter-TSS (NR_002688)	TSS	promoter-TSS (NR_002688)	-329	NM_011200	19243	Mm.491181	NM_011200	ENSMUSG00000026064	Ptp4a1	AA415290|AU019864|C130021B01|Prl-1	protein tyrosine phosphatase 4a1	protein-coding
Adult_Tead_fb_summit200.anno	Adult	Tead	chr1_31054501_31054702	chr1	31054502	31054702	31054602	4.67827	+	1000	NA	Intergenic	intergenic	Intergenic	-48002	NM_011200	19243	Mm.491181	NM_011200	ENSMUSG00000026064	Ptp4a1	AA415290|AU019864|C130021B01|Prl-1	protein tyrosine phosphatase 4a1	protein-coding
Adult_Mef2a_fb_summit200.anno	Adult	Mef2a	chr1_31054547_31054748	chr1	31054548	31054748	31054648	1.66276	+	1000	NA	Intergenic	intergenic	Intergenic	-48048	NM_011200	19243	Mm.491181	NM_011200	ENSMUSG00000026064	Ptp4a1	AA415290|AU019864|C130021B01|Prl-1	protein tyrosine phosphatase 4a1	protein-coding
Adult_Nkx2-5_fb_summit200.anno	Adult	Nkx2-5	chr1_31072180_31072381	chr1	31072181	31072381	31072281	4.24633	+	1000	NA	Intergenic	intergenic	Intergenic	-65681	NM_011200	19243	Mm.491181	NM_011200	ENSMUSG00000026064	Ptp4a1	AA415290|AU019864|C130021B01|Prl-1	protein tyrosine phosphatase 4a1	protein-coding
Adult_Tbx5_fb_summit200.anno	Adult	Tbx5	chr1_31076088_31076289	chr1	31076089	31076289	31076189	3.59195	+	1000	NA	non-coding (NR_136907, exon 4 of 4)	ncRNA	non-coding (NR_136907, exon 4 of 4)	-69589	NM_011200	19243	Mm.491181	NM_011200	ENSMUSG00000026064	Ptp4a1	AA415290|AU019864|C130021B01|Prl-1	protein tyrosine phosphatase 4a1	protein-coding
Adult_Nkx2-5_fb_summit200.anno	Adult	Nkx2-5	chr1_31076147_31076348	chr1	31076148	31076348	31076248	1.77085	+	1000	NA	non-coding (NR_136907, exon 4 of 4)	ncRNA	non-coding (NR_136907, exon 4 of 4)	-69648	NM_011200	19243	Mm.491181	NM_011200	ENSMUSG00000026064	Ptp4a1	AA415290|AU019864|C130021B01|Prl-1	protein tyrosine phosphatase 4a1	protein-coding
Adult_Mef2a_fb_summit200.anno	Adult	Mef2a	chr1_31076197_31076398	chr1	31076198	31076398	31076298	1.69897	+	1000	NA	non-coding (NR_136907, exon 4 of 4)	ncRNA	non-coding (NR_136907, exon 4 of 4)	-69698	NM_011200	19243	Mm.491181	NM_011200	ENSMUSG00000026064	Ptp4a1	AA415290|AU019864|C130021B01|Prl-1	protein tyrosine phosphatase 4a1	protein-coding
Adult_Tead_fb_summit200.anno	Adult	Tead	chr1_31076232_31076433	chr1	31076233	31076433	31076333	1.54407	+	1000	NA	non-coding (NR_136907, exon 4 of 4)	ncRNA	non-coding (NR_136907, exon 4 of 4)	-69733	NM_011200	19243	Mm.491181	NM_011200	ENSMUSG00000026064	Ptp4a1	AA415290|AU019864|C130021B01|Prl-1	protein tyrosine phosphatase 4a1	protein-coding
Adult_Tead_fb_summit200.anno	Adult	Tead	chr1_31090676_31090877	chr1	31090677	31090877	31090777	4.15969	+	1000	NA	intron (NR_136907, intron 2 of 3)	intron	intron (NR_136907, intron 2 of 3)	62522	NR_136907	102634473	Mm.484482	NR_136907	ENSMUSG00000100371	Gm29669	-	predicted gene 29669	ncRNA
Adult_Gata4_fb_summit200.anno	Adult	Gata4	chr1_31129934_31130135	chr1	31129935	31130135	31130035	4.59393	+	1000		intron (NR_136907, intron 1 of 3)	intron	intron (NR_136907, intron 1 of 3)	23264	NR_136907	102634473	Mm.484482	NR_136907	ENSMUSG00000100371	Gm29669	-	predicted gene 29669	ncRNA
Adult_Mef2a_fb_summit200.anno	Adult	Mef2a	chr1_31154159_31154360	chr1	31154160	31154360	31154260	4.38426	+	1000	NA	promoter-TSS (NR_136907)	TSS	promoter-TSS (NR_136907)	-961	NR_136907	102634473	Mm.484482	NR_136907	ENSMUSG00000100371	Gm29669	-	predicted gene 29669	ncRNA
Adult_Nkx2-5_fb_summit200.anno	Adult	Nkx2-5	chr1_31159848_31160049	chr1	31159849	31160049	31159949	3.75504	+	1000	NA	Intergenic	intergenic	L2|LINE|L2	-6650	NR_136907	102634473	Mm.484482	NR_136907	ENSMUSG00000100371	Gm29669	-	predicted gene 29669	ncRNA
Adult_Tbx5_fb_summit200.anno	Adult	Tbx5	chr1_31159864_31160065	chr1	31159865	31160065	31159965	1.20412	+	1000	NA	Intergenic	intergenic	L2|LINE|L2	-6666	NR_136907	102634473	Mm.484482	NR_136907	ENSMUSG00000100371	Gm29669	-	predicted gene 29669	ncRNA
Adult_Tead_fb_summit200.anno	Adult	Tead	chr1_31159870_31160071	chr1	31159871	31160071	31159971	0.778151	+	1000	NA	Intergenic	intergenic	L2|LINE|L2	-6672	NR_136907	102634473	Mm.484482	NR_136907	ENSMUSG00000100371	Gm29669	-	predicted gene 29669	ncRNA
Adult_Nkx2-5_fb_summit200.anno	Adult	Nkx2-5	chr1_31190706_31190907	chr1	31190707	31190907	31190807	4.48906	+	1000	NA	Intergenic	intergenic	Intergenic	-37508	NR_136907	102634473	Mm.484482	NR_136907	ENSMUSG00000100371	Gm29669	-	predicted gene 29669	ncRNA
Adult_Mef2a_fb_summit200.anno	Adult	Mef2a	chr1_31190795_31190996	chr1	31190796	31190996	31190896	1.94939	+	1000	NA	Intergenic	intergenic	MIR|SINE|MIR	-37597	NR_136907	102634473	Mm.484482	NR_136907	ENSMUSG00000100371	Gm29669	-	predicted gene 29669	ncRNA
Adult_Tbx5_fb_summit200.anno	Adult	Tbx5	chr1_32904006_32904207	chr1	32904007	32904207	32904107	6.23381	+	1000	NA	Intergenic	intergenic	LTR16B1|LTR|ERVL	-299969	NM_001164286	408191	Mm.479439	NM_001164286	ENSMUSG00000091318	Gm5415	EG408191|Senp14	predicted gene 5415	protein-coding
Adult_Mef2a_fb_summit200.anno	Adult	Mef2a	chr1_32904045_32904246	chr1	32904046	32904246	32904146	1.59106	+	1000	NA	Intergenic	intergenic	LTR16B1|LTR|ERVL	-300008	NM_001164286	408191	Mm.479439	NM_001164286	ENSMUSG00000091318	Gm5415	EG408191|Senp14	predicted gene 5415	protein-coding
Adult_Mef2a_fb_summit200.anno	Adult	Mef2a	chr1_32942746_32942947	chr1	32942747	32942947	32942847	4.58772	+	1000	NA	Intergenic	intergenic	Intergenic	-338709	NM_001164286	408191	Mm.479439	NM_001164286	ENSMUSG00000091318	Gm5415	EG408191|Senp14	predicted gene 5415	protein-coding
Adult_Gata4_fb_summit200.anno	Adult	Gata4	chr1_33020511_33020712	chr1	33020512	33020712	33020612	4.89078	+	1000		Intergenic	intergenic	MLT1E1A|LTR|MaLR	-416474	NM_001164286	408191	Mm.479439	NM_001164286	ENSMUSG00000091318	Gm5415	EG408191|Senp14	predicted gene 5415	protein-coding
Adult_Nkx2-5_fb_summit200.anno	Adult	Nkx2-5	chr1_33020528_33020729	chr1	33020529	33020729	33020629	1.23045	+	1000	NA	Intergenic	intergenic	MLT1E1A|LTR|MaLR	-416491	NM_001164286	408191	Mm.479439	NM_001164286	ENSMUSG00000091318	Gm5415	EG408191|Senp14	predicted gene 5415	protein-coding
Adult_Tead_fb_summit200.anno	Adult	Tead	chr1_33020619_33020820	chr1	33020620	33020820	33020720	1.95904	+	1000	NA	Intergenic	intergenic	MLT1E1A|LTR|MaLR	-416582	NM_001164286	408191	Mm.479439	NM_001164286	ENSMUSG00000091318	Gm5415	EG408191|Senp14	predicted gene 5415	protein-coding
Adult_Tead_fb_summit200.anno	Adult	Tead	chr1_33056651_33056852	chr1	33056652	33056852	33056752	4.55669	+	1000	NA	Intergenic	intergenic	RLTR13D1|LTR|ERVK	-452614	NM_001164286	408191	Mm.479439	NM_001164286	ENSMUSG00000091318	Gm5415	EG408191|Senp14	predicted gene 5415	protein-coding
Adult_Nkx2-5_fb_summit200.anno	Adult	Nkx2-5	chr1_33056656_33056857	chr1	33056657	33056857	33056757	0.69897	+	1000	NA	Intergenic	intergenic	RLTR13D1|LTR|ERVK	-452619	NM_001164286	408191	Mm.479439	NM_001164286	ENSMUSG00000091318	Gm5415	EG408191|Senp14	predicted gene 5415	protein-coding
Adult_Nkx2-5_fb_summit200.anno	Adult	Nkx2-5	chr1_33087398_33087599	chr1	33087399	33087599	33087499	4.48773	+	1000	NA	Intergenic	intergenic	Intergenic	-483361	NM_001164286	408191	Mm.479439	NM_001164286	ENSMUSG00000091318	Gm5415	EG408191|Senp14	predicted gene 5415	protein-coding
Adult_Nkx2-5_fb_summit200.anno	Adult	Nkx2-5	chr1_33114887_33115088	chr1	33114888	33115088	33114988	4.43916	+	1000	NA	Intergenic	intergenic	Intergenic	-510850	NM_001164286	408191	Mm.479439	NM_001164286	ENSMUSG00000091318	Gm5415	EG408191|Senp14	predicted gene 5415	protein-coding
Adult_Mef2a_fb_summit200.anno	Adult	Mef2a	chr1_33115006_33115207	chr1	33115007	33115207	33115107	2.07555	+	1000	NA	Intergenic	intergenic	Intergenic	-510969	NM_001164286	408191	Mm.479439	NM_001164286	ENSMUSG00000091318	Gm5415	EG408191|Senp14	predicted gene 5415	protein-coding
Adult_Tead_fb_summit200.anno	Adult	Tead	chr1_33115014_33115215	chr1	33115015	33115215	33115115	0.90309	+	1000	NA	Intergenic	intergenic	Intergenic	-510977	NM_001164286	408191	Mm.479439	NM_001164286	ENSMUSG00000091318	Gm5415	EG408191|Senp14	predicted gene 5415	protein-coding
Adult_Nkx2-5_fb_summit200.anno	Adult	Nkx2-5	chr1_33391016_33391217	chr1	33391017	33391217	33391117	5.44091	+	1000	NA	Intergenic	intergenic	L2|LINE|L2	335522	NM_008922	19076	Mm.27705	NM_008922	ENSMUSG00000026134	Prim2	AI323589	DNA primase, p58 subunit	protein-coding
Adult_Tead_fb_summit200.anno	Adult	Tead	chr1_33391018_33391219	chr1	33391019	33391219	33391119	0.30103	+	1000	NA	Intergenic	intergenic	L2|LINE|L2	335520	NM_008922	19076	Mm.27705	NM_008922	ENSMUSG00000026134	Prim2	AI323589	DNA primase, p58 subunit	protein-coding
Adult_Mef2a_fb_summit200.anno	Adult	Mef2a	chr1_33391024_33391225	chr1	33391025	33391225	33391125	0.778151	+	1000	NA	Intergenic	intergenic	L2|LINE|L2	335514	NM_008922	19076	Mm.27705	NM_008922	ENSMUSG00000026134	Prim2	AI323589	DNA primase, p58 subunit	protein-coding
Adult_Tbx5_fb_summit200.anno	Adult	Tbx5	chr1_33391063_33391264	chr1	33391064	33391264	33391164	1.59106	+	1000	NA	Intergenic	intergenic	L2|LINE|L2	335475	NM_008922	19076	Mm.27705	NM_008922	ENSMUSG00000026134	Prim2	AI323589	DNA primase, p58 subunit	protein-coding
Adult_Nkx2-5_fb_summit200.anno	Adult	Nkx2-5	chr1_33419958_33420159	chr1	33419959	33420159	33420059	4.46082	+	1000	NA	Intergenic	intergenic	Intergenic	306580	NM_008922	19076	Mm.27705	NM_008922	ENSMUSG00000026134	Prim2	AI323589	DNA primase, p58 subunit	protein-coding
Adult_Tead_fb_summit200.anno	Adult	Tead	chr1_33427684_33427885	chr1	33427685	33427885	33427785	3.88795	+	1000	NA	Intergenic	intergenic	Intergenic	298854	NM_008922	19076	Mm.27705	NM_008922	ENSMUSG00000026134	Prim2	AI323589	DNA primase, p58 subunit	protein-coding
Adult_Nkx2-5_fb_summit200.anno	Adult	Nkx2-5	chr1_33427774_33427975	chr1	33427775	33427975	33427875	1.95424	+	1000	NA	Intergenic	intergenic	Intergenic	298764	NM_008922	19076	Mm.27705	NM_008922	ENSMUSG00000026134	Prim2	AI323589	DNA primase, p58 subunit	protein-coding
Adult_Nkx2-5_fb_summit200.anno	Adult	Nkx2-5	chr1_33432331_33432532	chr1	33432332	33432532	33432432	3.65868	+	1000	NA	Intergenic	intergenic	Intergenic	294207	NM_008922	19076	Mm.27705	NM_008922	ENSMUSG00000026134	Prim2	AI323589	DNA primase, p58 subunit	protein-coding
Adult_Mef2a_fb_summit200.anno	Adult	Mef2a	chr1_33540166_33540367	chr1	33540167	33540367	33540267	5.03276	+	1000	NA	intron (NM_008922, intron 11 of 13)	intron	L1MCa|LINE|L1	186372	NM_008922	19076	Mm.27705	NM_008922	ENSMUSG00000026134	Prim2	AI323589	DNA primase, p58 subunit	protein-coding
Adult_Gata4_fb_summit200.anno	Adult	Gata4	chr1_33726627_33726828	chr1	33726628	33726828	33726728	5.27059	+	1000		promoter-TSS (NM_008922)	TSS	promoter-TSS (NM_008922)	59	NR_033199	67503	Mm.87069	NM_026204	ENSMUSG00000103746	1700001G17Rik	-	RIKEN cDNA 1700001G17 gene	ncRNA
Adult_Mef2a_fb_summit200.anno	Adult	Mef2a	chr1_33730513_33730714	chr1	33730514	33730714	33730614	3.5895	+	1000	NA	Intergenic	intergenic	Intergenic	3945	NR_033199	67503	Mm.87069	NM_026204	ENSMUSG00000103746	1700001G17Rik	-	RIKEN cDNA 1700001G17 gene	ncRNA
Adult_Tead_fb_summit200.anno	Adult	Tead	chr1_33741386_33741587	chr1	33741387	33741587	33741487	4.03635	+	1000	NA	Intergenic	intergenic	Intergenic	14818	NR_033199	67503	Mm.87069	NM_026204	ENSMUSG00000103746	1700001G17Rik	-	RIKEN cDNA 1700001G17 gene	ncRNA
Adult_Gata4_fb_summit200.anno	Adult	Gata4	chr1_33776661_33776862	chr1	33776662	33776862	33776762	4.54747	+	1000		promoter-TSS (NM_008999)	TSS	promoter-TSS (NM_008999)	21	NM_008999	19335	Mm.86744	NM_008999	ENSMUSG00000004768	Rab23	AW545388|opb|opb2	RAB23, member RAS oncogene family	protein-coding
Adult_Tead_fb_summit200.anno	Adult	Tead	chr1_33776818_33777019	chr1	33776819	33777019	33776919	2.1959	+	1000	NA	promoter-TSS (NM_001159729)	TSS	promoter-TSS (NM_001159729)	178	NM_008999	19335	Mm.86744	NM_008999	ENSMUSG00000004768	Rab23	AW545388|opb|opb2	RAB23, member RAS oncogene family	protein-coding
Adult_Tead_fb_summit200.anno	Adult	Tead	chr1_33796274_33796475	chr1	33796275	33796475	33796375	4.28905	+	1000	NA	3' UTR (NM_008999, exon 8 of 8)	3' UT	3' UTR (NM_008999, exon 8 of 8)	18220	NM_145392	213539	Mm.247037	NM_145392	ENSMUSG00000042215	Bag2	2610042A13Rik|BC016230	BCL2-associated athanogene 2	protein-coding
Adult_Tbx5_fb_summit200.anno	Adult	Tbx5	chr1_33808122_33808323	chr1	33808123	33808323	33808223	4.07365	+	1000	NA	intron (NM_145392, intron 1 of 2)	intron	intron (NM_145392, intron 1 of 2)	6372	NM_145392	213539	Mm.247037	NM_145392	ENSMUSG00000042215	Bag2	2610042A13Rik|BC016230	BCL2-associated athanogene 2	protein-coding
Adult_Srf_fb_summit200.anno	Adult	Srf	chr1_33808124_33808325	chr1	33808125	33808325	33808225	0.30103	+	1000	NA	intron (NM_145392, intron 1 of 2)	intron	intron (NM_145392, intron 1 of 2)	6370	NM_145392	213539	Mm.247037	NM_145392	ENSMUSG00000042215	Bag2	2610042A13Rik|BC016230	BCL2-associated athanogene 2	protein-coding
Adult_Nkx2-5_fb_summit200.anno	Adult	Nkx2-5	chr1_33808291_33808492	chr1	33808292	33808492	33808392	2.22272	+	1000	NA	intron (NM_145392, intron 1 of 2)	intron	intron (NM_145392, intron 1 of 2)	6203	NM_145392	213539	Mm.247037	NM_145392	ENSMUSG00000042215	Bag2	2610042A13Rik|BC016230	BCL2-associated athanogene 2	protein-coding
Adult_Tead_fb_summit200.anno	Adult	Tead	chr1_33808315_33808516	chr1	33808316	33808516	33808416	1.38021	+	1000	NA	intron (NM_145392, intron 1 of 2)	intron	intron (NM_145392, intron 1 of 2)	6179	NM_145392	213539	Mm.247037	NM_145392	ENSMUSG00000042215	Bag2	2610042A13Rik|BC016230	BCL2-associated athanogene 2	protein-coding
Adult_Mef2a_fb_summit200.anno	Adult	Mef2a	chr1_33808333_33808534	chr1	33808334	33808534	33808434	1.25527	+	1000	NA	intron (NM_145392, intron 1 of 2)	intron	intron (NM_145392, intron 1 of 2)	6161	NM_145392	213539	Mm.247037	NM_145392	ENSMUSG00000042215	Bag2	2610042A13Rik|BC016230	BCL2-associated athanogene 2	protein-coding
Adult_Gata4_fb_summit200.anno	Adult	Gata4	chr1_33814329_33814530	chr1	33814330	33814530	33814430	3.77786	+	1000		exon (NM_145392, exon 1 of 3)	exon	exon (NM_145392, exon 1 of 3)	165	NM_145392	213539	Mm.247037	NM_145392	ENSMUSG00000042215	Bag2	2610042A13Rik|BC016230	BCL2-associated athanogene 2	protein-coding
Adult_Nkx2-5_fb_summit200.anno	Adult	Nkx2-5	chr1_33814498_33814699	chr1	33814499	33814699	33814599	2.22789	+	1000	NA	promoter-TSS (NM_145392)	TSS	promoter-TSS (NM_145392)	-4	NM_145392	213539	Mm.247037	NM_145392	ENSMUSG00000042215	Bag2	2610042A13Rik|BC016230	BCL2-associated athanogene 2	protein-coding
Adult_Srf_fb_summit200.anno	Adult	Srf	chr1_33814579_33814780	chr1	33814580	33814780	33814680	1.90849	+	1000	NA	promoter-TSS (NM_145392)	TSS	promoter-TSS (NM_145392)	-85	NM_145392	213539	Mm.247037	NM_145392	ENSMUSG00000042215	Bag2	2610042A13Rik|BC016230	BCL2-associated athanogene 2	protein-coding
Adult_Gata4_fb_summit200.anno	Adult	Gata4	chr1_33871260_33871461	chr1	33871261	33871461	33871361	4.75344	+	1000		promoter-TSS (NM_001290699)	TSS	promoter-TSS (NM_001290699)	79	NM_001290699	98403	Mm.289103	NM_133817	ENSMUSG00000042197	Zfp451	4930515K21Rik|4933435G09Rik|AI596398|COASTER|Kiaa0576-hp|Znf451|mKIAA1702	zinc finger protein 451	protein-coding
Adult_Srf_fb_summit200.anno	Adult	Srf	chr1_33934923_33935124	chr1	33934924	33935124	33935024	4.80389	+	1000	NA	intron (NM_001310484, intron 2 of 5)	intron	intron (NM_001310484, intron 2 of 5)	29442	NM_177235	320705	Mm.336619	NM_177235	ENSMUSG00000042182	Bend6	B230209C24Rik	BEN domain containing 6	protein-coding
Adult_Gata4_fb_summit200.anno	Adult	Gata4	chr1_33964789_33964990	chr1	33964790	33964990	33964890	4.47518	+	1000		promoter-TSS (NM_177235)	TSS	promoter-TSS (NM_177235)	-180	NM_001276764	13518	Mm.336625	NM_010081	ENSMUSG00000026131	Dst	2310001O04Rik|A830042E19Rik|AW554249|BP230|BPAG1-n|Bpag|Bpag1|Macf2|ah|athetoid|dt|mKIAA0728|nmf203|nmf339	dystonin	protein-coding
Adult_Mef2a_fb_summit200.anno	Adult	Mef2a	chr1_34003890_34004091	chr1	34003891	34004091	34003991	4.59219	+	1000	NA	intron (NM_001276764, intron 2 of 102)	intron	intron (NM_001276764, intron 2 of 102)	38921	NM_001276764	13518	Mm.336625	NM_010081	ENSMUSG00000026131	Dst	2310001O04Rik|A830042E19Rik|AW554249|BP230|BPAG1-n|Bpag|Bpag1|Macf2|ah|athetoid|dt|mKIAA0728|nmf203|nmf339	dystonin	protein-coding
Adult_Tead_fb_summit200.anno	Adult	Tead	chr1_34003899_34004100	chr1	34003900	34004100	34004000	0.954243	+	1000	NA	intron (NM_001276764, intron 2 of 102)	intron	intron (NM_001276764, intron 2 of 102)	38930	NM_001276764	13518	Mm.336625	NM_010081	ENSMUSG00000026131	Dst	2310001O04Rik|A830042E19Rik|AW554249|BP230|BPAG1-n|Bpag|Bpag1|Macf2|ah|athetoid|dt|mKIAA0728|nmf203|nmf339	dystonin	protein-coding
Adult_Gata4_fb_summit200.anno	Adult	Gata4	chr1_34003951_34004152	chr1	34003952	34004152	34004052	1.716	+	1000		intron (NM_001276764, intron 2 of 102)	intron	intron (NM_001276764, intron 2 of 102)	38982	NM_001276764	13518	Mm.336625	NM_010081	ENSMUSG00000026131	Dst	2310001O04Rik|A830042E19Rik|AW554249|BP230|BPAG1-n|Bpag|Bpag1|Macf2|ah|athetoid|dt|mKIAA0728|nmf203|nmf339	dystonin	protein-coding
Adult_Tead_fb_summit200.anno	Adult	Tead	chr1_34021528_34021729	chr1	34021529	34021729	34021629	4.24494	+	1000	NA	intron (NM_001276764, intron 2 of 102)	intron	intron (NM_001276764, intron 2 of 102)	-47041	NM_133833	13518	Mm.336625	NM_010081	ENSMUSG00000026131	Dst	2310001O04Rik|A830042E19Rik|AW554249|BP230|BPAG1-n|Bpag|Bpag1|Macf2|ah|athetoid|dt|mKIAA0728|nmf203|nmf339	dystonin	protein-coding
Adult_Srf_fb_summit200.anno	Adult	Srf	chr1_34063263_34063464	chr1	34063264	34063464	34063364	4.6205	+	1000	NA	intron (NM_001276764, intron 4 of 102)	intron	intron (NM_001276764, intron 4 of 102)	-5306	NM_134448	13518	Mm.336625	NM_010081	ENSMUSG00000026131	Dst	2310001O04Rik|A830042E19Rik|AW554249|BP230|BPAG1-n|Bpag|Bpag1|Macf2|ah|athetoid|dt|mKIAA0728|nmf203|nmf339	dystonin	protein-coding
Adult_Gata4_fb_summit200.anno	Adult	Gata4	chr1_34067983_34068184	chr1	34067984	34068184	34068084	3.67394	+	1000		promoter-TSS (NM_133833)	TSS	promoter-TSS (NM_133833)	-586	NM_133833	13518	Mm.336625	NM_010081	ENSMUSG00000026131	Dst	2310001O04Rik|A830042E19Rik|AW554249|BP230|BPAG1-n|Bpag|Bpag1|Macf2|ah|athetoid|dt|mKIAA0728|nmf203|nmf339	dystonin	protein-coding
Adult_Tead_fb_summit200.anno	Adult	Tead	chr1_34068306_34068507	chr1	34068307	34068507	34068407	2.5092	+	1000	NA	promoter-TSS (NM_133833)	TSS	promoter-TSS (NM_133833)	-263	NM_133833	13518	Mm.336625	NM_010081	ENSMUSG00000026131	Dst	2310001O04Rik|A830042E19Rik|AW554249|BP230|BPAG1-n|Bpag|Bpag1|Macf2|ah|athetoid|dt|mKIAA0728|nmf203|nmf339	dystonin	protein-coding
Adult_Nkx2-5_fb_summit200.anno	Adult	Nkx2-5	chr1_34070753_34070954	chr1	34070754	34070954	34070854	3.38863	+	1000	NA	intron (NM_134448, intron 1 of 97)	intron	intron (NM_134448, intron 1 of 97)	2184	NM_133833	13518	Mm.336625	NM_010081	ENSMUSG00000026131	Dst	2310001O04Rik|A830042E19Rik|AW554249|BP230|BPAG1-n|Bpag|Bpag1|Macf2|ah|athetoid|dt|mKIAA0728|nmf203|nmf339	dystonin	protein-coding
Adult_Tbx5_fb_summit200.anno	Adult	Tbx5	chr1_34078477_34078678	chr1	34078478	34078678	34078578	3.88784	+	1000	NA	intron (NM_134448, intron 1 of 97)	intron	intron (NM_134448, intron 1 of 97)	9908	NM_134448	13518	Mm.336625	NM_010081	ENSMUSG00000026131	Dst	2310001O04Rik|A830042E19Rik|AW554249|BP230|BPAG1-n|Bpag|Bpag1|Macf2|ah|athetoid|dt|mKIAA0728|nmf203|nmf339	dystonin	protein-coding
Adult_Nkx2-5_fb_summit200.anno	Adult	Nkx2-5	chr1_34078501_34078702	chr1	34078502	34078702	34078602	1.38021	+	1000	NA	intron (NM_134448, intron 1 of 97)	intron	intron (NM_134448, intron 1 of 97)	9932	NM_133833	13518	Mm.336625	NM_010081	ENSMUSG00000026131	Dst	2310001O04Rik|A830042E19Rik|AW554249|BP230|BPAG1-n|Bpag|Bpag1|Macf2|ah|athetoid|dt|mKIAA0728|nmf203|nmf339	dystonin	protein-coding
Adult_Mef2a_fb_summit200.anno	Adult	Mef2a	chr1_34078568_34078769	chr1	34078569	34078769	34078669	1.82607	+	1000	NA	intron (NM_134448, intron 1 of 97)	intron	intron (NM_134448, intron 1 of 97)	9999	NM_134448	13518	Mm.336625	NM_010081	ENSMUSG00000026131	Dst	2310001O04Rik|A830042E19Rik|AW554249|BP230|BPAG1-n|Bpag|Bpag1|Macf2|ah|athetoid|dt|mKIAA0728|nmf203|nmf339	dystonin	protein-coding
Adult_Tead_fb_summit200.anno	Adult	Tead	chr1_34087121_34087322	chr1	34087122	34087322	34087222	3.93212	+	1000	NA	intron (NM_134448, intron 1 of 97)	intron	intron (NM_134448, intron 1 of 97)	18552	NM_134448	13518	Mm.336625	NM_010081	ENSMUSG00000026131	Dst	2310001O04Rik|A830042E19Rik|AW554249|BP230|BPAG1-n|Bpag|Bpag1|Macf2|ah|athetoid|dt|mKIAA0728|nmf203|nmf339	dystonin	protein-coding
Adult_Mef2a_fb_summit200.anno	Adult	Mef2a	chr1_34111851_34112052	chr1	34111852	34112052	34111952	4.39322	+	1000	NA	intron (NM_134448, intron 1 of 97)	intron	intron (NM_134448, intron 1 of 97)	43282	NM_134448	13518	Mm.336625	NM_010081	ENSMUSG00000026131	Dst	2310001O04Rik|A830042E19Rik|AW554249|BP230|BPAG1-n|Bpag|Bpag1|Macf2|ah|athetoid|dt|mKIAA0728|nmf203|nmf339	dystonin	protein-coding
Adult_Tead_fb_summit200.anno	Adult	Tead	chr1_34111858_34112059	chr1	34111859	34112059	34111959	0.845098	+	1000	NA	intron (NM_134448, intron 1 of 97)	intron	intron (NM_134448, intron 1 of 97)	43289	NM_134448	13518	Mm.336625	NM_010081	ENSMUSG00000026131	Dst	2310001O04Rik|A830042E19Rik|AW554249|BP230|BPAG1-n|Bpag|Bpag1|Macf2|ah|athetoid|dt|mKIAA0728|nmf203|nmf339	dystonin	protein-coding
Adult_Nkx2-5_fb_summit200.anno	Adult	Nkx2-5	chr1_34111958_34112159	chr1	34111959	34112159	34112059	2	+	1000	NA	intron (NM_134448, intron 1 of 97)	intron	intron (NM_134448, intron 1 of 97)	43389	NM_133833	13518	Mm.336625	NM_010081	ENSMUSG00000026131	Dst	2310001O04Rik|A830042E19Rik|AW554249|BP230|BPAG1-n|Bpag|Bpag1|Macf2|ah|athetoid|dt|mKIAA0728|nmf203|nmf339	dystonin	protein-coding
Adult_Nkx2-5_fb_summit200.anno	Adult	Nkx2-5	chr1_34117429_34117630	chr1	34117430	34117630	34117530	3.73807	+	1000	NA	intron (NM_134448, intron 1 of 97)	intron	intron (NM_134448, intron 1 of 97)	48860	NM_133833	13518	Mm.336625	NM_010081	ENSMUSG00000026131	Dst	2310001O04Rik|A830042E19Rik|AW554249|BP230|BPAG1-n|Bpag|Bpag1|Macf2|ah|athetoid|dt|mKIAA0728|nmf203|nmf339	dystonin	protein-coding
Adult_Tead_fb_summit200.anno	Adult	Tead	chr1_34145926_34146127	chr1	34145927	34146127	34146027	4.4548	+	1000	NA	intron (NM_134448, intron 2 of 97)	intron	intron (NM_134448, intron 2 of 97)	-28177	NR_105861	102466987		NR_105861	ENSMUSG00000105982	Mir6896	mmu-mir-6896	microRNA 6896	ncRNA
Adult_Tead_fb_summit200.anno	Adult	Tead	chr1_34159571_34159772	chr1	34159572	34159772	34159672	4.13497	+	1000	NA	intron (NM_134448, intron 2 of 97)	intron	RMER4B|LTR|ERVK	-14532	NR_105861	102466987		NR_105861	ENSMUSG00000105982	Mir6896	mmu-mir-6896	microRNA 6896	ncRNA
Adult_Nkx2-5_fb_summit200.anno	Adult	Nkx2-5	chr1_34178112_34178313	chr1	34178113	34178313	34178213	4.26813	+	1000	NA	intron (NM_134448, intron 5 of 97)	intron	intron (NM_134448, intron 5 of 97)	4009	NR_105861	102466987		NR_105861	ENSMUSG00000105982	Mir6896	mmu-mir-6896	microRNA 6896	ncRNA
Adult_Srf_fb_summit200.anno	Adult	Srf	chr1_34178149_34178350	chr1	34178150	34178350	34178250	1.5682	+	1000	NA	intron (NM_134448, intron 5 of 97)	intron	intron (NM_134448, intron 5 of 97)	4046	NR_105861	102466987		NR_105861	ENSMUSG00000105982	Mir6896	mmu-mir-6896	microRNA 6896	ncRNA
Adult_Tead_fb_summit200.anno	Adult	Tead	chr1_34178180_34178381	chr1	34178181	34178381	34178281	1.49136	+	1000	NA	intron (NM_134448, intron 5 of 97)	intron	intron (NM_134448, intron 5 of 97)	4077	NR_105861	102466987		NR_105861	ENSMUSG00000105982	Mir6896	mmu-mir-6896	microRNA 6896	ncRNA
Adult_Tead_fb_summit200.anno	Adult	Tead	chr1_34179707_34179908	chr1	34179708	34179908	34179808	3.18384	+	1000	NA	intron (NM_134448, intron 5 of 97)	intron	intron (NM_134448, intron 5 of 97)	5604	NR_105861	102466987		NR_105861	ENSMUSG00000105982	Mir6896	mmu-mir-6896	microRNA 6896	ncRNA
Adult_Nkx2-5_fb_summit200.anno	Adult	Nkx2-5	chr1_34179874_34180075	chr1	34179875	34180075	34179975	2.22272	+	1000	NA	intron (NM_134448, intron 5 of 97)	intron	intron (NM_134448, intron 5 of 97)	5771	NR_105861	102466987		NR_105861	ENSMUSG00000105982	Mir6896	mmu-mir-6896	microRNA 6896	ncRNA
Adult_Tead_fb_summit200.anno	Adult	Tead	chr1_34181739_34181940	chr1	34181740	34181940	34181840	3.27068	+	1000	NA	intron (NM_134448, intron 5 of 97)	intron	7SLRNA|srpRNA|srpRNA	7636	NR_105861	102466987		NR_105861	ENSMUSG00000105982	Mir6896	mmu-mir-6896	microRNA 6896	ncRNA
Adult_Tead_fb_summit200.anno	Adult	Tead	chr1_34186591_34186792	chr1	34186592	34186792	34186692	3.68592	+	1000	NA	intron (NM_134448, intron 5 of 97)	intron	intron (NM_134448, intron 5 of 97)	12488	NR_105861	102466987		NR_105861	ENSMUSG00000105982	Mir6896	mmu-mir-6896	microRNA 6896	ncRNA
Adult_Mef2a_fb_summit200.anno	Adult	Mef2a	chr1_34186610_34186811	chr1	34186611	34186811	34186711	1.27875	+	1000	NA	intron (NM_134448, intron 5 of 97)	intron	intron (NM_134448, intron 5 of 97)	12507	NR_105861	102466987		NR_105861	ENSMUSG00000105982	Mir6896	mmu-mir-6896	microRNA 6896	ncRNA
Adult_Tead_fb_summit200.anno	Adult	Tead	chr1_34197548_34197749	chr1	34197549	34197749	34197649	4.03894	+	1000	NA	intron (NM_134448, intron 6 of 97)	intron	intron (NM_134448, intron 6 of 97)	-19526	NM_010081	13518	Mm.336625	NM_010081	ENSMUSG00000026131	Dst	2310001O04Rik|A830042E19Rik|AW554249|BP230|BPAG1-n|Bpag|Bpag1|Macf2|ah|athetoid|dt|mKIAA0728|nmf203|nmf339	dystonin	protein-coding
Adult_Mef2a_fb_summit200.anno	Adult	Mef2a	chr1_34197561_34197762	chr1	34197562	34197762	34197662	1.11394	+	1000	NA	intron (NM_134448, intron 6 of 97)	intron	intron (NM_134448, intron 6 of 97)	-19513	NM_010081	13518	Mm.336625	NM_010081	ENSMUSG00000026131	Dst	2310001O04Rik|A830042E19Rik|AW554249|BP230|BPAG1-n|Bpag|Bpag1|Macf2|ah|athetoid|dt|mKIAA0728|nmf203|nmf339	dystonin	protein-coding
Adult_Gata4_fb_summit200.anno	Adult	Gata4	chr1_34197673_34197874	chr1	34197674	34197874	34197774	2.04922	+	1000		intron (NM_134448, intron 6 of 97)	intron	intron (NM_134448, intron 6 of 97)	-19401	NM_010081	13518	Mm.336625	NM_010081	ENSMUSG00000026131	Dst	2310001O04Rik|A830042E19Rik|AW554249|BP230|BPAG1-n|Bpag|Bpag1|Macf2|ah|athetoid|dt|mKIAA0728|nmf203|nmf339	dystonin	protein-coding
Adult_Nkx2-5_fb_summit200.anno	Adult	Nkx2-5	chr1_34199051_34199252	chr1	34199052	34199252	34199152	3.13925	+	1000	NA	intron (NM_134448, intron 6 of 97)	intron	L1_Mus4|LINE|L1	-18023	NM_010081	13518	Mm.336625	NM_010081	ENSMUSG00000026131	Dst	2310001O04Rik|A830042E19Rik|AW554249|BP230|BPAG1-n|Bpag|Bpag1|Macf2|ah|athetoid|dt|mKIAA0728|nmf203|nmf339	dystonin	protein-coding
Adult_Tead_fb_summit200.anno	Adult	Tead	chr1_34224650_34224851	chr1	34224651	34224851	34224751	4.40822	+	1000	NA	exon (NM_001276764, exon 27 of 103)	exon	exon (NM_001276764, exon 27 of 103)	7576	NM_010081	13518	Mm.336625	NM_010081	ENSMUSG00000026131	Dst	2310001O04Rik|A830042E19Rik|AW554249|BP230|BPAG1-n|Bpag|Bpag1|Macf2|ah|athetoid|dt|mKIAA0728|nmf203|nmf339	dystonin	protein-coding
Adult_Tead_fb_summit200.anno	Adult	Tead	chr1_34231859_34232060	chr1	34231860	34232060	34231960	3.85788	+	1000	NA	intron (NM_134448, intron 32 of 97)	intron	B2_Mm2|SINE|B2	14785	NM_010081	13518	Mm.336625	NM_010081	ENSMUSG00000026131	Dst	2310001O04Rik|A830042E19Rik|AW554249|BP230|BPAG1-n|Bpag|Bpag1|Macf2|ah|athetoid|dt|mKIAA0728|nmf203|nmf339	dystonin	protein-coding
Adult_Nkx2-5_fb_summit200.anno	Adult	Nkx2-5	chr1_34275804_34276005	chr1	34275805	34276005	34275905	4.64291	+	1000	NA	intron (NM_134448, intron 53 of 97)	intron	intron (NM_134448, intron 53 of 97)	58730	NM_010081	13518	Mm.336625	NM_010081	ENSMUSG00000026131	Dst	2310001O04Rik|A830042E19Rik|AW554249|BP230|BPAG1-n|Bpag|Bpag1|Macf2|ah|athetoid|dt|mKIAA0728|nmf203|nmf339	dystonin	protein-coding
Adult_Gata4_fb_summit200.anno	Adult	Gata4	chr1_34293418_34293619	chr1	34293419	34293619	34293519	4.24586	+	1000		intron (NM_134448, intron 57 of 97)	intron	intron (NM_134448, intron 57 of 97)	76344	NM_010081	13518	Mm.336625	NM_010081	ENSMUSG00000026131	Dst	2310001O04Rik|A830042E19Rik|AW554249|BP230|BPAG1-n|Bpag|Bpag1|Macf2|ah|athetoid|dt|mKIAA0728|nmf203|nmf339	dystonin	protein-coding
Adult_Nkx2-5_fb_summit200.anno	Adult	Nkx2-5	chr1_34301605_34301806	chr1	34301606	34301806	34301706	3.91312	+	1000	NA	intron (NM_134448, intron 59 of 97)	intron	L2a|LINE|L2	84531	NM_010081	13518	Mm.336625	NM_010081	ENSMUSG00000026131	Dst	2310001O04Rik|A830042E19Rik|AW554249|BP230|BPAG1-n|Bpag|Bpag1|Macf2|ah|athetoid|dt|mKIAA0728|nmf203|nmf339	dystonin	protein-coding
Adult_Tead_fb_summit200.anno	Adult	Tead	chr1_34301606_34301807	chr1	34301607	34301807	34301707	0	+	1000	NA	intron (NM_134448, intron 59 of 97)	intron	L2a|LINE|L2	84532	NM_010081	13518	Mm.336625	NM_010081	ENSMUSG00000026131	Dst	2310001O04Rik|A830042E19Rik|AW554249|BP230|BPAG1-n|Bpag|Bpag1|Macf2|ah|athetoid|dt|mKIAA0728|nmf203|nmf339	dystonin	protein-coding
Adult_Nkx2-5_fb_summit200.anno	Adult	Nkx2-5	chr1_34303209_34303410	chr1	34303210	34303410	34303310	3.20493	+	1000	NA	intron (NM_134448, intron 59 of 97)	intron	intron (NM_134448, intron 59 of 97)	86135	NM_010081	13518	Mm.336625	NM_010081	ENSMUSG00000026131	Dst	2310001O04Rik|A830042E19Rik|AW554249|BP230|BPAG1-n|Bpag|Bpag1|Macf2|ah|athetoid|dt|mKIAA0728|nmf203|nmf339	dystonin	protein-coding
Adult_Tbx5_fb_summit200.anno	Adult	Tbx5	chr1_34316868_34317069	chr1	34316869	34317069	34316969	4.13542	+	1000	NA	intron (NM_134448, intron 67 of 97)	intron	intron (NM_134448, intron 67 of 97)	99794	NM_010081	13518	Mm.336625	NM_010081	ENSMUSG00000026131	Dst	2310001O04Rik|A830042E19Rik|AW554249|BP230|BPAG1-n|Bpag|Bpag1|Macf2|ah|athetoid|dt|mKIAA0728|nmf203|nmf339	dystonin	protein-coding
Adult_Tbx5_fb_summit200.anno	Adult	Tbx5	chr1_34332662_34332863	chr1	34332663	34332863	34332763	4.19849	+	1000	NA	intron (NM_134448, intron 80 of 97)	intron	intron (NM_134448, intron 80 of 97)	115588	NM_010081	13518	Mm.336625	NM_010081	ENSMUSG00000026131	Dst	2310001O04Rik|A830042E19Rik|AW554249|BP230|BPAG1-n|Bpag|Bpag1|Macf2|ah|athetoid|dt|mKIAA0728|nmf203|nmf339	dystonin	protein-coding
Adult_Gata4_fb_summit200.anno	Adult	Gata4	chr1_34332693_34332894	chr1	34332694	34332894	34332794	1.49136	+	1000		intron (NM_134448, intron 80 of 97)	intron	intron (NM_134448, intron 80 of 97)	115619	NM_010081	13518	Mm.336625	NM_010081	ENSMUSG00000026131	Dst	2310001O04Rik|A830042E19Rik|AW554249|BP230|BPAG1-n|Bpag|Bpag1|Macf2|ah|athetoid|dt|mKIAA0728|nmf203|nmf339	dystonin	protein-coding
Adult_Tead_fb_summit200.anno	Adult	Tead	chr1_34332701_34332902	chr1	34332702	34332902	34332802	0.90309	+	1000	NA	intron (NM_134448, intron 80 of 97)	intron	intron (NM_134448, intron 80 of 97)	115627	NM_010081	13518	Mm.336625	NM_010081	ENSMUSG00000026131	Dst	2310001O04Rik|A830042E19Rik|AW554249|BP230|BPAG1-n|Bpag|Bpag1|Macf2|ah|athetoid|dt|mKIAA0728|nmf203|nmf339	dystonin	protein-coding
Adult_Nkx2-5_fb_summit200.anno	Adult	Nkx2-5	chr1_34332747_34332948	chr1	34332748	34332948	34332848	1.66276	+	1000	NA	intron (NM_134448, intron 80 of 97)	intron	intron (NM_134448, intron 80 of 97)	115673	NM_010081	13518	Mm.336625	NM_010081	ENSMUSG00000026131	Dst	2310001O04Rik|A830042E19Rik|AW554249|BP230|BPAG1-n|Bpag|Bpag1|Macf2|ah|athetoid|dt|mKIAA0728|nmf203|nmf339	dystonin	protein-coding
Adult_Mef2a_fb_summit200.anno	Adult	Mef2a	chr1_34332805_34333006	chr1	34332806	34333006	34332906	1.76343	+	1000	NA	intron (NM_134448, intron 80 of 97)	intron	intron (NM_134448, intron 80 of 97)	115731	NM_010081	13518	Mm.336625	NM_010081	ENSMUSG00000026131	Dst	2310001O04Rik|A830042E19Rik|AW554249|BP230|BPAG1-n|Bpag|Bpag1|Macf2|ah|athetoid|dt|mKIAA0728|nmf203|nmf339	dystonin	protein-coding
Adult_Tead_fb_summit200.anno	Adult	Tead	chr1_34357472_34357673	chr1	34357473	34357673	34357573	4.39212	+	1000	NA	intron (NM_134448, intron 94 of 97)	intron	intron (NM_134448, intron 94 of 97)	132471	NR_039562	100628580		NR_039562	ENSMUSG00000092852	Mir5103	mir-5103|mmu-mir-5103|mu-mir-5103	microRNA 5103	ncRNA
Adult_Mef2a_fb_summit200.anno	Adult	Mef2a	chr1_34361050_34361251	chr1	34361051	34361251	34361151	3.55364	+	1000	NA	intron (NM_001276764, intron 101 of 102)	intron	intron (NM_001276764, intron 101 of 102)	128893	NR_039562	100628580		NR_039562	ENSMUSG00000092852	Mir5103	mir-5103|mmu-mir-5103|mu-mir-5103	microRNA 5103	ncRNA
Adult_Tead_fb_summit200.anno	Adult	Tead	chr1_34361081_34361282	chr1	34361082	34361282	34361182	1.49136	+	1000	NA	intron (NM_001276764, intron 101 of 102)	intron	intron (NM_001276764, intron 101 of 102)	128862	NR_039562	100628580		NR_039562	ENSMUSG00000092852	Mir5103	mir-5103|mmu-mir-5103|mu-mir-5103	microRNA 5103	ncRNA
Adult_Tead_fb_summit200.anno	Adult	Tead	chr1_34369777_34369978	chr1	34369778	34369978	34369878	3.93932	+	1000	NA	Intergenic	intergenic	RLTR28|LTR|ERVL	120166	NR_039562	100628580		NR_039562	ENSMUSG00000092852	Mir5103	mir-5103|mmu-mir-5103|mu-mir-5103	microRNA 5103	ncRNA
Adult_Srf_fb_summit200.anno	Adult	Srf	chr1_34369827_34370028	chr1	34369828	34370028	34369928	1.69897	+	1000	NA	Intergenic	intergenic	RLTR28|LTR|ERVL	120116	NR_039562	100628580		NR_039562	ENSMUSG00000092852	Mir5103	mir-5103|mmu-mir-5103|mu-mir-5103	microRNA 5103	ncRNA
Adult_Mef2a_fb_summit200.anno	Adult	Mef2a	chr1_34383225_34383426	chr1	34383226	34383426	34383326	4.12704	+	1000	NA	Intergenic	intergenic	Intergenic	106718	NR_039562	100628580		NR_039562	ENSMUSG00000092852	Mir5103	mir-5103|mmu-mir-5103|mu-mir-5103	microRNA 5103	ncRNA
Adult_Nkx2-5_fb_summit200.anno	Adult	Nkx2-5	chr1_34383368_34383569	chr1	34383369	34383569	34383469	2.15534	+	1000	NA	Intergenic	intergenic	Intergenic	106575	NR_039562	100628580		NR_039562	ENSMUSG00000092852	Mir5103	mir-5103|mmu-mir-5103|mu-mir-5103	microRNA 5103	ncRNA
Adult_Mef2a_fb_summit200.anno	Adult	Mef2a	chr1_34433070_34433271	chr1	34433071	34433271	34433171	4.69637	+	1000	NA	Intergenic	intergenic	Intergenic	56873	NR_039562	100628580		NR_039562	ENSMUSG00000092852	Mir5103	mir-5103|mmu-mir-5103|mu-mir-5103	microRNA 5103	ncRNA
Adult_Srf_fb_summit200.anno	Adult	Srf	chr1_34446491_34446692	chr1	34446492	34446692	34446592	4.12778	+	1000	NA	Intergenic	intergenic	Intergenic	43452	NR_039562	100628580		NR_039562	ENSMUSG00000092852	Mir5103	mir-5103|mmu-mir-5103|mu-mir-5103	microRNA 5103	ncRNA
Adult_Nkx2-5_fb_summit200.anno	Adult	Nkx2-5	chr1_34472522_34472723	chr1	34472523	34472723	34472623	4.41549	+	1000	NA	Intergenic	intergenic	Intergenic	17421	NR_039562	100628580		NR_039562	ENSMUSG00000092852	Mir5103	mir-5103|mmu-mir-5103|mu-mir-5103	microRNA 5103	ncRNA
Adult_Srf_fb_summit200.anno	Adult	Srf	chr1_34491546_34491747	chr1	34491547	34491747	34491647	4.2793	+	1000	NA	Intergenic	intergenic	Intergenic	-1603	NR_039562	100628580		NR_039562	ENSMUSG00000092852	Mir5103	mir-5103|mmu-mir-5103|mu-mir-5103	microRNA 5103	ncRNA
Adult_Gata4_fb_summit200.anno	Adult	Gata4	chr1_34491744_34491945	chr1	34491745	34491945	34491845	2.29667	+	1000		Intergenic	intergenic	Intergenic	-1801	NR_039562	100628580		NR_039562	ENSMUSG00000092852	Mir5103	mir-5103|mmu-mir-5103|mu-mir-5103	microRNA 5103	ncRNA
Adult_Gata4_fb_summit200.anno	Adult	Gata4	chr1_34496192_34496393	chr1	34496193	34496393	34496293	3.64816	+	1000		promoter-TSS (NM_178601)	TSS	promoter-TSS (NM_178601)	224	NM_027159	69668	Mm.379170	NM_027159	ENSMUSG00000042111	Ccdc115	2310061I09Rik|Ccp1	coiled-coil domain containing 115	protein-coding
Adult_Nkx2-5_fb_summit200.anno	Adult	Nkx2-5	chr1_34496529_34496730	chr1	34496530	34496730	34496630	2.52763	+	1000	NA	promoter-TSS (NM_027159)	TSS	promoter-TSS (NM_027159)	-44	NM_178601	27993	Mm.289667	NM_178601	ENSMUSG00000026127	Imp4	AA409888|AV031295|D1Wsu40e	IMP4, U3 small nucleolar ribonucleoprotein	protein-coding
Adult_Srf_fb_summit200.anno	Adult	Srf	chr1_34496553_34496754	chr1	34496554	34496754	34496654	1.38021	+	1000	NA	promoter-TSS (NM_027159)	TSS	promoter-TSS (NM_027159)	-20	NM_178601	27993	Mm.289667	NM_178601	ENSMUSG00000026127	Imp4	AA409888|AV031295|D1Wsu40e	IMP4, U3 small nucleolar ribonucleoprotein	protein-coding
Adult_Tead_fb_summit200.anno	Adult	Tead	chr1_34516481_34516682	chr1	34516482	34516682	34516582	4.29946	+	1000	NA	promoter-TSS (NM_011206)	TSS	promoter-TSS (NM_011206)	-9	NM_011206	19253	Mm.361	NM_011206	ENSMUSG00000026126	Ptpn18	FLP1|HSCF|PTP-HSCF|PTP-K1|Ptpk1	protein tyrosine phosphatase, non-receptor type 18	protein-coding
Adult_Gata4_fb_summit200.anno	Adult	Gata4	chr1_34807011_34807212	chr1	34807012	34807212	34807112	5.46319	+	1000		Intergenic	intergenic	CpG	-51455	NM_183019	226970	Mm.41604	NM_183019	ENSMUSG00000037509	Arhgef4	9330140K16Rik|Asef|ENSMUSG00000070955	Rho guanine nucleotide exchange factor (GEF) 4	protein-coding
Adult_Gata4_fb_summit200.anno	Adult	Gata4	chr1_34858530_34858731	chr1	34858531	34858731	34858631	4.71197	+	1000		promoter-TSS (NM_183019)	TSS	promoter-TSS (NM_183019)	64	NM_183019	226970	Mm.41604	NM_183019	ENSMUSG00000037509	Arhgef4	9330140K16Rik|Asef|ENSMUSG00000070955	Rho guanine nucleotide exchange factor (GEF) 4	protein-coding
Adult_Tead_fb_summit200.anno	Adult	Tead	chr1_34868184_34868385	chr1	34868185	34868385	34868285	3.98471	+	1000	NA	intron (NM_183019, intron 9 of 9)	intron	intron (NM_183019, intron 9 of 9)	9718	NM_183019	226970	Mm.41604	NM_183019	ENSMUSG00000037509	Arhgef4	9330140K16Rik|Asef|ENSMUSG00000070955	Rho guanine nucleotide exchange factor (GEF) 4	protein-coding
Adult_Nkx2-5_fb_summit200.anno	Adult	Nkx2-5	chr1_34891850_34892051	chr1	34891851	34892051	34891951	4.37412	+	1000	NA	intron (NM_174997, intron 2 of 6)	intron	intron (NM_174997, intron 2 of 6)	7944	NM_174997	214469	Mm.120151	NM_174997	ENSMUSG00000037503	Fam168b	mKIAA4042	family with sequence similarity 168, member B	protein-coding
Adult_Gata4_fb_summit200.anno	Adult	Gata4	chr1_34899805_34900006	chr1	34899806	34900006	34899906	3.90064	+	1000		promoter-TSS (NM_001160235)	TSS	promoter-TSS (NM_001160235)	-11	NM_001160235	214469	Mm.120151	NM_174997	ENSMUSG00000037503	Fam168b	mKIAA4042	family with sequence similarity 168, member B	protein-coding
Adult_Srf_fb_summit200.anno	Adult	Srf	chr1_34899813_34900014	chr1	34899814	34900014	34899914	0.90309	+	1000	NA	promoter-TSS (NM_001160235)	TSS	promoter-TSS (NM_001160235)	-19	NM_001160235	214469	Mm.120151	NM_174997	ENSMUSG00000037503	Fam168b	mKIAA4042	family with sequence similarity 168, member B	protein-coding
Adult_Tead_fb_summit200.anno	Adult	Tead	chr1_35253338_35253539	chr1	35253339	35253539	35253439	5.54842	+	1000	NA	Intergenic	intergenic	Intergenic	346635	NM_175421	226971	Mm.292751	NM_145516	ENSMUSG00000026123	Plekhb2	2310009M15Rik|AU018239|Evt2|Phdc|evt-2	pleckstrin homology domain containing, family B (evectins) member 2	protein-coding
Adult_Tbx5_fb_summit200.anno	Adult	Tbx5	chr1_35331860_35332061	chr1	35331861	35332061	35331961	4.89499	+	1000	NA	Intergenic	intergenic	Intergenic	425157	NM_175421	226971	Mm.292751	NM_145516	ENSMUSG00000026123	Plekhb2	2310009M15Rik|AU018239|Evt2|Phdc|evt-2	pleckstrin homology domain containing, family B (evectins) member 2	protein-coding
Adult_Nkx2-5_fb_summit200.anno	Adult	Nkx2-5	chr1_35442283_35442484	chr1	35442284	35442484	35442384	5.04306	+	1000	NA	Intergenic	intergenic	Intergenic	535580	NM_145516	226971	Mm.292751	NM_145516	ENSMUSG00000026123	Plekhb2	2310009M15Rik|AU018239|Evt2|Phdc|evt-2	pleckstrin homology domain containing, family B (evectins) member 2	protein-coding
Adult_Gata4_fb_summit200.anno	Adult	Gata4	chr1_35442309_35442510	chr1	35442310	35442510	35442410	1.41497	+	1000		Intergenic	intergenic	Intergenic	535606	NM_175421	226971	Mm.292751	NM_145516	ENSMUSG00000026123	Plekhb2	2310009M15Rik|AU018239|Evt2|Phdc|evt-2	pleckstrin homology domain containing, family B (evectins) member 2	protein-coding
Adult_Nkx2-5_fb_summit200.anno	Adult	Nkx2-5	chr1_35472294_35472495	chr1	35472295	35472495	35472395	4.4769	+	1000	NA	Intergenic	intergenic	B4|SINE|B4	565591	NM_145516	226971	Mm.292751	NM_145516	ENSMUSG00000026123	Plekhb2	2310009M15Rik|AU018239|Evt2|Phdc|evt-2	pleckstrin homology domain containing, family B (evectins) member 2	protein-coding
Adult_Mef2a_fb_summit200.anno	Adult	Mef2a	chr1_35816642_35816843	chr1	35816643	35816843	35816743	5.537	+	1000	NA	Intergenic	intergenic	Intergenic	-308502	NM_015818	50785	Mm.213566	NM_015818	ENSMUSG00000045216	Hs6st1	6Ost1	heparan sulfate 6-O-sulfotransferase 1	protein-coding
Adult_Nkx2-5_fb_summit200.anno	Adult	Nkx2-5	chr1_35816741_35816942	chr1	35816742	35816942	35816842	1.99564	+	1000	NA	Intergenic	intergenic	Intergenic	-308403	NM_015818	50785	Mm.213566	NM_015818	ENSMUSG00000045216	Hs6st1	6Ost1	heparan sulfate 6-O-sulfotransferase 1	protein-coding
Adult_Nkx2-5_fb_summit200.anno	Adult	Nkx2-5	chr1_35906672_35906873	chr1	35906673	35906873	35906773	4.95391	+	1000	NA	Intergenic	intergenic	Intergenic	-218472	NM_015818	50785	Mm.213566	NM_015818	ENSMUSG00000045216	Hs6st1	6Ost1	heparan sulfate 6-O-sulfotransferase 1	protein-coding
Adult_Tead_fb_summit200.anno	Adult	Tead	chr1_35932379_35932580	chr1	35932380	35932580	35932480	4.41005	+	1000	NA	Intergenic	intergenic	Intergenic	-192765	NM_015818	50785	Mm.213566	NM_015818	ENSMUSG00000045216	Hs6st1	6Ost1	heparan sulfate 6-O-sulfotransferase 1	protein-coding
Adult_Tead_fb_summit200.anno	Adult	Tead	chr1_35936241_35936442	chr1	35936242	35936442	35936342	3.58681	+	1000	NA	Intergenic	intergenic	Intergenic	-188903	NM_015818	50785	Mm.213566	NM_015818	ENSMUSG00000045216	Hs6st1	6Ost1	heparan sulfate 6-O-sulfotransferase 1	protein-coding
Adult_Nkx2-5_fb_summit200.anno	Adult	Nkx2-5	chr1_35936419_35936620	chr1	35936420	35936620	35936520	2.25042	+	1000	NA	Intergenic	intergenic	Intergenic	-188725	NM_015818	50785	Mm.213566	NM_015818	ENSMUSG00000045216	Hs6st1	6Ost1	heparan sulfate 6-O-sulfotransferase 1	protein-coding
Adult_Mef2a_fb_summit200.anno	Adult	Mef2a	chr1_35936515_35936716	chr1	35936516	35936716	35936616	1.98227	+	1000	NA	Intergenic	intergenic	Intergenic	-188629	NM_015818	50785	Mm.213566	NM_015818	ENSMUSG00000045216	Hs6st1	6Ost1	heparan sulfate 6-O-sulfotransferase 1	protein-coding
Adult_Tead_fb_summit200.anno	Adult	Tead	chr1_35971078_35971279	chr1	35971079	35971279	35971179	4.53861	+	1000	NA	Intergenic	intergenic	MLT1A|LTR|MaLR	-154066	NM_015818	50785	Mm.213566	NM_015818	ENSMUSG00000045216	Hs6st1	6Ost1	heparan sulfate 6-O-sulfotransferase 1	protein-coding
Adult_Nkx2-5_fb_summit200.anno	Adult	Nkx2-5	chr1_35971130_35971331	chr1	35971131	35971331	35971231	1.716	+	1000	NA	Intergenic	intergenic	Intergenic	-154014	NM_015818	50785	Mm.213566	NM_015818	ENSMUSG00000045216	Hs6st1	6Ost1	heparan sulfate 6-O-sulfotransferase 1	protein-coding
Adult_Gata4_fb_summit200.anno	Adult	Gata4	chr1_35982751_35982952	chr1	35982752	35982952	35982852	4.06524	+	1000		Intergenic	intergenic	Intergenic	-142393	NM_015818	50785	Mm.213566	NM_015818	ENSMUSG00000045216	Hs6st1	6Ost1	heparan sulfate 6-O-sulfotransferase 1	protein-coding
Adult_Tead_fb_summit200.anno	Adult	Tead	chr1_35990337_35990538	chr1	35990338	35990538	35990438	3.88001	+	1000	NA	Intergenic	intergenic	Intergenic	-134807	NM_015818	50785	Mm.213566	NM_015818	ENSMUSG00000045216	Hs6st1	6Ost1	heparan sulfate 6-O-sulfotransferase 1	protein-coding
Adult_Nkx2-5_fb_summit200.anno	Adult	Nkx2-5	chr1_35990458_35990659	chr1	35990459	35990659	35990559	2.08279	+	1000	NA	Intergenic	intergenic	Intergenic	-134686	NM_015818	50785	Mm.213566	NM_015818	ENSMUSG00000045216	Hs6st1	6Ost1	heparan sulfate 6-O-sulfotransferase 1	protein-coding
Adult_Mef2a_fb_summit200.anno	Adult	Mef2a	chr1_35990483_35990684	chr1	35990484	35990684	35990584	1.39794	+	1000	NA	Intergenic	intergenic	Intergenic	-134661	NM_015818	50785	Mm.213566	NM_015818	ENSMUSG00000045216	Hs6st1	6Ost1	heparan sulfate 6-O-sulfotransferase 1	protein-coding
Adult_Srf_fb_summit200.anno	Adult	Srf	chr1_35991985_35992186	chr1	35991986	35992186	35992086	3.17667	+	1000	NA	Intergenic	intergenic	MLT1C|LTR|MaLR	-133159	NM_015818	50785	Mm.213566	NM_015818	ENSMUSG00000045216	Hs6st1	6Ost1	heparan sulfate 6-O-sulfotransferase 1	protein-coding
Adult_Tbx5_fb_summit200.anno	Adult	Tbx5	chr1_35992204_35992405	chr1	35992205	35992405	35992305	2.34044	+	1000	NA	Intergenic	intergenic	Intergenic	-132940	NM_015818	50785	Mm.213566	NM_015818	ENSMUSG00000045216	Hs6st1	6Ost1	heparan sulfate 6-O-sulfotransferase 1	protein-coding
Adult_Nkx2-5_fb_summit200.anno	Adult	Nkx2-5	chr1_35992239_35992440	chr1	35992240	35992440	35992340	1.54407	+	1000	NA	Intergenic	intergenic	Intergenic	-132905	NM_015818	50785	Mm.213566	NM_015818	ENSMUSG00000045216	Hs6st1	6Ost1	heparan sulfate 6-O-sulfotransferase 1	protein-coding
Adult_Tead_fb_summit200.anno	Adult	Tead	chr1_35992289_35992490	chr1	35992290	35992490	35992390	1.69897	+	1000	NA	Intergenic	intergenic	Intergenic	-132855	NM_015818	50785	Mm.213566	NM_015818	ENSMUSG00000045216	Hs6st1	6Ost1	heparan sulfate 6-O-sulfotransferase 1	protein-coding
Adult_Tead_fb_summit200.anno	Adult	Tead	chr1_36074068_36074269	chr1	36074069	36074269	36074169	4.91264	+	1000	NA	Intergenic	intergenic	Intergenic	-51076	NM_015818	50785	Mm.213566	NM_015818	ENSMUSG00000045216	Hs6st1	6Ost1	heparan sulfate 6-O-sulfotransferase 1	protein-coding
Adult_Gata4_fb_summit200.anno	Adult	Gata4	chr1_36086978_36087179	chr1	36086979	36087179	36087079	4.11093	+	1000		Intergenic	intergenic	Intergenic	-38166	NM_015818	50785	Mm.213566	NM_015818	ENSMUSG00000045216	Hs6st1	6Ost1	heparan sulfate 6-O-sulfotransferase 1	protein-coding
Adult_Nkx2-5_fb_summit200.anno	Adult	Nkx2-5	chr1_36087294_36087495	chr1	36087295	36087495	36087395	2.49969	+	1000	NA	Intergenic	intergenic	Intergenic	-37850	NM_015818	50785	Mm.213566	NM_015818	ENSMUSG00000045216	Hs6st1	6Ost1	heparan sulfate 6-O-sulfotransferase 1	protein-coding
Adult_Tead_fb_summit200.anno	Adult	Tead	chr1_36087378_36087579	chr1	36087379	36087579	36087479	1.92428	+	1000	NA	Intergenic	intergenic	Intergenic	-37766	NM_015818	50785	Mm.213566	NM_015818	ENSMUSG00000045216	Hs6st1	6Ost1	heparan sulfate 6-O-sulfotransferase 1	protein-coding
Adult_Mef2a_fb_summit200.anno	Adult	Mef2a	chr1_36121823_36122024	chr1	36121824	36122024	36121924	4.53713	+	1000	NA	Intergenic	intergenic	Intergenic	-3321	NM_015818	50785	Mm.213566	NM_015818	ENSMUSG00000045216	Hs6st1	6Ost1	heparan sulfate 6-O-sulfotransferase 1	protein-coding
Adult_Gata4_fb_summit200.anno	Adult	Gata4	chr1_36121838_36122039	chr1	36121839	36122039	36121939	1.17609	+	1000		Intergenic	intergenic	Intergenic	-3306	NM_015818	50785	Mm.213566	NM_015818	ENSMUSG00000045216	Hs6st1	6Ost1	heparan sulfate 6-O-sulfotransferase 1	protein-coding
Adult_Tead_fb_summit200.anno	Adult	Tead	chr1_36121868_36122069	chr1	36121869	36122069	36121969	1.47712	+	1000	NA	Intergenic	intergenic	Intergenic	-3276	NM_015818	50785	Mm.213566	NM_015818	ENSMUSG00000045216	Hs6st1	6Ost1	heparan sulfate 6-O-sulfotransferase 1	protein-coding
Adult_Srf_fb_summit200.anno	Adult	Srf	chr1_36124835_36125036	chr1	36124836	36125036	36124936	3.47232	+	1000	NA	promoter-TSS (NM_015818)	TSS	promoter-TSS (NM_015818)	-309	NM_015818	50785	Mm.213566	NM_015818	ENSMUSG00000045216	Hs6st1	6Ost1	heparan sulfate 6-O-sulfotransferase 1	protein-coding
Adult_Gata4_fb_summit200.anno	Adult	Gata4	chr1_36125001_36125202	chr1	36125002	36125202	36125102	2.22011	+	1000		promoter-TSS (NM_015818)	TSS	promoter-TSS (NM_015818)	-143	NM_015818	50785	Mm.213566	NM_015818	ENSMUSG00000045216	Hs6st1	6Ost1	heparan sulfate 6-O-sulfotransferase 1	protein-coding
Adult_Srf_fb_summit200.anno	Adult	Srf	chr1_36136564_36136765	chr1	36136565	36136765	36136665	4.06307	+	1000	NA	intron (NM_015818, intron 1 of 1)	intron	intron (NM_015818, intron 1 of 1)	11420	NM_015818	50785	Mm.213566	NM_015818	ENSMUSG00000045216	Hs6st1	6Ost1	heparan sulfate 6-O-sulfotransferase 1	protein-coding
Adult_Nkx2-5_fb_summit200.anno	Adult	Nkx2-5	chr1_36155175_36155376	chr1	36155176	36155376	36155276	4.26977	+	1000	NA	intron (NM_015818, intron 1 of 1)	intron	intron (NM_015818, intron 1 of 1)	30031	NM_015818	50785	Mm.213566	NM_015818	ENSMUSG00000045216	Hs6st1	6Ost1	heparan sulfate 6-O-sulfotransferase 1	protein-coding
Adult_Mef2a_fb_summit200.anno	Adult	Mef2a	chr1_36155370_36155571	chr1	36155371	36155571	36155471	2.29003	+	1000	NA	intron (NM_015818, intron 1 of 1)	intron	intron (NM_015818, intron 1 of 1)	30226	NM_015818	50785	Mm.213566	NM_015818	ENSMUSG00000045216	Hs6st1	6Ost1	heparan sulfate 6-O-sulfotransferase 1	protein-coding
Adult_Tead_fb_summit200.anno	Adult	Tead	chr1_36155505_36155706	chr1	36155506	36155706	36155606	2.13033	+	1000	NA	intron (NM_015818, intron 1 of 1)	intron	intron (NM_015818, intron 1 of 1)	30361	NM_015818	50785	Mm.213566	NM_015818	ENSMUSG00000045216	Hs6st1	6Ost1	heparan sulfate 6-O-sulfotransferase 1	protein-coding
Adult_Gata4_fb_summit200.anno	Adult	Gata4	chr1_36300898_36301099	chr1	36300899	36301099	36300999	5.16254	+	1000		5' UTR (NM_198899, exon 1 of 41)	5' UT	5' UTR (NM_198899, exon 1 of 41)	148	NM_198899	320011	Mm.261022	NM_198899	ENSMUSG00000037470	Uggt1	0910001L17Rik|A930007H10Rik|AA589501|AI414429|AI448372|C820010P03Rik|GT|UGT1|Ugcgl1	UDP-glucose glycoprotein glucosyltransferase 1	protein-coding
Adult_Mef2a_fb_summit200.anno	Adult	Mef2a	chr1_36327551_36327752	chr1	36327552	36327752	36327652	4.42575	+	1000	NA	intron (NM_153408, intron 1 of 3)	intron	intron (NM_153408, intron 1 of 3)	2618	NM_153408	214854	Mm.389110	NM_153408	ENSMUSG00000047180	Neurl3	2010300P06Rik|Lincr	neuralized E3 ubiquitin protein ligase 3	protein-coding
Adult_Srf_fb_summit200.anno	Adult	Srf	chr1_36330211_36330412	chr1	36330212	36330412	36330312	3.42488	+	1000	NA	promoter-TSS (NM_153408)	TSS	promoter-TSS (NM_153408)	-42	NM_153408	214854	Mm.389110	NM_153408	ENSMUSG00000047180	Neurl3	2010300P06Rik|Lincr	neuralized E3 ubiquitin protein ligase 3	protein-coding
Adult_Srf_fb_summit200.anno	Adult	Srf	chr1_36360211_36360412	chr1	36360212	36360412	36360312	4.47712	+	1000	NA	Intergenic	intergenic	Intergenic	-4266	NM_001290727	214855	Mm.34316	NM_145996	ENSMUSG00000037447	Arid5a	D430024K22Rik|Mrf1	AT rich interactive domain 5A (MRF1-like)	protein-coding
Adult_Gata4_fb_summit200.anno	Adult	Gata4	chr1_36360262_36360463	chr1	36360263	36360463	36360363	1.70757	+	1000		Intergenic	intergenic	Intergenic	-4215	NM_001290727	214855	Mm.34316	NM_145996	ENSMUSG00000037447	Arid5a	D430024K22Rik|Mrf1	AT rich interactive domain 5A (MRF1-like)	protein-coding
Adult_Tead_fb_summit200.anno	Adult	Tead	chr1_36360290_36360491	chr1	36360291	36360491	36360391	1.44716	+	1000	NA	Intergenic	intergenic	Intergenic	-4187	NR_033310	214855	Mm.34316	NM_145996	ENSMUSG00000037447	Arid5a	D430024K22Rik|Mrf1	AT rich interactive domain 5A (MRF1-like)	protein-coding
Adult_Mef2a_fb_summit200.anno	Adult	Mef2a	chr1_36360317_36360518	chr1	36360318	36360518	36360418	1.43136	+	1000	NA	Intergenic	intergenic	Intergenic	-4160	NM_001290726	214855	Mm.34316	NM_145996	ENSMUSG00000037447	Arid5a	D430024K22Rik|Mrf1	AT rich interactive domain 5A (MRF1-like)	protein-coding
Adult_Mef2a_fb_summit200.anno	Adult	Mef2a	chr1_36361643_36361844	chr1	36361644	36361844	36361744	3.12254	+	1000	NA	Intergenic	intergenic	Intergenic	-2834	NM_001290726	214855	Mm.34316	NM_145996	ENSMUSG00000037447	Arid5a	D430024K22Rik|Mrf1	AT rich interactive domain 5A (MRF1-like)	protein-coding
Adult_Tead_fb_summit200.anno	Adult	Tead	chr1_36361680_36361881	chr1	36361681	36361881	36361781	1.5682	+	1000	NA	Intergenic	intergenic	Intergenic	-2797	NR_033310	214855	Mm.34316	NM_145996	ENSMUSG00000037447	Arid5a	D430024K22Rik|Mrf1	AT rich interactive domain 5A (MRF1-like)	protein-coding
Adult_Srf_fb_summit200.anno	Adult	Srf	chr1_36361719_36361920	chr1	36361720	36361920	36361820	1.59106	+	1000	NA	Intergenic	intergenic	Intergenic	-2758	NM_001290727	214855	Mm.34316	NM_145996	ENSMUSG00000037447	Arid5a	D430024K22Rik|Mrf1	AT rich interactive domain 5A (MRF1-like)	protein-coding
Adult_Srf_fb_summit200.anno	Adult	Srf	chr1_36364111_36364312	chr1	36364112	36364312	36364212	3.37876	+	1000	NA	promoter-TSS (NM_001172205)	TSS	promoter-TSS (NM_001172205)	-366	NM_001290727	214855	Mm.34316	NM_145996	ENSMUSG00000037447	Arid5a	D430024K22Rik|Mrf1	AT rich interactive domain 5A (MRF1-like)	protein-coding
Adult_Tead_fb_summit200.anno	Adult	Tead	chr1_36364629_36364830	chr1	36364630	36364830	36364730	2.71433	+	1000	NA	intron (NM_001290727, intron 1 of 5)	intron	CpG	152	NM_001172205	214855	Mm.34316	NM_145996	ENSMUSG00000037447	Arid5a	D430024K22Rik|Mrf1	AT rich interactive domain 5A (MRF1-like)	protein-coding
Adult_Gata4_fb_summit200.anno	Adult	Gata4	chr1_36364680_36364881	chr1	36364681	36364881	36364781	1.70757	+	1000		intron (NM_001290727, intron 1 of 5)	intron	CpG	203	NM_001172205	214855	Mm.34316	NM_145996	ENSMUSG00000037447	Arid5a	D430024K22Rik|Mrf1	AT rich interactive domain 5A (MRF1-like)	protein-coding
Adult_Nkx2-5_fb_summit200.anno	Adult	Nkx2-5	chr1_36380927_36381128	chr1	36380928	36381128	36381028	4.21077	+	1000	NA	TTS (NM_001172205)	TTS	TTS (NM_001172205)	16450	NM_001172205	214855	Mm.34316	NM_145996	ENSMUSG00000037447	Arid5a	D430024K22Rik|Mrf1	AT rich interactive domain 5A (MRF1-like)	protein-coding
Adult_Tead_fb_summit200.anno	Adult	Tead	chr1_36381025_36381226	chr1	36381026	36381226	36381126	1.99123	+	1000	NA	TTS (NM_001172205)	TTS	TTS (NM_001172205)	16548	NM_001172205	214855	Mm.34316	NM_145996	ENSMUSG00000037447	Arid5a	D430024K22Rik|Mrf1	AT rich interactive domain 5A (MRF1-like)	protein-coding
Adult_Gata4_fb_summit200.anno	Adult	Gata4	chr1_36425892_36426093	chr1	36425893	36426093	36425993	4.65193	+	1000		promoter-TSS (NM_001310513)	TSS	promoter-TSS (NM_001310513)	33	NM_172652	226976	Mm.24734	NM_172652	ENSMUSG00000010453	Kansl3	4632411B12Rik|4932435K23|AI431067|AI647574|C85723|Kiaa1310|mKIAA1310	KAT8 regulatory NSL complex subunit 3	protein-coding
Adult_Tbx5_fb_summit200.anno	Adult	Tbx5	chr1_36425924_36426125	chr1	36425925	36426125	36426025	1.50515	+	1000	NA	promoter-TSS (NM_001310513)	TSS	promoter-TSS (NM_001310513)	1	NM_001310513	226976	Mm.24734	NM_172652	ENSMUSG00000010453	Kansl3	4632411B12Rik|4932435K23|AI431067|AI647574|C85723|Kiaa1310|mKIAA1310	KAT8 regulatory NSL complex subunit 3	protein-coding
Adult_Mef2a_fb_summit200.anno	Adult	Mef2a	chr1_36425927_36426128	chr1	36425928	36426128	36426028	0.477121	+	1000	NA	promoter-TSS (NM_001310513)	TSS	promoter-TSS (NM_001310513)	-2	NM_001310513	226976	Mm.24734	NM_172652	ENSMUSG00000010453	Kansl3	4632411B12Rik|4932435K23|AI431067|AI647574|C85723|Kiaa1310|mKIAA1310	KAT8 regulatory NSL complex subunit 3	protein-coding
Adult_Tead_fb_summit200.anno	Adult	Tead	chr1_36425964_36426165	chr1	36425965	36426165	36426065	1.5682	+	1000	NA	promoter-TSS (NM_001310513)	TSS	promoter-TSS (NM_001310513)	-39	NM_001310513	226976	Mm.24734	NM_172652	ENSMUSG00000010453	Kansl3	4632411B12Rik|4932435K23|AI431067|AI647574|C85723|Kiaa1310|mKIAA1310	KAT8 regulatory NSL complex subunit 3	protein-coding
Adult_Gata4_fb_summit200.anno	Adult	Gata4	chr1_36501659_36501860	chr1	36501660	36501860	36501760	4.87907	+	1000		intron (NM_001013374, intron 1 of 7)	intron	CpG	356	NM_001013374	214895	Mm.287854	NM_001013374	ENSMUSG00000001143	Lman2l	A630028F14Rik|VIP36-like|VIPL	lectin, mannose-binding 2-like	protein-coding
Adult_Srf_fb_summit200.anno	Adult	Srf	chr1_36502123_36502324	chr1	36502124	36502324	36502224	2.66652	+	1000	NA	promoter-TSS (NM_001310517)	TSS	promoter-TSS (NM_001310517)	-108	NM_001013374	214895	Mm.287854	NM_001013374	ENSMUSG00000001143	Lman2l	A630028F14Rik|VIP36-like|VIPL	lectin, mannose-binding 2-like	protein-coding
Adult_Gata4_fb_summit200.anno	Adult	Gata4	chr1_36528148_36528349	chr1	36528149	36528349	36528249	4.41539	+	1000		promoter-TSS (NM_033570)	TSS	promoter-TSS (NM_033570)	-193	NM_033570	94220	Mm.422638	NM_033570	ENSMUSG00000037408	Cnnm4	5430430O18Rik|Acdp4	cyclin M4	protein-coding
Adult_Tead_fb_summit200.anno	Adult	Tead	chr1_36528164_36528365	chr1	36528165	36528365	36528265	1.20412	+	1000	NA	promoter-TSS (NM_033570)	TSS	promoter-TSS (NM_033570)	-177	NM_033570	94220	Mm.422638	NM_033570	ENSMUSG00000037408	Cnnm4	5430430O18Rik|Acdp4	cyclin M4	protein-coding
Adult_Srf_fb_summit200.anno	Adult	Srf	chr1_36528272_36528473	chr1	36528273	36528473	36528373	2.03342	+	1000	NA	promoter-TSS (NM_033570)	TSS	promoter-TSS (NM_033570)	-69	NM_033570	94220	Mm.422638	NM_033570	ENSMUSG00000037408	Cnnm4	5430430O18Rik|Acdp4	cyclin M4	protein-coding
Adult_Mef2a_fb_summit200.anno	Adult	Mef2a	chr1_36549379_36549580	chr1	36549380	36549580	36549480	4.32443	+	1000	NA	intron (NM_033570, intron 1 of 6)	intron	intron (NM_033570, intron 1 of 6)	-19232	NM_001039551	94218	Mm.256323	NM_053186	ENSMUSG00000001138	Cnnm3	Acdp3|Clp3|mACDP3	cyclin M3	protein-coding
Adult_Gata4_fb_summit200.anno	Adult	Gata4	chr1_36568574_36568775	chr1	36568575	36568775	36568675	4.28319	+	1000		promoter-TSS (NM_001039551)	TSS	promoter-TSS (NM_001039551)	-37	NM_001039551	94218	Mm.256323	NM_053186	ENSMUSG00000001138	Cnnm3	Acdp3|Clp3|mACDP3	cyclin M3	protein-coding
Adult_Srf_fb_summit200.anno	Adult	Srf	chr1_36568579_36568780	chr1	36568580	36568780	36568680	0.69897	+	1000	NA	promoter-TSS (NM_001039551)	TSS	promoter-TSS (NM_001039551)	-32	NM_053186	94218	Mm.256323	NM_053186	ENSMUSG00000001138	Cnnm3	Acdp3|Clp3|mACDP3	cyclin M3	protein-coding
Adult_Nkx2-5_fb_summit200.anno	Adult	Nkx2-5	chr1_36568618_36568819	chr1	36568619	36568819	36568719	1.59106	+	1000	NA	promoter-TSS (NM_001039551)	TSS	promoter-TSS (NM_001039551)	7	NM_001039551	94218	Mm.256323	NM_053186	ENSMUSG00000001138	Cnnm3	Acdp3|Clp3|mACDP3	cyclin M3	protein-coding
Adult_Nkx2-5_fb_summit200.anno	Adult	Nkx2-5	chr1_36580439_36580640	chr1	36580440	36580640	36580540	4.07265	+	1000	NA	intron (NM_053186, intron 7 of 7)	intron	MER58A|DNA|MER1_type	11828	NM_001039551	94218	Mm.256323	NM_053186	ENSMUSG00000001138	Cnnm3	Acdp3|Clp3|mACDP3	cyclin M3	protein-coding
Adult_Nkx2-5_fb_summit200.anno	Adult	Nkx2-5	chr1_36588340_36588541	chr1	36588341	36588541	36588441	3.89768	+	1000	NA	exon (NM_153502, exon 9 of 9)	exon	exon (NM_153502, exon 9 of 9)	4143	NM_153502	78321	Mm.41421	NM_153502	ENSMUSG00000067653	Ankrd23	1110058D09Rik|2310041C05Rik|AI853437|Darp|MARP3	ankyrin repeat domain 23	protein-coding
Adult_Tbx5_fb_summit200.anno	Adult	Tbx5	chr1_36588447_36588648	chr1	36588448	36588648	36588548	2.02938	+	1000	NA	intron (NM_001310521, intron 8 of 8)	intron	intron (NM_001310521, intron 8 of 8)	4036	NM_153502	78321	Mm.41421	NM_153502	ENSMUSG00000067653	Ankrd23	1110058D09Rik|2310041C05Rik|AI853437|Darp|MARP3	ankyrin repeat domain 23	protein-coding
Adult_Tead_fb_summit200.anno	Adult	Tead	chr1_36588454_36588655	chr1	36588455	36588655	36588555	0.845098	+	1000	NA	intron (NM_001310521, intron 8 of 8)	intron	intron (NM_001310521, intron 8 of 8)	4029	NM_153502	78321	Mm.41421	NM_153502	ENSMUSG00000067653	Ankrd23	1110058D09Rik|2310041C05Rik|AI853437|Darp|MARP3	ankyrin repeat domain 23	protein-coding
Adult_Tead_fb_summit200.anno	Adult	Tead	chr1_36590597_36590798	chr1	36590598	36590798	36590698	3.33102	+	1000	NA	intron (NM_001310521, intron 3 of 8)	intron	intron (NM_001310521, intron 3 of 8)	1886	NM_153502	78321	Mm.41421	NM_153502	ENSMUSG00000067653	Ankrd23	1110058D09Rik|2310041C05Rik|AI853437|Darp|MARP3	ankyrin repeat domain 23	protein-coding
Adult_Tead_fb_summit200.anno	Adult	Tead	chr1_36591446_36591647	chr1	36591447	36591647	36591547	2.92891	+	1000	NA	intron (NM_001310521, intron 1 of 8)	intron	intron (NM_001310521, intron 1 of 8)	1037	NM_153502	78321	Mm.41421	NM_153502	ENSMUSG00000067653	Ankrd23	1110058D09Rik|2310041C05Rik|AI853437|Darp|MARP3	ankyrin repeat domain 23	protein-coding
Adult_Mef2a_fb_summit200.anno	Adult	Mef2a	chr1_36591521_36591722	chr1	36591522	36591722	36591622	1.87506	+	1000	NA	intron (NM_001310521, intron 1 of 8)	intron	intron (NM_001310521, intron 1 of 8)	962	NM_153502	78321	Mm.41421	NM_153502	ENSMUSG00000067653	Ankrd23	1110058D09Rik|2310041C05Rik|AI853437|Darp|MARP3	ankyrin repeat domain 23	protein-coding
Adult_Nkx2-5_fb_summit200.anno	Adult	Nkx2-5	chr1_36591551_36591752	chr1	36591552	36591752	36591652	1.47712	+	1000	NA	intron (NM_001310521, intron 1 of 8)	intron	intron (NM_001310521, intron 1 of 8)	932	NM_153502	78321	Mm.41421	NM_153502	ENSMUSG00000067653	Ankrd23	1110058D09Rik|2310041C05Rik|AI853437|Darp|MARP3	ankyrin repeat domain 23	protein-coding
Adult_Tbx5_fb_summit200.anno	Adult	Tbx5	chr1_36591552_36591753	chr1	36591553	36591753	36591653	0	+	1000	NA	intron (NM_001310521, intron 1 of 8)	intron	intron (NM_001310521, intron 1 of 8)	931	NM_153502	78321	Mm.41421	NM_153502	ENSMUSG00000067653	Ankrd23	1110058D09Rik|2310041C05Rik|AI853437|Darp|MARP3	ankyrin repeat domain 23	protein-coding
Adult_Tead_fb_summit200.anno	Adult	Tead	chr1_36592574_36592775	chr1	36592575	36592775	36592675	3.00945	+	1000	NA	promoter-TSS (NM_153502)	TSS	promoter-TSS (NM_153502)	-91	NM_153502	78321	Mm.41421	NM_153502	ENSMUSG00000067653	Ankrd23	1110058D09Rik|2310041C05Rik|AI853437|Darp|MARP3	ankyrin repeat domain 23	protein-coding
Adult_Mef2a_fb_summit200.anno	Adult	Mef2a	chr1_36592576_36592777	chr1	36592577	36592777	36592677	0.30103	+	1000	NA	promoter-TSS (NM_153502)	TSS	promoter-TSS (NM_153502)	-93	NM_153502	78321	Mm.41421	NM_153502	ENSMUSG00000067653	Ankrd23	1110058D09Rik|2310041C05Rik|AI853437|Darp|MARP3	ankyrin repeat domain 23	protein-coding
Adult_Srf_fb_summit200.anno	Adult	Srf	chr1_36592598_36592799	chr1	36592599	36592799	36592699	1.34242	+	1000	NA	promoter-TSS (NM_153502)	TSS	promoter-TSS (NM_153502)	-115	NM_153502	78321	Mm.41421	NM_153502	ENSMUSG00000067653	Ankrd23	1110058D09Rik|2310041C05Rik|AI853437|Darp|MARP3	ankyrin repeat domain 23	protein-coding
Adult_Gata4_fb_summit200.anno	Adult	Gata4	chr1_36592675_36592876	chr1	36592676	36592876	36592776	1.88649	+	1000		promoter-TSS (NM_153502)	TSS	promoter-TSS (NM_153502)	-192	NM_153502	78321	Mm.41421	NM_153502	ENSMUSG00000067653	Ankrd23	1110058D09Rik|2310041C05Rik|AI853437|Darp|MARP3	ankyrin repeat domain 23	protein-coding
Adult_Srf_fb_summit200.anno	Adult	Srf	chr1_36593115_36593316	chr1	36593116	36593316	36593216	2.64345	+	1000	NA	promoter-TSS (NM_153502)	TSS	promoter-TSS (NM_153502)	185	NM_001310521	78321	Mm.41421	NM_153502	ENSMUSG00000067653	Ankrd23	1110058D09Rik|2310041C05Rik|AI853437|Darp|MARP3	ankyrin repeat domain 23	protein-coding
Adult_Nkx2-5_fb_summit200.anno	Adult	Nkx2-5	chr1_36593131_36593332	chr1	36593132	36593332	36593232	1.20412	+	1000	NA	promoter-TSS (NM_153502)	TSS	promoter-TSS (NM_153502)	169	NM_001310521	78321	Mm.41421	NM_153502	ENSMUSG00000067653	Ankrd23	1110058D09Rik|2310041C05Rik|AI853437|Darp|MARP3	ankyrin repeat domain 23	protein-coding
Adult_Gata4_fb_summit200.anno	Adult	Gata4	chr1_36596048_36596249	chr1	36596049	36596249	36596149	3.46494	+	1000		non-coding (NR_132321, exon 4 of 4)	ncRNA	non-coding (NR_132321, exon 4 of 4)	-2748	NM_001310521	78321	Mm.41421	NM_153502	ENSMUSG00000067653	Ankrd23	1110058D09Rik|2310041C05Rik|AI853437|Darp|MARP3	ankyrin repeat domain 23	protein-coding
Adult_Srf_fb_summit200.anno	Adult	Srf	chr1_36596079_36596280	chr1	36596080	36596280	36596180	1.49136	+	1000	NA	non-coding (NR_132321, exon 4 of 4)	ncRNA	non-coding (NR_132321, exon 4 of 4)	-2779	NM_001310521	78321	Mm.41421	NM_153502	ENSMUSG00000067653	Ankrd23	1110058D09Rik|2310041C05Rik|AI853437|Darp|MARP3	ankyrin repeat domain 23	protein-coding
Adult_Nkx2-5_fb_summit200.anno	Adult	Nkx2-5	chr1_36596102_36596303	chr1	36596103	36596303	36596203	1.36173	+	1000	NA	non-coding (NR_132321, exon 4 of 4)	ncRNA	non-coding (NR_132321, exon 4 of 4)	-2802	NM_001310521	78321	Mm.41421	NM_153502	ENSMUSG00000067653	Ankrd23	1110058D09Rik|2310041C05Rik|AI853437|Darp|MARP3	ankyrin repeat domain 23	protein-coding
Adult_Tead_fb_summit200.anno	Adult	Tead	chr1_36596189_36596390	chr1	36596190	36596390	36596290	1.93952	+	1000	NA	exon (NM_026241, exon 4 of 4)	exon	exon (NM_026241, exon 4 of 4)	-2889	NM_001310521	78321	Mm.41421	NM_153502	ENSMUSG00000067653	Ankrd23	1110058D09Rik|2310041C05Rik|AI853437|Darp|MARP3	ankyrin repeat domain 23	protein-coding
Adult_Srf_fb_summit200.anno	Adult	Srf	chr1_36603751_36603952	chr1	36603752	36603952	36603852	3.87864	+	1000	NA	non-coding (NR_132321, exon 1 of 4)	ncRNA	non-coding (NR_132321, exon 1 of 4)	245	NM_001310533	109346	Mm.247537	NM_026241	ENSMUSG00000079610	Ankrd39	9130416N05Rik|C030004B10Rik	ankyrin repeat domain 39	protein-coding
Adult_Gata4_fb_summit200.anno	Adult	Gata4	chr1_36603822_36604023	chr1	36603823	36604023	36603923	1.85126	+	1000		non-coding (NR_132321, exon 1 of 4)	ncRNA	non-coding (NR_132321, exon 1 of 4)	174	NR_132321	109346	Mm.247537	NM_026241	ENSMUSG00000079610	Ankrd39	9130416N05Rik|C030004B10Rik	ankyrin repeat domain 39	protein-coding
Adult_Tead_fb_summit200.anno	Adult	Tead	chr1_36604169_36604370	chr1	36604170	36604370	36604270	2.54033	+	1000	NA	promoter-TSS (NM_001310533)	TSS	promoter-TSS (NM_001310533)	-173	NM_001310533	109346	Mm.247537	NM_026241	ENSMUSG00000079610	Ankrd39	9130416N05Rik|C030004B10Rik	ankyrin repeat domain 39	protein-coding
Adult_Srf_fb_summit200.anno	Adult	Srf	chr1_36613441_36613642	chr1	36613442	36613642	36613542	3.96717	+	1000	NA	intron (NM_001304329, intron 1 of 14)	intron	intron (NM_001304329, intron 1 of 14)	860	NM_001304330	20353	Mm.29558	NM_001126047	ENSMUSG00000026121	Sema4c	AI426163|M-Sema F|Semacl1|Semaf|Semai|sema I	sema domain, immunoglobulin domain (Ig), transmembrane domain (TM) and short cytoplasmic domain, (semaphorin) 4C	protein-coding
Adult_Gata4_fb_summit200.anno	Adult	Gata4	chr1_36614322_36614523	chr1	36614323	36614523	36614423	2.94498	+	1000		promoter-TSS (NM_001304330)	TSS	promoter-TSS (NM_001304330)	-21	NM_001304329	20353	Mm.29558	NM_001126047	ENSMUSG00000026121	Sema4c	AI426163|M-Sema F|Semacl1|Semaf|Semai|sema I	sema domain, immunoglobulin domain (Ig), transmembrane domain (TM) and short cytoplasmic domain, (semaphorin) 4C	protein-coding
Adult_Tbx5_fb_summit200.anno	Adult	Tbx5	chr1_36636242_36636443	chr1	36636243	36636443	36636343	4.34084	+	1000	NA	intron (NM_001126046, intron 11 of 14)	intron	RSINE1|SINE|B4	13834	NM_027957	381337	Mm.17413	NM_027957	ENSMUSG00000046337	Fam178b	1700024G10Rik|Gm990	family with sequence similarity 178, member B	protein-coding
Adult_Tbx5_fb_summit200.anno	Adult	Tbx5	chr1_36637739_36637940	chr1	36637740	36637940	36637840	3.17522	+	1000	NA	intron (NM_001126046, intron 11 of 14)	intron	intron (NM_001126046, intron 11 of 14)	12337	NM_027957	381337	Mm.17413	NM_027957	ENSMUSG00000046337	Fam178b	1700024G10Rik|Gm990	family with sequence similarity 178, member B	protein-coding
Adult_Nkx2-5_fb_summit200.anno	Adult	Nkx2-5	chr1_36637777_36637978	chr1	36637778	36637978	36637878	1.57978	+	1000	NA	intron (NM_001126046, intron 11 of 14)	intron	intron (NM_001126046, intron 11 of 14)	12299	NM_027957	381337	Mm.17413	NM_027957	ENSMUSG00000046337	Fam178b	1700024G10Rik|Gm990	family with sequence similarity 178, member B	protein-coding
Adult_Srf_fb_summit200.anno	Adult	Srf	chr1_36637866_36638067	chr1	36637867	36638067	36637967	1.94939	+	1000	NA	intron (NM_001126046, intron 11 of 14)	intron	intron (NM_001126046, intron 11 of 14)	12210	NM_027957	381337	Mm.17413	NM_027957	ENSMUSG00000046337	Fam178b	1700024G10Rik|Gm990	family with sequence similarity 178, member B	protein-coding
Adult_Gata4_fb_summit200.anno	Adult	Gata4	chr1_36637893_36638094	chr1	36637894	36638094	36637994	1.43136	+	1000		intron (NM_001126046, intron 11 of 14)	intron	intron (NM_001126046, intron 11 of 14)	12183	NM_027957	381337	Mm.17413	NM_027957	ENSMUSG00000046337	Fam178b	1700024G10Rik|Gm990	family with sequence similarity 178, member B	protein-coding
Adult_Srf_fb_summit200.anno	Adult	Srf	chr1_36646422_36646623	chr1	36646423	36646623	36646523	3.9309	+	1000	NA	intron (NM_001126046, intron 10 of 14)	intron	intron (NM_001126046, intron 10 of 14)	3654	NM_027957	381337	Mm.17413	NM_027957	ENSMUSG00000046337	Fam178b	1700024G10Rik|Gm990	family with sequence similarity 178, member B	protein-coding
Adult_Tead_fb_summit200.anno	Adult	Tead	chr1_36663845_36664046	chr1	36663846	36664046	36663946	4.24112	+	1000	NA	intron (NM_201365, intron 7 of 9)	intron	intron (NM_201365, intron 7 of 9)	-13769	NM_027957	381337	Mm.17413	NM_027957	ENSMUSG00000046337	Fam178b	1700024G10Rik|Gm990	family with sequence similarity 178, member B	protein-coding
Adult_Mef2a_fb_summit200.anno	Adult	Mef2a	chr1_36663888_36664089	chr1	36663889	36664089	36663989	1.63347	+	1000	NA	intron (NM_201365, intron 7 of 9)	intron	intron (NM_201365, intron 7 of 9)	-13812	NM_027957	381337	Mm.17413	NM_027957	ENSMUSG00000046337	Fam178b	1700024G10Rik|Gm990	family with sequence similarity 178, member B	protein-coding
Adult_Nkx2-5_fb_summit200.anno	Adult	Nkx2-5	chr1_36663904_36664105	chr1	36663905	36664105	36664005	1.20412	+	1000	NA	intron (NM_201365, intron 7 of 9)	intron	intron (NM_201365, intron 7 of 9)	-13828	NM_027957	381337	Mm.17413	NM_027957	ENSMUSG00000046337	Fam178b	1700024G10Rik|Gm990	family with sequence similarity 178, member B	protein-coding
Adult_Gata4_fb_summit200.anno	Adult	Gata4	chr1_36741032_36741233	chr1	36741033	36741233	36741133	4.88721	+	1000		Intergenic	intergenic	Intergenic	-1105	NM_201365	381337	Mm.17413	NM_027957	ENSMUSG00000046337	Fam178b	1700024G10Rik|Gm990	family with sequence similarity 178, member B	protein-coding
Adult_Nkx2-5_fb_summit200.anno	Adult	Nkx2-5	chr1_36748069_36748270	chr1	36748070	36748270	36748170	3.84739	+	1000	NA	promoter-TSS (NM_009942)	TSS	promoter-TSS (NM_009942)	-162	NM_009942	12859	Mm.180182	NM_009942	ENSMUSG00000061518	Cox5b	-	cytochrome c oxidase subunit Vb	protein-coding
Adult_Mef2a_fb_summit200.anno	Adult	Mef2a	chr1_36748179_36748380	chr1	36748180	36748380	36748280	2.04139	+	1000	NA	promoter-TSS (NM_009942)	TSS	promoter-TSS (NM_009942)	-52	NM_009942	12859	Mm.180182	NM_009942	ENSMUSG00000061518	Cox5b	-	cytochrome c oxidase subunit Vb	protein-coding
Adult_Srf_fb_summit200.anno	Adult	Srf	chr1_36748208_36748409	chr1	36748209	36748409	36748309	1.4624	+	1000	NA	promoter-TSS (NM_009942)	TSS	promoter-TSS (NM_009942)	-23	NM_009942	12859	Mm.180182	NM_009942	ENSMUSG00000061518	Cox5b	-	cytochrome c oxidase subunit Vb	protein-coding
Adult_Gata4_fb_summit200.anno	Adult	Gata4	chr1_36766712_36766913	chr1	36766713	36766913	36766813	4.26727	+	1000		promoter-TSS (NM_146107)	TSS	promoter-TSS (NM_146107)	-43	NM_146107	226977	Mm.28521	NM_146107	ENSMUSG00000037351	Actr1b	2310066K23Rik|AA960180|AI851923|Arp1b	ARP1 actin-related protein 1B, centractin beta	protein-coding
Adult_Srf_fb_summit200.anno	Adult	Srf	chr1_36766838_36767039	chr1	36766839	36767039	36766939	2.10037	+	1000	NA	promoter-TSS (NM_146107)	TSS	promoter-TSS (NM_146107)	-169	NM_146107	226977	Mm.28521	NM_146107	ENSMUSG00000037351	Actr1b	2310066K23Rik|AA960180|AI851923|Arp1b	ARP1 actin-related protein 1B, centractin beta	protein-coding
Adult_Gata4_fb_summit200.anno	Adult	Gata4	chr1_36870341_36870542	chr1	36870342	36870542	36870442	5.01495	+	1000		intron (NM_018872, intron 25 of 40)	intron	intron (NM_018872, intron 25 of 40)	34613	NM_001289612	22637	Mm.8038	NM_009539	ENSMUSG00000026117	Zap70	Srk|ZAP-70|mrtle|mur	zeta-chain (TCR) associated protein kinase	protein-coding
Adult_Nkx2-5_fb_summit200.anno	Adult	Nkx2-5	chr1_36896774_36896975	chr1	36896775	36896975	36896875	4.42215	+	1000	NA	intron (NM_018872, intron 7 of 40)	intron	intron (NM_018872, intron 7 of 40)	61046	NM_001289612	22637	Mm.8038	NM_009539	ENSMUSG00000026117	Zap70	Srk|ZAP-70|mrtle|mur	zeta-chain (TCR) associated protein kinase	protein-coding
Adult_Gata4_fb_summit200.anno	Adult	Gata4	chr1_36896777_36896978	chr1	36896778	36896978	36896878	0.477121	+	1000		intron (NM_018872, intron 7 of 40)	intron	intron (NM_018872, intron 7 of 40)	61049	NM_001289612	22637	Mm.8038	NM_009539	ENSMUSG00000026117	Zap70	Srk|ZAP-70|mrtle|mur	zeta-chain (TCR) associated protein kinase	protein-coding
Adult_Tead_fb_summit200.anno	Adult	Tead	chr1_36896779_36896980	chr1	36896780	36896980	36896880	0.30103	+	1000	NA	intron (NM_018872, intron 7 of 40)	intron	intron (NM_018872, intron 7 of 40)	61051	NM_001289612	22637	Mm.8038	NM_009539	ENSMUSG00000026117	Zap70	Srk|ZAP-70|mrtle|mur	zeta-chain (TCR) associated protein kinase	protein-coding
Adult_Mef2a_fb_summit200.anno	Adult	Mef2a	chr1_36917234_36917435	chr1	36917235	36917435	36917335	4.3108	+	1000	NA	intron (NM_018872, intron 4 of 40)	intron	intron (NM_018872, intron 4 of 40)	79037	NM_018872	56030	Mm.186943	NM_018872	ENSMUSG00000026116	Tmem131	2610524E03Rik|CC28|D1Bwg0491e|Neg|RW1|YR-23|mKIAA0257	transmembrane protein 131	protein-coding
Adult_Srf_fb_summit200.anno	Adult	Srf	chr1_36917450_36917651	chr1	36917451	36917651	36917551	2.33445	+	1000	NA	intron (NM_018872, intron 4 of 40)	intron	intron (NM_018872, intron 4 of 40)	78821	NM_018872	56030	Mm.186943	NM_018872	ENSMUSG00000026116	Tmem131	2610524E03Rik|CC28|D1Bwg0491e|Neg|RW1|YR-23|mKIAA0257	transmembrane protein 131	protein-coding
Adult_Srf_fb_summit200.anno	Adult	Srf	chr1_36918704_36918905	chr1	36918705	36918905	36918805	3.0983	+	1000	NA	intron (NM_018872, intron 4 of 40)	intron	intron (NM_018872, intron 4 of 40)	77567	NM_018872	56030	Mm.186943	NM_018872	ENSMUSG00000026116	Tmem131	2610524E03Rik|CC28|D1Bwg0491e|Neg|RW1|YR-23|mKIAA0257	transmembrane protein 131	protein-coding
Adult_Nkx2-5_fb_summit200.anno	Adult	Nkx2-5	chr1_36944102_36944303	chr1	36944103	36944303	36944203	4.4048	+	1000	NA	intron (NM_018872, intron 2 of 40)	intron	intron (NM_018872, intron 2 of 40)	52169	NM_018872	56030	Mm.186943	NM_018872	ENSMUSG00000026116	Tmem131	2610524E03Rik|CC28|D1Bwg0491e|Neg|RW1|YR-23|mKIAA0257	transmembrane protein 131	protein-coding
Adult_Mef2a_fb_summit200.anno	Adult	Mef2a	chr1_36944168_36944369	chr1	36944169	36944369	36944269	1.81954	+	1000	NA	intron (NM_018872, intron 2 of 40)	intron	intron (NM_018872, intron 2 of 40)	52103	NM_018872	56030	Mm.186943	NM_018872	ENSMUSG00000026116	Tmem131	2610524E03Rik|CC28|D1Bwg0491e|Neg|RW1|YR-23|mKIAA0257	transmembrane protein 131	protein-coding
Adult_Tead_fb_summit200.anno	Adult	Tead	chr1_36947887_36948088	chr1	36947888	36948088	36947988	3.57043	+	1000	NA	intron (NM_018872, intron 1 of 40)	intron	intron (NM_018872, intron 1 of 40)	48384	NM_018872	56030	Mm.186943	NM_018872	ENSMUSG00000026116	Tmem131	2610524E03Rik|CC28|D1Bwg0491e|Neg|RW1|YR-23|mKIAA0257	transmembrane protein 131	protein-coding
Adult_Tead_fb_summit200.anno	Adult	Tead	chr1_36959343_36959544	chr1	36959344	36959544	36959444	4.05903	+	1000	NA	intron (NM_018872, intron 1 of 40)	intron	intron (NM_018872, intron 1 of 40)	36928	NM_018872	56030	Mm.186943	NM_018872	ENSMUSG00000026116	Tmem131	2610524E03Rik|CC28|D1Bwg0491e|Neg|RW1|YR-23|mKIAA0257	transmembrane protein 131	protein-coding
Adult_Tbx5_fb_summit200.anno	Adult	Tbx5	chr1_36959418_36959619	chr1	36959419	36959619	36959519	1.87506	+	1000	NA	intron (NM_018872, intron 1 of 40)	intron	L1M4|LINE|L1	36853	NM_018872	56030	Mm.186943	NM_018872	ENSMUSG00000026116	Tmem131	2610524E03Rik|CC28|D1Bwg0491e|Neg|RW1|YR-23|mKIAA0257	transmembrane protein 131	protein-coding
Adult_Srf_fb_summit200.anno	Adult	Srf	chr1_36971284_36971485	chr1	36971285	36971485	36971385	4.0743	+	1000	NA	intron (NM_018872, intron 1 of 40)	intron	intron (NM_018872, intron 1 of 40)	24987	NM_018872	56030	Mm.186943	NM_018872	ENSMUSG00000026116	Tmem131	2610524E03Rik|CC28|D1Bwg0491e|Neg|RW1|YR-23|mKIAA0257	transmembrane protein 131	protein-coding
Adult_Tead_fb_summit200.anno	Adult	Tead	chr1_36971383_36971584	chr1	36971384	36971584	36971484	1.99564	+	1000	NA	intron (NM_018872, intron 1 of 40)	intron	intron (NM_018872, intron 1 of 40)	24888	NM_018872	56030	Mm.186943	NM_018872	ENSMUSG00000026116	Tmem131	2610524E03Rik|CC28|D1Bwg0491e|Neg|RW1|YR-23|mKIAA0257	transmembrane protein 131	protein-coding
Adult_Gata4_fb_summit200.anno	Adult	Gata4	chr1_36976654_36976855	chr1	36976655	36976855	36976755	3.72189	+	1000		intron (NM_018872, intron 1 of 40)	intron	intron (NM_018872, intron 1 of 40)	19617	NM_018872	56030	Mm.186943	NM_018872	ENSMUSG00000026116	Tmem131	2610524E03Rik|CC28|D1Bwg0491e|Neg|RW1|YR-23|mKIAA0257	transmembrane protein 131	protein-coding
Adult_Nkx2-5_fb_summit200.anno	Adult	Nkx2-5	chr1_36976998_36977199	chr1	36976999	36977199	36977099	2.53656	+	1000	NA	intron (NM_018872, intron 1 of 40)	intron	intron (NM_018872, intron 1 of 40)	19273	NM_018872	56030	Mm.186943	NM_018872	ENSMUSG00000026116	Tmem131	2610524E03Rik|CC28|D1Bwg0491e|Neg|RW1|YR-23|mKIAA0257	transmembrane protein 131	protein-coding
Adult_Tbx5_fb_summit200.anno	Adult	Tbx5	chr1_36977039_36977240	chr1	36977040	36977240	36977140	1.61278	+	1000	NA	intron (NM_018872, intron 1 of 40)	intron	intron (NM_018872, intron 1 of 40)	19232	NM_018872	56030	Mm.186943	NM_018872	ENSMUSG00000026116	Tmem131	2610524E03Rik|CC28|D1Bwg0491e|Neg|RW1|YR-23|mKIAA0257	transmembrane protein 131	protein-coding
Adult_Srf_fb_summit200.anno	Adult	Srf	chr1_36977076_36977277	chr1	36977077	36977277	36977177	1.5682	+	1000	NA	intron (NM_018872, intron 1 of 40)	intron	intron (NM_018872, intron 1 of 40)	19195	NM_018872	56030	Mm.186943	NM_018872	ENSMUSG00000026116	Tmem131	2610524E03Rik|CC28|D1Bwg0491e|Neg|RW1|YR-23|mKIAA0257	transmembrane protein 131	protein-coding
Adult_Tead_fb_summit200.anno	Adult	Tead	chr1_36977719_36977920	chr1	36977720	36977920	36977820	2.80821	+	1000	NA	intron (NM_018872, intron 1 of 40)	intron	intron (NM_018872, intron 1 of 40)	18552	NM_018872	56030	Mm.186943	NM_018872	ENSMUSG00000026116	Tmem131	2610524E03Rik|CC28|D1Bwg0491e|Neg|RW1|YR-23|mKIAA0257	transmembrane protein 131	protein-coding
Adult_Tbx5_fb_summit200.anno	Adult	Tbx5	chr1_36996177_36996378	chr1	36996178	36996378	36996278	4.26618	+	1000	NA	promoter-TSS (NM_018872)	TSS	promoter-TSS (NM_018872)	94	NM_018872	56030	Mm.186943	NM_018872	ENSMUSG00000026116	Tmem131	2610524E03Rik|CC28|D1Bwg0491e|Neg|RW1|YR-23|mKIAA0257	transmembrane protein 131	protein-coding
Adult_Mef2a_fb_summit200.anno	Adult	Mef2a	chr1_36996349_36996550	chr1	36996350	36996550	36996450	2.23553	+	1000	NA	promoter-TSS (NM_018872)	TSS	promoter-TSS (NM_018872)	-78	NM_018872	56030	Mm.186943	NM_018872	ENSMUSG00000026116	Tmem131	2610524E03Rik|CC28|D1Bwg0491e|Neg|RW1|YR-23|mKIAA0257	transmembrane protein 131	protein-coding
Adult_Tead_fb_summit200.anno	Adult	Tead	chr1_36996360_36996561	chr1	36996361	36996561	36996461	1.04139	+	1000	NA	promoter-TSS (NM_018872)	TSS	promoter-TSS (NM_018872)	-89	NM_018872	56030	Mm.186943	NM_018872	ENSMUSG00000026116	Tmem131	2610524E03Rik|CC28|D1Bwg0491e|Neg|RW1|YR-23|mKIAA0257	transmembrane protein 131	protein-coding
Adult_Gata4_fb_summit200.anno	Adult	Gata4	chr1_36996601_36996802	chr1	36996602	36996802	36996702	2.38202	+	1000		promoter-TSS (NM_018872)	TSS	promoter-TSS (NM_018872)	-330	NM_018872	56030	Mm.186943	NM_018872	ENSMUSG00000026116	Tmem131	2610524E03Rik|CC28|D1Bwg0491e|Neg|RW1|YR-23|mKIAA0257	transmembrane protein 131	protein-coding
Adult_Srf_fb_summit200.anno	Adult	Srf	chr1_36996722_36996923	chr1	36996723	36996923	36996823	2.08279	+	1000	NA	promoter-TSS (NM_018872)	TSS	promoter-TSS (NM_018872)	-451	NM_018872	56030	Mm.186943	NM_018872	ENSMUSG00000026116	Tmem131	2610524E03Rik|CC28|D1Bwg0491e|Neg|RW1|YR-23|mKIAA0257	transmembrane protein 131	protein-coding
Adult_Nkx2-5_fb_summit200.anno	Adult	Nkx2-5	chr1_36996756_36996957	chr1	36996757	36996957	36996857	1.53148	+	1000	NA	promoter-TSS (NM_018872)	TSS	promoter-TSS (NM_018872)	-485	NM_018872	56030	Mm.186943	NM_018872	ENSMUSG00000026116	Tmem131	2610524E03Rik|CC28|D1Bwg0491e|Neg|RW1|YR-23|mKIAA0257	transmembrane protein 131	protein-coding
Adult_Nkx2-5_fb_summit200.anno	Adult	Nkx2-5	chr1_37006462_37006663	chr1	37006463	37006663	37006563	3.98704	+	1000	NA	Intergenic	intergenic	Intergenic	-10191	NM_018872	56030	Mm.186943	NM_018872	ENSMUSG00000026116	Tmem131	2610524E03Rik|CC28|D1Bwg0491e|Neg|RW1|YR-23|mKIAA0257	transmembrane protein 131	protein-coding
Adult_Srf_fb_summit200.anno	Adult	Srf	chr1_37052424_37052625	chr1	37052425	37052625	37052525	4.6624	+	1000	NA	Intergenic	intergenic	Intergenic	-56153	NM_018872	56030	Mm.186943	NM_018872	ENSMUSG00000026116	Tmem131	2610524E03Rik|CC28|D1Bwg0491e|Neg|RW1|YR-23|mKIAA0257	transmembrane protein 131	protein-coding
Adult_Srf_fb_summit200.anno	Adult	Srf	chr1_37053621_37053822	chr1	37053622	37053822	37053722	3.07809	+	1000	NA	Intergenic	intergenic	Intergenic	-57350	NM_018872	56030	Mm.186943	NM_018872	ENSMUSG00000026116	Tmem131	2610524E03Rik|CC28|D1Bwg0491e|Neg|RW1|YR-23|mKIAA0257	transmembrane protein 131	protein-coding
Adult_Nkx2-5_fb_summit200.anno	Adult	Nkx2-5	chr1_37134173_37134374	chr1	37134174	37134374	37134274	4.90608	+	1000	NA	Intergenic	intergenic	Intergenic	-137902	NM_018872	56030	Mm.186943	NM_018872	ENSMUSG00000026116	Tmem131	2610524E03Rik|CC28|D1Bwg0491e|Neg|RW1|YR-23|mKIAA0257	transmembrane protein 131	protein-coding
Adult_Tead_fb_summit200.anno	Adult	Tead	chr1_37134863_37135064	chr1	37134864	37135064	37134964	2.83885	+	1000	NA	Intergenic	intergenic	Intergenic	-138592	NM_018872	56030	Mm.186943	NM_018872	ENSMUSG00000026116	Tmem131	2610524E03Rik|CC28|D1Bwg0491e|Neg|RW1|YR-23|mKIAA0257	transmembrane protein 131	protein-coding
Adult_Mef2a_fb_summit200.anno	Adult	Mef2a	chr1_37134864_37135065	chr1	37134865	37135065	37134965	0	+	1000	NA	Intergenic	intergenic	Intergenic	-138593	NM_018872	56030	Mm.186943	NM_018872	ENSMUSG00000026116	Tmem131	2610524E03Rik|CC28|D1Bwg0491e|Neg|RW1|YR-23|mKIAA0257	transmembrane protein 131	protein-coding
Adult_Nkx2-5_fb_summit200.anno	Adult	Nkx2-5	chr1_37145020_37145221	chr1	37145021	37145221	37145121	4.00672	+	1000	NA	Intergenic	intergenic	Intergenic	-130002	NM_001282010	12790	Mm.214224	NM_009918	ENSMUSG00000026114	Cnga3	CNG3	cyclic nucleotide gated channel alpha 3	protein-coding
Adult_Mef2a_fb_summit200.anno	Adult	Mef2a	chr1_37287280_37287481	chr1	37287281	37287481	37287381	5.15308	+	1000	NA	intron (NM_001282010, intron 2 of 7)	intron	intron (NM_001282010, intron 2 of 7)	11331	NM_009918	12790	Mm.214224	NM_009918	ENSMUSG00000026114	Cnga3	CNG3	cyclic nucleotide gated channel alpha 3	protein-coding
Adult_Nkx2-5_fb_summit200.anno	Adult	Nkx2-5	chr1_37287335_37287536	chr1	37287336	37287536	37287436	1.74036	+	1000	NA	intron (NM_001282010, intron 2 of 7)	intron	intron (NM_001282010, intron 2 of 7)	11386	NM_009918	12790	Mm.214224	NM_009918	ENSMUSG00000026114	Cnga3	CNG3	cyclic nucleotide gated channel alpha 3	protein-coding
Adult_Tead_fb_summit200.anno	Adult	Tead	chr1_37288229_37288430	chr1	37288230	37288430	37288330	2.95134	+	1000	NA	intron (NM_001282010, intron 2 of 7)	intron	intron (NM_001282010, intron 2 of 7)	12280	NM_009918	12790	Mm.214224	NM_009918	ENSMUSG00000026114	Cnga3	CNG3	cyclic nucleotide gated channel alpha 3	protein-coding
Adult_Tbx5_fb_summit200.anno	Adult	Tbx5	chr1_37356503_37356704	chr1	37356504	37356704	37356604	4.83426	+	1000	NA	promoter-TSS (NM_030266)	TSS	promoter-TSS (NM_030266)	-79	NM_001290797	269180	Mm.5294	NM_030266	ENSMUSG00000026113	Inpp4a	107kDa|9630012D15|D130048C09Rik|R74740	inositol polyphosphate-4-phosphatase, type I	protein-coding
Adult_Gata4_fb_summit200.anno	Adult	Gata4	chr1_37356545_37356746	chr1	37356546	37356746	37356646	1.62325	+	1000		promoter-TSS (NM_030266)	TSS	promoter-TSS (NM_030266)	-37	NM_001290797	269180	Mm.5294	NM_030266	ENSMUSG00000026113	Inpp4a	107kDa|9630012D15|D130048C09Rik|R74740	inositol polyphosphate-4-phosphatase, type I	protein-coding
Adult_Mef2a_fb_summit200.anno	Adult	Mef2a	chr1_37398953_37399154	chr1	37398954	37399154	37399054	4.62745	+	1000	NA	intron (NM_001290797, intron 1 of 25)	intron	intron (NM_001290797, intron 1 of 25)	-27008	NM_001290799	269180	Mm.5294	NM_030266	ENSMUSG00000026113	Inpp4a	107kDa|9630012D15|D130048C09Rik|R74740	inositol polyphosphate-4-phosphatase, type I	protein-coding
Adult_Nkx2-5_fb_summit200.anno	Adult	Nkx2-5	chr1_37404516_37404717	chr1	37404517	37404717	37404617	3.74531	+	1000	NA	intron (NM_001290797, intron 1 of 25)	intron	intron (NM_001290797, intron 1 of 25)	-21445	NM_001290798	269180	Mm.5294	NM_030266	ENSMUSG00000026113	Inpp4a	107kDa|9630012D15|D130048C09Rik|R74740	inositol polyphosphate-4-phosphatase, type I	protein-coding
Adult_Nkx2-5_fb_summit200.anno	Adult	Nkx2-5	chr1_37412476_37412677	chr1	37412477	37412677	37412577	3.90091	+	1000	NA	intron (NM_001290797, intron 1 of 25)	intron	intron (NM_001290797, intron 1 of 25)	-13485	NM_001290798	269180	Mm.5294	NM_030266	ENSMUSG00000026113	Inpp4a	107kDa|9630012D15|D130048C09Rik|R74740	inositol polyphosphate-4-phosphatase, type I	protein-coding
Adult_Mef2a_fb_summit200.anno	Adult	Mef2a	chr1_37416321_37416522	chr1	37416322	37416522	37416422	3.5849	+	1000	NA	intron (NM_001290797, intron 4 of 25)	intron	intron (NM_001290797, intron 4 of 25)	-9640	NM_001290799	269180	Mm.5294	NM_030266	ENSMUSG00000026113	Inpp4a	107kDa|9630012D15|D130048C09Rik|R74740	inositol polyphosphate-4-phosphatase, type I	protein-coding
Adult_Srf_fb_summit200.anno	Adult	Srf	chr1_37443344_37443545	chr1	37443345	37443545	37443445	4.43173	+	1000	NA	intron (NM_172971, intron 8 of 15)	intron	MIRc|SINE|MIR	17383	NM_001290799	269180	Mm.5294	NM_030266	ENSMUSG00000026113	Inpp4a	107kDa|9630012D15|D130048C09Rik|R74740	inositol polyphosphate-4-phosphatase, type I	protein-coding
Adult_Mef2a_fb_summit200.anno	Adult	Mef2a	chr1_37443476_37443677	chr1	37443477	37443677	37443577	2.12057	+	1000	NA	intron (NM_172971, intron 8 of 15)	intron	intron (NM_172971, intron 8 of 15)	17515	NM_001290798	269180	Mm.5294	NM_030266	ENSMUSG00000026113	Inpp4a	107kDa|9630012D15|D130048C09Rik|R74740	inositol polyphosphate-4-phosphatase, type I	protein-coding
Adult_Tead_fb_summit200.anno	Adult	Tead	chr1_37443559_37443760	chr1	37443560	37443760	37443660	1.91908	+	1000	NA	intron (NM_172971, intron 8 of 15)	intron	intron (NM_172971, intron 8 of 15)	17598	NM_001290799	269180	Mm.5294	NM_030266	ENSMUSG00000026113	Inpp4a	107kDa|9630012D15|D130048C09Rik|R74740	inositol polyphosphate-4-phosphatase, type I	protein-coding
Adult_Gata4_fb_summit200.anno	Adult	Gata4	chr1_37458640_37458841	chr1	37458641	37458841	37458741	4.17843	+	1000		intron (NM_001290797, intron 25 of 25)	intron	intron (NM_001290797, intron 25 of 25)	28207	NM_198006	76178	Mm.28085	NM_198006	ENSMUSG00000026112	Coa5	1700001A24Rik|6330578E17Rik|Pet191	cytochrome C oxidase assembly factor 5	protein-coding
Adult_Nkx2-5_fb_summit200.anno	Adult	Nkx2-5	chr1_37486163_37486364	chr1	37486164	37486364	37486264	4.4397	+	1000	NA	promoter-TSS (NM_026123)	TSS	promoter-TSS (NM_026123)	684	NM_198006	76178	Mm.28085	NM_198006	ENSMUSG00000026112	Coa5	1700001A24Rik|6330578E17Rik|Pet191	cytochrome C oxidase assembly factor 5	protein-coding
Adult_Srf_fb_summit200.anno	Adult	Srf	chr1_37486860_37487061	chr1	37486861	37487061	37486961	2.84323	+	1000	NA	promoter-TSS (NM_198006)	TSS	promoter-TSS (NM_198006)	-13	NM_198006	76178	Mm.28085	NM_198006	ENSMUSG00000026112	Coa5	1700001A24Rik|6330578E17Rik|Pet191	cytochrome C oxidase assembly factor 5	protein-coding
Adult_Tead_fb_summit200.anno	Adult	Tead	chr1_37486871_37487072	chr1	37486872	37487072	37486972	1.04139	+	1000	NA	promoter-TSS (NM_198006)	TSS	promoter-TSS (NM_198006)	-24	NM_198006	76178	Mm.28085	NM_198006	ENSMUSG00000026112	Coa5	1700001A24Rik|6330578E17Rik|Pet191	cytochrome C oxidase assembly factor 5	protein-coding
Adult_Mef2a_fb_summit200.anno	Adult	Mef2a	chr1_37486997_37487198	chr1	37486998	37487198	37487098	2.10037	+	1000	NA	promoter-TSS (NM_198006)	TSS	promoter-TSS (NM_198006)	81	NM_026123	67387	Mm.27404	NM_026123	ENSMUSG00000026111	Unc50	1110002A21Rik|GMH1|UNCL|URP	unc-50 homolog (C. elegans)	protein-coding
Adult_Mef2a_fb_summit200.anno	Adult	Mef2a	chr1_37569086_37569287	chr1	37569087	37569287	37569187	4.91428	+	1000	NA	intron (NM_173870, intron 2 of 15)	intron	intron (NM_173870, intron 2 of 15)	-23737	NR_024017	77633	Mm.483177	NR_024017	ENSMUSG00000103948	4930594C11Rik	-	G1 to S phase transition pseudogene	pseudo
Adult_Tead_fb_summit200.anno	Adult	Tead	chr1_37569163_37569364	chr1	37569164	37569364	37569264	1.88649	+	1000	NA	intron (NM_173870, intron 2 of 15)	intron	intron (NM_173870, intron 2 of 15)	-23814	NR_024017	77633	Mm.483177	NR_024017	ENSMUSG00000103948	4930594C11Rik	-	G1 to S phase transition pseudogene	pseudo
Adult_Gata4_fb_summit200.anno	Adult	Gata4	chr1_37597675_37597876	chr1	37597676	37597876	37597776	4.45503	+	1000		promoter-TSS (NM_173870)	TSS	promoter-TSS (NM_173870)	85	NM_173870	269181	Mm.25861	NM_173870	ENSMUSG00000026110	Mgat4a	9530018I07Rik|GnT-IVa|glcNAc-T-IVa	mannoside acetylglucosaminyltransferase 4, isoenzyme A	protein-coding
Adult_Tbx5_fb_summit200.anno	Adult	Tbx5	chr1_37598113_37598314	chr1	37598114	37598314	37598214	2.64147	+	1000	NA	promoter-TSS (NM_173870)	TSS	promoter-TSS (NM_173870)	-353	NM_173870	269181	Mm.25861	NM_173870	ENSMUSG00000026110	Mgat4a	9530018I07Rik|GnT-IVa|glcNAc-T-IVa	mannoside acetylglucosaminyltransferase 4, isoenzyme A	protein-coding
Adult_Tead_fb_summit200.anno	Adult	Tead	chr1_37598172_37598373	chr1	37598173	37598373	37598273	1.77085	+	1000	NA	promoter-TSS (NM_173870)	TSS	promoter-TSS (NM_173870)	-412	NM_173870	269181	Mm.25861	NM_173870	ENSMUSG00000026110	Mgat4a	9530018I07Rik|GnT-IVa|glcNAc-T-IVa	mannoside acetylglucosaminyltransferase 4, isoenzyme A	protein-coding
Adult_Mef2a_fb_summit200.anno	Adult	Mef2a	chr1_37657767_37657968	chr1	37657768	37657968	37657868	4.77521	+	1000	NA	Intergenic	intergenic	Intergenic	-60007	NM_173870	269181	Mm.25861	NM_173870	ENSMUSG00000026110	Mgat4a	9530018I07Rik|GnT-IVa|glcNAc-T-IVa	mannoside acetylglucosaminyltransferase 4, isoenzyme A	protein-coding
Adult_Srf_fb_summit200.anno	Adult	Srf	chr1_37679749_37679950	chr1	37679750	37679950	37679850	4.34207	+	1000	NA	intron (NM_028096, intron 7 of 9)	intron	intron (NM_028096, intron 7 of 9)	-81989	NM_173870	269181	Mm.25861	NM_173870	ENSMUSG00000026110	Mgat4a	9530018I07Rik|GnT-IVa|glcNAc-T-IVa	mannoside acetylglucosaminyltransferase 4, isoenzyme A	protein-coding
Adult_Tead_fb_summit200.anno	Adult	Tead	chr1_37744070_37744271	chr1	37744071	37744271	37744171	4.80835	+	1000	NA	intron (NM_028096, intron 1 of 9)	intron	L1MD1|LINE|L1	32485	NM_028096	72097	Mm.142607	NM_028096	ENSMUSG00000026090	2010300C02Rik	-	RIKEN cDNA 2010300C02 gene	protein-coding
Adult_Gata4_fb_summit200.anno	Adult	Gata4	chr1_37751462_37751663	chr1	37751463	37751663	37751563	3.86876	+	1000		intron (NM_028096, intron 1 of 9)	intron	intron (NM_028096, intron 1 of 9)	25093	NM_028096	72097	Mm.142607	NM_028096	ENSMUSG00000026090	2010300C02Rik	-	RIKEN cDNA 2010300C02 gene	protein-coding
Adult_Tead_fb_summit200.anno	Adult	Tead	chr1_37751626_37751827	chr1	37751627	37751827	37751727	2.21484	+	1000	NA	intron (NM_028096, intron 1 of 9)	intron	intron (NM_028096, intron 1 of 9)	24929	NM_028096	72097	Mm.142607	NM_028096	ENSMUSG00000026090	2010300C02Rik	-	RIKEN cDNA 2010300C02 gene	protein-coding
Adult_Gata4_fb_summit200.anno	Adult	Gata4	chr1_37765534_37765735	chr1	37765535	37765735	37765635	4.14326	+	1000		intron (NM_028096, intron 1 of 9)	intron	MIR3|SINE|MIR	11021	NM_028096	72097	Mm.142607	NM_028096	ENSMUSG00000026090	2010300C02Rik	-	RIKEN cDNA 2010300C02 gene	protein-coding
Adult_Mef2a_fb_summit200.anno	Adult	Mef2a	chr1_37770509_37770710	chr1	37770510	37770710	37770610	3.69679	+	1000	NA	intron (NM_028096, intron 1 of 9)	intron	intron (NM_028096, intron 1 of 9)	6046	NM_028096	72097	Mm.142607	NM_028096	ENSMUSG00000026090	2010300C02Rik	-	RIKEN cDNA 2010300C02 gene	protein-coding
Adult_Mef2a_fb_summit200.anno	Adult	Mef2a	chr1_37921488_37921689	chr1	37921489	37921689	37921589	5.17892	+	1000	NA	intron (NM_001290720, intron 1 of 17)	intron	CpG	338	NM_207228	211484	Mm.332756	NM_207228	ENSMUSG00000060771	Tsga10	4933432N21Rik|AI843383|Gm217|Mtsga10	testis specific 10	protein-coding
Adult_Tead_fb_summit200.anno	Adult	Tead	chr1_37921494_37921695	chr1	37921495	37921695	37921595	0.778151	+	1000	NA	intron (NM_001290720, intron 1 of 17)	intron	CpG	332	NM_207228	211484	Mm.332756	NM_207228	ENSMUSG00000060771	Tsga10	4933432N21Rik|AI843383|Gm217|Mtsga10	testis specific 10	protein-coding
Adult_Srf_fb_summit200.anno	Adult	Srf	chr1_37921949_37922150	chr1	37921950	37922150	37922050	2.65801	+	1000	NA	promoter-TSS (NM_207228)	TSS	promoter-TSS (NM_207228)	93	NM_001290720	211484	Mm.332756	NM_207228	ENSMUSG00000060771	Tsga10	4933432N21Rik|AI843383|Gm217|Mtsga10	testis specific 10	protein-coding
Adult_Tead_fb_summit200.anno	Adult	Tead	chr1_37928590_37928791	chr1	37928591	37928791	37928691	3.82223	+	1000	NA	promoter-TSS (NM_001037918)	TSS	promoter-TSS (NM_001037918)	-360	NM_001037918	623661	Mm.138000	NM_001037918	ENSMUSG00000037216	Lipt1	EG623661	lipoyltransferase 1	protein-coding
Adult_Mef2a_fb_summit200.anno	Adult	Mef2a	chr1_37928772_37928973	chr1	37928773	37928973	37928873	2.26007	+	1000	NA	promoter-TSS (NM_001037918)	TSS	promoter-TSS (NM_001037918)	-178	NM_001037918	623661	Mm.138000	NM_001037918	ENSMUSG00000037216	Lipt1	EG623661	lipoyltransferase 1	protein-coding
Adult_Nkx2-5_fb_summit200.anno	Adult	Nkx2-5	chr1_37928990_37929191	chr1	37928991	37929191	37929091	2.33846	+	1000	NA	promoter-TSS (NM_001037918)	TSS	promoter-TSS (NM_001037918)	40	NM_001037918	623661	Mm.138000	NM_001037918	ENSMUSG00000037216	Lipt1	EG623661	lipoyltransferase 1	protein-coding
Adult_Srf_fb_summit200.anno	Adult	Srf	chr1_37929018_37929219	chr1	37929019	37929219	37929119	1.44716	+	1000	NA	promoter-TSS (NM_001037918)	TSS	promoter-TSS (NM_001037918)	68	NM_001037918	623661	Mm.138000	NM_001037918	ENSMUSG00000037216	Lipt1	EG623661	lipoyltransferase 1	protein-coding
Adult_Tead_fb_summit200.anno	Adult	Tead	chr1_37947079_37947280	chr1	37947080	37947280	37947180	4.25674	+	1000	NA	promoter-TSS (NM_026913)	TSS	promoter-TSS (NM_026913)	76	NM_026913	69028	Mm.63984	NM_026913	ENSMUSG00000026088	Mitd1	1500032H18Rik	MIT, microtubule interacting and transport, domain containing 1	protein-coding
Adult_Gata4_fb_summit200.anno	Adult	Gata4	chr1_37947090_37947291	chr1	37947091	37947291	37947191	1.04139	+	1000		promoter-TSS (NM_026913)	TSS	promoter-TSS (NM_026913)	65	NM_026913	69028	Mm.63984	NM_026913	ENSMUSG00000026088	Mitd1	1500032H18Rik	MIT, microtubule interacting and transport, domain containing 1	protein-coding
Adult_Srf_fb_summit200.anno	Adult	Srf	chr1_37947171_37947372	chr1	37947172	37947372	37947272	1.90849	+	1000	NA	promoter-TSS (NM_026913)	TSS	promoter-TSS (NM_026913)	-16	NM_026913	69028	Mm.63984	NM_026913	ENSMUSG00000026088	Mitd1	1500032H18Rik	MIT, microtubule interacting and transport, domain containing 1	protein-coding
Adult_Mef2a_fb_summit200.anno	Adult	Mef2a	chr1_37947246_37947447	chr1	37947247	37947447	37947347	1.87506	+	1000	NA	promoter-TSS (NM_026913)	TSS	promoter-TSS (NM_026913)	-51	NM_027098	107734	Mm.26614	NM_027098	ENSMUSG00000026087	Mrpl30	2310001L22Rik|MRP-L28|Rpml28	mitochondrial ribosomal protein L30	protein-coding
Adult_Tead_fb_summit200.anno	Adult	Tead	chr1_37957108_37957309	chr1	37957109	37957309	37957209	3.99396	+	1000	NA	Intergenic	intergenic	Intergenic	9811	NM_027098	107734	Mm.26614	NM_027098	ENSMUSG00000026087	Mrpl30	2310001L22Rik|MRP-L28|Rpml28	mitochondrial ribosomal protein L30	protein-coding
Adult_Tead_fb_summit200.anno	Adult	Tead	chr1_38054023_38054224	chr1	38054024	38054224	38054124	4.98639	+	1000	NA	promoter-TSS (NM_198303)	TSS	promoter-TSS (NM_198303)	-71	NM_172054	98258	Mm.28438	NM_172054	ENSMUSG00000058407	Txndc9	AI098020|APACD	thioredoxin domain containing 9	protein-coding
Adult_Srf_fb_summit200.anno	Adult	Srf	chr1_38054043_38054244	chr1	38054044	38054244	38054144	1.30103	+	1000	NA	promoter-TSS (NM_198303)	TSS	promoter-TSS (NM_198303)	-91	NM_172054	98258	Mm.28438	NM_172054	ENSMUSG00000058407	Txndc9	AI098020|APACD	thioredoxin domain containing 9	protein-coding
Adult_Srf_fb_summit200.anno	Adult	Srf	chr1_38054812_38055013	chr1	38054813	38055013	38054913	2.88593	+	1000	NA	promoter-TSS (NM_198303)	TSS	promoter-TSS (NM_198303)	58	NM_198303	226982	Mm.260943	NM_198303	ENSMUSG00000026083	Eif5b	A030003E17Rik|BC018347|IF2	eukaryotic translation initiation factor 5B	protein-coding
Adult_Gata4_fb_summit200.anno	Adult	Gata4	chr1_38054842_38055043	chr1	38054843	38055043	38054943	1.47712	+	1000		promoter-TSS (NM_198303)	TSS	promoter-TSS (NM_198303)	88	NM_198303	226982	Mm.260943	NM_198303	ENSMUSG00000026083	Eif5b	A030003E17Rik|BC018347|IF2	eukaryotic translation initiation factor 5B	protein-coding
Adult_Srf_fb_summit200.anno	Adult	Srf	chr1_38186105_38186306	chr1	38186106	38186306	38186206	5.11814	+	1000	NA	intron (NM_019570, intron 1 of 22)	intron	CpG	301	NM_019570	56210	Mm.389103	NM_019570	ENSMUSG00000026082	Rev1	1110027I23Rik|AU022044|Rev1l	REV1, DNA directed polymerase	protein-coding
Adult_Nkx2-5_fb_summit200.anno	Adult	Nkx2-5	chr1_38186573_38186774	chr1	38186574	38186774	38186674	2.67025	+	1000	NA	promoter-TSS (NM_019570)	TSS	promoter-TSS (NM_019570)	-167	NM_019570	56210	Mm.389103	NM_019570	ENSMUSG00000026082	Rev1	1110027I23Rik|AU022044|Rev1l	REV1, DNA directed polymerase	protein-coding
Adult_Gata4_fb_summit200.anno	Adult	Gata4	chr1_38186672_38186873	chr1	38186673	38186873	38186773	1.99564	+	1000		promoter-TSS (NM_019570)	TSS	promoter-TSS (NM_019570)	-266	NM_019570	56210	Mm.389103	NM_019570	ENSMUSG00000026082	Rev1	1110027I23Rik|AU022044|Rev1l	REV1, DNA directed polymerase	protein-coding
Adult_Mef2a_fb_summit200.anno	Adult	Mef2a	chr1_38186822_38187023	chr1	38186823	38187023	38186923	2.17609	+	1000	NA	promoter-TSS (NM_019570)	TSS	promoter-TSS (NM_019570)	-416	NM_019570	56210	Mm.389103	NM_019570	ENSMUSG00000026082	Rev1	1110027I23Rik|AU022044|Rev1l	REV1, DNA directed polymerase	protein-coding
Adult_Tead_fb_summit200.anno	Adult	Tead	chr1_38242476_38242677	chr1	38242477	38242677	38242577	4.7455	+	1000	NA	intron (NM_001290814, intron 18 of 21)	intron	intron (NM_001290814, intron 18 of 21)	-56070	NM_019570	56210	Mm.389103	NM_019570	ENSMUSG00000026082	Rev1	1110027I23Rik|AU022044|Rev1l	REV1, DNA directed polymerase	protein-coding
Adult_Tead_fb_summit200.anno	Adult	Tead	chr1_38256823_38257024	chr1	38256824	38257024	38256924	4.15676	+	1000	NA	intron (NM_001290814, intron 15 of 21)	intron	intron (NM_001290814, intron 15 of 21)	-70417	NM_019570	56210	Mm.389103	NM_019570	ENSMUSG00000026082	Rev1	1110027I23Rik|AU022044|Rev1l	REV1, DNA directed polymerase	protein-coding
Adult_Tbx5_fb_summit200.anno	Adult	Tbx5	chr1_38298718_38298919	chr1	38298719	38298919	38298819	4.62216	+	1000	NA	intron (NM_001290814, intron 10 of 21)	intron	intron (NM_001290814, intron 10 of 21)	-112312	NM_019570	56210	Mm.389103	NM_019570	ENSMUSG00000026082	Rev1	1110027I23Rik|AU022044|Rev1l	REV1, DNA directed polymerase	protein-coding
Adult_Gata4_fb_summit200.anno	Adult	Gata4	chr1_38298808_38299009	chr1	38298809	38299009	38298909	1.95424	+	1000		intron (NM_001290814, intron 10 of 21)	intron	intron (NM_001290814, intron 10 of 21)	-112402	NM_019570	56210	Mm.389103	NM_019570	ENSMUSG00000026082	Rev1	1110027I23Rik|AU022044|Rev1l	REV1, DNA directed polymerase	protein-coding
Adult_Tead_fb_summit200.anno	Adult	Tead	chr1_38318023_38318224	chr1	38318024	38318224	38318124	4.28364	+	1000	NA	intron (NM_001290814, intron 9 of 21)	intron	intron (NM_001290814, intron 9 of 21)	-131617	NM_019570	56210	Mm.389103	NM_019570	ENSMUSG00000026082	Rev1	1110027I23Rik|AU022044|Rev1l	REV1, DNA directed polymerase	protein-coding
Adult_Tead_fb_summit200.anno	Adult	Tead	chr1_38319222_38319423	chr1	38319223	38319423	38319323	3.07882	+	1000	NA	intron (NM_001290814, intron 9 of 21)	intron	intron (NM_001290814, intron 9 of 21)	-132816	NM_019570	56210	Mm.389103	NM_019570	ENSMUSG00000026082	Rev1	1110027I23Rik|AU022044|Rev1l	REV1, DNA directed polymerase	protein-coding
Adult_Tead_fb_summit200.anno	Adult	Tead	chr1_38365141_38365342	chr1	38365142	38365342	38365242	4.66199	+	1000	NA	intron (NM_001290814, intron 8 of 21)	intron	intron (NM_001290814, intron 8 of 21)	-178735	NM_019570	56210	Mm.389103	NM_019570	ENSMUSG00000026082	Rev1	1110027I23Rik|AU022044|Rev1l	REV1, DNA directed polymerase	protein-coding
Adult_Tbx5_fb_summit200.anno	Adult	Tbx5	chr1_38378737_38378938	chr1	38378738	38378938	38378838	4.13341	+	1000	NA	intron (NM_001290814, intron 7 of 21)	intron	intron (NM_001290814, intron 7 of 21)	-192331	NM_019570	56210	Mm.389103	NM_019570	ENSMUSG00000026082	Rev1	1110027I23Rik|AU022044|Rev1l	REV1, DNA directed polymerase	protein-coding
Adult_Nkx2-5_fb_summit200.anno	Adult	Nkx2-5	chr1_38378762_38378963	chr1	38378763	38378963	38378863	1.39794	+	1000	NA	intron (NM_001290814, intron 7 of 21)	intron	intron (NM_001290814, intron 7 of 21)	-192356	NM_019570	56210	Mm.389103	NM_019570	ENSMUSG00000026082	Rev1	1110027I23Rik|AU022044|Rev1l	REV1, DNA directed polymerase	protein-coding
Adult_Gata4_fb_summit200.anno	Adult	Gata4	chr1_38378800_38379001	chr1	38378801	38379001	38378901	1.57978	+	1000		intron (NM_001290814, intron 7 of 21)	intron	intron (NM_001290814, intron 7 of 21)	-192394	NM_019570	56210	Mm.389103	NM_019570	ENSMUSG00000026082	Rev1	1110027I23Rik|AU022044|Rev1l	REV1, DNA directed polymerase	protein-coding
Adult_Tead_fb_summit200.anno	Adult	Tead	chr1_38378834_38379035	chr1	38378835	38379035	38378935	1.53148	+	1000	NA	intron (NM_001290814, intron 7 of 21)	intron	intron (NM_001290814, intron 7 of 21)	-192428	NM_019570	56210	Mm.389103	NM_019570	ENSMUSG00000026082	Rev1	1110027I23Rik|AU022044|Rev1l	REV1, DNA directed polymerase	protein-coding
Adult_Tead_fb_summit200.anno	Adult	Tead	chr1_38391120_38391321	chr1	38391121	38391321	38391221	4.08941	+	1000	NA	intron (NM_001290814, intron 6 of 21)	intron	intron (NM_001290814, intron 6 of 21)	-204714	NM_019570	56210	Mm.389103	NM_019570	ENSMUSG00000026082	Rev1	1110027I23Rik|AU022044|Rev1l	REV1, DNA directed polymerase	protein-coding
Adult_Nkx2-5_fb_summit200.anno	Adult	Nkx2-5	chr1_38507490_38507691	chr1	38507491	38507691	38507591	5.06584	+	1000	NA	intron (NM_001290814, intron 4 of 21)	intron	intron (NM_001290814, intron 4 of 21)	176498	NM_001290814	16764	Mm.336679	NM_010678	ENSMUSG00000037138	Aff3	3222402O04Rik|A730046J16|LAF-4|Laf4	AF4/FMR2 family, member 3	protein-coding
Adult_Tead_fb_summit200.anno	Adult	Tead	chr1_38507576_38507777	chr1	38507577	38507777	38507677	1.9345	+	1000	NA	intron (NM_001290814, intron 4 of 21)	intron	intron (NM_001290814, intron 4 of 21)	176412	NM_001290814	16764	Mm.336679	NM_010678	ENSMUSG00000037138	Aff3	3222402O04Rik|A730046J16|LAF-4|Laf4	AF4/FMR2 family, member 3	protein-coding
Adult_Srf_fb_summit200.anno	Adult	Srf	chr1_38507653_38507854	chr1	38507654	38507854	38507754	1.88649	+	1000	NA	intron (NM_001290814, intron 4 of 21)	intron	intron (NM_001290814, intron 4 of 21)	176335	NM_001290814	16764	Mm.336679	NM_010678	ENSMUSG00000037138	Aff3	3222402O04Rik|A730046J16|LAF-4|Laf4	AF4/FMR2 family, member 3	protein-coding
Adult_Mef2a_fb_summit200.anno	Adult	Mef2a	chr1_38513914_38514115	chr1	38513915	38514115	38514015	3.79664	+	1000	NA	intron (NM_001290814, intron 4 of 21)	intron	intron (NM_001290814, intron 4 of 21)	170074	NM_001290814	16764	Mm.336679	NM_010678	ENSMUSG00000037138	Aff3	3222402O04Rik|A730046J16|LAF-4|Laf4	AF4/FMR2 family, member 3	protein-coding
Adult_Tead_fb_summit200.anno	Adult	Tead	chr1_38571576_38571777	chr1	38571577	38571777	38571677	4.76089	+	1000	NA	intron (NM_001290814, intron 4 of 21)	intron	intron (NM_001290814, intron 4 of 21)	112412	NM_001290814	16764	Mm.336679	NM_010678	ENSMUSG00000037138	Aff3	3222402O04Rik|A730046J16|LAF-4|Laf4	AF4/FMR2 family, member 3	protein-coding
Adult_Gata4_fb_summit200.anno	Adult	Gata4	chr1_38683692_38683893	chr1	38683693	38683893	38683793	5.04967	+	1000		intron (NM_001290814, intron 1 of 21)	intron	CpG	296	NM_001290814	16764	Mm.336679	NM_010678	ENSMUSG00000037138	Aff3	3222402O04Rik|A730046J16|LAF-4|Laf4	AF4/FMR2 family, member 3	protein-coding
Adult_Nkx2-5_fb_summit200.anno	Adult	Nkx2-5	chr1_38786375_38786576	chr1	38786376	38786576	38786476	5.0115	+	1000	NA	Intergenic	intergenic	Intergenic	91584	NM_001029878	381338	Mm.487137	NM_028403	ENSMUSG00000048814	Lonrf2	2900060P06Rik|AI851349	LON peptidase N-terminal domain and ring finger 2	protein-coding
Adult_Gata4_fb_summit200.anno	Adult	Gata4	chr1_38892579_38892780	chr1	38892580	38892780	38892680	5.02614	+	1000		Intergenic	intergenic	CpG	-14620	NM_001029878	381338	Mm.487137	NM_028403	ENSMUSG00000048814	Lonrf2	2900060P06Rik|AI851349	LON peptidase N-terminal domain and ring finger 2	protein-coding
Adult_Gata4_fb_summit200.anno	Adult	Gata4	chr1_38954772_38954973	chr1	38954773	38954973	38954873	4.79374	+	1000		5' UTR (NM_145142, exon 1 of 7)	5' UT	5' UTR (NM_145142, exon 1 of 7)	132	NM_145142	98388	Mm.260054	NM_145142	ENSMUSG00000026080	Chst10	AI507003|AU041319|Hnk-1st|ST	carbohydrate sulfotransferase 10	protein-coding
Adult_Gata4_fb_summit200.anno	Adult	Gata4	chr1_39044284_39044485	chr1	39044285	39044485	39044385	4.95188	+	1000		promoter-TSS (NM_026850)	TSS	promoter-TSS (NM_026850)	-274	NM_026850	68833	Mm.28121	NM_026850	ENSMUSG00000026078	Pdcl3	1110061A19Rik|C80025|Viaf1	phosducin-like 3	protein-coding
Adult_Srf_fb_summit200.anno	Adult	Srf	chr1_39044350_39044551	chr1	39044351	39044551	39044451	1.81954	+	1000	NA	promoter-TSS (NM_026850)	TSS	promoter-TSS (NM_026850)	-208	NM_026850	68833	Mm.28121	NM_026850	ENSMUSG00000026078	Pdcl3	1110061A19Rik|C80025|Viaf1	phosducin-like 3	protein-coding
Adult_Tead_fb_summit200.anno	Adult	Tead	chr1_39044418_39044619	chr1	39044419	39044619	39044519	1.83251	+	1000	NA	promoter-TSS (NM_026850)	TSS	promoter-TSS (NM_026850)	-140	NM_026850	68833	Mm.28121	NM_026850	ENSMUSG00000026078	Pdcl3	1110061A19Rik|C80025|Viaf1	phosducin-like 3	protein-coding
Adult_Nkx2-5_fb_summit200.anno	Adult	Nkx2-5	chr1_39044444_39044645	chr1	39044445	39044645	39044545	1.41497	+	1000	NA	promoter-TSS (NM_026850)	TSS	promoter-TSS (NM_026850)	-114	NM_026850	68833	Mm.28121	NM_026850	ENSMUSG00000026078	Pdcl3	1110061A19Rik|C80025|Viaf1	phosducin-like 3	protein-coding
Adult_Tead_fb_summit200.anno	Adult	Tead	chr1_39064321_39064522	chr1	39064322	39064522	39064422	4.29835	+	1000	NA	Intergenic	intergenic	Intergenic	19763	NM_026850	68833	Mm.28121	NM_026850	ENSMUSG00000026078	Pdcl3	1110061A19Rik|C80025|Viaf1	phosducin-like 3	protein-coding
Adult_Nkx2-5_fb_summit200.anno	Adult	Nkx2-5	chr1_39064355_39064556	chr1	39064356	39064556	39064456	1.53148	+	1000	NA	Intergenic	intergenic	Intergenic	19797	NM_026850	68833	Mm.28121	NM_026850	ENSMUSG00000026078	Pdcl3	1110061A19Rik|C80025|Viaf1	phosducin-like 3	protein-coding
Adult_Gata4_fb_summit200.anno	Adult	Gata4	chr1_39162464_39162665	chr1	39162465	39162665	39162565	4.99171	+	1000		Intergenic	intergenic	Intergenic	81272	NR_105767	102466631		NR_105767	ENSMUSG00000098833	Mir6349	Gm27558|mmu-mir-6349	microRNA 6349	ncRNA
Adult_Nkx2-5_fb_summit200.anno	Adult	Nkx2-5	chr1_39172581_39172782	chr1	39172582	39172782	39172682	4.00505	+	1000	NA	Intergenic	intergenic	Intergenic	71155	NR_105767	102466631		NR_105767	ENSMUSG00000098833	Mir6349	Gm27558|mmu-mir-6349	microRNA 6349	ncRNA
Adult_Mef2a_fb_summit200.anno	Adult	Mef2a	chr1_39242732_39242933	chr1	39242733	39242933	39242833	4.84603	+	1000	NA	TTS (NR_105767)	TTS	TTS (NR_105767)	1004	NR_105767	102466631		NR_105767	ENSMUSG00000098833	Mir6349	Gm27558|mmu-mir-6349	microRNA 6349	ncRNA
Adult_Nkx2-5_fb_summit200.anno	Adult	Nkx2-5	chr1_39242773_39242974	chr1	39242774	39242974	39242874	1.61278	+	1000	NA	TTS (NR_105767)	TTS	TTS (NR_105767)	963	NR_105767	102466631		NR_105767	ENSMUSG00000098833	Mir6349	Gm27558|mmu-mir-6349	microRNA 6349	ncRNA
Adult_Tead_fb_summit200.anno	Adult	Tead	chr1_39242812_39243013	chr1	39242813	39243013	39242913	1.59106	+	1000	NA	TTS (NR_105767)	TTS	TTS (NR_105767)	924	NR_105767	102466631		NR_105767	ENSMUSG00000098833	Mir6349	Gm27558|mmu-mir-6349	microRNA 6349	ncRNA
Adult_Tead_fb_summit200.anno	Adult	Tead	chr1_39249531_39249732	chr1	39249532	39249732	39249632	3.8273	+	1000	NA	Intergenic	intergenic	Intergenic	-1485	NM_008719	18143	Mm.2380	NM_008719	ENSMUSG00000026077	Npas2	MOP4|bHLHe9	neuronal PAS domain protein 2	protein-coding
Adult_Gata4_fb_summit200.anno	Adult	Gata4	chr1_39249562_39249763	chr1	39249563	39249763	39249663	1.49136	+	1000		Intergenic	intergenic	Intergenic	-1454	NM_008719	18143	Mm.2380	NM_008719	ENSMUSG00000026077	Npas2	MOP4|bHLHe9	neuronal PAS domain protein 2	protein-coding
Adult_Gata4_fb_summit200.anno	Adult	Gata4	chr1_39250823_39251024	chr1	39250824	39251024	39250924	3.10072	+	1000		promoter-TSS (NM_008719)	TSS	promoter-TSS (NM_008719)	-193	NM_008719	18143	Mm.2380	NM_008719	ENSMUSG00000026077	Npas2	MOP4|bHLHe9	neuronal PAS domain protein 2	protein-coding
Adult_Nkx2-5_fb_summit200.anno	Adult	Nkx2-5	chr1_39251987_39252188	chr1	39251988	39252188	39252088	3.06595	+	1000	NA	intron (NM_008719, intron 1 of 20)	intron	intron (NM_008719, intron 1 of 20)	971	NM_008719	18143	Mm.2380	NM_008719	ENSMUSG00000026077	Npas2	MOP4|bHLHe9	neuronal PAS domain protein 2	protein-coding
Adult_Tead_fb_summit200.anno	Adult	Tead	chr1_39252036_39252237	chr1	39252037	39252237	39252137	1.6902	+	1000	NA	intron (NM_008719, intron 1 of 20)	intron	intron (NM_008719, intron 1 of 20)	1020	NM_008719	18143	Mm.2380	NM_008719	ENSMUSG00000026077	Npas2	MOP4|bHLHe9	neuronal PAS domain protein 2	protein-coding
Adult_Mef2a_fb_summit200.anno	Adult	Mef2a	chr1_39253021_39253222	chr1	39253022	39253222	39253122	2.99344	+	1000	NA	intron (NM_008719, intron 1 of 20)	intron	intron (NM_008719, intron 1 of 20)	2005	NM_008719	18143	Mm.2380	NM_008719	ENSMUSG00000026077	Npas2	MOP4|bHLHe9	neuronal PAS domain protein 2	protein-coding
Adult_Nkx2-5_fb_summit200.anno	Adult	Nkx2-5	chr1_39253110_39253311	chr1	39253111	39253311	39253211	1.94939	+	1000	NA	intron (NM_008719, intron 1 of 20)	intron	intron (NM_008719, intron 1 of 20)	2094	NM_008719	18143	Mm.2380	NM_008719	ENSMUSG00000026077	Npas2	MOP4|bHLHe9	neuronal PAS domain protein 2	protein-coding
Adult_Gata4_fb_summit200.anno	Adult	Gata4	chr1_39253288_39253489	chr1	39253289	39253489	39253389	2.25042	+	1000		intron (NM_008719, intron 1 of 20)	intron	L2b|LINE|L2	2272	NM_008719	18143	Mm.2380	NM_008719	ENSMUSG00000026077	Npas2	MOP4|bHLHe9	neuronal PAS domain protein 2	protein-coding
Adult_Gata4_fb_summit200.anno	Adult	Gata4	chr1_39262664_39262865	chr1	39262665	39262865	39262765	3.97202	+	1000		intron (NM_008719, intron 1 of 20)	intron	intron (NM_008719, intron 1 of 20)	11648	NM_008719	18143	Mm.2380	NM_008719	ENSMUSG00000026077	Npas2	MOP4|bHLHe9	neuronal PAS domain protein 2	protein-coding
Adult_Gata4_fb_summit200.anno	Adult	Gata4	chr1_39263796_39263997	chr1	39263797	39263997	39263897	3.05385	+	1000		intron (NM_008719, intron 1 of 20)	intron	intron (NM_008719, intron 1 of 20)	12780	NM_008719	18143	Mm.2380	NM_008719	ENSMUSG00000026077	Npas2	MOP4|bHLHe9	neuronal PAS domain protein 2	protein-coding
Adult_Nkx2-5_fb_summit200.anno	Adult	Nkx2-5	chr1_39285367_39285568	chr1	39285368	39285568	39285468	4.33387	+	1000	NA	intron (NM_008719, intron 1 of 20)	intron	L1MC4|LINE|L1	34351	NM_008719	18143	Mm.2380	NM_008719	ENSMUSG00000026077	Npas2	MOP4|bHLHe9	neuronal PAS domain protein 2	protein-coding
Adult_Mef2a_fb_summit200.anno	Adult	Mef2a	chr1_39285460_39285661	chr1	39285461	39285661	39285561	1.96848	+	1000	NA	intron (NM_008719, intron 1 of 20)	intron	L1MC4|LINE|L1	34444	NM_008719	18143	Mm.2380	NM_008719	ENSMUSG00000026077	Npas2	MOP4|bHLHe9	neuronal PAS domain protein 2	protein-coding
Adult_Gata4_fb_summit200.anno	Adult	Gata4	chr1_39337377_39337578	chr1	39337378	39337578	39337478	4.71531	+	1000		intron (NM_008719, intron 2 of 20)	intron	intron (NM_008719, intron 2 of 20)	86361	NM_008719	18143	Mm.2380	NM_008719	ENSMUSG00000026077	Npas2	MOP4|bHLHe9	neuronal PAS domain protein 2	protein-coding
Adult_Nkx2-5_fb_summit200.anno	Adult	Nkx2-5	chr1_39337415_39337616	chr1	39337416	39337616	39337516	1.57978	+	1000	NA	intron (NM_008719, intron 2 of 20)	intron	intron (NM_008719, intron 2 of 20)	86399	NM_008719	18143	Mm.2380	NM_008719	ENSMUSG00000026077	Npas2	MOP4|bHLHe9	neuronal PAS domain protein 2	protein-coding
Adult_Tbx5_fb_summit200.anno	Adult	Tbx5	chr1_39337441_39337642	chr1	39337442	39337642	39337542	1.41497	+	1000	NA	intron (NM_008719, intron 2 of 20)	intron	intron (NM_008719, intron 2 of 20)	86425	NM_008719	18143	Mm.2380	NM_008719	ENSMUSG00000026077	Npas2	MOP4|bHLHe9	neuronal PAS domain protein 2	protein-coding
Adult_Tead_fb_summit200.anno	Adult	Tead	chr1_39337504_39337705	chr1	39337505	39337705	39337605	1.79934	+	1000	NA	intron (NM_008719, intron 2 of 20)	intron	intron (NM_008719, intron 2 of 20)	86488	NM_008719	18143	Mm.2380	NM_008719	ENSMUSG00000026077	Npas2	MOP4|bHLHe9	neuronal PAS domain protein 2	protein-coding
Adult_Nkx2-5_fb_summit200.anno	Adult	Nkx2-5	chr1_39338345_39338546	chr1	39338346	39338546	39338446	2.9248	+	1000	NA	intron (NM_008719, intron 2 of 20)	intron	intron (NM_008719, intron 2 of 20)	-86250	NM_001252218	114641	Mm.379302	NM_053257	ENSMUSG00000073702	Rpl31	Dts	ribosomal protein L31	protein-coding
Adult_Tead_fb_summit200.anno	Adult	Tead	chr1_39341575_39341776	chr1	39341576	39341776	39341676	3.5092	+	1000	NA	intron (NM_008719, intron 2 of 20)	intron	intron (NM_008719, intron 2 of 20)	-83020	NM_053257	114641	Mm.379302	NM_053257	ENSMUSG00000073702	Rpl31	Dts	ribosomal protein L31	protein-coding
Adult_Nkx2-5_fb_summit200.anno	Adult	Nkx2-5	chr1_39341690_39341891	chr1	39341691	39341891	39341791	2.0607	+	1000	NA	intron (NM_008719, intron 2 of 20)	intron	intron (NM_008719, intron 2 of 20)	-82905	NM_001252218	114641	Mm.379302	NM_053257	ENSMUSG00000073702	Rpl31	Dts	ribosomal protein L31	protein-coding
Adult_Gata4_fb_summit200.anno	Adult	Gata4	chr1_39341763_39341964	chr1	39341764	39341964	39341864	1.86332	+	1000		intron (NM_008719, intron 2 of 20)	intron	intron (NM_008719, intron 2 of 20)	-82832	NM_001252219	114641	Mm.379302	NM_053257	ENSMUSG00000073702	Rpl31	Dts	ribosomal protein L31	protein-coding
Adult_Tbx5_fb_summit200.anno	Adult	Tbx5	chr1_39344650_39344851	chr1	39344651	39344851	39344751	3.46045	+	1000	NA	intron (NM_008719, intron 3 of 20)	intron	intron (NM_008719, intron 3 of 20)	-79945	NM_001252218	114641	Mm.379302	NM_053257	ENSMUSG00000073702	Rpl31	Dts	ribosomal protein L31	protein-coding
Adult_Nkx2-5_fb_summit200.anno	Adult	Nkx2-5	chr1_39344774_39344975	chr1	39344775	39344975	39344875	2.09342	+	1000	NA	intron (NM_008719, intron 3 of 20)	intron	intron (NM_008719, intron 3 of 20)	-79821	NM_001252218	114641	Mm.379302	NM_053257	ENSMUSG00000073702	Rpl31	Dts	ribosomal protein L31	protein-coding
Adult_Tead_fb_summit200.anno	Adult	Tead	chr1_39344803_39345004	chr1	39344804	39345004	39344904	1.4624	+	1000	NA	intron (NM_008719, intron 3 of 20)	intron	intron (NM_008719, intron 3 of 20)	-79792	NM_053257	114641	Mm.379302	NM_053257	ENSMUSG00000073702	Rpl31	Dts	ribosomal protein L31	protein-coding
Adult_Gata4_fb_summit200.anno	Adult	Gata4	chr1_39344858_39345059	chr1	39344859	39345059	39344959	1.74036	+	1000		intron (NM_008719, intron 3 of 20)	intron	intron (NM_008719, intron 3 of 20)	-79737	NM_001252219	114641	Mm.379302	NM_053257	ENSMUSG00000073702	Rpl31	Dts	ribosomal protein L31	protein-coding
Adult_Tead_fb_summit200.anno	Adult	Tead	chr1_39374844_39375045	chr1	39374845	39375045	39374945	4.47692	+	1000	NA	intron (NM_008719, intron 7 of 20)	intron	intron (NM_008719, intron 7 of 20)	-49751	NM_053257	114641	Mm.379302	NM_053257	ENSMUSG00000073702	Rpl31	Dts	ribosomal protein L31	protein-coding
Adult_Nkx2-5_fb_summit200.anno	Adult	Nkx2-5	chr1_39388067_39388268	chr1	39388068	39388268	39388168	4.12133	+	1000	NA	intron (NM_008719, intron 12 of 20)	intron	intron (NM_008719, intron 12 of 20)	-36528	NM_001252218	114641	Mm.379302	NM_053257	ENSMUSG00000073702	Rpl31	Dts	ribosomal protein L31	protein-coding
Adult_Tead_fb_summit200.anno	Adult	Tead	chr1_39388106_39388307	chr1	39388107	39388307	39388207	1.59106	+	1000	NA	intron (NM_008719, intron 12 of 20)	intron	intron (NM_008719, intron 12 of 20)	-36489	NM_053257	114641	Mm.379302	NM_053257	ENSMUSG00000073702	Rpl31	Dts	ribosomal protein L31	protein-coding
Adult_Tbx5_fb_summit200.anno	Adult	Tbx5	chr1_39388133_39388334	chr1	39388134	39388334	39388234	1.43136	+	1000	NA	intron (NM_008719, intron 12 of 20)	intron	intron (NM_008719, intron 12 of 20)	-36462	NM_001252218	114641	Mm.379302	NM_053257	ENSMUSG00000073702	Rpl31	Dts	ribosomal protein L31	protein-coding
Adult_Gata4_fb_summit200.anno	Adult	Gata4	chr1_39424398_39424599	chr1	39424399	39424599	39424499	4.55949	+	1000		promoter-TSS (NM_001252218)	TSS	promoter-TSS (NM_001252218)	-197	NM_001252219	114641	Mm.379302	NM_053257	ENSMUSG00000073702	Rpl31	Dts	ribosomal protein L31	protein-coding
Adult_Tead_fb_summit200.anno	Adult	Tead	chr1_39424519_39424720	chr1	39424520	39424720	39424620	2.08279	+	1000	NA	promoter-TSS (NM_001252218)	TSS	promoter-TSS (NM_001252218)	-76	NM_053257	114641	Mm.379302	NM_053257	ENSMUSG00000073702	Rpl31	Dts	ribosomal protein L31	protein-coding
Adult_Tbx5_fb_summit200.anno	Adult	Tbx5	chr1_39424570_39424771	chr1	39424571	39424771	39424671	1.70757	+	1000	NA	promoter-TSS (NM_001252218)	TSS	promoter-TSS (NM_001252218)	-25	NM_001252218	114641	Mm.379302	NM_053257	ENSMUSG00000073702	Rpl31	Dts	ribosomal protein L31	protein-coding
Adult_Srf_fb_summit200.anno	Adult	Srf	chr1_39424574_39424775	chr1	39424575	39424775	39424675	0.60206	+	1000	NA	promoter-TSS (NM_001252218)	TSS	promoter-TSS (NM_001252218)	-21	NM_001252218	114641	Mm.379302	NM_053257	ENSMUSG00000073702	Rpl31	Dts	ribosomal protein L31	protein-coding
Adult_Nkx2-5_fb_summit200.anno	Adult	Nkx2-5	chr1_39424699_39424900	chr1	39424700	39424900	39424800	2.09691	+	1000	NA	5' UTR (NM_001252218, exon 1 of 4)	5' UT	5' UTR (NM_001252218, exon 1 of 4)	104	NM_053257	114641	Mm.379302	NM_053257	ENSMUSG00000073702	Rpl31	Dts	ribosomal protein L31	protein-coding
Adult_Nkx2-5_fb_summit200.anno	Adult	Nkx2-5	chr1_39449162_39449363	chr1	39449163	39449363	39449263	4.38851	+	1000	NA	intron (NM_018775, intron 6 of 19)	intron	intron (NM_018775, intron 6 of 19)	24567	NM_053257	114641	Mm.379302	NM_053257	ENSMUSG00000073702	Rpl31	Dts	ribosomal protein L31	protein-coding
Adult_Gata4_fb_summit200.anno	Adult	Gata4	chr1_39451255_39451456	chr1	39451256	39451456	39451356	3.32077	+	1000		intron (NM_018775, intron 5 of 19)	intron	B3|SINE|B2	26660	NM_053257	114641	Mm.379302	NM_053257	ENSMUSG00000073702	Rpl31	Dts	ribosomal protein L31	protein-coding
Adult_Tead_fb_summit200.anno	Adult	Tead	chr1_39498606_39498807	chr1	39498607	39498807	39498707	4.67533	+	1000	NA	intron (NM_018775, intron 1 of 19)	intron	intron (NM_018775, intron 1 of 19)	36885	NM_018775	54610	Mm.387293	NM_018775	ENSMUSG00000003134	Tbc1d8	AD3|HBLP1|VRP	TBC1 domain family, member 8	protein-coding
Adult_Tead_fb_summit200.anno	Adult	Tead	chr1_39513241_39513442	chr1	39513242	39513442	39513342	4.16539	+	1000	NA	intron (NM_018775, intron 1 of 19)	intron	intron (NM_018775, intron 1 of 19)	22250	NM_018775	54610	Mm.387293	NM_018775	ENSMUSG00000003134	Tbc1d8	AD3|HBLP1|VRP	TBC1 domain family, member 8	protein-coding
Adult_Srf_fb_summit200.anno	Adult	Srf	chr1_39535468_39535669	chr1	39535469	39535669	39535569	4.34688	+	1000	NA	promoter-TSS (NM_018775)	TSS	promoter-TSS (NM_018775)	23	NM_018775	54610	Mm.387293	NM_018775	ENSMUSG00000003134	Tbc1d8	AD3|HBLP1|VRP	TBC1 domain family, member 8	protein-coding
Adult_Nkx2-5_fb_summit200.anno	Adult	Nkx2-5	chr1_39535567_39535768	chr1	39535568	39535768	39535668	1.99564	+	1000	NA	promoter-TSS (NM_018775)	TSS	promoter-TSS (NM_018775)	-76	NM_018775	54610	Mm.387293	NM_018775	ENSMUSG00000003134	Tbc1d8	AD3|HBLP1|VRP	TBC1 domain family, member 8	protein-coding
Adult_Tead_fb_summit200.anno	Adult	Tead	chr1_39535680_39535881	chr1	39535681	39535881	39535781	2.05308	+	1000	NA	promoter-TSS (NM_018775)	TSS	promoter-TSS (NM_018775)	-189	NM_018775	54610	Mm.387293	NM_018775	ENSMUSG00000003134	Tbc1d8	AD3|HBLP1|VRP	TBC1 domain family, member 8	protein-coding
Adult_Gata4_fb_summit200.anno	Adult	Gata4	chr1_39592306_39592507	chr1	39592307	39592507	39592407	4.75302	+	1000		promoter-TSS (NM_028043)	TSS	promoter-TSS (NM_028043)	-240	NM_028043	52846	Mm.259421	NM_028043	ENSMUSG00000003135	Cnot11	2410015L18Rik|C40|D1Bwg0212e	CCR4-NOT transcription complex, subunit 11	protein-coding
Adult_Srf_fb_summit200.anno	Adult	Srf	chr1_39592433_39592634	chr1	39592434	39592634	39592534	2.1038	+	1000	NA	promoter-TSS (NM_028043)	TSS	promoter-TSS (NM_028043)	-113	NM_028043	52846	Mm.259421	NM_028043	ENSMUSG00000003135	Cnot11	2410015L18Rik|C40|D1Bwg0212e	CCR4-NOT transcription complex, subunit 11	protein-coding
Adult_Gata4_fb_summit200.anno	Adult	Gata4	chr1_39634027_39634228	chr1	39634028	39634228	39634128	4.61903	+	1000		promoter-TSS (NM_001033135)	TSS	promoter-TSS (NM_001033135)	64	NM_001033135	67702	Mm.28614	NM_001033135	ENSMUSG00000048234	Rnf149	1600023E10Rik|AV037261|C76763|Gm15832|Greul4|OTTMUSG00000026591	ring finger protein 149	protein-coding
Adult_Mef2a_fb_summit200.anno	Adult	Mef2a	chr1_39634105_39634306	chr1	39634106	39634306	39634206	1.89209	+	1000	NA	promoter-TSS (NM_001033135)	TSS	promoter-TSS (NM_001033135)	-14	NM_001033135	67702	Mm.28614	NM_001033135	ENSMUSG00000048234	Rnf149	1600023E10Rik|AV037261|C76763|Gm15832|Greul4|OTTMUSG00000026591	ring finger protein 149	protein-coding
Adult_Srf_fb_summit200.anno	Adult	Srf	chr1_39634245_39634446	chr1	39634246	39634446	39634346	2.14613	+	1000	NA	promoter-TSS (NM_001033135)	TSS	promoter-TSS (NM_001033135)	-154	NM_001033135	67702	Mm.28614	NM_001033135	ENSMUSG00000048234	Rnf149	1600023E10Rik|AV037261|C76763|Gm15832|Greul4|OTTMUSG00000026591	ring finger protein 149	protein-coding
Adult_Tead_fb_summit200.anno	Adult	Tead	chr1_39727148_39727349	chr1	39727149	39727349	39727249	4.96803	+	1000	NA	exon (NM_001145660, exon 14 of 15)	exon	exon (NM_001145660, exon 14 of 15)	-19222	NM_170597	263764	Mm.122091	NM_170597	ENSMUSG00000050967	Creg2	A830098L22Rik	cellular repressor of E1A-stimulated genes 2	protein-coding
Adult_Srf_fb_summit200.anno	Adult	Srf	chr1_39770585_39770786	chr1	39770586	39770786	39770686	4.63786	+	1000	NA	intron (NM_001145660, intron 2 of 14)	intron	intron (NM_001145660, intron 2 of 14)	7148	NM_001145660	619289	Mm.334107	NM_001145660	ENSMUSG00000057173	Rfx8	4933400N17Rik	regulatory factor X 8	protein-coding
Adult_Gata4_fb_summit200.anno	Adult	Gata4	chr1_39770619_39770820	chr1	39770620	39770820	39770720	1.53148	+	1000		intron (NM_001145660, intron 2 of 14)	intron	intron (NM_001145660, intron 2 of 14)	7114	NM_001145660	619289	Mm.334107	NM_001145660	ENSMUSG00000057173	Rfx8	4933400N17Rik	regulatory factor X 8	protein-coding
Adult_Tead_fb_summit200.anno	Adult	Tead	chr1_39771128_39771329	chr1	39771129	39771329	39771229	2.70672	+	1000	NA	intron (NM_001145660, intron 2 of 14)	intron	intron (NM_001145660, intron 2 of 14)	6605	NM_001145660	619289	Mm.334107	NM_001145660	ENSMUSG00000057173	Rfx8	4933400N17Rik	regulatory factor X 8	protein-coding
Adult_Srf_fb_summit200.anno	Adult	Srf	chr1_39773387_39773588	chr1	39773388	39773588	39773488	3.35392	+	1000	NA	intron (NM_001145660, intron 2 of 14)	intron	RLTR28|LTR|ERVL	4346	NM_001145660	619289	Mm.334107	NM_001145660	ENSMUSG00000057173	Rfx8	4933400N17Rik	regulatory factor X 8	protein-coding
Adult_Gata4_fb_summit200.anno	Adult	Gata4	chr1_39777631_39777832	chr1	39777632	39777832	39777732	3.62778	+	1000		exon (NM_001145660, exon 1 of 15)	exon	exon (NM_001145660, exon 1 of 15)	102	NM_001145660	619289	Mm.334107	NM_001145660	ENSMUSG00000057173	Rfx8	4933400N17Rik	regulatory factor X 8	protein-coding
Adult_Srf_fb_summit200.anno	Adult	Srf	chr1_39803433_39803634	chr1	39803434	39803634	39803534	4.41165	+	1000	NA	Intergenic	intergenic	Intergenic	-25700	NM_001145660	619289	Mm.334107	NM_001145660	ENSMUSG00000057173	Rfx8	4933400N17Rik	regulatory factor X 8	protein-coding
Adult_Tead_fb_summit200.anno	Adult	Tead	chr1_39811468_39811669	chr1	39811469	39811669	39811569	3.90499	+	1000	NA	Intergenic	intergenic	Intergenic	-33735	NM_001145660	619289	Mm.334107	NM_001145660	ENSMUSG00000057173	Rfx8	4933400N17Rik	regulatory factor X 8	protein-coding
Adult_Gata4_fb_summit200.anno	Adult	Gata4	chr1_39811486_39811687	chr1	39811487	39811687	39811587	1.25527	+	1000		Intergenic	intergenic	Intergenic	-33753	NM_001145660	619289	Mm.334107	NM_001145660	ENSMUSG00000057173	Rfx8	4933400N17Rik	regulatory factor X 8	protein-coding
Adult_Tead_fb_summit200.anno	Adult	Tead	chr1_39816366_39816567	chr1	39816367	39816567	39816467	3.68842	+	1000	NA	Intergenic	intergenic	Intergenic	-38633	NM_001145660	619289	Mm.334107	NM_001145660	ENSMUSG00000057173	Rfx8	4933400N17Rik	regulatory factor X 8	protein-coding
Adult_Gata4_fb_summit200.anno	Adult	Gata4	chr1_39816570_39816771	chr1	39816571	39816771	39816671	2.30963	+	1000		Intergenic	intergenic	Intergenic	-38837	NM_001145660	619289	Mm.334107	NM_001145660	ENSMUSG00000057173	Rfx8	4933400N17Rik	regulatory factor X 8	protein-coding
Adult_Tead_fb_summit200.anno	Adult	Tead	chr1_39818344_39818545	chr1	39818345	39818545	39818445	3.24895	+	1000	NA	Intergenic	intergenic	Intergenic	-40611	NM_001145660	619289	Mm.334107	NM_001145660	ENSMUSG00000057173	Rfx8	4933400N17Rik	regulatory factor X 8	protein-coding
Adult_Gata4_fb_summit200.anno	Adult	Gata4	chr1_39861221_39861422	chr1	39861222	39861422	39861322	4.63222	+	1000		intron (NM_001177348, intron 1 of 1)	intron	B3A|SINE|B2	855	NM_001177348	100042065	Mm.209678	NM_001177348	ENSMUSG00000091937	Gm3646	-	predicted gene 3646	protein-coding
Adult_Tead_fb_summit200.anno	Adult	Tead	chr1_39861730_39861931	chr1	39861731	39861931	39861831	2.70672	+	1000	NA	intron (NM_001177348, intron 1 of 1)	intron	intron (NM_001177348, intron 1 of 1)	346	NM_001177348	100042065	Mm.209678	NM_001177348	ENSMUSG00000091937	Gm3646	-	predicted gene 3646	protein-coding
Adult_Nkx2-5_fb_summit200.anno	Adult	Nkx2-5	chr1_39862154_39862355	chr1	39862155	39862355	39862255	2.62737	+	1000	NA	promoter-TSS (NM_001177348)	TSS	promoter-TSS (NM_001177348)	-78	NM_001177348	100042065	Mm.209678	NM_001177348	ENSMUSG00000091937	Gm3646	-	predicted gene 3646	protein-coding
Adult_Mef2a_fb_summit200.anno	Adult	Mef2a	chr1_39862172_39862373	chr1	39862173	39862373	39862273	1.25527	+	1000	NA	promoter-TSS (NM_001177348)	TSS	promoter-TSS (NM_001177348)	-96	NM_001177348	100042065	Mm.209678	NM_001177348	ENSMUSG00000091937	Gm3646	-	predicted gene 3646	protein-coding
Adult_Srf_fb_summit200.anno	Adult	Srf	chr1_39862187_39862388	chr1	39862188	39862388	39862288	1.17609	+	1000	NA	promoter-TSS (NM_001177348)	TSS	promoter-TSS (NM_001177348)	-111	NM_001177348	100042065	Mm.209678	NM_001177348	ENSMUSG00000091937	Gm3646	-	predicted gene 3646	protein-coding
Adult_Tbx5_fb_summit200.anno	Adult	Tbx5	chr1_39862429_39862630	chr1	39862430	39862630	39862530	2.38382	+	1000	NA	promoter-TSS (NM_001177348)	TSS	promoter-TSS (NM_001177348)	-353	NM_001177348	100042065	Mm.209678	NM_001177348	ENSMUSG00000091937	Gm3646	-	predicted gene 3646	protein-coding
Adult_Gata4_fb_summit200.anno	Adult	Gata4	chr1_39862539_39862740	chr1	39862540	39862740	39862640	2.04139	+	1000		promoter-TSS (NM_001177348)	TSS	promoter-TSS (NM_001177348)	-463	NM_001177348	100042065	Mm.209678	NM_001177348	ENSMUSG00000091937	Gm3646	-	predicted gene 3646	protein-coding
Adult_Tead_fb_summit200.anno	Adult	Tead	chr1_39865956_39866157	chr1	39865957	39866157	39866057	3.53364	+	1000	NA	Intergenic	intergenic	Intergenic	-3880	NM_001177348	100042065	Mm.209678	NM_001177348	ENSMUSG00000091937	Gm3646	-	predicted gene 3646	protein-coding
Adult_Tead_fb_summit200.anno	Adult	Tead	chr1_39902611_39902812	chr1	39902612	39902812	39902712	4.56413	+	1000	NA	intron (NR_040465, intron 1 of 4)	intron	intron (NR_040465, intron 1 of 4)	1463	NR_040465	73426	Mm.396239	NR_040465	ENSMUSG00000101634	1700066B17Rik	-	RIKEN cDNA 1700066B17 gene	ncRNA
Adult_Nkx2-5_fb_summit200.anno	Adult	Nkx2-5	chr1_39924962_39925163	chr1	39924963	39925163	39925063	4.3493	+	1000	NA	Intergenic	intergenic	Intergenic	-20888	NR_040465	73426	Mm.396239	NR_040465	ENSMUSG00000101634	1700066B17Rik	-	RIKEN cDNA 1700066B17 gene	ncRNA
Adult_Mef2a_fb_summit200.anno	Adult	Mef2a	chr1_39925016_39925217	chr1	39925017	39925217	39925117	1.73239	+	1000	NA	Intergenic	intergenic	Intergenic	-20942	NR_040465	73426	Mm.396239	NR_040465	ENSMUSG00000101634	1700066B17Rik	-	RIKEN cDNA 1700066B17 gene	ncRNA
Adult_Tead_fb_summit200.anno	Adult	Tead	chr1_39925020_39925221	chr1	39925021	39925221	39925121	0.60206	+	1000	NA	Intergenic	intergenic	Intergenic	-20946	NR_040465	73426	Mm.396239	NR_040465	ENSMUSG00000101634	1700066B17Rik	-	RIKEN cDNA 1700066B17 gene	ncRNA
Adult_Gata4_fb_summit200.anno	Adult	Gata4	chr1_39925150_39925351	chr1	39925151	39925351	39925251	2.11394	+	1000		Intergenic	intergenic	Intergenic	-21076	NR_040465	73426	Mm.396239	NR_040465	ENSMUSG00000101634	1700066B17Rik	-	RIKEN cDNA 1700066B17 gene	ncRNA
Adult_Mef2a_fb_summit200.anno	Adult	Mef2a	chr1_39934897_39935098	chr1	39934898	39935098	39934998	3.98887	+	1000	NA	Intergenic	intergenic	L1MA9|LINE|L1	-22760	NM_008696	26921	Mm.491139	NM_008696	ENSMUSG00000026074	Map4k4	9430080K19Rik|AU043147|AU045934|AW046177|HGK|Nik	mitogen-activated protein kinase kinase kinase kinase 4	protein-coding
Adult_Srf_fb_summit200.anno	Adult	Srf	chr1_39934982_39935183	chr1	39934983	39935183	39935083	1.92942	+	1000	NA	Intergenic	intergenic	L1MA9|LINE|L1	-22675	NM_001252200	26921	Mm.491139	NM_008696	ENSMUSG00000026074	Map4k4	9430080K19Rik|AU043147|AU045934|AW046177|HGK|Nik	mitogen-activated protein kinase kinase kinase kinase 4	protein-coding
Adult_Srf_fb_summit200.anno	Adult	Srf	chr1_39957118_39957319	chr1	39957119	39957319	39957219	4.3451	+	1000	NA	promoter-TSS (NM_001252200)	TSS	promoter-TSS (NM_001252200)	-539	NM_001252200	26921	Mm.491139	NM_008696	ENSMUSG00000026074	Map4k4	9430080K19Rik|AU043147|AU045934|AW046177|HGK|Nik	mitogen-activated protein kinase kinase kinase kinase 4	protein-coding
Adult_Gata4_fb_summit200.anno	Adult	Gata4	chr1_39957392_39957593	chr1	39957393	39957593	39957493	2.43775	+	1000		promoter-TSS (NM_001252200)	TSS	promoter-TSS (NM_001252200)	-265	NM_008696	26921	Mm.491139	NM_008696	ENSMUSG00000026074	Map4k4	9430080K19Rik|AU043147|AU045934|AW046177|HGK|Nik	mitogen-activated protein kinase kinase kinase kinase 4	protein-coding
Adult_Tead_fb_summit200.anno	Adult	Tead	chr1_39957498_39957699	chr1	39957499	39957699	39957599	2.02531	+	1000	NA	promoter-TSS (NM_001252200)	TSS	promoter-TSS (NM_001252200)	-159	NM_001252202	26921	Mm.491139	NM_008696	ENSMUSG00000026074	Map4k4	9430080K19Rik|AU043147|AU045934|AW046177|HGK|Nik	mitogen-activated protein kinase kinase kinase kinase 4	protein-coding
Adult_Tead_fb_summit200.anno	Adult	Tead	chr1_39958398_39958599	chr1	39958399	39958599	39958499	2.95424	+	1000	NA	intron (NM_001252202, intron 2 of 29)	intron	intron (NM_001252202, intron 2 of 29)	741	NM_001252200	26921	Mm.491139	NM_008696	ENSMUSG00000026074	Map4k4	9430080K19Rik|AU043147|AU045934|AW046177|HGK|Nik	mitogen-activated protein kinase kinase kinase kinase 4	protein-coding
Adult_Nkx2-5_fb_summit200.anno	Adult	Nkx2-5	chr1_39958553_39958754	chr1	39958554	39958754	39958654	2.19033	+	1000	NA	intron (NM_001252202, intron 2 of 29)	intron	intron (NM_001252202, intron 2 of 29)	896	NM_001252202	26921	Mm.491139	NM_008696	ENSMUSG00000026074	Map4k4	9430080K19Rik|AU043147|AU045934|AW046177|HGK|Nik	mitogen-activated protein kinase kinase kinase kinase 4	protein-coding
Adult_Gata4_fb_summit200.anno	Adult	Gata4	chr1_39958762_39958963	chr1	39958763	39958963	39958863	2.32015	+	1000		intron (NM_001252202, intron 2 of 29)	intron	intron (NM_001252202, intron 2 of 29)	1105	NM_001252200	26921	Mm.491139	NM_008696	ENSMUSG00000026074	Map4k4	9430080K19Rik|AU043147|AU045934|AW046177|HGK|Nik	mitogen-activated protein kinase kinase kinase kinase 4	protein-coding
Adult_Nkx2-5_fb_summit200.anno	Adult	Nkx2-5	chr1_39993465_39993666	chr1	39993466	39993666	39993566	4.54037	+	1000	NA	intron (NM_001252202, intron 2 of 29)	intron	intron (NM_001252202, intron 2 of 29)	35808	NM_001252202	26921	Mm.491139	NM_008696	ENSMUSG00000026074	Map4k4	9430080K19Rik|AU043147|AU045934|AW046177|HGK|Nik	mitogen-activated protein kinase kinase kinase kinase 4	protein-coding
Adult_Tead_fb_summit200.anno	Adult	Tead	chr1_39998584_39998785	chr1	39998585	39998785	39998685	3.70919	+	1000	NA	intron (NM_001252202, intron 2 of 29)	intron	intron (NM_001252202, intron 2 of 29)	40927	NM_001252200	26921	Mm.491139	NM_008696	ENSMUSG00000026074	Map4k4	9430080K19Rik|AU043147|AU045934|AW046177|HGK|Nik	mitogen-activated protein kinase kinase kinase kinase 4	protein-coding
Adult_Tead_fb_summit200.anno	Adult	Tead	chr1_39999884_40000085	chr1	39999885	40000085	39999985	3.11394	+	1000	NA	intron (NM_001252202, intron 2 of 29)	intron	intron (NM_001252202, intron 2 of 29)	42227	NM_001252200	26921	Mm.491139	NM_008696	ENSMUSG00000026074	Map4k4	9430080K19Rik|AU043147|AU045934|AW046177|HGK|Nik	mitogen-activated protein kinase kinase kinase kinase 4	protein-coding
Adult_Gata4_fb_summit200.anno	Adult	Gata4	chr1_40006936_40007137	chr1	40006937	40007137	40007037	3.84831	+	1000		intron (NM_001252202, intron 2 of 29)	intron	intron (NM_001252202, intron 2 of 29)	49279	NM_001252200	26921	Mm.491139	NM_008696	ENSMUSG00000026074	Map4k4	9430080K19Rik|AU043147|AU045934|AW046177|HGK|Nik	mitogen-activated protein kinase kinase kinase kinase 4	protein-coding
Adult_Nkx2-5_fb_summit200.anno	Adult	Nkx2-5	chr1_40007611_40007812	chr1	40007612	40007812	40007712	2.8293	+	1000	NA	intron (NM_001252202, intron 2 of 29)	intron	intron (NM_001252202, intron 2 of 29)	49954	NM_001252202	26921	Mm.491139	NM_008696	ENSMUSG00000026074	Map4k4	9430080K19Rik|AU043147|AU045934|AW046177|HGK|Nik	mitogen-activated protein kinase kinase kinase kinase 4	protein-coding
Adult_Gata4_fb_summit200.anno	Adult	Gata4	chr1_40038806_40039007	chr1	40038807	40039007	40038907	4.49408	+	1000		intron (NM_001252202, intron 6 of 29)	intron	intron (NM_001252202, intron 6 of 29)	81149	NM_001252200	26921	Mm.491139	NM_008696	ENSMUSG00000026074	Map4k4	9430080K19Rik|AU043147|AU045934|AW046177|HGK|Nik	mitogen-activated protein kinase kinase kinase kinase 4	protein-coding
Adult_Nkx2-5_fb_summit200.anno	Adult	Nkx2-5	chr1_40038874_40039075	chr1	40038875	40039075	40038975	1.83251	+	1000	NA	intron (NM_001252202, intron 6 of 29)	intron	intron (NM_001252202, intron 6 of 29)	81217	NM_001252202	26921	Mm.491139	NM_008696	ENSMUSG00000026074	Map4k4	9430080K19Rik|AU043147|AU045934|AW046177|HGK|Nik	mitogen-activated protein kinase kinase kinase kinase 4	protein-coding
Adult_Tbx5_fb_summit200.anno	Adult	Tbx5	chr1_40038892_40039093	chr1	40038893	40039093	40038993	1.25527	+	1000	NA	intron (NM_001252202, intron 6 of 29)	intron	intron (NM_001252202, intron 6 of 29)	81235	NM_008696	26921	Mm.491139	NM_008696	ENSMUSG00000026074	Map4k4	9430080K19Rik|AU043147|AU045934|AW046177|HGK|Nik	mitogen-activated protein kinase kinase kinase kinase 4	protein-coding
Adult_Srf_fb_summit200.anno	Adult	Srf	chr1_40041298_40041499	chr1	40041299	40041499	40041399	3.3813	+	1000	NA	intron (NM_001252202, intron 8 of 29)	intron	intron (NM_001252202, intron 8 of 29)	83641	NM_001252201	26921	Mm.491139	NM_008696	ENSMUSG00000026074	Map4k4	9430080K19Rik|AU043147|AU045934|AW046177|HGK|Nik	mitogen-activated protein kinase kinase kinase kinase 4	protein-coding
Adult_Nkx2-5_fb_summit200.anno	Adult	Nkx2-5	chr1_40090610_40090811	chr1	40090611	40090811	40090711	4.69295	+	1000	NA	Intergenic	intergenic	Intergenic	-50902	NM_010555	16178	Mm.1349	NM_010555	ENSMUSG00000026073	Il1r2	CD121b|Il1r-2	interleukin 1 receptor, type II	protein-coding
Adult_Tead_fb_summit200.anno	Adult	Tead	chr1_40090681_40090882	chr1	40090682	40090882	40090782	1.85126	+	1000	NA	Intergenic	intergenic	Intergenic	-50831	NM_010555	16178	Mm.1349	NM_010555	ENSMUSG00000026073	Il1r2	CD121b|Il1r-2	interleukin 1 receptor, type II	protein-coding
Adult_Tead_fb_summit200.anno	Adult	Tead	chr1_40206096_40206297	chr1	40206097	40206297	40206197	5.06226	+	1000	NA	Intergenic	intergenic	MLT1H1|LTR|MaLR	-63501	NR_037980	100047133	Mm.447052	NR_037980	ENSMUSG00000097899	Gm16894	-	predicted gene, 16894	ncRNA
Adult_Srf_fb_summit200.anno	Adult	Srf	chr1_40208902_40209103	chr1	40208903	40209103	40209003	3.44809	+	1000	NA	Intergenic	intergenic	Intergenic	-66307	NR_037980	100047133	Mm.447052	NR_037980	ENSMUSG00000097899	Gm16894	-	predicted gene, 16894	ncRNA
Adult_Tead_fb_summit200.anno	Adult	Tead	chr1_40224555_40224756	chr1	40224556	40224756	40224656	4.1946	+	1000	NA	Intergenic	intergenic	RLTR18|LTR|ERVK	-57269	NM_008362	16177	Mm.896	NM_008362	ENSMUSG00000026072	Il1r1	CD121a|CD121b|IL-1R1|IL-iR|Il1r-1	interleukin 1 receptor, type I	protein-coding
Adult_Mef2a_fb_summit200.anno	Adult	Mef2a	chr1_40224685_40224886	chr1	40224686	40224886	40224786	2.11394	+	1000	NA	Intergenic	intergenic	RLTR18|LTR|ERVK	-57139	NM_008362	16177	Mm.896	NM_008362	ENSMUSG00000026072	Il1r1	CD121a|CD121b|IL-1R1|IL-iR|Il1r-1	interleukin 1 receptor, type I	protein-coding
Adult_Srf_fb_summit200.anno	Adult	Srf	chr1_40228790_40228991	chr1	40228791	40228991	40228891	3.61331	+	1000	NA	Intergenic	intergenic	Intergenic	-53034	NM_008362	16177	Mm.896	NM_008362	ENSMUSG00000026072	Il1r1	CD121a|CD121b|IL-1R1|IL-iR|Il1r-1	interleukin 1 receptor, type I	protein-coding
Adult_Tead_fb_summit200.anno	Adult	Tead	chr1_40229007_40229208	chr1	40229008	40229208	40229108	2.33646	+	1000	NA	Intergenic	intergenic	Intergenic	-52817	NM_008362	16177	Mm.896	NM_008362	ENSMUSG00000026072	Il1r1	CD121a|CD121b|IL-1R1|IL-iR|Il1r-1	interleukin 1 receptor, type I	protein-coding
Adult_Nkx2-5_fb_summit200.anno	Adult	Nkx2-5	chr1_40240426_40240627	chr1	40240427	40240627	40240527	4.05763	+	1000	NA	Intergenic	intergenic	Intergenic	-41398	NM_008362	16177	Mm.896	NM_008362	ENSMUSG00000026072	Il1r1	CD121a|CD121b|IL-1R1|IL-iR|Il1r-1	interleukin 1 receptor, type I	protein-coding
Adult_Nkx2-5_fb_summit200.anno	Adult	Nkx2-5	chr1_40274537_40274738	chr1	40274538	40274738	40274638	4.53289	+	1000	NA	Intergenic	intergenic	Intergenic	-7287	NM_008362	16177	Mm.896	NM_008362	ENSMUSG00000026072	Il1r1	CD121a|CD121b|IL-1R1|IL-iR|Il1r-1	interleukin 1 receptor, type I	protein-coding
Adult_Tead_fb_summit200.anno	Adult	Tead	chr1_40281694_40281895	chr1	40281695	40281895	40281795	3.85473	+	1000	NA	promoter-TSS (NM_008362)	TSS	promoter-TSS (NM_008362)	-130	NM_008362	16177	Mm.896	NM_008362	ENSMUSG00000026072	Il1r1	CD121a|CD121b|IL-1R1|IL-iR|Il1r-1	interleukin 1 receptor, type I	protein-coding
Adult_Nkx2-5_fb_summit200.anno	Adult	Nkx2-5	chr1_40281740_40281941	chr1	40281741	40281941	40281841	1.66276	+	1000	NA	promoter-TSS (NM_008362)	TSS	promoter-TSS (NM_008362)	-84	NM_008362	16177	Mm.896	NM_008362	ENSMUSG00000026072	Il1r1	CD121a|CD121b|IL-1R1|IL-iR|Il1r-1	interleukin 1 receptor, type I	protein-coding
Adult_Tead_fb_summit200.anno	Adult	Tead	chr1_40323093_40323294	chr1	40323094	40323294	40323194	4.61651	+	1000	NA	promoter-TSS (NM_001123382)	TSS	promoter-TSS (NM_001123382)	-237	NM_001123382	16177	Mm.896	NM_008362	ENSMUSG00000026072	Il1r1	CD121a|CD121b|IL-1R1|IL-iR|Il1r-1	interleukin 1 receptor, type I	protein-coding
Adult_Gata4_fb_summit200.anno	Adult	Gata4	chr1_40323197_40323398	chr1	40323198	40323398	40323298	2.01703	+	1000		promoter-TSS (NM_001123382)	TSS	promoter-TSS (NM_001123382)	-133	NM_001123382	16177	Mm.896	NM_008362	ENSMUSG00000026072	Il1r1	CD121a|CD121b|IL-1R1|IL-iR|Il1r-1	interleukin 1 receptor, type I	protein-coding
Adult_Srf_fb_summit200.anno	Adult	Srf	chr1_40323216_40323417	chr1	40323217	40323417	40323317	1.27875	+	1000	NA	promoter-TSS (NM_001123382)	TSS	promoter-TSS (NM_001123382)	-114	NM_001123382	16177	Mm.896	NM_008362	ENSMUSG00000026072	Il1r1	CD121a|CD121b|IL-1R1|IL-iR|Il1r-1	interleukin 1 receptor, type I	protein-coding
Adult_Tead_fb_summit200.anno	Adult	Tead	chr1_40707971_40708172	chr1	40707972	40708172	40708072	5.58518	+	1000	NA	Intergenic	intergenic	Intergenic	-30485	NM_001033289	226999	Mm.256414	NM_001033289	ENSMUSG00000026062	Slc9a2	2210416H12Rik|4932415O19Rik|AV333884|NHE2	solute carrier family 9 (sodium/hydrogen exchanger), member 2	protein-coding
Adult_Tead_fb_summit200.anno	Adult	Tead	chr1_40716519_40716720	chr1	40716520	40716720	40716620	3.93186	+	1000	NA	Intergenic	intergenic	Intergenic	-21937	NM_001033289	226999	Mm.256414	NM_001033289	ENSMUSG00000026062	Slc9a2	2210416H12Rik|4932415O19Rik|AV333884|NHE2	solute carrier family 9 (sodium/hydrogen exchanger), member 2	protein-coding
Adult_Tead_fb_summit200.anno	Adult	Tead	chr1_40717779_40717980	chr1	40717780	40717980	40717880	3.10037	+	1000	NA	Intergenic	intergenic	Intergenic	-20677	NM_001033289	226999	Mm.256414	NM_001033289	ENSMUSG00000026062	Slc9a2	2210416H12Rik|4932415O19Rik|AV333884|NHE2	solute carrier family 9 (sodium/hydrogen exchanger), member 2	protein-coding
Adult_Nkx2-5_fb_summit200.anno	Adult	Nkx2-5	chr1_40717872_40718073	chr1	40717873	40718073	40717973	1.96848	+	1000	NA	Intergenic	intergenic	Intergenic	-20584	NM_001033289	226999	Mm.256414	NM_001033289	ENSMUSG00000026062	Slc9a2	2210416H12Rik|4932415O19Rik|AV333884|NHE2	solute carrier family 9 (sodium/hydrogen exchanger), member 2	protein-coding
Adult_Mef2a_fb_summit200.anno	Adult	Mef2a	chr1_40726881_40727082	chr1	40726882	40727082	40726982	3.95468	+	1000	NA	Intergenic	intergenic	Intergenic	-11575	NM_001033289	226999	Mm.256414	NM_001033289	ENSMUSG00000026062	Slc9a2	2210416H12Rik|4932415O19Rik|AV333884|NHE2	solute carrier family 9 (sodium/hydrogen exchanger), member 2	protein-coding
Adult_Tbx5_fb_summit200.anno	Adult	Tbx5	chr1_40726991_40727192	chr1	40726992	40727192	40727092	2.04139	+	1000	NA	Intergenic	intergenic	Intergenic	-11465	NM_001033289	226999	Mm.256414	NM_001033289	ENSMUSG00000026062	Slc9a2	2210416H12Rik|4932415O19Rik|AV333884|NHE2	solute carrier family 9 (sodium/hydrogen exchanger), member 2	protein-coding
Adult_Nkx2-5_fb_summit200.anno	Adult	Nkx2-5	chr1_40727007_40727208	chr1	40727008	40727208	40727108	1.20412	+	1000	NA	Intergenic	intergenic	Intergenic	-11449	NM_001033289	226999	Mm.256414	NM_001033289	ENSMUSG00000026062	Slc9a2	2210416H12Rik|4932415O19Rik|AV333884|NHE2	solute carrier family 9 (sodium/hydrogen exchanger), member 2	protein-coding
Adult_Tead_fb_summit200.anno	Adult	Tead	chr1_40727018_40727219	chr1	40727019	40727219	40727119	1.04139	+	1000	NA	Intergenic	intergenic	Intergenic	-11438	NM_001033289	226999	Mm.256414	NM_001033289	ENSMUSG00000026062	Slc9a2	2210416H12Rik|4932415O19Rik|AV333884|NHE2	solute carrier family 9 (sodium/hydrogen exchanger), member 2	protein-coding
Adult_Gata4_fb_summit200.anno	Adult	Gata4	chr1_40737940_40738141	chr1	40737941	40738141	40738041	4.0383	+	1000		promoter-TSS (NM_001033289)	TSS	promoter-TSS (NM_001033289)	-516	NM_001033289	226999	Mm.256414	NM_001033289	ENSMUSG00000026062	Slc9a2	2210416H12Rik|4932415O19Rik|AV333884|NHE2	solute carrier family 9 (sodium/hydrogen exchanger), member 2	protein-coding
Adult_Gata4_fb_summit200.anno	Adult	Gata4	chr1_40738696_40738897	chr1	40738697	40738897	40738797	2.87852	+	1000		exon (NM_001033289, exon 1 of 12)	exon	exon (NM_001033289, exon 1 of 12)	240	NM_001033289	226999	Mm.256414	NM_001033289	ENSMUSG00000026062	Slc9a2	2210416H12Rik|4932415O19Rik|AV333884|NHE2	solute carrier family 9 (sodium/hydrogen exchanger), member 2	protein-coding
Adult_Gata4_fb_summit200.anno	Adult	Gata4	chr1_40771837_40772038	chr1	40771838	40772038	40771938	4.52037	+	1000		intron (NM_001033289, intron 1 of 11)	intron	intron (NM_001033289, intron 1 of 11)	33381	NM_001033289	226999	Mm.256414	NM_001033289	ENSMUSG00000026062	Slc9a2	2210416H12Rik|4932415O19Rik|AV333884|NHE2	solute carrier family 9 (sodium/hydrogen exchanger), member 2	protein-coding
Adult_Tead_fb_summit200.anno	Adult	Tead	chr1_40771851_40772052	chr1	40771852	40772052	40771952	1.14613	+	1000	NA	intron (NM_001033289, intron 1 of 11)	intron	intron (NM_001033289, intron 1 of 11)	33395	NM_001033289	226999	Mm.256414	NM_001033289	ENSMUSG00000026062	Slc9a2	2210416H12Rik|4932415O19Rik|AV333884|NHE2	solute carrier family 9 (sodium/hydrogen exchanger), member 2	protein-coding
Adult_Srf_fb_summit200.anno	Adult	Srf	chr1_40771905_40772106	chr1	40771906	40772106	40772006	1.73239	+	1000	NA	intron (NM_001033289, intron 1 of 11)	intron	intron (NM_001033289, intron 1 of 11)	33449	NM_001033289	226999	Mm.256414	NM_001033289	ENSMUSG00000026062	Slc9a2	2210416H12Rik|4932415O19Rik|AV333884|NHE2	solute carrier family 9 (sodium/hydrogen exchanger), member 2	protein-coding
Adult_Tead_fb_summit200.anno	Adult	Tead	chr1_40816875_40817076	chr1	40816876	40817076	40816976	4.65292	+	1000	NA	intron (NM_001033289, intron 7 of 11)	intron	intron (NM_001033289, intron 7 of 11)	30526	NM_172499	211798	Mm.235443	NM_172499	ENSMUSG00000041945	Mfsd9	4931419K03Rik	major facilitator superfamily domain containing 9	protein-coding
Adult_Nkx2-5_fb_summit200.anno	Adult	Nkx2-5	chr1_40862219_40862420	chr1	40862220	40862420	40862320	4.65652	+	1000	NA	promoter-TSS (NM_001081198)	TSS	promoter-TSS (NM_001081198)	-126	NM_001081198	381339	Mm.334678	NM_001081198	ENSMUSG00000079588	Tmem182	2310079P10Rik|AI414494	transmembrane protein 182	protein-coding
Adult_Mef2a_fb_summit200.anno	Adult	Mef2a	chr1_40862254_40862455	chr1	40862255	40862455	40862355	1.54407	+	1000	NA	promoter-TSS (NM_001081198)	TSS	promoter-TSS (NM_001081198)	-91	NM_001081198	381339	Mm.334678	NM_001081198	ENSMUSG00000079588	Tmem182	2310079P10Rik|AI414494	transmembrane protein 182	protein-coding
Adult_Gata4_fb_summit200.anno	Adult	Gata4	chr1_40862262_40862463	chr1	40862263	40862463	40862363	0.90309	+	1000		promoter-TSS (NM_001081198)	TSS	promoter-TSS (NM_001081198)	-83	NM_001081198	381339	Mm.334678	NM_001081198	ENSMUSG00000079588	Tmem182	2310079P10Rik|AI414494	transmembrane protein 182	protein-coding
Adult_Srf_fb_summit200.anno	Adult	Srf	chr1_40862275_40862476	chr1	40862276	40862476	40862376	1.11394	+	1000	NA	promoter-TSS (NM_001081198)	TSS	promoter-TSS (NM_001081198)	-70	NM_001081198	381339	Mm.334678	NM_001081198	ENSMUSG00000079588	Tmem182	2310079P10Rik|AI414494	transmembrane protein 182	protein-coding
Adult_Tead_fb_summit200.anno	Adult	Tead	chr1_40862283_40862484	chr1	40862284	40862484	40862384	0.90309	+	1000	NA	promoter-TSS (NM_001081198)	TSS	promoter-TSS (NM_001081198)	-62	NM_001081198	381339	Mm.334678	NM_001081198	ENSMUSG00000079588	Tmem182	2310079P10Rik|AI414494	transmembrane protein 182	protein-coding
Adult_Nkx2-5_fb_summit200.anno	Adult	Nkx2-5	chr1_40862782_40862983	chr1	40862783	40862983	40862883	2.6981	+	1000	NA	intron (NM_001081198, intron 1 of 4)	intron	intron (NM_001081198, intron 1 of 4)	437	NM_001081198	381339	Mm.334678	NM_001081198	ENSMUSG00000079588	Tmem182	2310079P10Rik|AI414494	transmembrane protein 182	protein-coding
Adult_Nkx2-5_fb_summit200.anno	Adult	Nkx2-5	chr1_40874785_40874986	chr1	40874786	40874986	40874886	4.07929	+	1000	NA	intron (NM_001081198, intron 3 of 4)	intron	intron (NM_001081198, intron 3 of 4)	12440	NM_001081198	381339	Mm.334678	NM_001081198	ENSMUSG00000079588	Tmem182	2310079P10Rik|AI414494	transmembrane protein 182	protein-coding
Adult_Nkx2-5_fb_summit200.anno	Adult	Nkx2-5	chr1_40881532_40881733	chr1	40881533	40881733	40881633	3.82911	+	1000	NA	intron (NM_001081198, intron 3 of 4)	intron	intron (NM_001081198, intron 3 of 4)	19187	NM_001081198	381339	Mm.334678	NM_001081198	ENSMUSG00000079588	Tmem182	2310079P10Rik|AI414494	transmembrane protein 182	protein-coding
Adult_Nkx2-5_fb_summit200.anno	Adult	Nkx2-5	chr1_40886241_40886442	chr1	40886242	40886442	40886342	3.67293	+	1000	NA	intron (NM_001081198, intron 3 of 4)	intron	intron (NM_001081198, intron 3 of 4)	23896	NM_001081198	381339	Mm.334678	NM_001081198	ENSMUSG00000079588	Tmem182	2310079P10Rik|AI414494	transmembrane protein 182	protein-coding
Adult_Gata4_fb_summit200.anno	Adult	Gata4	chr1_40886273_40886474	chr1	40886274	40886474	40886374	1.50515	+	1000		intron (NM_001081198, intron 3 of 4)	intron	intron (NM_001081198, intron 3 of 4)	23928	NM_001081198	381339	Mm.334678	NM_001081198	ENSMUSG00000079588	Tmem182	2310079P10Rik|AI414494	transmembrane protein 182	protein-coding
Adult_Mef2a_fb_summit200.anno	Adult	Mef2a	chr1_40886312_40886513	chr1	40886313	40886513	40886413	1.59106	+	1000	NA	intron (NM_001081198, intron 3 of 4)	intron	intron (NM_001081198, intron 3 of 4)	23967	NM_001081198	381339	Mm.334678	NM_001081198	ENSMUSG00000079588	Tmem182	2310079P10Rik|AI414494	transmembrane protein 182	protein-coding
Adult_Tbx5_fb_summit200.anno	Adult	Tbx5	chr1_40886316_40886517	chr1	40886317	40886517	40886417	0.60206	+	1000	NA	intron (NM_001081198, intron 3 of 4)	intron	intron (NM_001081198, intron 3 of 4)	23971	NM_001081198	381339	Mm.334678	NM_001081198	ENSMUSG00000079588	Tmem182	2310079P10Rik|AI414494	transmembrane protein 182	protein-coding
Adult_Tead_fb_summit200.anno	Adult	Tead	chr1_40886438_40886639	chr1	40886439	40886639	40886539	2.08636	+	1000	NA	intron (NM_001081198, intron 3 of 4)	intron	intron (NM_001081198, intron 3 of 4)	24093	NM_001081198	381339	Mm.334678	NM_001081198	ENSMUSG00000079588	Tmem182	2310079P10Rik|AI414494	transmembrane protein 182	protein-coding
Adult_Srf_fb_summit200.anno	Adult	Srf	chr1_40898010_40898211	chr1	40898011	40898211	40898111	4.06341	+	1000	NA	intron (NM_001081198, intron 4 of 4)	intron	intron (NM_001081198, intron 4 of 4)	35665	NM_001081198	381339	Mm.334678	NM_001081198	ENSMUSG00000079588	Tmem182	2310079P10Rik|AI414494	transmembrane protein 182	protein-coding
Adult_Tbx5_fb_summit200.anno	Adult	Tbx5	chr1_40924556_40924757	chr1	40924557	40924757	40924657	4.424	+	1000	NA	Intergenic	intergenic	Intergenic	62211	NM_001081198	381339	Mm.334678	NM_001081198	ENSMUSG00000079588	Tmem182	2310079P10Rik|AI414494	transmembrane protein 182	protein-coding
Adult_Tead_fb_summit200.anno	Adult	Tead	chr1_40924612_40924813	chr1	40924613	40924813	40924713	1.74819	+	1000	NA	Intergenic	intergenic	Intergenic	62267	NM_001081198	381339	Mm.334678	NM_001081198	ENSMUSG00000079588	Tmem182	2310079P10Rik|AI414494	transmembrane protein 182	protein-coding
Adult_Tead_fb_summit200.anno	Adult	Tead	chr1_40931009_40931210	chr1	40931010	40931210	40931110	3.80598	+	1000	NA	Intergenic	intergenic	Intergenic	68664	NM_001081198	381339	Mm.334678	NM_001081198	ENSMUSG00000079588	Tmem182	2310079P10Rik|AI414494	transmembrane protein 182	protein-coding
Adult_Nkx2-5_fb_summit200.anno	Adult	Nkx2-5	chr1_40931276_40931477	chr1	40931277	40931477	40931377	2.42651	+	1000	NA	Intergenic	intergenic	Intergenic	68931	NM_001081198	381339	Mm.334678	NM_001081198	ENSMUSG00000079588	Tmem182	2310079P10Rik|AI414494	transmembrane protein 182	protein-coding
Adult_Nkx2-5_fb_summit200.anno	Adult	Nkx2-5	chr1_41040614_41040815	chr1	41040615	41040815	41040715	5.03877	+	1000	NA	Intergenic	intergenic	Intergenic	178269	NM_001081198	381339	Mm.334678	NM_001081198	ENSMUSG00000079588	Tmem182	2310079P10Rik|AI414494	transmembrane protein 182	protein-coding
Adult_Mef2a_fb_summit200.anno	Adult	Mef2a	chr1_41190792_41190993	chr1	41190793	41190993	41190893	5.17661	+	1000	NA	Intergenic	intergenic	MER89|LTR|ERV1	47204	NR_040475	74897	Mm.243822	NR_040475	ENSMUSG00000104072	4930448I06Rik	-	RIKEN cDNA 4930448I06 gene	ncRNA
Adult_Tead_fb_summit200.anno	Adult	Tead	chr1_41190892_41191093	chr1	41190893	41191093	41190993	2	+	1000	NA	Intergenic	intergenic	MER89|LTR|ERV1	47104	NR_040475	74897	Mm.243822	NR_040475	ENSMUSG00000104072	4930448I06Rik	-	RIKEN cDNA 4930448I06 gene	ncRNA
Adult_Tbx5_fb_summit200.anno	Adult	Tbx5	chr1_41190931_41191132	chr1	41190932	41191132	41191032	1.59106	+	1000	NA	Intergenic	intergenic	MER89|LTR|ERV1	47065	NR_040475	74897	Mm.243822	NR_040475	ENSMUSG00000104072	4930448I06Rik	-	RIKEN cDNA 4930448I06 gene	ncRNA
Adult_Tead_fb_summit200.anno	Adult	Tead	chr1_41447047_41447248	chr1	41447048	41447248	41447148	5.40844	+	1000	NA	Intergenic	intergenic	Intergenic	-209051	NR_040475	74897	Mm.243822	NR_040475	ENSMUSG00000104072	4930448I06Rik	-	RIKEN cDNA 4930448I06 gene	ncRNA
Adult_Nkx2-5_fb_summit200.anno	Adult	Nkx2-5	chr1_41488053_41488254	chr1	41488054	41488254	41488154	4.61285	+	1000	NA	Intergenic	intergenic	Intergenic	-250057	NR_040475	74897	Mm.243822	NR_040475	ENSMUSG00000104072	4930448I06Rik	-	RIKEN cDNA 4930448I06 gene	ncRNA
Adult_Tead_fb_summit200.anno	Adult	Tead	chr1_41612508_41612709	chr1	41612509	41612709	41612609	5.09501	+	1000	NA	Intergenic	intergenic	Intergenic	-374512	NR_040475	74897	Mm.243822	NR_040475	ENSMUSG00000104072	4930448I06Rik	-	RIKEN cDNA 4930448I06 gene	ncRNA
Adult_Gata4_fb_summit200.anno	Adult	Gata4	chr1_41612551_41612752	chr1	41612552	41612752	41612652	1.63347	+	1000		Intergenic	intergenic	Intergenic	-374555	NR_040475	74897	Mm.243822	NR_040475	ENSMUSG00000104072	4930448I06Rik	-	RIKEN cDNA 4930448I06 gene	ncRNA
Adult_Nkx2-5_fb_summit200.anno	Adult	Nkx2-5	chr1_41612574_41612775	chr1	41612575	41612775	41612675	1.36173	+	1000	NA	Intergenic	intergenic	Intergenic	-374578	NR_040475	74897	Mm.243822	NR_040475	ENSMUSG00000104072	4930448I06Rik	-	RIKEN cDNA 4930448I06 gene	ncRNA
Adult_Tead_fb_summit200.anno	Adult	Tead	chr1_41708801_41709002	chr1	41708802	41709002	41708902	4.9833	+	1000	NA	Intergenic	intergenic	Intergenic	-470805	NR_040475	74897	Mm.243822	NR_040475	ENSMUSG00000104072	4930448I06Rik	-	RIKEN cDNA 4930448I06 gene	ncRNA
Adult_Nkx2-5_fb_summit200.anno	Adult	Nkx2-5	chr1_41709524_41709725	chr1	41709525	41709725	41709625	2.85914	+	1000	NA	Intergenic	intergenic	Intergenic	-471528	NR_040475	74897	Mm.243822	NR_040475	ENSMUSG00000104072	4930448I06Rik	-	RIKEN cDNA 4930448I06 gene	ncRNA
Adult_Nkx2-5_fb_summit200.anno	Adult	Nkx2-5	chr1_41762688_41762889	chr1	41762689	41762889	41762789	4.72562	+	1000	NA	Intergenic	intergenic	Intergenic	-524692	NR_040475	74897	Mm.243822	NR_040475	ENSMUSG00000104072	4930448I06Rik	-	RIKEN cDNA 4930448I06 gene	ncRNA
Adult_Mef2a_fb_summit200.anno	Adult	Mef2a	chr1_42098474_42098675	chr1	42098475	42098675	42098575	5.52606	+	1000	NA	Intergenic	intergenic	Intergenic	653095	NR_027826	66297	Mm.45203	NM_183252	ENSMUSG00000060424	Pantr1	2610017I09Rik|Pou3f3os|linc-Brn1a	POU domain, class 3, transcription factor 3 adjacent noncoding transcript 1	ncRNA
Adult_Tead_fb_summit200.anno	Adult	Tead	chr1_42098478_42098679	chr1	42098479	42098679	42098579	0.60206	+	1000	NA	Intergenic	intergenic	Intergenic	653091	NR_027826	66297	Mm.45203	NM_183252	ENSMUSG00000060424	Pantr1	2610017I09Rik|Pou3f3os|linc-Brn1a	POU domain, class 3, transcription factor 3 adjacent noncoding transcript 1	ncRNA
Adult_Tead_fb_summit200.anno	Adult	Tead	chr1_42286593_42286794	chr1	42286594	42286794	42286694	5.27442	+	1000	NA	Intergenic	intergenic	Intergenic	464976	NR_027826	66297	Mm.45203	NM_183252	ENSMUSG00000060424	Pantr1	2610017I09Rik|Pou3f3os|linc-Brn1a	POU domain, class 3, transcription factor 3 adjacent noncoding transcript 1	ncRNA
Adult_Gata4_fb_summit200.anno	Adult	Gata4	chr1_42286614_42286815	chr1	42286615	42286815	42286715	1.32222	+	1000		Intergenic	intergenic	Intergenic	464955	NR_027826	66297	Mm.45203	NM_183252	ENSMUSG00000060424	Pantr1	2610017I09Rik|Pou3f3os|linc-Brn1a	POU domain, class 3, transcription factor 3 adjacent noncoding transcript 1	ncRNA
Adult_Mef2a_fb_summit200.anno	Adult	Mef2a	chr1_42589830_42590031	chr1	42589831	42590031	42589931	5.48175	+	1000	NA	Intergenic	intergenic	Intergenic	161739	NR_027826	66297	Mm.45203	NM_183252	ENSMUSG00000060424	Pantr1	2610017I09Rik|Pou3f3os|linc-Brn1a	POU domain, class 3, transcription factor 3 adjacent noncoding transcript 1	ncRNA
Adult_Nkx2-5_fb_summit200.anno	Adult	Nkx2-5	chr1_42589887_42590088	chr1	42589888	42590088	42589988	1.75587	+	1000	NA	Intergenic	intergenic	Intergenic	161682	NR_027826	66297	Mm.45203	NM_183252	ENSMUSG00000060424	Pantr1	2610017I09Rik|Pou3f3os|linc-Brn1a	POU domain, class 3, transcription factor 3 adjacent noncoding transcript 1	ncRNA
Adult_Gata4_fb_summit200.anno	Adult	Gata4	chr1_42595841_42596042	chr1	42595842	42596042	42595942	3.77481	+	1000		Intergenic	intergenic	Intergenic	155728	NR_027826	66297	Mm.45203	NM_183252	ENSMUSG00000060424	Pantr1	2610017I09Rik|Pou3f3os|linc-Brn1a	POU domain, class 3, transcription factor 3 adjacent noncoding transcript 1	ncRNA
Adult_Tead_fb_summit200.anno	Adult	Tead	chr1_42595857_42596058	chr1	42595858	42596058	42595958	1.20412	+	1000	NA	Intergenic	intergenic	Intergenic	155712	NR_027826	66297	Mm.45203	NM_183252	ENSMUSG00000060424	Pantr1	2610017I09Rik|Pou3f3os|linc-Brn1a	POU domain, class 3, transcription factor 3 adjacent noncoding transcript 1	ncRNA
Adult_Nkx2-5_fb_summit200.anno	Adult	Nkx2-5	chr1_42689194_42689395	chr1	42689195	42689395	42689295	4.97005	+	1000	NA	Intergenic	intergenic	RLTR20D|LTR|ERVK	62375	NR_027826	66297	Mm.45203	NM_183252	ENSMUSG00000060424	Pantr1	2610017I09Rik|Pou3f3os|linc-Brn1a	POU domain, class 3, transcription factor 3 adjacent noncoding transcript 1	ncRNA
Adult_Tead_fb_summit200.anno	Adult	Tead	chr1_42689255_42689456	chr1	42689256	42689456	42689356	1.78533	+	1000	NA	Intergenic	intergenic	RLTR20D|LTR|ERVK	62314	NR_027826	66297	Mm.45203	NM_183252	ENSMUSG00000060424	Pantr1	2610017I09Rik|Pou3f3os|linc-Brn1a	POU domain, class 3, transcription factor 3 adjacent noncoding transcript 1	ncRNA
Adult_Gata4_fb_summit200.anno	Adult	Gata4	chr1_42689263_42689464	chr1	42689264	42689464	42689364	0.90309	+	1000		Intergenic	intergenic	RLTR20D|LTR|ERVK	62306	NR_027826	66297	Mm.45203	NM_183252	ENSMUSG00000060424	Pantr1	2610017I09Rik|Pou3f3os|linc-Brn1a	POU domain, class 3, transcription factor 3 adjacent noncoding transcript 1	ncRNA
Adult_Gata4_fb_summit200.anno	Adult	Gata4	chr1_42754758_42754959	chr1	42754759	42754959	42754859	4.81621	+	1000		exon (NM_008900, exon 1 of 1)	exon	exon (NM_008900, exon 1 of 1)	868	NM_008900	18993	Mm.440553	NM_008900	ENSMUSG00000045515	Pou3f3	Brn-1|Brn1|Otf8|Skin1	POU domain, class 3, transcription factor 3	protein-coding
Adult_Gata4_fb_summit200.anno	Adult	Gata4	chr1_42907919_42908120	chr1	42907920	42908120	42908020	5.18515	+	1000		promoter-TSS (NM_023514)	TSS	promoter-TSS (NM_023514)	-58	NM_023514	69527	Mm.252982	NM_023514	ENSMUSG00000060679	Mrps9	2310002A08Rik|AW322516|Mrp-S9|S9mt|mg637	mitochondrial ribosomal protein S9	protein-coding
Adult_Srf_fb_summit200.anno	Adult	Srf	chr1_42907946_42908147	chr1	42907947	42908147	42908047	1.43136	+	1000	NA	promoter-TSS (NM_023514)	TSS	promoter-TSS (NM_023514)	-31	NM_023514	69527	Mm.252982	NM_023514	ENSMUSG00000060679	Mrps9	2310002A08Rik|AW322516|Mrp-S9|S9mt|mg637	mitochondrial ribosomal protein S9	protein-coding
Adult_Gata4_fb_summit200.anno	Adult	Gata4	chr1_43010142_43010343	chr1	43010143	43010343	43010243	5.00943	+	1000		intron (NM_053107, intron 1 of 1)	intron	CpG	526	NM_053107	93690	Mm.444976	NM_053107	ENSMUSG00000041907	Gpr45	9230112G11Rik|AW046772	G protein-coupled receptor 45	protein-coding
Adult_Gata4_fb_summit200.anno	Adult	Gata4	chr1_43149187_43149388	chr1	43149188	43149388	43149288	5.14316	+	1000		intron (NM_001013025, intron 2 of 12)	intron	CpG	6179	NM_001013025	73122	Mm.246069	NM_001013025	ENSMUSG00000070939	Tgfbrap1	3110018K12Rik|AU024090|AU042859|AW742551|Trap1	transforming growth factor, beta receptor associated protein 1	protein-coding
Adult_Srf_fb_summit200.anno	Adult	Srf	chr1_43149390_43149591	chr1	43149391	43149591	43149491	2.3075	+	1000	NA	intron (NM_001013025, intron 2 of 12)	intron	CpG	5976	NM_001013025	73122	Mm.246069	NM_001013025	ENSMUSG00000070939	Tgfbrap1	3110018K12Rik|AU024090|AU042859|AW742551|Trap1	transforming growth factor, beta receptor associated protein 1	protein-coding
Adult_Nkx2-5_fb_summit200.anno	Adult	Nkx2-5	chr1_43155312_43155513	chr1	43155313	43155513	43155413	3.77247	+	1000	NA	promoter-TSS (NM_133818)	TSS	promoter-TSS (NM_133818)	54	NM_001013025	73122	Mm.246069	NM_001013025	ENSMUSG00000070939	Tgfbrap1	3110018K12Rik|AU024090|AU042859|AW742551|Trap1	transforming growth factor, beta receptor associated protein 1	protein-coding
Adult_Srf_fb_summit200.anno	Adult	Srf	chr1_43155407_43155608	chr1	43155408	43155608	43155508	1.97772	+	1000	NA	promoter-TSS (NM_133818)	TSS	promoter-TSS (NM_133818)	-41	NM_001013025	73122	Mm.246069	NM_001013025	ENSMUSG00000070939	Tgfbrap1	3110018K12Rik|AU024090|AU042859|AW742551|Trap1	transforming growth factor, beta receptor associated protein 1	protein-coding
Adult_Gata4_fb_summit200.anno	Adult	Gata4	chr1_43155578_43155779	chr1	43155579	43155779	43155679	2.233	+	1000		promoter-TSS (NM_001013025)	TSS	promoter-TSS (NM_001013025)	124	NM_133818	98404	Mm.28817	NM_133818	ENSMUSG00000010290	AI597479	-	expressed sequence AI597479	protein-coding
Adult_Nkx2-5_fb_summit200.anno	Adult	Nkx2-5	chr1_43169862_43170063	chr1	43169863	43170063	43169963	4.15485	+	1000	NA	intron (NM_133818, intron 3 of 3)	intron	intron (NM_133818, intron 3 of 3)	14408	NM_133818	98404	Mm.28817	NM_133818	ENSMUSG00000010290	AI597479	-	expressed sequence AI597479	protein-coding
Adult_Tead_fb_summit200.anno	Adult	Tead	chr1_43181685_43181886	chr1	43181686	43181886	43181786	4.07273	+	1000	NA	intron (NM_010212, intron 5 of 5)	intron	intron (NM_010212, intron 5 of 5)	26231	NM_133818	98404	Mm.28817	NM_133818	ENSMUSG00000010290	AI597479	-	expressed sequence AI597479	protein-coding
Adult_Nkx2-5_fb_summit200.anno	Adult	Nkx2-5	chr1_43181687_43181888	chr1	43181688	43181888	43181788	0.30103	+	1000	NA	intron (NM_010212, intron 5 of 5)	intron	intron (NM_010212, intron 5 of 5)	26233	NM_133818	98404	Mm.28817	NM_133818	ENSMUSG00000010290	AI597479	-	expressed sequence AI597479	protein-coding
Adult_Tead_fb_summit200.anno	Adult	Tead	chr1_43196431_43196632	chr1	43196432	43196632	43196532	4.16862	+	1000	NA	intron (NM_010212, intron 3 of 5)	intron	PB1D10|SINE|Alu	24274	NM_010212	14200	Mm.6799	NM_010212	ENSMUSG00000008136	Fhl2	FHL-2|SLIM-3|SLIM3	four and a half LIM domains 2	protein-coding
Adult_Nkx2-5_fb_summit200.anno	Adult	Nkx2-5	chr1_43205241_43205442	chr1	43205242	43205442	43205342	3.94498	+	1000	NA	intron (NM_010212, intron 2 of 5)	intron	intron (NM_010212, intron 2 of 5)	15464	NM_010212	14200	Mm.6799	NM_010212	ENSMUSG00000008136	Fhl2	FHL-2|SLIM-3|SLIM3	four and a half LIM domains 2	protein-coding
Adult_Nkx2-5_fb_summit200.anno	Adult	Nkx2-5	chr1_43210791_43210992	chr1	43210792	43210992	43210892	3.74429	+	1000	NA	intron (NM_001289533, intron 1 of 5)	intron	intron (NM_001289533, intron 1 of 5)	9914	NM_010212	14200	Mm.6799	NM_010212	ENSMUSG00000008136	Fhl2	FHL-2|SLIM-3|SLIM3	four and a half LIM domains 2	protein-coding
Adult_Tead_fb_summit200.anno	Adult	Tead	chr1_43215583_43215784	chr1	43215584	43215784	43215684	3.68052	+	1000	NA	intron (NM_001289533, intron 1 of 5)	intron	PB1D10|SINE|Alu	5122	NM_010212	14200	Mm.6799	NM_010212	ENSMUSG00000008136	Fhl2	FHL-2|SLIM-3|SLIM3	four and a half LIM domains 2	protein-coding
Adult_Srf_fb_summit200.anno	Adult	Srf	chr1_43220736_43220937	chr1	43220737	43220937	43220837	3.71206	+	1000	NA	promoter-TSS (NM_010212)	TSS	promoter-TSS (NM_010212)	-31	NM_010212	14200	Mm.6799	NM_010212	ENSMUSG00000008136	Fhl2	FHL-2|SLIM-3|SLIM3	four and a half LIM domains 2	protein-coding
Adult_Tead_fb_summit200.anno	Adult	Tead	chr1_43230801_43231002	chr1	43230802	43231002	43230902	4.00281	+	1000	NA	intron (NM_001289533, intron 1 of 5)	intron	intron (NM_001289533, intron 1 of 5)	-10096	NM_010212	14200	Mm.6799	NM_010212	ENSMUSG00000008136	Fhl2	FHL-2|SLIM-3|SLIM3	four and a half LIM domains 2	protein-coding
Adult_Nkx2-5_fb_summit200.anno	Adult	Nkx2-5	chr1_43240812_43241013	chr1	43240813	43241013	43240913	4.00048	+	1000	NA	intron (NM_001289533, intron 1 of 5)	intron	intron (NM_001289533, intron 1 of 5)	12693	NM_001289533	14200	Mm.6799	NM_010212	ENSMUSG00000008136	Fhl2	FHL-2|SLIM-3|SLIM3	four and a half LIM domains 2	protein-coding
Adult_Tead_fb_summit200.anno	Adult	Tead	chr1_43243190_43243391	chr1	43243191	43243391	43243291	3.37621	+	1000	NA	intron (NM_001289533, intron 1 of 5)	intron	intron (NM_001289533, intron 1 of 5)	10315	NM_001289533	14200	Mm.6799	NM_010212	ENSMUSG00000008136	Fhl2	FHL-2|SLIM-3|SLIM3	four and a half LIM domains 2	protein-coding
Adult_Nkx2-5_fb_summit200.anno	Adult	Nkx2-5	chr1_43246658_43246859	chr1	43246659	43246859	43246759	3.54008	+	1000	NA	intron (NM_001289533, intron 1 of 5)	intron	intron (NM_001289533, intron 1 of 5)	6847	NM_001289533	14200	Mm.6799	NM_010212	ENSMUSG00000008136	Fhl2	FHL-2|SLIM-3|SLIM3	four and a half LIM domains 2	protein-coding
Adult_Tead_fb_summit200.anno	Adult	Tead	chr1_43250428_43250629	chr1	43250429	43250629	43250529	3.57634	+	1000	NA	intron (NM_001289533, intron 1 of 5)	intron	intron (NM_001289533, intron 1 of 5)	3077	NM_001289533	14200	Mm.6799	NM_010212	ENSMUSG00000008136	Fhl2	FHL-2|SLIM-3|SLIM3	four and a half LIM domains 2	protein-coding
Adult_Tbx5_fb_summit200.anno	Adult	Tbx5	chr1_43253524_43253725	chr1	43253525	43253725	43253625	3.4908	+	1000	NA	promoter-TSS (NM_001289533)	TSS	promoter-TSS (NM_001289533)	-19	NM_001289533	14200	Mm.6799	NM_010212	ENSMUSG00000008136	Fhl2	FHL-2|SLIM-3|SLIM3	four and a half LIM domains 2	protein-coding
Adult_Gata4_fb_summit200.anno	Adult	Gata4	chr1_43253571_43253772	chr1	43253572	43253772	43253672	1.6721	+	1000		promoter-TSS (NM_001289533)	TSS	promoter-TSS (NM_001289533)	-66	NM_001289533	14200	Mm.6799	NM_010212	ENSMUSG00000008136	Fhl2	FHL-2|SLIM-3|SLIM3	four and a half LIM domains 2	protein-coding
Adult_Srf_fb_summit200.anno	Adult	Srf	chr1_43253599_43253800	chr1	43253600	43253800	43253700	1.44716	+	1000	NA	promoter-TSS (NM_001289533)	TSS	promoter-TSS (NM_001289533)	-94	NM_001289533	14200	Mm.6799	NM_010212	ENSMUSG00000008136	Fhl2	FHL-2|SLIM-3|SLIM3	four and a half LIM domains 2	protein-coding
Adult_Mef2a_fb_summit200.anno	Adult	Mef2a	chr1_43253742_43253943	chr1	43253743	43253943	43253843	2.15534	+	1000	NA	promoter-TSS (NM_001289533)	TSS	promoter-TSS (NM_001289533)	-237	NM_001289533	14200	Mm.6799	NM_010212	ENSMUSG00000008136	Fhl2	FHL-2|SLIM-3|SLIM3	four and a half LIM domains 2	protein-coding
Adult_Nkx2-5_fb_summit200.anno	Adult	Nkx2-5	chr1_43253824_43254025	chr1	43253825	43254025	43253925	1.91381	+	1000	NA	promoter-TSS (NM_001289533)	TSS	promoter-TSS (NM_001289533)	-319	NM_001289533	14200	Mm.6799	NM_010212	ENSMUSG00000008136	Fhl2	FHL-2|SLIM-3|SLIM3	four and a half LIM domains 2	protein-coding
Adult_Tead_fb_summit200.anno	Adult	Tead	chr1_43253992_43254193	chr1	43253993	43254193	43254093	2.22531	+	1000	NA	promoter-TSS (NM_001289533)	TSS	promoter-TSS (NM_001289533)	-487	NM_001289533	14200	Mm.6799	NM_010212	ENSMUSG00000008136	Fhl2	FHL-2|SLIM-3|SLIM3	four and a half LIM domains 2	protein-coding
Adult_Nkx2-5_fb_summit200.anno	Adult	Nkx2-5	chr1_43255159_43255360	chr1	43255160	43255360	43255260	3.06707	+	1000	NA	Intergenic	intergenic	Intergenic	-1654	NM_001289533	14200	Mm.6799	NM_010212	ENSMUSG00000008136	Fhl2	FHL-2|SLIM-3|SLIM3	four and a half LIM domains 2	protein-coding
Adult_Tead_fb_summit200.anno	Adult	Tead	chr1_43294844_43295045	chr1	43294845	43295045	43294945	4.59863	+	1000	NA	Intergenic	intergenic	Intergenic	-41339	NM_001289533	14200	Mm.6799	NM_010212	ENSMUSG00000008136	Fhl2	FHL-2|SLIM-3|SLIM3	four and a half LIM domains 2	protein-coding
Adult_Tbx5_fb_summit200.anno	Adult	Tbx5	chr1_43296684_43296885	chr1	43296685	43296885	43296785	3.26482	+	1000	NA	Intergenic	intergenic	Intergenic	-43179	NM_001289533	14200	Mm.6799	NM_010212	ENSMUSG00000008136	Fhl2	FHL-2|SLIM-3|SLIM3	four and a half LIM domains 2	protein-coding
Adult_Mef2a_fb_summit200.anno	Adult	Mef2a	chr1_43296687_43296888	chr1	43296688	43296888	43296788	0.477121	+	1000	NA	Intergenic	intergenic	Intergenic	-43182	NM_001289533	14200	Mm.6799	NM_010212	ENSMUSG00000008136	Fhl2	FHL-2|SLIM-3|SLIM3	four and a half LIM domains 2	protein-coding
Adult_Nkx2-5_fb_summit200.anno	Adult	Nkx2-5	chr1_43296688_43296889	chr1	43296689	43296889	43296789	0	+	1000	NA	Intergenic	intergenic	Intergenic	-43183	NM_001289533	14200	Mm.6799	NM_010212	ENSMUSG00000008136	Fhl2	FHL-2|SLIM-3|SLIM3	four and a half LIM domains 2	protein-coding
Adult_Gata4_fb_summit200.anno	Adult	Gata4	chr1_43298547_43298748	chr1	43298548	43298748	43298648	3.26928	+	1000		Intergenic	intergenic	Intergenic	-45042	NM_001289533	14200	Mm.6799	NM_010212	ENSMUSG00000008136	Fhl2	FHL-2|SLIM-3|SLIM3	four and a half LIM domains 2	protein-coding
Adult_Nkx2-5_fb_summit200.anno	Adult	Nkx2-5	chr1_43298705_43298906	chr1	43298706	43298906	43298806	2.19866	+	1000	NA	Intergenic	intergenic	Intergenic	-45200	NM_001289533	14200	Mm.6799	NM_010212	ENSMUSG00000008136	Fhl2	FHL-2|SLIM-3|SLIM3	four and a half LIM domains 2	protein-coding
Adult_Tbx5_fb_summit200.anno	Adult	Tbx5	chr1_43298718_43298919	chr1	43298719	43298919	43298819	1.11394	+	1000	NA	Intergenic	intergenic	Intergenic	-45213	NM_001289533	14200	Mm.6799	NM_010212	ENSMUSG00000008136	Fhl2	FHL-2|SLIM-3|SLIM3	four and a half LIM domains 2	protein-coding
Adult_Tead_fb_summit200.anno	Adult	Tead	chr1_43298897_43299098	chr1	43298898	43299098	43298998	2.25285	+	1000	NA	Intergenic	intergenic	Intergenic	-45392	NM_001289533	14200	Mm.6799	NM_010212	ENSMUSG00000008136	Fhl2	FHL-2|SLIM-3|SLIM3	four and a half LIM domains 2	protein-coding
Adult_Gata4_fb_summit200.anno	Adult	Gata4	chr1_43304478_43304679	chr1	43304479	43304679	43304579	3.74671	+	1000		Intergenic	intergenic	Intergenic	-50973	NM_001289533	14200	Mm.6799	NM_010212	ENSMUSG00000008136	Fhl2	FHL-2|SLIM-3|SLIM3	four and a half LIM domains 2	protein-coding
Adult_Tbx5_fb_summit200.anno	Adult	Tbx5	chr1_43304542_43304743	chr1	43304543	43304743	43304643	1.80618	+	1000	NA	Intergenic	intergenic	Intergenic	-51037	NM_001289533	14200	Mm.6799	NM_010212	ENSMUSG00000008136	Fhl2	FHL-2|SLIM-3|SLIM3	four and a half LIM domains 2	protein-coding
Adult_Nkx2-5_fb_summit200.anno	Adult	Nkx2-5	chr1_43304594_43304795	chr1	43304595	43304795	43304695	1.716	+	1000	NA	Intergenic	intergenic	Intergenic	-51089	NM_001289533	14200	Mm.6799	NM_010212	ENSMUSG00000008136	Fhl2	FHL-2|SLIM-3|SLIM3	four and a half LIM domains 2	protein-coding
Adult_Tead_fb_summit200.anno	Adult	Tead	chr1_43304671_43304872	chr1	43304672	43304872	43304772	1.88649	+	1000	NA	Intergenic	intergenic	Intergenic	-51166	NM_001289533	14200	Mm.6799	NM_010212	ENSMUSG00000008136	Fhl2	FHL-2|SLIM-3|SLIM3	four and a half LIM domains 2	protein-coding
Adult_Tbx5_fb_summit200.anno	Adult	Tbx5	chr1_43305367_43305568	chr1	43305368	43305568	43305468	2.84261	+	1000	NA	Intergenic	intergenic	Intergenic	-51862	NM_001289533	14200	Mm.6799	NM_010212	ENSMUSG00000008136	Fhl2	FHL-2|SLIM-3|SLIM3	four and a half LIM domains 2	protein-coding
Adult_Gata4_fb_summit200.anno	Adult	Gata4	chr1_43305411_43305612	chr1	43305412	43305612	43305512	1.64345	+	1000		Intergenic	intergenic	Intergenic	-51906	NM_001289533	14200	Mm.6799	NM_010212	ENSMUSG00000008136	Fhl2	FHL-2|SLIM-3|SLIM3	four and a half LIM domains 2	protein-coding
Adult_Nkx2-5_fb_summit200.anno	Adult	Nkx2-5	chr1_43307192_43307393	chr1	43307193	43307393	43307293	3.25066	+	1000	NA	Intergenic	intergenic	Intergenic	-53687	NM_001289533	14200	Mm.6799	NM_010212	ENSMUSG00000008136	Fhl2	FHL-2|SLIM-3|SLIM3	four and a half LIM domains 2	protein-coding
Adult_Tead_fb_summit200.anno	Adult	Tead	chr1_43307287_43307488	chr1	43307288	43307488	43307388	1.97772	+	1000	NA	Intergenic	intergenic	Intergenic	-53782	NM_001289533	14200	Mm.6799	NM_010212	ENSMUSG00000008136	Fhl2	FHL-2|SLIM-3|SLIM3	four and a half LIM domains 2	protein-coding
Adult_Mef2a_fb_summit200.anno	Adult	Mef2a	chr1_43314811_43315012	chr1	43314812	43315012	43314912	3.87645	+	1000	NA	Intergenic	intergenic	Intergenic	-61306	NM_001289533	14200	Mm.6799	NM_010212	ENSMUSG00000008136	Fhl2	FHL-2|SLIM-3|SLIM3	four and a half LIM domains 2	protein-coding
Adult_Tead_fb_summit200.anno	Adult	Tead	chr1_43314921_43315122	chr1	43314922	43315122	43315022	2.04139	+	1000	NA	Intergenic	intergenic	Intergenic	-61416	NM_001289533	14200	Mm.6799	NM_010212	ENSMUSG00000008136	Fhl2	FHL-2|SLIM-3|SLIM3	four and a half LIM domains 2	protein-coding
Adult_Nkx2-5_fb_summit200.anno	Adult	Nkx2-5	chr1_43314959_43315160	chr1	43314960	43315160	43315060	1.57978	+	1000	NA	Intergenic	intergenic	Intergenic	-61454	NM_001289533	14200	Mm.6799	NM_010212	ENSMUSG00000008136	Fhl2	FHL-2|SLIM-3|SLIM3	four and a half LIM domains 2	protein-coding
Adult_Gata4_fb_summit200.anno	Adult	Gata4	chr1_43314973_43315174	chr1	43314974	43315174	43315074	1.14613	+	1000		Intergenic	intergenic	Intergenic	-61468	NM_001289533	14200	Mm.6799	NM_010212	ENSMUSG00000008136	Fhl2	FHL-2|SLIM-3|SLIM3	four and a half LIM domains 2	protein-coding
Adult_Tbx5_fb_summit200.anno	Adult	Tbx5	chr1_43314997_43315198	chr1	43314998	43315198	43315098	1.38021	+	1000	NA	Intergenic	intergenic	Intergenic	-61492	NM_001289533	14200	Mm.6799	NM_010212	ENSMUSG00000008136	Fhl2	FHL-2|SLIM-3|SLIM3	four and a half LIM domains 2	protein-coding
Adult_Tead_fb_summit200.anno	Adult	Tead	chr1_43316773_43316974	chr1	43316774	43316974	43316874	3.24944	+	1000	NA	Intergenic	intergenic	Intergenic	-63268	NM_001289533	14200	Mm.6799	NM_010212	ENSMUSG00000008136	Fhl2	FHL-2|SLIM-3|SLIM3	four and a half LIM domains 2	protein-coding
Adult_Gata4_fb_summit200.anno	Adult	Gata4	chr1_43316807_43317008	chr1	43316808	43317008	43316908	1.53148	+	1000		Intergenic	intergenic	Intergenic	-63302	NM_001289533	14200	Mm.6799	NM_010212	ENSMUSG00000008136	Fhl2	FHL-2|SLIM-3|SLIM3	four and a half LIM domains 2	protein-coding
Adult_Nkx2-5_fb_summit200.anno	Adult	Nkx2-5	chr1_43316835_43317036	chr1	43316836	43317036	43316936	1.44716	+	1000	NA	Intergenic	intergenic	Intergenic	-63330	NM_001289533	14200	Mm.6799	NM_010212	ENSMUSG00000008136	Fhl2	FHL-2|SLIM-3|SLIM3	four and a half LIM domains 2	protein-coding
Adult_Tbx5_fb_summit200.anno	Adult	Tbx5	chr1_43316837_43317038	chr1	43316838	43317038	43316938	0.30103	+	1000	NA	Intergenic	intergenic	Intergenic	-63332	NM_001289533	14200	Mm.6799	NM_010212	ENSMUSG00000008136	Fhl2	FHL-2|SLIM-3|SLIM3	four and a half LIM domains 2	protein-coding
Adult_Tead_fb_summit200.anno	Adult	Tead	chr1_43321267_43321468	chr1	43321268	43321468	43321368	3.6464	+	1000	NA	Intergenic	intergenic	Intergenic	-67762	NM_001289533	14200	Mm.6799	NM_010212	ENSMUSG00000008136	Fhl2	FHL-2|SLIM-3|SLIM3	four and a half LIM domains 2	protein-coding
Adult_Tead_fb_summit200.anno	Adult	Tead	chr1_43326590_43326791	chr1	43326591	43326791	43326691	3.72616	+	1000	NA	Intergenic	intergenic	Intergenic	-73085	NM_001289533	14200	Mm.6799	NM_010212	ENSMUSG00000008136	Fhl2	FHL-2|SLIM-3|SLIM3	four and a half LIM domains 2	protein-coding
Adult_Mef2a_fb_summit200.anno	Adult	Mef2a	chr1_43394361_43394562	chr1	43394362	43394562	43394462	4.83104	+	1000	NA	Intergenic	intergenic	Intergenic	-108134	NM_010879	17974	Mm.389903	NM_010879	ENSMUSG00000066877	Nck2	4833426I10Rik|Grb4|NCKbeta|Nck-2	non-catalytic region of tyrosine kinase adaptor protein 2	protein-coding
Adult_Srf_fb_summit200.anno	Adult	Srf	chr1_43394374_43394575	chr1	43394375	43394575	43394475	1.11394	+	1000	NA	Intergenic	intergenic	Intergenic	-108121	NM_010879	17974	Mm.389903	NM_010879	ENSMUSG00000066877	Nck2	4833426I10Rik|Grb4|NCKbeta|Nck-2	non-catalytic region of tyrosine kinase adaptor protein 2	protein-coding
Adult_Mef2a_fb_summit200.anno	Adult	Mef2a	chr1_43395220_43395421	chr1	43395221	43395421	43395321	2.92737	+	1000	NA	Intergenic	intergenic	Intergenic	-107275	NM_010879	17974	Mm.389903	NM_010879	ENSMUSG00000066877	Nck2	4833426I10Rik|Grb4|NCKbeta|Nck-2	non-catalytic region of tyrosine kinase adaptor protein 2	protein-coding
Adult_Tead_fb_summit200.anno	Adult	Tead	chr1_43420117_43420318	chr1	43420118	43420318	43420218	4.39615	+	1000	NA	Intergenic	intergenic	Intergenic	-82378	NM_010879	17974	Mm.389903	NM_010879	ENSMUSG00000066877	Nck2	4833426I10Rik|Grb4|NCKbeta|Nck-2	non-catalytic region of tyrosine kinase adaptor protein 2	protein-coding
Adult_Gata4_fb_summit200.anno	Adult	Gata4	chr1_43483361_43483562	chr1	43483362	43483562	43483462	4.80102	+	1000		Intergenic	intergenic	Intergenic	-19134	NM_010879	17974	Mm.389903	NM_010879	ENSMUSG00000066877	Nck2	4833426I10Rik|Grb4|NCKbeta|Nck-2	non-catalytic region of tyrosine kinase adaptor protein 2	protein-coding
Adult_Mef2a_fb_summit200.anno	Adult	Mef2a	chr1_43483532_43483733	chr1	43483533	43483733	43483633	2.233	+	1000	NA	Intergenic	intergenic	Intergenic	-18963	NM_010879	17974	Mm.389903	NM_010879	ENSMUSG00000066877	Nck2	4833426I10Rik|Grb4|NCKbeta|Nck-2	non-catalytic region of tyrosine kinase adaptor protein 2	protein-coding
Adult_Nkx2-5_fb_summit200.anno	Adult	Nkx2-5	chr1_43483593_43483794	chr1	43483594	43483794	43483694	1.78533	+	1000	NA	Intergenic	intergenic	Intergenic	-18902	NM_010879	17974	Mm.389903	NM_010879	ENSMUSG00000066877	Nck2	4833426I10Rik|Grb4|NCKbeta|Nck-2	non-catalytic region of tyrosine kinase adaptor protein 2	protein-coding
Adult_Tbx5_fb_summit200.anno	Adult	Tbx5	chr1_43490766_43490967	chr1	43490767	43490967	43490867	3.8557	+	1000	NA	Intergenic	intergenic	Intergenic	-11729	NM_010879	17974	Mm.389903	NM_010879	ENSMUSG00000066877	Nck2	4833426I10Rik|Grb4|NCKbeta|Nck-2	non-catalytic region of tyrosine kinase adaptor protein 2	protein-coding
Adult_Nkx2-5_fb_summit200.anno	Adult	Nkx2-5	chr1_43490804_43491005	chr1	43490805	43491005	43490905	1.57978	+	1000	NA	Intergenic	intergenic	Intergenic	-11691	NM_010879	17974	Mm.389903	NM_010879	ENSMUSG00000066877	Nck2	4833426I10Rik|Grb4|NCKbeta|Nck-2	non-catalytic region of tyrosine kinase adaptor protein 2	protein-coding
Adult_Nkx2-5_fb_summit200.anno	Adult	Nkx2-5	chr1_43491940_43492141	chr1	43491941	43492141	43492041	3.05538	+	1000	NA	Intergenic	intergenic	Intergenic	-10555	NM_010879	17974	Mm.389903	NM_010879	ENSMUSG00000066877	Nck2	4833426I10Rik|Grb4|NCKbeta|Nck-2	non-catalytic region of tyrosine kinase adaptor protein 2	protein-coding
Adult_Tead_fb_summit200.anno	Adult	Tead	chr1_43501860_43502061	chr1	43501861	43502061	43501961	3.99651	+	1000	NA	promoter-TSS (NM_010879)	TSS	promoter-TSS (NM_010879)	-635	NM_010879	17974	Mm.389903	NM_010879	ENSMUSG00000066877	Nck2	4833426I10Rik|Grb4|NCKbeta|Nck-2	non-catalytic region of tyrosine kinase adaptor protein 2	protein-coding
Adult_Srf_fb_summit200.anno	Adult	Srf	chr1_43502285_43502486	chr1	43502286	43502486	43502386	2.62839	+	1000	NA	promoter-TSS (NM_010879)	TSS	promoter-TSS (NM_010879)	-210	NM_010879	17974	Mm.389903	NM_010879	ENSMUSG00000066877	Nck2	4833426I10Rik|Grb4|NCKbeta|Nck-2	non-catalytic region of tyrosine kinase adaptor protein 2	protein-coding
Adult_Gata4_fb_summit200.anno	Adult	Gata4	chr1_43502659_43502860	chr1	43502660	43502860	43502760	2.57287	+	1000		5' UTR (NM_010879, exon 1 of 5)	5' UT	5' UTR (NM_010879, exon 1 of 5)	164	NM_010879	17974	Mm.389903	NM_010879	ENSMUSG00000066877	Nck2	4833426I10Rik|Grb4|NCKbeta|Nck-2	non-catalytic region of tyrosine kinase adaptor protein 2	protein-coding
Adult_Srf_fb_summit200.anno	Adult	Srf	chr1_43592598_43592799	chr1	43592599	43592799	43592699	4.95395	+	1000	NA	intron (NM_010879, intron 3 of 4)	intron	L3|LINE|CR1	90103	NM_010879	17974	Mm.389903	NM_010879	ENSMUSG00000066877	Nck2	4833426I10Rik|Grb4|NCKbeta|Nck-2	non-catalytic region of tyrosine kinase adaptor protein 2	protein-coding
Adult_Gata4_fb_summit200.anno	Adult	Gata4	chr1_43751614_43751815	chr1	43751615	43751815	43751715	5.20144	+	1000		Intergenic	intergenic	Intergenic	-35732	NM_024283	78896	Mm.50109	NM_024283	ENSMUSG00000026051	1500015O10Rik	Ecrg4	RIKEN cDNA 1500015O10 gene	protein-coding
Adult_Nkx2-5_fb_summit200.anno	Adult	Nkx2-5	chr1_43751650_43751851	chr1	43751651	43751851	43751751	1.5563	+	1000	NA	Intergenic	intergenic	Intergenic	-35696	NM_024283	78896	Mm.50109	NM_024283	ENSMUSG00000026051	1500015O10Rik	Ecrg4	RIKEN cDNA 1500015O10 gene	protein-coding
Adult_Tead_fb_summit200.anno	Adult	Tead	chr1_43755319_43755520	chr1	43755320	43755520	43755420	3.56455	+	1000	NA	Intergenic	intergenic	Intergenic	-32027	NM_024283	78896	Mm.50109	NM_024283	ENSMUSG00000026051	1500015O10Rik	Ecrg4	RIKEN cDNA 1500015O10 gene	protein-coding
Adult_Mef2a_fb_summit200.anno	Adult	Mef2a	chr1_43755377_43755578	chr1	43755378	43755578	43755478	1.76343	+	1000	NA	Intergenic	intergenic	Intergenic	-31969	NM_024283	78896	Mm.50109	NM_024283	ENSMUSG00000026051	1500015O10Rik	Ecrg4	RIKEN cDNA 1500015O10 gene	protein-coding
Adult_Nkx2-5_fb_summit200.anno	Adult	Nkx2-5	chr1_43755423_43755624	chr1	43755424	43755624	43755524	1.66276	+	1000	NA	Intergenic	intergenic	Intergenic	-31923	NM_024283	78896	Mm.50109	NM_024283	ENSMUSG00000026051	1500015O10Rik	Ecrg4	RIKEN cDNA 1500015O10 gene	protein-coding
Adult_Tbx5_fb_summit200.anno	Adult	Tbx5	chr1_43755437_43755638	chr1	43755438	43755638	43755538	1.14613	+	1000	NA	Intergenic	intergenic	Intergenic	-31909	NM_024283	78896	Mm.50109	NM_024283	ENSMUSG00000026051	1500015O10Rik	Ecrg4	RIKEN cDNA 1500015O10 gene	protein-coding
Adult_Tbx5_fb_summit200.anno	Adult	Tbx5	chr1_43883987_43884188	chr1	43883988	43884188	43884088	5.10907	+	1000	NA	intron (NM_026430, intron 1 of 14)	intron	intron (NM_026430, intron 1 of 14)	465	NM_026430	67883	Mm.387202	NM_026430	ENSMUSG00000057363	Uxs1	1600025I13Rik|AI451869|AI649125|AW550562	UDP-glucuronate decarboxylase 1	protein-coding
Adult_Tead_fb_summit200.anno	Adult	Tead	chr1_43884211_43884412	chr1	43884212	43884412	43884312	2.35025	+	1000	NA	intron (NM_026430, intron 1 of 14)	intron	CpG	241	NM_026430	67883	Mm.387202	NM_026430	ENSMUSG00000057363	Uxs1	1600025I13Rik|AI451869|AI649125|AW550562	UDP-glucuronate decarboxylase 1	protein-coding
Adult_Gata4_fb_summit200.anno	Adult	Gata4	chr1_43884641_43884842	chr1	43884642	43884842	43884742	2.63347	+	1000		promoter-TSS (NM_026430)	TSS	promoter-TSS (NM_026430)	-189	NM_026430	67883	Mm.387202	NM_026430	ENSMUSG00000057363	Uxs1	1600025I13Rik|AI451869|AI649125|AW550562	UDP-glucuronate decarboxylase 1	protein-coding
Adult_Srf_fb_summit200.anno	Adult	Srf	chr1_43884681_43884882	chr1	43884682	43884882	43884782	1.60206	+	1000	NA	promoter-TSS (NM_026430)	TSS	promoter-TSS (NM_026430)	-229	NM_026430	67883	Mm.387202	NM_026430	ENSMUSG00000057363	Uxs1	1600025I13Rik|AI451869|AI649125|AW550562	UDP-glucuronate decarboxylase 1	protein-coding
Adult_Srf_fb_summit200.anno	Adult	Srf	chr1_43990493_43990694	chr1	43990494	43990694	43990594	5.02453	+	1000	NA	promoter-TSS (NM_001310540)	TSS	promoter-TSS (NM_001310540)	-245	NM_001310540	22019	Mm.401675	NM_009418	ENSMUSG00000041763	Tpp2	TPP-2|TppII	tripeptidyl peptidase II	protein-coding
Adult_Tbx5_fb_summit200.anno	Adult	Tbx5	chr1_43990540_43990741	chr1	43990541	43990741	43990641	1.6721	+	1000	NA	promoter-TSS (NM_001310540)	TSS	promoter-TSS (NM_001310540)	-198	NM_009418	22019	Mm.401675	NM_009418	ENSMUSG00000041763	Tpp2	TPP-2|TppII	tripeptidyl peptidase II	protein-coding
Adult_Mef2a_fb_summit200.anno	Adult	Mef2a	chr1_43990576_43990777	chr1	43990577	43990777	43990677	1.5563	+	1000	NA	promoter-TSS (NM_001310540)	TSS	promoter-TSS (NM_001310540)	-162	NM_009418	22019	Mm.401675	NM_009418	ENSMUSG00000041763	Tpp2	TPP-2|TppII	tripeptidyl peptidase II	protein-coding
Adult_Tead_fb_summit200.anno	Adult	Tead	chr1_43990628_43990829	chr1	43990629	43990829	43990729	1.716	+	1000	NA	promoter-TSS (NM_001310540)	TSS	promoter-TSS (NM_001310540)	-110	NM_009418	22019	Mm.401675	NM_009418	ENSMUSG00000041763	Tpp2	TPP-2|TppII	tripeptidyl peptidase II	protein-coding
Adult_Gata4_fb_summit200.anno	Adult	Gata4	chr1_43991036_43991237	chr1	43991037	43991237	43991137	2.61066	+	1000		intron (NM_009418, intron 1 of 29)	intron	CpG	298	NM_009418	22019	Mm.401675	NM_009418	ENSMUSG00000041763	Tpp2	TPP-2|TppII	tripeptidyl peptidase II	protein-coding
Adult_Tead_fb_summit200.anno	Adult	Tead	chr1_44098759_44098960	chr1	44098760	44098960	44098860	5.03231	+	1000	NA	Intergenic	intergenic	Intergenic	-22009	NM_001013799	433294	Mm.123621	NM_001013799	ENSMUSG00000047343	Mettl21c	A530098C11Rik	methyltransferase like 21C	protein-coding
Adult_Gata4_fb_summit200.anno	Adult	Gata4	chr1_44158389_44158590	chr1	44158390	44158590	44158490	4.77546	+	1000		intron (NM_029368, intron 2 of 7)	intron	intron (NM_029368, intron 2 of 7)	743	NM_029368	75623	Mm.348017	NM_029368	ENSMUSG00000026049	Tex30	1700029F09Rik|3110030D08Rik	testis expressed 30	protein-coding
Adult_Gata4_fb_summit200.anno	Adult	Gata4	chr1_44159160_44159361	chr1	44159161	44159361	44159261	2.88705	+	1000		promoter-TSS (NM_029368)	TSS	promoter-TSS (NM_029368)	-28	NM_029368	75623	Mm.348017	NM_029368	ENSMUSG00000026049	Tex30	1700029F09Rik|3110030D08Rik	testis expressed 30	protein-coding
Adult_Srf_fb_summit200.anno	Adult	Srf	chr1_44159242_44159443	chr1	44159243	44159443	44159343	1.91381	+	1000	NA	promoter-TSS (NM_029368)	TSS	promoter-TSS (NM_029368)	-110	NM_029368	75623	Mm.348017	NM_029368	ENSMUSG00000026049	Tex30	1700029F09Rik|3110030D08Rik	testis expressed 30	protein-coding
Adult_Tead_fb_summit200.anno	Adult	Tead	chr1_44159287_44159488	chr1	44159288	44159488	44159388	1.65321	+	1000	NA	promoter-TSS (NM_029368)	TSS	promoter-TSS (NM_029368)	-155	NM_029368	75623	Mm.348017	NM_029368	ENSMUSG00000026049	Tex30	1700029F09Rik|3110030D08Rik	testis expressed 30	protein-coding
Adult_Tead_fb_summit200.anno	Adult	Tead	chr1_44175096_44175297	chr1	44175097	44175297	44175197	4.1989	+	1000	NA	exon (NM_023645, exon 1 of 10)	exon	exon (NM_023645, exon 1 of 10)	421	NM_023645	72050	Mm.281714	NM_023645	ENSMUSG00000026047	Kdelc1	1810049A15Rik|5730416C13Rik|EP58|Kdel1	KDEL (Lys-Asp-Glu-Leu) containing 1	protein-coding
Adult_Nkx2-5_fb_summit200.anno	Adult	Nkx2-5	chr1_44175662_44175863	chr1	44175663	44175863	44175763	2.75282	+	1000	NA	promoter-TSS (NM_023645)	TSS	promoter-TSS (NM_023645)	-145	NM_023645	72050	Mm.281714	NM_023645	ENSMUSG00000026047	Kdelc1	1810049A15Rik|5730416C13Rik|EP58|Kdel1	KDEL (Lys-Asp-Glu-Leu) containing 1	protein-coding
Adult_Tead_fb_summit200.anno	Adult	Tead	chr1_44204564_44204765	chr1	44204565	44204765	44204665	4.46093	+	1000	NA	promoter-TSS (NM_011729)	TSS	promoter-TSS (NM_011729)	76	NM_011729	22592	Mm.2213	NM_011729	ENSMUSG00000026048	Ercc5	Xpg	excision repair cross-complementing rodent repair deficiency, complementation group 5	protein-coding
Adult_Gata4_fb_summit200.anno	Adult	Gata4	chr1_44204814_44205015	chr1	44204815	44205015	44204915	2.39794	+	1000		exon (NM_011729, exon 1 of 15)	exon	exon (NM_011729, exon 1 of 15)	326	NM_011729	22592	Mm.2213	NM_011729	ENSMUSG00000026048	Ercc5	Xpg	excision repair cross-complementing rodent repair deficiency, complementation group 5	protein-coding
Adult_Tead_fb_summit200.anno	Adult	Tead	chr1_44205525_44205726	chr1	44205526	44205726	44205626	2.85187	+	1000	NA	intron (NM_011729, intron 1 of 14)	intron	intron (NM_011729, intron 1 of 14)	1037	NM_011729	22592	Mm.2213	NM_011729	ENSMUSG00000026048	Ercc5	Xpg	excision repair cross-complementing rodent repair deficiency, complementation group 5	protein-coding
Adult_Nkx2-5_fb_summit200.anno	Adult	Nkx2-5	chr1_44273698_44273899	chr1	44273699	44273899	44273799	4.83361	+	1000	NA	intron (NM_207281, intron 2 of 4)	intron	intron (NM_207281, intron 2 of 4)	1977	NM_207281	403183	Mm.336176	NM_207281	ENSMUSG00000046828	Mettl21e	4832428D23Rik|Gm991	methyltransferase like 21E	protein-coding
Adult_Tbx5_fb_summit200.anno	Adult	Tbx5	chr1_44273719_44273920	chr1	44273720	44273920	44273820	1.32222	+	1000	NA	intron (NM_207281, intron 2 of 4)	intron	intron (NM_207281, intron 2 of 4)	1956	NM_207281	403183	Mm.336176	NM_207281	ENSMUSG00000046828	Mettl21e	4832428D23Rik|Gm991	methyltransferase like 21E	protein-coding
Adult_Tead_fb_summit200.anno	Adult	Tead	chr1_44275836_44276037	chr1	44275837	44276037	44275937	3.32572	+	1000	NA	promoter-TSS (NM_207281)	TSS	promoter-TSS (NM_207281)	-161	NM_207281	403183	Mm.336176	NM_207281	ENSMUSG00000046828	Mettl21e	4832428D23Rik|Gm991	methyltransferase like 21E	protein-coding
Adult_Tead_fb_summit200.anno	Adult	Tead	chr1_44609380_44609581	chr1	44609381	44609581	44609481	5.52315	+	1000	NA	intron (NM_028450, intron 1 of 10)	intron	intron (NM_028450, intron 1 of 10)	965	NM_028450	70676	Mm.133132	NM_027506	ENSMUSG00000056870	Gulp1	3110030A04Rik|5730529O06Rik|CED-6|Ced6|GULP|Gulp-2	GULP, engulfment adaptor PTB domain containing 1	protein-coding
Adult_Gata4_fb_summit200.anno	Adult	Gata4	chr1_45369735_45369936	chr1	45369736	45369936	45369836	5.88102	+	1000		intron (NM_009930, intron 1 of 50)	intron	HAL1-3A_ME|LINE|L1	1453	NM_009930	12825	Mm.249555	NM_009930	ENSMUSG00000026043	Col3a1	AW550625|Col3a-1|Tsk-2|Tsk2	collagen, type III, alpha 1	protein-coding
Adult_Nkx2-5_fb_summit200.anno	Adult	Nkx2-5	chr1_45642727_45642928	chr1	45642728	45642928	45642828	5.43615	+	1000	NA	Intergenic	intergenic	Intergenic	-82701	NM_007737	12832	Mm.10299	NM_007737	ENSMUSG00000026042	Col5a2	1110014L14Rik	collagen, type V, alpha 2	protein-coding
Adult_Tead_fb_summit200.anno	Adult	Tead	chr1_45757844_45758045	chr1	45757845	45758045	45757945	5.06114	+	1000	NA	Intergenic	intergenic	L1MCb|LINE|L1	-94401	NM_028599	73674	Mm.270376	NM_028599	ENSMUSG00000025995	Wdr75	1300003A18Rik|2410118I19Rik|C77608	WD repeat domain 75	protein-coding
Adult_Srf_fb_summit200.anno	Adult	Srf	chr1_45813606_45813807	chr1	45813607	45813807	45813707	4.74634	+	1000	NA	Intergenic	intergenic	RLTR25A|LTR|ERVK	-38639	NM_028599	73674	Mm.270376	NM_028599	ENSMUSG00000025995	Wdr75	1300003A18Rik|2410118I19Rik|C77608	WD repeat domain 75	protein-coding
Adult_Mef2a_fb_summit200.anno	Adult	Mef2a	chr1_45851805_45852006	chr1	45851806	45852006	45851906	4.58205	+	1000	NA	promoter-TSS (NM_028599)	TSS	promoter-TSS (NM_028599)	-440	NM_028599	73674	Mm.270376	NM_028599	ENSMUSG00000025995	Wdr75	1300003A18Rik|2410118I19Rik|C77608	WD repeat domain 75	protein-coding
Adult_Srf_fb_summit200.anno	Adult	Srf	chr1_45851868_45852069	chr1	45851869	45852069	45851969	1.79934	+	1000	NA	promoter-TSS (NM_028599)	TSS	promoter-TSS (NM_028599)	-377	NM_028599	73674	Mm.270376	NM_028599	ENSMUSG00000025995	Wdr75	1300003A18Rik|2410118I19Rik|C77608	WD repeat domain 75	protein-coding
Adult_Nkx2-5_fb_summit200.anno	Adult	Nkx2-5	chr1_45852142_45852343	chr1	45852143	45852343	45852243	2.43775	+	1000	NA	promoter-TSS (NM_028599)	TSS	promoter-TSS (NM_028599)	-103	NM_028599	73674	Mm.270376	NM_028599	ENSMUSG00000025995	Wdr75	1300003A18Rik|2410118I19Rik|C77608	WD repeat domain 75	protein-coding
Adult_Tead_fb_summit200.anno	Adult	Tead	chr1_45852166_45852367	chr1	45852167	45852367	45852267	1.38021	+	1000	NA	promoter-TSS (NM_028599)	TSS	promoter-TSS (NM_028599)	-79	NM_028599	73674	Mm.270376	NM_028599	ENSMUSG00000025995	Wdr75	1300003A18Rik|2410118I19Rik|C77608	WD repeat domain 75	protein-coding
Adult_Gata4_fb_summit200.anno	Adult	Gata4	chr1_45852225_45852426	chr1	45852226	45852426	45852326	1.77085	+	1000		promoter-TSS (NM_028599)	TSS	promoter-TSS (NM_028599)	-20	NM_028599	73674	Mm.270376	NM_028599	ENSMUSG00000025995	Wdr75	1300003A18Rik|2410118I19Rik|C77608	WD repeat domain 75	protein-coding
Adult_Nkx2-5_fb_summit200.anno	Adult	Nkx2-5	chr1_45858184_45858385	chr1	45858185	45858385	45858285	3.77517	+	1000	NA	intron (NM_028599, intron 3 of 20)	intron	intron (NM_028599, intron 3 of 20)	5939	NM_028599	73674	Mm.270376	NM_028599	ENSMUSG00000025995	Wdr75	1300003A18Rik|2410118I19Rik|C77608	WD repeat domain 75	protein-coding
Adult_Tead_fb_summit200.anno	Adult	Tead	chr1_45894597_45894798	chr1	45894598	45894798	45894698	4.56126	+	1000	NA	Intergenic	intergenic	Intergenic	42352	NM_028599	73674	Mm.270376	NM_028599	ENSMUSG00000025995	Wdr75	1300003A18Rik|2410118I19Rik|C77608	WD repeat domain 75	protein-coding
Adult_Mef2a_fb_summit200.anno	Adult	Mef2a	chr1_45902467_45902668	chr1	45902468	45902668	45902568	3.89597	+	1000	NA	Intergenic	intergenic	MT2C_Mm|LTR|ERVL	50222	NM_028599	73674	Mm.270376	NM_028599	ENSMUSG00000025995	Wdr75	1300003A18Rik|2410118I19Rik|C77608	WD repeat domain 75	protein-coding
Adult_Nkx2-5_fb_summit200.anno	Adult	Nkx2-5	chr1_45902531_45902732	chr1	45902532	45902732	45902632	1.80618	+	1000	NA	Intergenic	intergenic	MT2C_Mm|LTR|ERVL	50286	NM_028599	73674	Mm.270376	NM_028599	ENSMUSG00000025995	Wdr75	1300003A18Rik|2410118I19Rik|C77608	WD repeat domain 75	protein-coding
Adult_Gata4_fb_summit200.anno	Adult	Gata4	chr1_45902596_45902797	chr1	45902597	45902797	45902697	1.81291	+	1000		Intergenic	intergenic	MT2C_Mm|LTR|ERVL	50351	NM_028599	73674	Mm.270376	NM_028599	ENSMUSG00000025995	Wdr75	1300003A18Rik|2410118I19Rik|C77608	WD repeat domain 75	protein-coding
Adult_Tead_fb_summit200.anno	Adult	Tead	chr1_45917058_45917259	chr1	45917059	45917259	45917159	4.16023	+	1000	NA	Intergenic	intergenic	Intergenic	64813	NM_028599	73674	Mm.270376	NM_028599	ENSMUSG00000025995	Wdr75	1300003A18Rik|2410118I19Rik|C77608	WD repeat domain 75	protein-coding
Adult_Tead_fb_summit200.anno	Adult	Tead	chr1_45921705_45921906	chr1	45921706	45921906	45921806	3.66717	+	1000	NA	Intergenic	intergenic	Intergenic	60633	NM_016917	53945	Mm.28756	NM_016917	ENSMUSG00000025993	Slc40a1	Dusg|Fpn1|IREG1|MTP|MTP1|Ol5|Pcm|Slc11a3|Slc39a1	solute carrier family 40 (iron-regulated transporter), member 1	protein-coding
Adult_Tead_fb_summit200.anno	Adult	Tead	chr1_45923571_45923772	chr1	45923572	45923772	45923672	3.27091	+	1000	NA	Intergenic	intergenic	Intergenic	58767	NM_016917	53945	Mm.28756	NM_016917	ENSMUSG00000025993	Slc40a1	Dusg|Fpn1|IREG1|MTP|MTP1|Ol5|Pcm|Slc11a3|Slc39a1	solute carrier family 40 (iron-regulated transporter), member 1	protein-coding
Adult_Gata4_fb_summit200.anno	Adult	Gata4	chr1_45962030_45962231	chr1	45962031	45962231	45962131	4.585	+	1000		Intergenic	intergenic	Intergenic	20308	NM_016917	53945	Mm.28756	NM_016917	ENSMUSG00000025993	Slc40a1	Dusg|Fpn1|IREG1|MTP|MTP1|Ol5|Pcm|Slc11a3|Slc39a1	solute carrier family 40 (iron-regulated transporter), member 1	protein-coding
Adult_Nkx2-5_fb_summit200.anno	Adult	Nkx2-5	chr1_45962137_45962338	chr1	45962138	45962338	45962238	2.02938	+	1000	NA	Intergenic	intergenic	Intergenic	20201	NM_016917	53945	Mm.28756	NM_016917	ENSMUSG00000025993	Slc40a1	Dusg|Fpn1|IREG1|MTP|MTP1|Ol5|Pcm|Slc11a3|Slc39a1	solute carrier family 40 (iron-regulated transporter), member 1	protein-coding
Adult_Srf_fb_summit200.anno	Adult	Srf	chr1_45982358_45982559	chr1	45982359	45982559	45982459	4.3058	+	1000	NA	promoter-TSS (NM_016917)	TSS	promoter-TSS (NM_016917)	-20	NM_016917	53945	Mm.28756	NM_016917	ENSMUSG00000025993	Slc40a1	Dusg|Fpn1|IREG1|MTP|MTP1|Ol5|Pcm|Slc11a3|Slc39a1	solute carrier family 40 (iron-regulated transporter), member 1	protein-coding
Adult_Tead_fb_summit200.anno	Adult	Tead	chr1_45982774_45982975	chr1	45982775	45982975	45982875	2.61909	+	1000	NA	promoter-TSS (NM_016917)	TSS	promoter-TSS (NM_016917)	-436	NM_016917	53945	Mm.28756	NM_016917	ENSMUSG00000025993	Slc40a1	Dusg|Fpn1|IREG1|MTP|MTP1|Ol5|Pcm|Slc11a3|Slc39a1	solute carrier family 40 (iron-regulated transporter), member 1	protein-coding
Adult_Gata4_fb_summit200.anno	Adult	Gata4	chr1_46328662_46328863	chr1	46328663	46328863	46328763	5.53894	+	1000		intron (NM_001160386, intron 49 of 65)	intron	RLTR1B-int|LTR|ERV1	-153600	NM_001310335	100101919	Mm.383402	NM_001310335	ENSMUSG00000101337	Dnah7c	Dnahc7c	dynein, axonemal, heavy chain 7C	protein-coding
Adult_Tead_fb_summit200.anno	Adult	Tead	chr1_46906628_46906829	chr1	46906629	46906829	46906729	5.7619	+	1000	NA	intron (NM_172653, intron 1 of 9)	intron	intron (NM_172653, intron 1 of 9)	3625	NM_172653	227059	Mm.233889	NM_172653	ENSMUSG00000025986	Slc39a10	2900042E17Rik|5430433I10|mKIAA1265	solute carrier family 39 (zinc transporter), member 10	protein-coding
Adult_Srf_fb_summit200.anno	Adult	Srf	chr1_46910232_46910433	chr1	46910233	46910433	46910333	3.55678	+	1000	NA	promoter-TSS (NM_172653)	TSS	promoter-TSS (NM_172653)	21	NM_172653	227059	Mm.233889	NM_172653	ENSMUSG00000025986	Slc39a10	2900042E17Rik|5430433I10|mKIAA1265	solute carrier family 39 (zinc transporter), member 10	protein-coding
Adult_Nkx2-5_fb_summit200.anno	Adult	Nkx2-5	chr1_46910261_46910462	chr1	46910262	46910462	46910362	1.4624	+	1000	NA	promoter-TSS (NM_172653)	TSS	promoter-TSS (NM_172653)	-8	NM_172653	227059	Mm.233889	NM_172653	ENSMUSG00000025986	Slc39a10	2900042E17Rik|5430433I10|mKIAA1265	solute carrier family 39 (zinc transporter), member 10	protein-coding
Adult_Tead_fb_summit200.anno	Adult	Tead	chr1_46910295_46910496	chr1	46910296	46910496	46910396	1.53148	+	1000	NA	promoter-TSS (NM_172653)	TSS	promoter-TSS (NM_172653)	-42	NM_172653	227059	Mm.233889	NM_172653	ENSMUSG00000025986	Slc39a10	2900042E17Rik|5430433I10|mKIAA1265	solute carrier family 39 (zinc transporter), member 10	protein-coding
Adult_Mef2a_fb_summit200.anno	Adult	Mef2a	chr1_46910398_46910599	chr1	46910399	46910599	46910499	2.01284	+	1000	NA	promoter-TSS (NM_172653)	TSS	promoter-TSS (NM_172653)	-145	NM_172653	227059	Mm.233889	NM_172653	ENSMUSG00000025986	Slc39a10	2900042E17Rik|5430433I10|mKIAA1265	solute carrier family 39 (zinc transporter), member 10	protein-coding
Adult_Gata4_fb_summit200.anno	Adult	Gata4	chr1_46910522_46910723	chr1	46910523	46910723	46910623	2.09342	+	1000		promoter-TSS (NM_172653)	TSS	promoter-TSS (NM_172653)	-269	NM_172653	227059	Mm.233889	NM_172653	ENSMUSG00000025986	Slc39a10	2900042E17Rik|5430433I10|mKIAA1265	solute carrier family 39 (zinc transporter), member 10	protein-coding
Adult_Tead_fb_summit200.anno	Adult	Tead	chr1_47027463_47027664	chr1	47027464	47027664	47027564	5.06797	+	1000	NA	Intergenic	intergenic	Intergenic	-117210	NM_172653	227059	Mm.233889	NM_172653	ENSMUSG00000025986	Slc39a10	2900042E17Rik|5430433I10|mKIAA1265	solute carrier family 39 (zinc transporter), member 10	protein-coding
Adult_Gata4_fb_summit200.anno	Adult	Gata4	chr1_49681815_49682016	chr1	49681816	49682016	49681916	6.42396	+	1000		Intergenic	intergenic	B3A|SINE|B2	-1302451	NM_019790	56363	Mm.245154	NM_019790	ENSMUSG00000026109	Tmeff2	4832418D20Rik|7630402F16Rik|TR-2	transmembrane protein with EGF-like and two follistatin-like domains 2	protein-coding
Adult_Gata4_fb_summit200.anno	Adult	Gata4	chr1_50686618_50686819	chr1	50686619	50686819	50686719	6.00208	+	1000		Intergenic	intergenic	Intergenic	-297648	NM_019790	56363	Mm.245154	NM_019790	ENSMUSG00000026109	Tmeff2	4832418D20Rik|7630402F16Rik|TR-2	transmembrane protein with EGF-like and two follistatin-like domains 2	protein-coding
Adult_Tead_fb_summit200.anno	Adult	Tead	chr1_50686658_50686859	chr1	50686659	50686859	50686759	1.60206	+	1000	NA	Intergenic	intergenic	Intergenic	-297608	NM_019790	56363	Mm.245154	NM_019790	ENSMUSG00000026109	Tmeff2	4832418D20Rik|7630402F16Rik|TR-2	transmembrane protein with EGF-like and two follistatin-like domains 2	protein-coding
Adult_Gata4_fb_summit200.anno	Adult	Gata4	chr1_50753817_50754018	chr1	50753818	50754018	50753918	4.8271	+	1000		Intergenic	intergenic	Intergenic	-230449	NM_019790	56363	Mm.245154	NM_019790	ENSMUSG00000026109	Tmeff2	4832418D20Rik|7630402F16Rik|TR-2	transmembrane protein with EGF-like and two follistatin-like domains 2	protein-coding
Adult_Nkx2-5_fb_summit200.anno	Adult	Nkx2-5	chr1_50753851_50754052	chr1	50753852	50754052	50753952	1.53148	+	1000	NA	Intergenic	intergenic	Intergenic	-230415	NM_019790	56363	Mm.245154	NM_019790	ENSMUSG00000026109	Tmeff2	4832418D20Rik|7630402F16Rik|TR-2	transmembrane protein with EGF-like and two follistatin-like domains 2	protein-coding
Adult_Tead_fb_summit200.anno	Adult	Tead	chr1_50753889_50754090	chr1	50753890	50754090	50753990	1.57978	+	1000	NA	Intergenic	intergenic	Intergenic	-230377	NM_019790	56363	Mm.245154	NM_019790	ENSMUSG00000026109	Tmeff2	4832418D20Rik|7630402F16Rik|TR-2	transmembrane protein with EGF-like and two follistatin-like domains 2	protein-coding
Adult_Tbx5_fb_summit200.anno	Adult	Tbx5	chr1_50753892_50754093	chr1	50753893	50754093	50753993	0.477121	+	1000	NA	Intergenic	intergenic	Intergenic	-230374	NM_019790	56363	Mm.245154	NM_019790	ENSMUSG00000026109	Tmeff2	4832418D20Rik|7630402F16Rik|TR-2	transmembrane protein with EGF-like and two follistatin-like domains 2	protein-coding
Adult_Mef2a_fb_summit200.anno	Adult	Mef2a	chr1_50753913_50754114	chr1	50753914	50754114	50754014	1.32222	+	1000	NA	Intergenic	intergenic	Intergenic	-230353	NM_019790	56363	Mm.245154	NM_019790	ENSMUSG00000026109	Tmeff2	4832418D20Rik|7630402F16Rik|TR-2	transmembrane protein with EGF-like and two follistatin-like domains 2	protein-coding
Adult_Mef2a_fb_summit200.anno	Adult	Mef2a	chr1_51163459_51163660	chr1	51163460	51163660	51163560	5.6123	+	1000	NA	intron (NM_019790, intron 5 of 9)	intron	intron (NM_019790, intron 5 of 9)	179193	NM_019790	56363	Mm.245154	NM_019790	ENSMUSG00000026109	Tmeff2	4832418D20Rik|7630402F16Rik|TR-2	transmembrane protein with EGF-like and two follistatin-like domains 2	protein-coding
Adult_Tead_fb_summit200.anno	Adult	Tead	chr1_51206447_51206648	chr1	51206448	51206648	51206548	4.63335	+	1000	NA	intron (NM_019790, intron 7 of 9)	intron	intron (NM_019790, intron 7 of 9)	-139422	NM_138741	20324	Mm.398690	NM_138741	ENSMUSG00000045954	Sdpr	-	serum deprivation response	protein-coding
Adult_Nkx2-5_fb_summit200.anno	Adult	Nkx2-5	chr1_51206893_51207094	chr1	51206894	51207094	51206994	2.64933	+	1000	NA	intron (NM_019790, intron 7 of 9)	intron	intron (NM_019790, intron 7 of 9)	-138976	NM_138741	20324	Mm.398690	NM_138741	ENSMUSG00000045954	Sdpr	-	serum deprivation response	protein-coding
Adult_Tead_fb_summit200.anno	Adult	Tead	chr1_51208988_51209189	chr1	51208989	51209189	51209089	3.32118	+	1000	NA	intron (NM_019790, intron 7 of 9)	intron	intron (NM_019790, intron 7 of 9)	-136881	NM_138741	20324	Mm.398690	NM_138741	ENSMUSG00000045954	Sdpr	-	serum deprivation response	protein-coding
Adult_Tead_fb_summit200.anno	Adult	Tead	chr1_51248416_51248617	chr1	51248417	51248617	51248517	4.5958	+	1000	NA	Intergenic	intergenic	Intergenic	-97453	NM_138741	20324	Mm.398690	NM_138741	ENSMUSG00000045954	Sdpr	-	serum deprivation response	protein-coding
Adult_Mef2a_fb_summit200.anno	Adult	Mef2a	chr1_51248434_51248635	chr1	51248435	51248635	51248535	1.25527	+	1000	NA	Intergenic	intergenic	Intergenic	-97435	NM_138741	20324	Mm.398690	NM_138741	ENSMUSG00000045954	Sdpr	-	serum deprivation response	protein-coding
Adult_Gata4_fb_summit200.anno	Adult	Gata4	chr1_51248738_51248939	chr1	51248739	51248939	51248839	2.48287	+	1000		Intergenic	intergenic	Intergenic	-97131	NM_138741	20324	Mm.398690	NM_138741	ENSMUSG00000045954	Sdpr	-	serum deprivation response	protein-coding
Adult_Tead_fb_summit200.anno	Adult	Tead	chr1_51321973_51322174	chr1	51321974	51322174	51322074	4.86472	+	1000	NA	intron (NR_045151, intron 2 of 4)	intron	intron (NR_045151, intron 2 of 4)	-23896	NM_138741	20324	Mm.398690	NM_138741	ENSMUSG00000045954	Sdpr	-	serum deprivation response	protein-coding
Adult_Mef2a_fb_summit200.anno	Adult	Mef2a	chr1_51323940_51324141	chr1	51323941	51324141	51324041	3.2938	+	1000	NA	intron (NR_045151, intron 2 of 4)	intron	intron (NR_045151, intron 2 of 4)	-21929	NM_138741	20324	Mm.398690	NM_138741	ENSMUSG00000045954	Sdpr	-	serum deprivation response	protein-coding
Adult_Tead_fb_summit200.anno	Adult	Tead	chr1_51324164_51324365	chr1	51324165	51324365	51324265	2.35025	+	1000	NA	intron (NR_045151, intron 2 of 4)	intron	intron (NR_045151, intron 2 of 4)	-21705	NM_138741	20324	Mm.398690	NM_138741	ENSMUSG00000045954	Sdpr	-	serum deprivation response	protein-coding
Adult_Nkx2-5_fb_summit200.anno	Adult	Nkx2-5	chr1_51327458_51327659	chr1	51327459	51327659	51327559	3.51772	+	1000	NA	intron (NR_045151, intron 2 of 4)	intron	intron (NR_045151, intron 2 of 4)	-18411	NM_138741	20324	Mm.398690	NM_138741	ENSMUSG00000045954	Sdpr	-	serum deprivation response	protein-coding
Adult_Mef2a_fb_summit200.anno	Adult	Mef2a	chr1_51345858_51346059	chr1	51345859	51346059	51345959	4.26482	+	1000	NA	promoter-TSS (NM_138741)	TSS	promoter-TSS (NM_138741)	-11	NM_138741	20324	Mm.398690	NM_138741	ENSMUSG00000045954	Sdpr	-	serum deprivation response	protein-coding
Adult_Nkx2-5_fb_summit200.anno	Adult	Nkx2-5	chr1_51345969_51346170	chr1	51345970	51346170	51346070	2.04532	+	1000	NA	promoter-TSS (NM_138741)	TSS	promoter-TSS (NM_138741)	100	NM_138741	20324	Mm.398690	NM_138741	ENSMUSG00000045954	Sdpr	-	serum deprivation response	protein-coding
Adult_Tead_fb_summit200.anno	Adult	Tead	chr1_51345976_51346177	chr1	51345977	51346177	51346077	0.845098	+	1000	NA	5' UTR (NM_138741, exon 1 of 2)	5' UT	5' UTR (NM_138741, exon 1 of 2)	107	NM_138741	20324	Mm.398690	NM_138741	ENSMUSG00000045954	Sdpr	-	serum deprivation response	protein-coding
Adult_Srf_fb_summit200.anno	Adult	Srf	chr1_51347755_51347956	chr1	51347756	51347956	51347856	3.25018	+	1000	NA	intron (NM_138741, intron 1 of 1)	intron	intron (NM_138741, intron 1 of 1)	1886	NM_138741	20324	Mm.398690	NM_138741	ENSMUSG00000045954	Sdpr	-	serum deprivation response	protein-coding
Adult_Tead_fb_summit200.anno	Adult	Tead	chr1_51357189_51357390	chr1	51357190	51357390	51357290	3.9747	+	1000	NA	intron (NM_138741, intron 1 of 1)	intron	intron (NM_138741, intron 1 of 1)	11320	NM_138741	20324	Mm.398690	NM_138741	ENSMUSG00000045954	Sdpr	-	serum deprivation response	protein-coding
Adult_Gata4_fb_summit200.anno	Adult	Gata4	chr1_51357190_51357391	chr1	51357191	51357391	51357291	0	+	1000		intron (NM_138741, intron 1 of 1)	intron	intron (NM_138741, intron 1 of 1)	11321	NM_138741	20324	Mm.398690	NM_138741	ENSMUSG00000045954	Sdpr	-	serum deprivation response	protein-coding
Adult_Tead_fb_summit200.anno	Adult	Tead	chr1_51385499_51385700	chr1	51385500	51385700	51385600	4.45192	+	1000	NA	intron (NR_045151, intron 1 of 4)	intron	intron (NR_045151, intron 1 of 4)	5023	NR_045151	442821	Mm.118030	NR_045151	ENSMUSG00000101799	9330175M20Rik	-	RIKEN cDNA 9330175M20 gene	ncRNA
Adult_Nkx2-5_fb_summit200.anno	Adult	Nkx2-5	chr1_51534593_51534794	chr1	51534594	51534794	51534694	5.17346	+	1000	NA	exon (NM_028696, exon 1 of 6)	exon	exon (NM_028696, exon 1 of 6)	549	NM_028696	109019	Mm.196290	NM_028696	ENSMUSG00000026107	Nabp1	4930434H03Rik|4930442A21Rik|4930488J04Rik|4933440J18Rik|5830411E10Rik|AI852561|Nbp1|Obfc2a|Ssb2	nucleic acid binding protein 1	protein-coding
Adult_Tbx5_fb_summit200.anno	Adult	Tbx5	chr1_51534653_51534854	chr1	51534654	51534854	51534754	1.77815	+	1000	NA	exon (NM_028696, exon 1 of 6)	exon	exon (NM_028696, exon 1 of 6)	489	NM_001310549	109019	Mm.196290	NM_028696	ENSMUSG00000026107	Nabp1	4930434H03Rik|4930442A21Rik|4930488J04Rik|4933440J18Rik|5830411E10Rik|AI852561|Nbp1|Obfc2a|Ssb2	nucleic acid binding protein 1	protein-coding
Adult_Srf_fb_summit200.anno	Adult	Srf	chr1_51535201_51535402	chr1	51535202	51535402	51535302	2.73878	+	1000	NA	promoter-TSS (NM_001310549)	TSS	promoter-TSS (NM_001310549)	-59	NM_001310549	109019	Mm.196290	NM_028696	ENSMUSG00000026107	Nabp1	4930434H03Rik|4930442A21Rik|4930488J04Rik|4933440J18Rik|5830411E10Rik|AI852561|Nbp1|Obfc2a|Ssb2	nucleic acid binding protein 1	protein-coding
Adult_Nkx2-5_fb_summit200.anno	Adult	Nkx2-5	chr1_51566050_51566251	chr1	51566051	51566251	51566151	4.48924	+	1000	NA	Intergenic	intergenic	Intergenic	-30908	NM_001310549	109019	Mm.196290	NM_028696	ENSMUSG00000026107	Nabp1	4930434H03Rik|4930442A21Rik|4930488J04Rik|4933440J18Rik|5830411E10Rik|AI852561|Nbp1|Obfc2a|Ssb2	nucleic acid binding protein 1	protein-coding
Adult_Tead_fb_summit200.anno	Adult	Tead	chr1_51566165_51566366	chr1	51566166	51566366	51566266	2.0607	+	1000	NA	Intergenic	intergenic	Intergenic	-31023	NM_001310549	109019	Mm.196290	NM_028696	ENSMUSG00000026107	Nabp1	4930434H03Rik|4930442A21Rik|4930488J04Rik|4933440J18Rik|5830411E10Rik|AI852561|Nbp1|Obfc2a|Ssb2	nucleic acid binding protein 1	protein-coding
Adult_Mef2a_fb_summit200.anno	Adult	Mef2a	chr1_51571852_51572053	chr1	51571853	51572053	51571953	3.75488	+	1000	NA	Intergenic	intergenic	Intergenic	-36710	NM_001310548	109019	Mm.196290	NM_028696	ENSMUSG00000026107	Nabp1	4930434H03Rik|4930442A21Rik|4930488J04Rik|4933440J18Rik|5830411E10Rik|AI852561|Nbp1|Obfc2a|Ssb2	nucleic acid binding protein 1	protein-coding
Adult_Nkx2-5_fb_summit200.anno	Adult	Nkx2-5	chr1_51571904_51572105	chr1	51571905	51572105	51572005	1.716	+	1000	NA	Intergenic	intergenic	Intergenic	-36762	NM_001310549	109019	Mm.196290	NM_028696	ENSMUSG00000026107	Nabp1	4930434H03Rik|4930442A21Rik|4930488J04Rik|4933440J18Rik|5830411E10Rik|AI852561|Nbp1|Obfc2a|Ssb2	nucleic acid binding protein 1	protein-coding
Adult_Tead_fb_summit200.anno	Adult	Tead	chr1_51571922_51572123	chr1	51571923	51572123	51572023	1.25527	+	1000	NA	Intergenic	intergenic	Intergenic	-36780	NM_001310549	109019	Mm.196290	NM_028696	ENSMUSG00000026107	Nabp1	4930434H03Rik|4930442A21Rik|4930488J04Rik|4933440J18Rik|5830411E10Rik|AI852561|Nbp1|Obfc2a|Ssb2	nucleic acid binding protein 1	protein-coding
Adult_Nkx2-5_fb_summit200.anno	Adult	Nkx2-5	chr1_51572607_51572808	chr1	51572608	51572808	51572708	2.83569	+	1000	NA	Intergenic	intergenic	Intergenic	-37465	NM_001310549	109019	Mm.196290	NM_028696	ENSMUSG00000026107	Nabp1	4930434H03Rik|4930442A21Rik|4930488J04Rik|4933440J18Rik|5830411E10Rik|AI852561|Nbp1|Obfc2a|Ssb2	nucleic acid binding protein 1	protein-coding
Adult_Srf_fb_summit200.anno	Adult	Srf	chr1_51586853_51587054	chr1	51586854	51587054	51586954	4.15369	+	1000	NA	Intergenic	intergenic	Intergenic	-51711	NM_001310549	109019	Mm.196290	NM_028696	ENSMUSG00000026107	Nabp1	4930434H03Rik|4930442A21Rik|4930488J04Rik|4933440J18Rik|5830411E10Rik|AI852561|Nbp1|Obfc2a|Ssb2	nucleic acid binding protein 1	protein-coding
Adult_Tead_fb_summit200.anno	Adult	Tead	chr1_51588340_51588541	chr1	51588341	51588541	51588441	3.17231	+	1000	NA	Intergenic	intergenic	Intergenic	-53198	NM_001310549	109019	Mm.196290	NM_028696	ENSMUSG00000026107	Nabp1	4930434H03Rik|4930442A21Rik|4930488J04Rik|4933440J18Rik|5830411E10Rik|AI852561|Nbp1|Obfc2a|Ssb2	nucleic acid binding protein 1	protein-coding
Adult_Mef2a_fb_summit200.anno	Adult	Mef2a	chr1_51704942_51705143	chr1	51704943	51705143	51705043	5.06671	+	1000	NA	Intergenic	intergenic	Intergenic	-169800	NM_001310548	109019	Mm.196290	NM_028696	ENSMUSG00000026107	Nabp1	4930434H03Rik|4930442A21Rik|4930488J04Rik|4933440J18Rik|5830411E10Rik|AI852561|Nbp1|Obfc2a|Ssb2	nucleic acid binding protein 1	protein-coding
Adult_Tead_fb_summit200.anno	Adult	Tead	chr1_51746808_51747009	chr1	51746809	51747009	51746909	4.62186	+	1000	NA	Intergenic	intergenic	Intergenic	-211666	NM_001310549	109019	Mm.196290	NM_028696	ENSMUSG00000026107	Nabp1	4930434H03Rik|4930442A21Rik|4930488J04Rik|4933440J18Rik|5830411E10Rik|AI852561|Nbp1|Obfc2a|Ssb2	nucleic acid binding protein 1	protein-coding
Adult_Mef2a_fb_summit200.anno	Adult	Mef2a	chr1_51749614_51749815	chr1	51749615	51749815	51749715	3.44809	+	1000	NA	Intergenic	intergenic	Intergenic	-214472	NM_001310548	109019	Mm.196290	NM_028696	ENSMUSG00000026107	Nabp1	4930434H03Rik|4930442A21Rik|4930488J04Rik|4933440J18Rik|5830411E10Rik|AI852561|Nbp1|Obfc2a|Ssb2	nucleic acid binding protein 1	protein-coding
Adult_Tead_fb_summit200.anno	Adult	Tead	chr1_51754241_51754442	chr1	51754242	51754442	51754342	3.6653	+	1000	NA	Intergenic	intergenic	Intergenic	218480	NM_001290982	17912	Mm.3390	NM_010863	ENSMUSG00000018417	Myo1b	AA406997|MIH-L|MMIa	myosin IB	protein-coding
Adult_Mef2a_fb_summit200.anno	Adult	Mef2a	chr1_51805210_51805411	chr1	51805211	51805411	51805311	4.70731	+	1000	NA	Intergenic	intergenic	Intergenic	167511	NM_001161817	17912	Mm.3390	NM_010863	ENSMUSG00000018417	Myo1b	AA406997|MIH-L|MMIa	myosin IB	protein-coding
Adult_Tead_fb_summit200.anno	Adult	Tead	chr1_51837281_51837482	chr1	51837282	51837482	51837382	4.50611	+	1000	NA	intron (NM_010863, intron 15 of 29)	intron	intron (NM_010863, intron 15 of 29)	135440	NM_001290982	17912	Mm.3390	NM_010863	ENSMUSG00000018417	Myo1b	AA406997|MIH-L|MMIa	myosin IB	protein-coding
Adult_Mef2a_fb_summit200.anno	Adult	Mef2a	chr1_51837396_51837597	chr1	51837397	51837597	51837497	2.0607	+	1000	NA	intron (NM_010863, intron 15 of 29)	intron	intron (NM_010863, intron 15 of 29)	135325	NM_001161817	17912	Mm.3390	NM_010863	ENSMUSG00000018417	Myo1b	AA406997|MIH-L|MMIa	myosin IB	protein-coding
Adult_Mef2a_fb_summit200.anno	Adult	Mef2a	chr1_51899117_51899318	chr1	51899118	51899318	51899218	4.79043	+	1000	NA	intron (NM_010863, intron 3 of 29)	intron	intron (NM_010863, intron 3 of 29)	73604	NM_001161817	17912	Mm.3390	NM_010863	ENSMUSG00000018417	Myo1b	AA406997|MIH-L|MMIa	myosin IB	protein-coding
Adult_Srf_fb_summit200.anno	Adult	Srf	chr1_51936243_51936444	chr1	51936244	51936444	51936344	4.56968	+	1000	NA	intron (NM_010863, intron 2 of 29)	intron	intron (NM_010863, intron 2 of 29)	36478	NM_001290982	17912	Mm.3390	NM_010863	ENSMUSG00000018417	Myo1b	AA406997|MIH-L|MMIa	myosin IB	protein-coding
Adult_Mef2a_fb_summit200.anno	Adult	Mef2a	chr1_51971948_51972149	chr1	51971949	51972149	51972049	4.55273	+	1000	NA	intron (NM_010863, intron 1 of 29)	intron	CpG	773	NM_001161817	17912	Mm.3390	NM_010863	ENSMUSG00000018417	Myo1b	AA406997|MIH-L|MMIa	myosin IB	protein-coding
Adult_Gata4_fb_summit200.anno	Adult	Gata4	chr1_51972086_51972287	chr1	51972087	51972287	51972187	2.13988	+	1000		intron (NM_010863, intron 1 of 29)	intron	CpG	635	NM_001161817	17912	Mm.3390	NM_010863	ENSMUSG00000018417	Myo1b	AA406997|MIH-L|MMIa	myosin IB	protein-coding
Adult_Mef2a_fb_summit200.anno	Adult	Mef2a	chr1_51972770_51972971	chr1	51972771	51972971	51972871	2.83506	+	1000	NA	promoter-TSS (NM_001161817)	TSS	promoter-TSS (NM_001161817)	-49	NM_001290982	17912	Mm.3390	NM_010863	ENSMUSG00000018417	Myo1b	AA406997|MIH-L|MMIa	myosin IB	protein-coding
Adult_Tead_fb_summit200.anno	Adult	Tead	chr1_52049230_52049431	chr1	52049231	52049431	52049331	4.88343	+	1000	NA	intron (NM_001308266, intron 1 of 24)	intron	intron (NM_001308266, intron 1 of 24)	5339	NM_001308266	20849	Mm.1550	NM_011487	ENSMUSG00000062939	Stat4	-	signal transducer and activator of transcription 4	protein-coding
Adult_Gata4_fb_summit200.anno	Adult	Gata4	chr1_52053729_52053930	chr1	52053730	52053930	52053830	3.65312	+	1000		intron (NM_001308266, intron 2 of 24)	intron	intron (NM_001308266, intron 2 of 24)	9838	NM_001308266	20849	Mm.1550	NM_011487	ENSMUSG00000062939	Stat4	-	signal transducer and activator of transcription 4	protein-coding
Adult_Srf_fb_summit200.anno	Adult	Srf	chr1_52053742_52053943	chr1	52053743	52053943	52053843	1.11394	+	1000	NA	intron (NM_001308266, intron 2 of 24)	intron	intron (NM_001308266, intron 2 of 24)	9851	NM_001308266	20849	Mm.1550	NM_011487	ENSMUSG00000062939	Stat4	-	signal transducer and activator of transcription 4	protein-coding
Adult_Nkx2-5_fb_summit200.anno	Adult	Nkx2-5	chr1_52053743_52053944	chr1	52053744	52053944	52053844	0	+	1000	NA	intron (NM_001308266, intron 2 of 24)	intron	intron (NM_001308266, intron 2 of 24)	9852	NM_001308266	20849	Mm.1550	NM_011487	ENSMUSG00000062939	Stat4	-	signal transducer and activator of transcription 4	protein-coding
Adult_Tead_fb_summit200.anno	Adult	Tead	chr1_52061024_52061225	chr1	52061025	52061225	52061125	3.86219	+	1000	NA	intron (NM_001308266, intron 2 of 24)	intron	intron (NM_001308266, intron 2 of 24)	-3959	NM_011487	20849	Mm.1550	NM_011487	ENSMUSG00000062939	Stat4	-	signal transducer and activator of transcription 4	protein-coding
Adult_Srf_fb_summit200.anno	Adult	Srf	chr1_52170584_52170785	chr1	52170585	52170785	52170685	5.03965	+	1000	NA	Intergenic	intergenic	CpG	-5597	NM_001205314	20846	Mm.277406	NM_009283	ENSMUSG00000026104	Stat1	2010005J02Rik|AA408197	signal transducer and activator of transcription 1	protein-coding
Adult_Mef2a_fb_summit200.anno	Adult	Mef2a	chr1_52170614_52170815	chr1	52170615	52170815	52170715	1.47712	+	1000	NA	Intergenic	intergenic	CpG	-5567	NM_009283	20846	Mm.277406	NM_009283	ENSMUSG00000026104	Stat1	2010005J02Rik|AA408197	signal transducer and activator of transcription 1	protein-coding
Adult_Gata4_fb_summit200.anno	Adult	Gata4	chr1_52170641_52170842	chr1	52170642	52170842	52170742	1.43136	+	1000		Intergenic	intergenic	CpG	-5540	NM_001205314	20846	Mm.277406	NM_009283	ENSMUSG00000026104	Stat1	2010005J02Rik|AA408197	signal transducer and activator of transcription 1	protein-coding
Adult_Tead_fb_summit200.anno	Adult	Tead	chr1_52170677_52170878	chr1	52170678	52170878	52170778	1.5563	+	1000	NA	Intergenic	intergenic	CpG	-5504	NM_001205314	20846	Mm.277406	NM_009283	ENSMUSG00000026104	Stat1	2010005J02Rik|AA408197	signal transducer and activator of transcription 1	protein-coding
Adult_Gata4_fb_summit200.anno	Adult	Gata4	chr1_52176070_52176271	chr1	52176071	52176271	52176171	3.73183	+	1000		promoter-TSS (NM_001205314)	TSS	promoter-TSS (NM_001205314)	-111	NM_001205314	20846	Mm.277406	NM_009283	ENSMUSG00000026104	Stat1	2010005J02Rik|AA408197	signal transducer and activator of transcription 1	protein-coding
Adult_Srf_fb_summit200.anno	Adult	Srf	chr1_52198366_52198567	chr1	52198367	52198567	52198467	4.34823	+	1000	NA	intron (NM_001205313, intron 11 of 24)	intron	RLTR28|LTR|ERVL	22001	NM_001205313	20846	Mm.277406	NM_009283	ENSMUSG00000026104	Stat1	2010005J02Rik|AA408197	signal transducer and activator of transcription 1	protein-coding
Adult_Srf_fb_summit200.anno	Adult	Srf	chr1_52206680_52206881	chr1	52206681	52206881	52206781	3.91981	+	1000	NA	intron (NM_001205313, intron 18 of 24)	intron	intron (NM_001205313, intron 18 of 24)	30315	NM_001205313	20846	Mm.277406	NM_009283	ENSMUSG00000026104	Stat1	2010005J02Rik|AA408197	signal transducer and activator of transcription 1	protein-coding
Adult_Nkx2-5_fb_summit200.anno	Adult	Nkx2-5	chr1_52228297_52228498	chr1	52228298	52228498	52228398	4.3348	+	1000	NA	intron (NM_001081081, intron 14 of 17)	intron	intron (NM_001081081, intron 14 of 17)	51932	NM_001205313	20846	Mm.277406	NM_009283	ENSMUSG00000026104	Stat1	2010005J02Rik|AA408197	signal transducer and activator of transcription 1	protein-coding
Adult_Tead_fb_summit200.anno	Adult	Tead	chr1_52228316_52228517	chr1	52228317	52228517	52228417	1.27875	+	1000	NA	intron (NM_001081081, intron 14 of 17)	intron	intron (NM_001081081, intron 14 of 17)	51951	NM_001205313	20846	Mm.277406	NM_009283	ENSMUSG00000026104	Stat1	2010005J02Rik|AA408197	signal transducer and activator of transcription 1	protein-coding
Adult_Gata4_fb_summit200.anno	Adult	Gata4	chr1_52228321_52228522	chr1	52228322	52228522	52228422	0.69897	+	1000		intron (NM_001081081, intron 14 of 17)	intron	intron (NM_001081081, intron 14 of 17)	51956	NM_001205313	20846	Mm.277406	NM_009283	ENSMUSG00000026104	Stat1	2010005J02Rik|AA408197	signal transducer and activator of transcription 1	protein-coding
Adult_Mef2a_fb_summit200.anno	Adult	Mef2a	chr1_52238934_52239135	chr1	52238935	52239135	52239035	4.02584	+	1000	NA	intron (NM_001081081, intron 14 of 17)	intron	intron (NM_001081081, intron 14 of 17)	51041	NM_001113383	14660	Mm.398608	NM_001081081	ENSMUSG00000026103	Gls	6330442B14|AI314027|B230365M23Rik	glutaminase	protein-coding
Adult_Gata4_fb_summit200.anno	Adult	Gata4	chr1_52289080_52289281	chr1	52289081	52289281	52289181	4.70024	+	1000		intron (NM_001113383, intron 1 of 14)	intron	CpG	895	NM_001113383	14660	Mm.398608	NM_001081081	ENSMUSG00000026103	Gls	6330442B14|AI314027|B230365M23Rik	glutaminase	protein-coding
Adult_Tead_fb_summit200.anno	Adult	Tead	chr1_52289994_52290195	chr1	52289995	52290195	52290095	2.96095	+	1000	NA	promoter-TSS (NM_001081081)	TSS	promoter-TSS (NM_001081081)	-19	NM_001113383	14660	Mm.398608	NM_001081081	ENSMUSG00000026103	Gls	6330442B14|AI314027|B230365M23Rik	glutaminase	protein-coding
Adult_Mef2a_fb_summit200.anno	Adult	Mef2a	chr1_52290003_52290204	chr1	52290004	52290204	52290104	0.954243	+	1000	NA	promoter-TSS (NM_001081081)	TSS	promoter-TSS (NM_001081081)	-28	NM_001081081	14660	Mm.398608	NM_001081081	ENSMUSG00000026103	Gls	6330442B14|AI314027|B230365M23Rik	glutaminase	protein-coding
Adult_Srf_fb_summit200.anno	Adult	Srf	chr1_52290109_52290310	chr1	52290110	52290310	52290210	2.02531	+	1000	NA	promoter-TSS (NM_001081081)	TSS	promoter-TSS (NM_001081081)	-134	NM_001113383	14660	Mm.398608	NM_001081081	ENSMUSG00000026103	Gls	6330442B14|AI314027|B230365M23Rik	glutaminase	protein-coding
Adult_Nkx2-5_fb_summit200.anno	Adult	Nkx2-5	chr1_52307850_52308051	chr1	52307851	52308051	52307951	4.24898	+	1000	NA	Intergenic	intergenic	Intergenic	-17875	NM_001113383	14660	Mm.398608	NM_001081081	ENSMUSG00000026103	Gls	6330442B14|AI314027|B230365M23Rik	glutaminase	protein-coding
Adult_Nkx2-5_fb_summit200.anno	Adult	Nkx2-5	chr1_52359528_52359729	chr1	52359529	52359729	52359629	4.71331	+	1000	NA	Intergenic	intergenic	Lx8|LINE|L1	-69553	NM_001113383	14660	Mm.398608	NM_001081081	ENSMUSG00000026103	Gls	6330442B14|AI314027|B230365M23Rik	glutaminase	protein-coding
Adult_Tead_fb_summit200.anno	Adult	Tead	chr1_52393623_52393824	chr1	52393624	52393824	52393724	4.53269	+	1000	NA	Intergenic	intergenic	Intergenic	-103648	NM_001113383	14660	Mm.398608	NM_001081081	ENSMUSG00000026103	Gls	6330442B14|AI314027|B230365M23Rik	glutaminase	protein-coding
Adult_Gata4_fb_summit200.anno	Adult	Gata4	chr1_52398862_52399063	chr1	52398863	52399063	52398963	3.71925	+	1000		Intergenic	intergenic	RodERV21-int|LTR|ERV1	-108887	NM_001081081	14660	Mm.398608	NM_001081081	ENSMUSG00000026103	Gls	6330442B14|AI314027|B230365M23Rik	glutaminase	protein-coding
Adult_Tead_fb_summit200.anno	Adult	Tead	chr1_52411159_52411360	chr1	52411160	52411360	52411260	4.0898	+	1000	NA	Intergenic	intergenic	Intergenic	-121184	NM_001113383	14660	Mm.398608	NM_001081081	ENSMUSG00000026103	Gls	6330442B14|AI314027|B230365M23Rik	glutaminase	protein-coding
Adult_Nkx2-5_fb_summit200.anno	Adult	Nkx2-5	chr1_52411244_52411445	chr1	52411245	52411445	52411345	1.92942	+	1000	NA	Intergenic	intergenic	Intergenic	-121269	NM_001113383	14660	Mm.398608	NM_001081081	ENSMUSG00000026103	Gls	6330442B14|AI314027|B230365M23Rik	glutaminase	protein-coding
Adult_Srf_fb_summit200.anno	Adult	Srf	chr1_52423334_52423535	chr1	52423335	52423535	52423435	4.08243	+	1000	NA	Intergenic	intergenic	Intergenic	-133359	NM_001113383	14660	Mm.398608	NM_001081081	ENSMUSG00000026103	Gls	6330442B14|AI314027|B230365M23Rik	glutaminase	protein-coding
Adult_Mef2a_fb_summit200.anno	Adult	Mef2a	chr1_52492464_52492665	chr1	52492465	52492665	52492565	4.83967	+	1000	NA	Intergenic	intergenic	Intergenic	64727	NM_008667	17936	Mm.25903	NM_008667	ENSMUSG00000002881	Nab1	-	Ngfi-A binding protein 1	protein-coding
Adult_Nkx2-5_fb_summit200.anno	Adult	Nkx2-5	chr1_52511637_52511838	chr1	52511638	52511838	52511738	4.28269	+	1000	NA	TTS (NM_008667)	TTS	TTS (NM_008667)	45554	NM_008667	17936	Mm.25903	NM_008667	ENSMUSG00000002881	Nab1	-	Ngfi-A binding protein 1	protein-coding
Adult_Tead_fb_summit200.anno	Adult	Tead	chr1_52511679_52511880	chr1	52511680	52511880	52511780	1.62325	+	1000	NA	TTS (NM_008667)	TTS	TTS (NM_008667)	45512	NM_008667	17936	Mm.25903	NM_008667	ENSMUSG00000002881	Nab1	-	Ngfi-A binding protein 1	protein-coding
Adult_Tead_fb_summit200.anno	Adult	Tead	chr1_52556619_52556820	chr1	52556620	52556820	52556720	4.65263	+	1000	NA	intron (NM_008667, intron 1 of 7)	intron	intron (NM_008667, intron 1 of 7)	572	NM_008667	17936	Mm.25903	NM_008667	ENSMUSG00000002881	Nab1	-	Ngfi-A binding protein 1	protein-coding
Adult_Gata4_fb_summit200.anno	Adult	Gata4	chr1_52557055_52557256	chr1	52557056	52557256	52557156	2.63949	+	1000		5' UTR (NM_008667, exon 1 of 8)	5' UT	5' UTR (NM_008667, exon 1 of 8)	136	NM_008667	17936	Mm.25903	NM_008667	ENSMUSG00000002881	Nab1	-	Ngfi-A binding protein 1	protein-coding
Adult_Srf_fb_summit200.anno	Adult	Srf	chr1_52557340_52557541	chr1	52557341	52557541	52557441	2.45484	+	1000	NA	promoter-TSS (NM_008667)	TSS	promoter-TSS (NM_008667)	-149	NM_008667	17936	Mm.25903	NM_008667	ENSMUSG00000002881	Nab1	-	Ngfi-A binding protein 1	protein-coding
Adult_Tbx5_fb_summit200.anno	Adult	Tbx5	chr1_52597086_52597287	chr1	52597087	52597287	52597187	4.59929	+	1000	NA	Intergenic	intergenic	Lx2|LINE|L1	-39895	NM_008667	17936	Mm.25903	NM_008667	ENSMUSG00000002881	Nab1	-	Ngfi-A binding protein 1	protein-coding
Adult_Tead_fb_summit200.anno	Adult	Tead	chr1_52687384_52687585	chr1	52687385	52687585	52687485	4.95568	+	1000	NA	promoter-TSS (NR_024590)	TSS	promoter-TSS (NR_024590)	-64	NR_024590	227094	Mm.83541	NM_172654	ENSMUSG00000043015	Nemp2	5330401P04Rik|9830163O08|Tmem194b	nuclear envelope integral membrane protein 2	protein-coding
Adult_Srf_fb_summit200.anno	Adult	Srf	chr1_52687433_52687634	chr1	52687434	52687634	52687534	1.6902	+	1000	NA	promoter-TSS (NR_024590)	TSS	promoter-TSS (NR_024590)	-15	NM_001142647	227094	Mm.83541	NM_172654	ENSMUSG00000043015	Nemp2	5330401P04Rik|9830163O08|Tmem194b	nuclear envelope integral membrane protein 2	protein-coding
Adult_Mef2a_fb_summit200.anno	Adult	Mef2a	chr1_52687442_52687643	chr1	52687443	52687643	52687543	0.954243	+	1000	NA	promoter-TSS (NR_024590)	TSS	promoter-TSS (NR_024590)	-6	NM_001142647	227094	Mm.83541	NM_172654	ENSMUSG00000043015	Nemp2	5330401P04Rik|9830163O08|Tmem194b	nuclear envelope integral membrane protein 2	protein-coding
Adult_Gata4_fb_summit200.anno	Adult	Gata4	chr1_52687533_52687734	chr1	52687534	52687734	52687634	1.95904	+	1000		promoter-TSS (NR_024590)	TSS	promoter-TSS (NR_024590)	85	NM_001142647	227094	Mm.83541	NM_172654	ENSMUSG00000043015	Nemp2	5330401P04Rik|9830163O08|Tmem194b	nuclear envelope integral membrane protein 2	protein-coding
Adult_Srf_fb_summit200.anno	Adult	Srf	chr1_52733005_52733206	chr1	52733006	52733206	52733106	4.65774	+	1000	NA	intron (NM_178081, intron 3 of 5)	intron	intron (NM_178081, intron 3 of 5)	45557	NR_024590	227094	Mm.83541	NM_172654	ENSMUSG00000043015	Nemp2	5330401P04Rik|9830163O08|Tmem194b	nuclear envelope integral membrane protein 2	protein-coding
Adult_Gata4_fb_summit200.anno	Adult	Gata4	chr1_52775010_52775211	chr1	52775011	52775211	52775111	4.6233	+	1000		intron (NM_178081, intron 1 of 5)	intron	intron (NM_178081, intron 1 of 5)	9051	NM_133829	98682	Mm.491173	NM_133829	ENSMUSG00000041439	Mfsd6	2210010L05Rik|9630025I22Rik|AI836200|AW212394|MMR2	major facilitator superfamily domain containing 6	protein-coding
Adult_Gata4_fb_summit200.anno	Adult	Gata4	chr1_52783984_52784185	chr1	52783985	52784185	52784085	3.95299	+	1000		promoter-TSS (NM_133829)	TSS	promoter-TSS (NM_133829)	77	NM_133829	98682	Mm.491173	NM_133829	ENSMUSG00000041439	Mfsd6	2210010L05Rik|9630025I22Rik|AI836200|AW212394|MMR2	major facilitator superfamily domain containing 6	protein-coding
Adult_Srf_fb_summit200.anno	Adult	Srf	chr1_52805188_52805389	chr1	52805189	52805389	52805289	4.32642	+	1000	NA	Intergenic	intergenic	Intergenic	-21127	NM_178081	98682	Mm.491173	NM_133829	ENSMUSG00000041439	Mfsd6	2210010L05Rik|9630025I22Rik|AI836200|AW212394|MMR2	major facilitator superfamily domain containing 6	protein-coding
Adult_Tead_fb_summit200.anno	Adult	Tead	chr1_52809639_52809840	chr1	52809640	52809840	52809740	3.64846	+	1000	NA	Intergenic	intergenic	Intergenic	-25578	NM_133829	98682	Mm.491173	NM_133829	ENSMUSG00000041439	Mfsd6	2210010L05Rik|9630025I22Rik|AI836200|AW212394|MMR2	major facilitator superfamily domain containing 6	protein-coding
Adult_Nkx2-5_fb_summit200.anno	Adult	Nkx2-5	chr1_52809669_52809870	chr1	52809670	52809870	52809770	1.47712	+	1000	NA	Intergenic	intergenic	Intergenic	-25608	NM_133829	98682	Mm.491173	NM_133829	ENSMUSG00000041439	Mfsd6	2210010L05Rik|9630025I22Rik|AI836200|AW212394|MMR2	major facilitator superfamily domain containing 6	protein-coding
Adult_Tead_fb_summit200.anno	Adult	Tead	chr1_52856807_52857008	chr1	52856808	52857008	52856908	4.67337	+	1000	NA	intron (NM_008384, intron 1 of 5)	intron	intron (NM_008384, intron 1 of 5)	17624	NM_008384	16329	Mm.917	NM_008384	ENSMUSG00000026102	Inpp1	2300002C06Rik|AV137389	inositol polyphosphate-1-phosphatase	protein-coding
Adult_Tead_fb_summit200.anno	Adult	Tead	chr1_52873880_52874081	chr1	52873881	52874081	52873981	4.23231	+	1000	NA	intron (NM_008384, intron 1 of 5)	intron	intron (NM_008384, intron 1 of 5)	551	NM_008384	16329	Mm.917	NM_008384	ENSMUSG00000026102	Inpp1	2300002C06Rik|AV137389	inositol polyphosphate-1-phosphatase	protein-coding
Adult_Gata4_fb_summit200.anno	Adult	Gata4	chr1_52873949_52874150	chr1	52873950	52874150	52874050	1.83885	+	1000		intron (NM_008384, intron 1 of 5)	intron	CpG	482	NM_008384	16329	Mm.917	NM_008384	ENSMUSG00000026102	Inpp1	2300002C06Rik|AV137389	inositol polyphosphate-1-phosphatase	protein-coding
Adult_Srf_fb_summit200.anno	Adult	Srf	chr1_52874383_52874584	chr1	52874384	52874584	52874484	2.63749	+	1000	NA	promoter-TSS (NM_008384)	TSS	promoter-TSS (NM_008384)	48	NM_008384	16329	Mm.917	NM_008384	ENSMUSG00000026102	Inpp1	2300002C06Rik|AV137389	inositol polyphosphate-1-phosphatase	protein-coding
Adult_Nkx2-5_fb_summit200.anno	Adult	Nkx2-5	chr1_52886735_52886936	chr1	52886736	52886936	52886836	4.09174	+	1000	NA	Intergenic	intergenic	B3A|SINE|B2	-12304	NM_008384	16329	Mm.917	NM_008384	ENSMUSG00000026102	Inpp1	2300002C06Rik|AV137389	inositol polyphosphate-1-phosphatase	protein-coding
Adult_Nkx2-5_fb_summit200.anno	Adult	Nkx2-5	chr1_52901556_52901757	chr1	52901557	52901757	52901657	4.17088	+	1000	NA	promoter-TSS (NM_146108)	TSS	promoter-TSS (NM_146108)	-225	NM_146108	227095	Mm.222063	NM_146108	ENSMUSG00000041426	Hibch	2610509I15Rik|HIBYL-COA-H	3-hydroxyisobutyryl-Coenzyme A hydrolase	protein-coding
Adult_Tead_fb_summit200.anno	Adult	Tead	chr1_52901646_52901847	chr1	52901647	52901847	52901747	1.95424	+	1000	NA	promoter-TSS (NM_146108)	TSS	promoter-TSS (NM_146108)	-135	NM_146108	227095	Mm.222063	NM_146108	ENSMUSG00000041426	Hibch	2610509I15Rik|HIBYL-COA-H	3-hydroxyisobutyryl-Coenzyme A hydrolase	protein-coding
Adult_Srf_fb_summit200.anno	Adult	Srf	chr1_52901655_52901856	chr1	52901656	52901856	52901756	0.954243	+	1000	NA	promoter-TSS (NM_146108)	TSS	promoter-TSS (NM_146108)	-126	NM_146108	227095	Mm.222063	NM_146108	ENSMUSG00000041426	Hibch	2610509I15Rik|HIBYL-COA-H	3-hydroxyisobutyryl-Coenzyme A hydrolase	protein-coding
Adult_Gata4_fb_summit200.anno	Adult	Gata4	chr1_52901674_52901875	chr1	52901675	52901875	52901775	1.27875	+	1000		promoter-TSS (NM_146108)	TSS	promoter-TSS (NM_146108)	-107	NM_146108	227095	Mm.222063	NM_146108	ENSMUSG00000041426	Hibch	2610509I15Rik|HIBYL-COA-H	3-hydroxyisobutyryl-Coenzyme A hydrolase	protein-coding
Adult_Tbx5_fb_summit200.anno	Adult	Tbx5	chr1_52901681_52901882	chr1	52901682	52901882	52901782	0.845098	+	1000	NA	promoter-TSS (NM_146108)	TSS	promoter-TSS (NM_146108)	-100	NM_146108	227095	Mm.222063	NM_146108	ENSMUSG00000041426	Hibch	2610509I15Rik|HIBYL-COA-H	3-hydroxyisobutyryl-Coenzyme A hydrolase	protein-coding
Adult_Nkx2-5_fb_summit200.anno	Adult	Nkx2-5	chr1_52920774_52920975	chr1	52920775	52920975	52920875	4.28087	+	1000	NA	intron (NM_146108, intron 4 of 13)	intron	ORR1D2|LTR|MaLR	18993	NM_146108	227095	Mm.222063	NM_146108	ENSMUSG00000041426	Hibch	2610509I15Rik|HIBYL-COA-H	3-hydroxyisobutyryl-Coenzyme A hydrolase	protein-coding
Adult_Tead_fb_summit200.anno	Adult	Tead	chr1_52941094_52941295	chr1	52941095	52941295	52941195	4.30792	+	1000	NA	intron (NM_146108, intron 6 of 13)	intron	intron (NM_146108, intron 6 of 13)	39313	NM_146108	227095	Mm.222063	NM_146108	ENSMUSG00000041426	Hibch	2610509I15Rik|HIBYL-COA-H	3-hydroxyisobutyryl-Coenzyme A hydrolase	protein-coding
Adult_Gata4_fb_summit200.anno	Adult	Gata4	chr1_53009442_53009643	chr1	53009443	53009643	53009543	4.83473	+	1000		5' UTR (NM_144953, exon 1 of 2)	5' UT	5' UTR (NM_144953, exon 1 of 2)	141	NM_144953	67080	Mm.236287	NM_144953	ENSMUSG00000043629	1700019D03Rik	2410136C24Rik|AA410151|smAKAP	RIKEN cDNA 1700019D03 gene	protein-coding
Adult_Tead_fb_summit200.anno	Adult	Tead	chr1_53092014_53092215	chr1	53092015	53092215	53092115	4.91683	+	1000	NA	Intergenic	intergenic	Intergenic	-26369	NM_010834	17700	Mm.3514	NM_010834	ENSMUSG00000026100	Mstn	Cmpt|Gdf8	myostatin	protein-coding
Adult_Nkx2-5_fb_summit200.anno	Adult	Nkx2-5	chr1_53094514_53094715	chr1	53094515	53094715	53094615	3.39794	+	1000	NA	Intergenic	intergenic	L2a|LINE|L2	-23869	NM_010834	17700	Mm.3514	NM_010834	ENSMUSG00000026100	Mstn	Cmpt|Gdf8	myostatin	protein-coding
Adult_Tead_fb_summit200.anno	Adult	Tead	chr1_53136840_53137041	chr1	53136841	53137041	53136941	4.62661	+	1000	NA	Intergenic	intergenic	Intergenic	18457	NM_010834	17700	Mm.3514	NM_010834	ENSMUSG00000026100	Mstn	Cmpt|Gdf8	myostatin	protein-coding
Adult_Nkx2-5_fb_summit200.anno	Adult	Nkx2-5	chr1_53142943_53143144	chr1	53142944	53143144	53143044	3.78554	+	1000	NA	Intergenic	intergenic	Intergenic	24560	NM_010834	17700	Mm.3514	NM_010834	ENSMUSG00000026100	Mstn	Cmpt|Gdf8	myostatin	protein-coding
Adult_Tead_fb_summit200.anno	Adult	Tead	chr1_53162175_53162376	chr1	53162176	53162376	53162276	4.28402	+	1000	NA	Intergenic	intergenic	Intergenic	43792	NM_010834	17700	Mm.3514	NM_010834	ENSMUSG00000026100	Mstn	Cmpt|Gdf8	myostatin	protein-coding
Adult_Gata4_fb_summit200.anno	Adult	Gata4	chr1_53167493_53167694	chr1	53167494	53167694	53167594	3.72575	+	1000		Intergenic	intergenic	RLTR42-int|LTR|ERVK	49110	NM_010834	17700	Mm.3514	NM_010834	ENSMUSG00000026100	Mstn	Cmpt|Gdf8	myostatin	protein-coding
Adult_Nkx2-5_fb_summit200.anno	Adult	Nkx2-5	chr1_53167543_53167744	chr1	53167544	53167744	53167644	1.69897	+	1000	NA	Intergenic	intergenic	RLTR42-int|LTR|ERVK	49160	NM_010834	17700	Mm.3514	NM_010834	ENSMUSG00000026100	Mstn	Cmpt|Gdf8	myostatin	protein-coding
Adult_Mef2a_fb_summit200.anno	Adult	Mef2a	chr1_53167605_53167806	chr1	53167606	53167806	53167706	1.79239	+	1000	NA	Intergenic	intergenic	RLTR42-int|LTR|ERVK	49222	NM_010834	17700	Mm.3514	NM_010834	ENSMUSG00000026100	Mstn	Cmpt|Gdf8	myostatin	protein-coding
Adult_Nkx2-5_fb_summit200.anno	Adult	Nkx2-5	chr1_53266342_53266543	chr1	53266343	53266543	53266443	4.99448	+	1000	NA	intron (NM_153556, intron 6 of 12)	intron	intron (NM_153556, intron 6 of 12)	-21982	NM_027070	69397	Mm.307084	NM_027070	ENSMUSG00000060715	1700019A02Rik	-	RIKEN cDNA 1700019A02 gene	protein-coding
Adult_Tead_fb_summit200.anno	Adult	Tead	chr1_53326746_53326947	chr1	53326747	53326947	53326847	4.78107	+	1000	NA	intron (NM_153556, intron 3 of 12)	intron	intron (NM_153556, intron 3 of 12)	27025	NM_153556	227099	Mm.60499	NM_153556	ENSMUSG00000026098	Pms1	-	postmeiotic segregation increased 1 (S. cerevisiae)	protein-coding
Adult_Mef2a_fb_summit200.anno	Adult	Mef2a	chr1_53326755_53326956	chr1	53326756	53326956	53326856	0.954243	+	1000	NA	intron (NM_153556, intron 3 of 12)	intron	intron (NM_153556, intron 3 of 12)	27016	NM_153556	227099	Mm.60499	NM_153556	ENSMUSG00000026098	Pms1	-	postmeiotic segregation increased 1 (S. cerevisiae)	protein-coding
Adult_Tbx5_fb_summit200.anno	Adult	Tbx5	chr1_53326806_53327007	chr1	53326807	53327007	53326907	1.70757	+	1000	NA	intron (NM_153556, intron 3 of 12)	intron	intron (NM_153556, intron 3 of 12)	26965	NM_153556	227099	Mm.60499	NM_153556	ENSMUSG00000026098	Pms1	-	postmeiotic segregation increased 1 (S. cerevisiae)	protein-coding
Adult_Gata4_fb_summit200.anno	Adult	Gata4	chr1_53326866_53327067	chr1	53326867	53327067	53326967	1.77815	+	1000		intron (NM_153556, intron 3 of 12)	intron	intron (NM_153556, intron 3 of 12)	26905	NM_153556	227099	Mm.60499	NM_153556	ENSMUSG00000026098	Pms1	-	postmeiotic segregation increased 1 (S. cerevisiae)	protein-coding
Adult_Nkx2-5_fb_summit200.anno	Adult	Nkx2-5	chr1_53326897_53327098	chr1	53326898	53327098	53326998	1.49136	+	1000	NA	intron (NM_153556, intron 3 of 12)	intron	intron (NM_153556, intron 3 of 12)	26874	NM_153556	227099	Mm.60499	NM_153556	ENSMUSG00000026098	Pms1	-	postmeiotic segregation increased 1 (S. cerevisiae)	protein-coding
Adult_Srf_fb_summit200.anno	Adult	Srf	chr1_53353802_53354003	chr1	53353803	53354003	53353903	4.42983	+	1000	NA	promoter-TSS (NM_153556)	TSS	promoter-TSS (NM_153556)	-31	NM_153556	227099	Mm.60499	NM_153556	ENSMUSG00000026098	Pms1	-	postmeiotic segregation increased 1 (S. cerevisiae)	protein-coding
Adult_Mef2a_fb_summit200.anno	Adult	Mef2a	chr1_53370078_53370279	chr1	53370079	53370279	53370179	4.21155	+	1000	NA	promoter-TSS (NM_001285839)	TSS	promoter-TSS (NM_001285839)	-289	NR_104360	72085	Mm.482256	NM_028091	ENSMUSG00000026096	Osgepl1	2610001M19Rik|AA416452	O-sialoglycoprotein endopeptidase-like 1	protein-coding
Adult_Nkx2-5_fb_summit200.anno	Adult	Nkx2-5	chr1_53373925_53374126	chr1	53373926	53374126	53374026	3.58512	+	1000	NA	intron (NR_104360, intron 2 of 6)	intron	intron (NR_104360, intron 2 of 6)	3558	NM_001285839	72085	Mm.482256	NM_028091	ENSMUSG00000026096	Osgepl1	2610001M19Rik|AA416452	O-sialoglycoprotein endopeptidase-like 1	protein-coding
Adult_Tead_fb_summit200.anno	Adult	Tead	chr1_53409449_53409650	chr1	53409450	53409650	53409550	4.55052	+	1000	NA	promoter-TSS (NM_001290984)	TSS	promoter-TSS (NM_001290984)	46	NM_001290984	70396	Mm.285783	NM_133728	ENSMUSG00000026095	Asnsd1	2210409M21Rik	asparagine synthetase domain containing 1	protein-coding
Adult_Srf_fb_summit200.anno	Adult	Srf	chr1_53409475_53409676	chr1	53409476	53409676	53409576	1.41497	+	1000	NA	promoter-TSS (NM_001290984)	TSS	promoter-TSS (NM_001290984)	20	NM_001290984	70396	Mm.285783	NM_133728	ENSMUSG00000026095	Asnsd1	2210409M21Rik	asparagine synthetase domain containing 1	protein-coding
Adult_Tead_fb_summit200.anno	Adult	Tead	chr1_53636719_53636920	chr1	53636720	53636920	53636820	5.35649	+	1000	NA	intron (NM_001252070, intron 22 of 65)	intron	L1_Mus3|LINE|L1	126808	NM_001252070	627872	Mm.184692	NM_001252070	ENSMUSG00000096141	Dnah7a	Dnahc7|Dnahc7a|Gm992	dynein, axonemal, heavy chain 7A	protein-coding
Adult_Srf_fb_summit200.anno	Adult	Srf	chr1_53841526_53841727	chr1	53841527	53841727	53841627	5.31134	+	1000	NA	intron (NM_133810, intron 1 of 7)	intron	CpG	432	NM_133810	98267	Mm.25559	NM_133810	ENSMUSG00000026094	Stk17b	3110009A03Rik|AI120141|Drak2	serine/threonine kinase 17b (apoptosis-inducing)	protein-coding
Adult_Gata4_fb_summit200.anno	Adult	Gata4	chr1_53841789_53841990	chr1	53841790	53841990	53841890	2.41996	+	1000		intron (NM_133810, intron 1 of 7)	intron	CpG	169	NM_133810	98267	Mm.25559	NM_133810	ENSMUSG00000026094	Stk17b	3110009A03Rik|AI120141|Drak2	serine/threonine kinase 17b (apoptosis-inducing)	protein-coding
Adult_Nkx2-5_fb_summit200.anno	Adult	Nkx2-5	chr1_54001614_54001815	chr1	54001615	54001815	54001715	5.20364	+	1000	NA	intron (NM_001001883, intron 3 of 28)	intron	intron (NM_001001883, intron 3 of 28)	95447	NR_106149	102465783		NR_106149	ENSMUSG00000098443	Mir7681	Gm27806|mmu-mir-7681	microRNA 7681	ncRNA
Adult_Mef2a_fb_summit200.anno	Adult	Mef2a	chr1_54035328_54035529	chr1	54035329	54035529	54035429	4.52781	+	1000	NA	intron (NM_001001883, intron 2 of 28)	intron	intron (NM_001001883, intron 2 of 28)	129161	NR_106149	102465783		NR_106149	ENSMUSG00000098443	Mir7681	Gm27806|mmu-mir-7681	microRNA 7681	ncRNA
Adult_Tead_fb_summit200.anno	Adult	Tead	chr1_54035376_54035577	chr1	54035377	54035577	54035477	1.68124	+	1000	NA	intron (NM_001001883, intron 2 of 28)	intron	intron (NM_001001883, intron 2 of 28)	129209	NR_106149	102465783		NR_106149	ENSMUSG00000098443	Mir7681	Gm27806|mmu-mir-7681	microRNA 7681	ncRNA
Adult_Nkx2-5_fb_summit200.anno	Adult	Nkx2-5	chr1_54058831_54059032	chr1	54058832	54059032	54058932	4.37024	+	1000	NA	intron (NM_001001883, intron 2 of 28)	intron	B1F|SINE|Alu	152664	NR_106149	102465783		NR_106149	ENSMUSG00000098443	Mir7681	Gm27806|mmu-mir-7681	microRNA 7681	ncRNA
Adult_Nkx2-5_fb_summit200.anno	Adult	Nkx2-5	chr1_54060288_54060489	chr1	54060289	54060489	54060389	3.16346	+	1000	NA	intron (NM_001001883, intron 2 of 28)	intron	intron (NM_001001883, intron 2 of 28)	154121	NR_106149	102465783		NR_106149	ENSMUSG00000098443	Mir7681	Gm27806|mmu-mir-7681	microRNA 7681	ncRNA
Adult_Tead_fb_summit200.anno	Adult	Tead	chr1_54060318_54060519	chr1	54060319	54060519	54060419	1.47712	+	1000	NA	intron (NM_001001883, intron 2 of 28)	intron	intron (NM_001001883, intron 2 of 28)	154151	NR_106149	102465783		NR_106149	ENSMUSG00000098443	Mir7681	Gm27806|mmu-mir-7681	microRNA 7681	ncRNA
Adult_Nkx2-5_fb_summit200.anno	Adult	Nkx2-5	chr1_54080107_54080308	chr1	54080108	54080308	54080208	4.29642	+	1000	NA	intron (NM_001001883, intron 2 of 28)	intron	intron (NM_001001883, intron 2 of 28)	171670	NM_001001883	329152	Mm.132150	NM_172655	ENSMUSG00000042807	Hecw2	A730039N16Rik|D030049F17Rik|Gm971|Nedl2|mKIAA1301	HECT, C2 and WW domain containing E3 ubiquitin protein ligase 2	protein-coding
Adult_Nkx2-5_fb_summit200.anno	Adult	Nkx2-5	chr1_54100068_54100269	chr1	54100069	54100269	54100169	4.30018	+	1000	NA	intron (NM_001001883, intron 1 of 28)	intron	intron (NM_001001883, intron 1 of 28)	151709	NM_001001883	329152	Mm.132150	NM_172655	ENSMUSG00000042807	Hecw2	A730039N16Rik|D030049F17Rik|Gm971|Nedl2|mKIAA1301	HECT, C2 and WW domain containing E3 ubiquitin protein ligase 2	protein-coding
Adult_Nkx2-5_fb_summit200.anno	Adult	Nkx2-5	chr1_54169833_54170034	chr1	54169834	54170034	54169934	4.84364	+	1000	NA	intron (NM_001001883, intron 1 of 28)	intron	intron (NM_001001883, intron 1 of 28)	81944	NM_001001883	329152	Mm.132150	NM_172655	ENSMUSG00000042807	Hecw2	A730039N16Rik|D030049F17Rik|Gm971|Nedl2|mKIAA1301	HECT, C2 and WW domain containing E3 ubiquitin protein ligase 2	protein-coding
Adult_Nkx2-5_fb_summit200.anno	Adult	Nkx2-5	chr1_54237592_54237793	chr1	54237593	54237793	54237693	4.83097	+	1000	NA	intron (NM_001001883, intron 1 of 28)	intron	RMER6B|LTR|ERVK	14185	NM_001001883	329152	Mm.132150	NM_172655	ENSMUSG00000042807	Hecw2	A730039N16Rik|D030049F17Rik|Gm971|Nedl2|mKIAA1301	HECT, C2 and WW domain containing E3 ubiquitin protein ligase 2	protein-coding
Adult_Tead_fb_summit200.anno	Adult	Tead	chr1_54237597_54237798	chr1	54237598	54237798	54237698	0.69897	+	1000	NA	intron (NM_001001883, intron 1 of 28)	intron	RMER6B|LTR|ERVK	14180	NM_001001883	329152	Mm.132150	NM_172655	ENSMUSG00000042807	Hecw2	A730039N16Rik|D030049F17Rik|Gm971|Nedl2|mKIAA1301	HECT, C2 and WW domain containing E3 ubiquitin protein ligase 2	protein-coding
Adult_Mef2a_fb_summit200.anno	Adult	Mef2a	chr1_54237646_54237847	chr1	54237647	54237847	54237747	1.6902	+	1000	NA	intron (NM_001001883, intron 1 of 28)	intron	RMER6B|LTR|ERVK	14131	NM_001001883	329152	Mm.132150	NM_172655	ENSMUSG00000042807	Hecw2	A730039N16Rik|D030049F17Rik|Gm971|Nedl2|mKIAA1301	HECT, C2 and WW domain containing E3 ubiquitin protein ligase 2	protein-coding
Adult_Nkx2-5_fb_summit200.anno	Adult	Nkx2-5	chr1_54244474_54244675	chr1	54244475	54244675	54244575	3.83429	+	1000	NA	intron (NM_001001883, intron 1 of 28)	intron	Charlie25|DNA|MER1_type	7303	NM_001001883	329152	Mm.132150	NM_172655	ENSMUSG00000042807	Hecw2	A730039N16Rik|D030049F17Rik|Gm971|Nedl2|mKIAA1301	HECT, C2 and WW domain containing E3 ubiquitin protein ligase 2	protein-coding
Adult_Tead_fb_summit200.anno	Adult	Tead	chr1_54251130_54251331	chr1	54251131	54251331	54251231	3.82321	+	1000	NA	intron (NM_001001883, intron 1 of 28)	intron	CpG	647	NM_001001883	329152	Mm.132150	NM_172655	ENSMUSG00000042807	Hecw2	A730039N16Rik|D030049F17Rik|Gm971|Nedl2|mKIAA1301	HECT, C2 and WW domain containing E3 ubiquitin protein ligase 2	protein-coding
Adult_Gata4_fb_summit200.anno	Adult	Gata4	chr1_54251636_54251837	chr1	54251637	54251837	54251737	2.70415	+	1000		intron (NM_001001883, intron 1 of 28)	intron	CpG	141	NM_001001883	329152	Mm.132150	NM_172655	ENSMUSG00000042807	Hecw2	A730039N16Rik|D030049F17Rik|Gm971|Nedl2|mKIAA1301	HECT, C2 and WW domain containing E3 ubiquitin protein ligase 2	protein-coding
Adult_Srf_fb_summit200.anno	Adult	Srf	chr1_54307428_54307629	chr1	54307429	54307629	54307529	4.74657	+	1000	NA	promoter-TSS (NM_030025)	TSS	promoter-TSS (NM_030025)	2	NM_030025	78016	Mm.67455	NM_030025	ENSMUSG00000025983	Ccdc150	4930511H11Rik	coiled-coil domain containing 150	protein-coding
Adult_Nkx2-5_fb_summit200.anno	Adult	Nkx2-5	chr1_54307460_54307661	chr1	54307461	54307661	54307561	1.50515	+	1000	NA	promoter-TSS (NM_030025)	TSS	promoter-TSS (NM_030025)	34	NM_030025	78016	Mm.67455	NM_030025	ENSMUSG00000025983	Ccdc150	4930511H11Rik	coiled-coil domain containing 150	protein-coding
Adult_Tead_fb_summit200.anno	Adult	Tead	chr1_54307473_54307674	chr1	54307474	54307674	54307574	1.11394	+	1000	NA	promoter-TSS (NM_030025)	TSS	promoter-TSS (NM_030025)	47	NM_030025	78016	Mm.67455	NM_030025	ENSMUSG00000025983	Ccdc150	4930511H11Rik	coiled-coil domain containing 150	protein-coding
Adult_Nkx2-5_fb_summit200.anno	Adult	Nkx2-5	chr1_54412378_54412579	chr1	54412379	54412579	54412479	5.0208	+	1000	NA	intron (NM_030025, intron 19 of 27)	intron	intron (NM_030025, intron 19 of 27)	83391	NM_001033194	98488	Mm.25856	NM_001033194	ENSMUSG00000041303	Gtf3c3	TF3C-gamma|TFIIIC102	general transcription factor IIIC, polypeptide 3	protein-coding
Adult_Mef2a_fb_summit200.anno	Adult	Mef2a	chr1_54412392_54412593	chr1	54412393	54412593	54412493	1.14613	+	1000	NA	intron (NM_030025, intron 19 of 27)	intron	intron (NM_030025, intron 19 of 27)	83377	NM_001033194	98488	Mm.25856	NM_001033194	ENSMUSG00000041303	Gtf3c3	TF3C-gamma|TFIIIC102	general transcription factor IIIC, polypeptide 3	protein-coding
Adult_Gata4_fb_summit200.anno	Adult	Gata4	chr1_54412488_54412689	chr1	54412489	54412689	54412589	1.98227	+	1000		exon (NM_030025, exon 20 of 28)	exon	exon (NM_030025, exon 20 of 28)	83281	NM_001033194	98488	Mm.25856	NM_001033194	ENSMUSG00000041303	Gtf3c3	TF3C-gamma|TFIIIC102	general transcription factor IIIC, polypeptide 3	protein-coding
Adult_Tead_fb_summit200.anno	Adult	Tead	chr1_54434414_54434615	chr1	54434415	54434615	54434515	4.34096	+	1000	NA	Intergenic	intergenic	L1_Mur3|LINE|L1	61355	NM_001033194	98488	Mm.25856	NM_001033194	ENSMUSG00000041303	Gtf3c3	TF3C-gamma|TFIIIC102	general transcription factor IIIC, polypeptide 3	protein-coding
Adult_Gata4_fb_summit200.anno	Adult	Gata4	chr1_54495733_54495934	chr1	54495734	54495934	54495834	4.7876	+	1000		promoter-TSS (NM_001033194)	TSS	promoter-TSS (NM_001033194)	36	NM_001033194	98488	Mm.25856	NM_001033194	ENSMUSG00000041303	Gtf3c3	TF3C-gamma|TFIIIC102	general transcription factor IIIC, polypeptide 3	protein-coding
Adult_Gata4_fb_summit200.anno	Adult	Gata4	chr1_54614488_54614689	chr1	54614489	54614689	54614589	5.07465	+	1000		promoter-TSS (NM_001163314)	TSS	promoter-TSS (NM_001163314)	-61	NM_001163314	241062	Mm.103539	NM_175508	ENSMUSG00000073678	Pgap1	5033403E17Rik|9030223K07Rik|A530084K22|D230012E17Rik|oto	post-GPI attachment to proteins 1	protein-coding
Adult_Tead_fb_summit200.anno	Adult	Tead	chr1_54673681_54673882	chr1	54673682	54673882	54673782	4.77227	+	1000	NA	Intergenic	intergenic	Intergenic	-59254	NM_001163314	241062	Mm.103539	NM_175508	ENSMUSG00000073678	Pgap1	5033403E17Rik|9030223K07Rik|A530084K22|D230012E17Rik|oto	post-GPI attachment to proteins 1	protein-coding
Adult_Nkx2-5_fb_summit200.anno	Adult	Nkx2-5	chr1_54673736_54673937	chr1	54673737	54673937	54673837	1.74036	+	1000	NA	Intergenic	intergenic	Intergenic	-59309	NM_001163314	241062	Mm.103539	NM_175508	ENSMUSG00000073678	Pgap1	5033403E17Rik|9030223K07Rik|A530084K22|D230012E17Rik|oto	post-GPI attachment to proteins 1	protein-coding
Adult_Gata4_fb_summit200.anno	Adult	Gata4	chr1_54673748_54673949	chr1	54673749	54673949	54673849	1.07918	+	1000		Intergenic	intergenic	Intergenic	-59321	NM_001163314	241062	Mm.103539	NM_175508	ENSMUSG00000073678	Pgap1	5033403E17Rik|9030223K07Rik|A530084K22|D230012E17Rik|oto	post-GPI attachment to proteins 1	protein-coding
Adult_Nkx2-5_fb_summit200.anno	Adult	Nkx2-5	chr1_54697314_54697515	chr1	54697315	54697515	54697415	4.37229	+	1000	NA	Intergenic	intergenic	Intergenic	-82887	NM_001163314	241062	Mm.103539	NM_175508	ENSMUSG00000073678	Pgap1	5033403E17Rik|9030223K07Rik|A530084K22|D230012E17Rik|oto	post-GPI attachment to proteins 1	protein-coding
Adult_Srf_fb_summit200.anno	Adult	Srf	chr1_54705178_54705379	chr1	54705179	54705379	54705279	3.89564	+	1000	NA	intron (NM_001081433, intron 27 of 27)	intron	intron (NM_001081433, intron 27 of 27)	-90751	NM_001163314	241062	Mm.103539	NM_175508	ENSMUSG00000073678	Pgap1	5033403E17Rik|9030223K07Rik|A530084K22|D230012E17Rik|oto	post-GPI attachment to proteins 1	protein-coding
Adult_Tead_fb_summit200.anno	Adult	Tead	chr1_54741108_54741309	chr1	54741109	54741309	54741209	4.55546	+	1000	NA	intron (NM_001081433, intron 16 of 27)	intron	intron (NM_001081433, intron 16 of 27)	-126681	NM_001163314	241062	Mm.103539	NM_175508	ENSMUSG00000073678	Pgap1	5033403E17Rik|9030223K07Rik|A530084K22|D230012E17Rik|oto	post-GPI attachment to proteins 1	protein-coding
Adult_Gata4_fb_summit200.anno	Adult	Gata4	chr1_54747518_54747719	chr1	54747519	54747719	54747619	3.80686	+	1000		intron (NM_001081433, intron 16 of 27)	intron	intron (NM_001081433, intron 16 of 27)	-133091	NM_001163314	241062	Mm.103539	NM_175508	ENSMUSG00000073678	Pgap1	5033403E17Rik|9030223K07Rik|A530084K22|D230012E17Rik|oto	post-GPI attachment to proteins 1	protein-coding
Adult_Tbx5_fb_summit200.anno	Adult	Tbx5	chr1_54747525_54747726	chr1	54747526	54747726	54747626	0.845098	+	1000	NA	intron (NM_001081433, intron 16 of 27)	intron	intron (NM_001081433, intron 16 of 27)	-133098	NM_001163314	241062	Mm.103539	NM_175508	ENSMUSG00000073678	Pgap1	5033403E17Rik|9030223K07Rik|A530084K22|D230012E17Rik|oto	post-GPI attachment to proteins 1	protein-coding
Adult_Mef2a_fb_summit200.anno	Adult	Mef2a	chr1_54759793_54759994	chr1	54759794	54759994	54759894	4.08877	+	1000	NA	intron (NM_001081433, intron 16 of 27)	intron	MER20|DNA|MER1_type	-145366	NM_001163314	241062	Mm.103539	NM_175508	ENSMUSG00000073678	Pgap1	5033403E17Rik|9030223K07Rik|A530084K22|D230012E17Rik|oto	post-GPI attachment to proteins 1	protein-coding
Adult_Tead_fb_summit200.anno	Adult	Tead	chr1_54772250_54772451	chr1	54772251	54772451	54772351	4.09541	+	1000	NA	intron (NM_001081433, intron 16 of 27)	intron	intron (NM_001081433, intron 16 of 27)	-157823	NM_001163314	241062	Mm.103539	NM_175508	ENSMUSG00000073678	Pgap1	5033403E17Rik|9030223K07Rik|A530084K22|D230012E17Rik|oto	post-GPI attachment to proteins 1	protein-coding
Adult_Mef2a_fb_summit200.anno	Adult	Mef2a	chr1_54804708_54804909	chr1	54804709	54804909	54804809	4.51132	+	1000	NA	intron (NM_001081433, intron 9 of 27)	intron	intron (NM_001081433, intron 9 of 27)	178422	NM_001081433	329154	Mm.397910	NM_001081433	ENSMUSG00000052331	Ankrd44	4930444A19Rik|A130096K20|E130014H08Rik|PP6-ARS-B	ankyrin repeat domain 44	protein-coding
Adult_Nkx2-5_fb_summit200.anno	Adult	Nkx2-5	chr1_54822878_54823079	chr1	54822879	54823079	54822979	4.25935	+	1000	NA	intron (NM_001081433, intron 6 of 27)	intron	intron (NM_001081433, intron 6 of 27)	160252	NM_001081433	329154	Mm.397910	NM_001081433	ENSMUSG00000052331	Ankrd44	4930444A19Rik|A130096K20|E130014H08Rik|PP6-ARS-B	ankyrin repeat domain 44	protein-coding
Adult_Tead_fb_summit200.anno	Adult	Tead	chr1_54833977_54834178	chr1	54833978	54834178	54834078	4.04528	+	1000	NA	intron (NM_001081433, intron 4 of 27)	intron	intron (NM_001081433, intron 4 of 27)	149153	NM_001081433	329154	Mm.397910	NM_001081433	ENSMUSG00000052331	Ankrd44	4930444A19Rik|A130096K20|E130014H08Rik|PP6-ARS-B	ankyrin repeat domain 44	protein-coding
Adult_Nkx2-5_fb_summit200.anno	Adult	Nkx2-5	chr1_54883462_54883663	chr1	54883463	54883663	54883563	4.69447	+	1000	NA	intron (NM_001081433, intron 2 of 27)	intron	intron (NM_001081433, intron 2 of 27)	99668	NM_001081433	329154	Mm.397910	NM_001081433	ENSMUSG00000052331	Ankrd44	4930444A19Rik|A130096K20|E130014H08Rik|PP6-ARS-B	ankyrin repeat domain 44	protein-coding
Adult_Tead_fb_summit200.anno	Adult	Tead	chr1_54883510_54883711	chr1	54883511	54883711	54883611	1.68124	+	1000	NA	intron (NM_001081433, intron 2 of 27)	intron	intron (NM_001081433, intron 2 of 27)	99620	NM_001081433	329154	Mm.397910	NM_001081433	ENSMUSG00000052331	Ankrd44	4930444A19Rik|A130096K20|E130014H08Rik|PP6-ARS-B	ankyrin repeat domain 44	protein-coding
Adult_Tead_fb_summit200.anno	Adult	Tead	chr1_54887214_54887415	chr1	54887215	54887415	54887315	3.56867	+	1000	NA	intron (NM_001081433, intron 1 of 27)	intron	intron (NM_001081433, intron 1 of 27)	95916	NM_001081433	329154	Mm.397910	NM_001081433	ENSMUSG00000052331	Ankrd44	4930444A19Rik|A130096K20|E130014H08Rik|PP6-ARS-B	ankyrin repeat domain 44	protein-coding
Adult_Nkx2-5_fb_summit200.anno	Adult	Nkx2-5	chr1_54916167_54916368	chr1	54916168	54916368	54916268	4.46169	+	1000	NA	intron (NM_001081433, intron 1 of 27)	intron	intron (NM_001081433, intron 1 of 27)	66963	NM_001081433	329154	Mm.397910	NM_001081433	ENSMUSG00000052331	Ankrd44	4930444A19Rik|A130096K20|E130014H08Rik|PP6-ARS-B	ankyrin repeat domain 44	protein-coding
Adult_Tead_fb_summit200.anno	Adult	Tead	chr1_54916262_54916463	chr1	54916263	54916463	54916363	1.97772	+	1000	NA	intron (NM_001081433, intron 1 of 27)	intron	intron (NM_001081433, intron 1 of 27)	66868	NM_001081433	329154	Mm.397910	NM_001081433	ENSMUSG00000052331	Ankrd44	4930444A19Rik|A130096K20|E130014H08Rik|PP6-ARS-B	ankyrin repeat domain 44	protein-coding
Adult_Tbx5_fb_summit200.anno	Adult	Tbx5	chr1_54953066_54953267	chr1	54953067	54953267	54953167	4.5659	+	1000	NA	intron (NM_001081433, intron 1 of 27)	intron	ID_B1|SINE|B4	30064	NM_001081433	329154	Mm.397910	NM_001081433	ENSMUSG00000052331	Ankrd44	4930444A19Rik|A130096K20|E130014H08Rik|PP6-ARS-B	ankyrin repeat domain 44	protein-coding
Adult_Nkx2-5_fb_summit200.anno	Adult	Nkx2-5	chr1_54953321_54953522	chr1	54953322	54953522	54953422	2.40654	+	1000	NA	intron (NM_001081433, intron 1 of 27)	intron	intron (NM_001081433, intron 1 of 27)	29809	NM_001081433	329154	Mm.397910	NM_001081433	ENSMUSG00000052331	Ankrd44	4930444A19Rik|A130096K20|E130014H08Rik|PP6-ARS-B	ankyrin repeat domain 44	protein-coding
Adult_Tead_fb_summit200.anno	Adult	Tead	chr1_54953322_54953523	chr1	54953323	54953523	54953423	0	+	1000	NA	intron (NM_001081433, intron 1 of 27)	intron	intron (NM_001081433, intron 1 of 27)	29808	NM_001081433	329154	Mm.397910	NM_001081433	ENSMUSG00000052331	Ankrd44	4930444A19Rik|A130096K20|E130014H08Rik|PP6-ARS-B	ankyrin repeat domain 44	protein-coding
Adult_Tead_fb_summit200.anno	Adult	Tead	chr1_54954324_54954525	chr1	54954325	54954525	54954425	3.00087	+	1000	NA	intron (NM_001081433, intron 1 of 27)	intron	intron (NM_001081433, intron 1 of 27)	28806	NM_001081433	329154	Mm.397910	NM_001081433	ENSMUSG00000052331	Ankrd44	4930444A19Rik|A130096K20|E130014H08Rik|PP6-ARS-B	ankyrin repeat domain 44	protein-coding
Adult_Srf_fb_summit200.anno	Adult	Srf	chr1_54980827_54981028	chr1	54980828	54981028	54980928	4.4233	+	1000	NA	intron (NM_001081433, intron 1 of 27)	intron	intron (NM_001081433, intron 1 of 27)	2303	NM_001081433	329154	Mm.397910	NM_001081433	ENSMUSG00000052331	Ankrd44	4930444A19Rik|A130096K20|E130014H08Rik|PP6-ARS-B	ankyrin repeat domain 44	protein-coding
Adult_Mef2a_fb_summit200.anno	Adult	Mef2a	chr1_54983146_54983347	chr1	54983147	54983347	54983247	3.3653	+	1000	NA	promoter-TSS (NM_001081433)	TSS	promoter-TSS (NM_001081433)	-16	NM_001081433	329154	Mm.397910	NM_001081433	ENSMUSG00000052331	Ankrd44	4930444A19Rik|A130096K20|E130014H08Rik|PP6-ARS-B	ankyrin repeat domain 44	protein-coding
Adult_Gata4_fb_summit200.anno	Adult	Gata4	chr1_54983162_54983363	chr1	54983163	54983363	54983263	1.20412	+	1000		promoter-TSS (NM_001081433)	TSS	promoter-TSS (NM_001081433)	-32	NM_001081433	329154	Mm.397910	NM_001081433	ENSMUSG00000052331	Ankrd44	4930444A19Rik|A130096K20|E130014H08Rik|PP6-ARS-B	ankyrin repeat domain 44	protein-coding
Adult_Mef2a_fb_summit200.anno	Adult	Mef2a	chr1_55083725_55083926	chr1	55083726	55083926	55083826	5.00244	+	1000	NA	intron (NM_031179, intron 1 of 24)	intron	CpG	496	NM_031179	81898	Mm.279736	NM_031179	ENSMUSG00000025982	Sf3b1	155kDa|2810001M05Rik|AA409119|Prp10|SAP155|SF3b155|TA-8|Targ4	splicing factor 3b, subunit 1	protein-coding
Adult_Gata4_fb_summit200.anno	Adult	Gata4	chr1_55083968_55084169	chr1	55083969	55084169	55084069	2.38561	+	1000		intron (NM_031179, intron 1 of 24)	intron	CpG	253	NM_031179	81898	Mm.279736	NM_031179	ENSMUSG00000025982	Sf3b1	155kDa|2810001M05Rik|AA409119|Prp10|SAP155|SF3b155|TA-8|Targ4	splicing factor 3b, subunit 1	protein-coding
Adult_Nkx2-5_fb_summit200.anno	Adult	Nkx2-5	chr1_55084132_55084333	chr1	55084133	55084333	55084233	2.21484	+	1000	NA	promoter-TSS (NM_031179)	TSS	promoter-TSS (NM_031179)	89	NM_031179	81898	Mm.279736	NM_031179	ENSMUSG00000025982	Sf3b1	155kDa|2810001M05Rik|AA409119|Prp10|SAP155|SF3b155|TA-8|Targ4	splicing factor 3b, subunit 1	protein-coding
Adult_Srf_fb_summit200.anno	Adult	Srf	chr1_55084257_55084458	chr1	55084258	55084458	55084358	2.09691	+	1000	NA	promoter-TSS (NM_031179)	TSS	promoter-TSS (NM_031179)	-36	NM_031179	81898	Mm.279736	NM_031179	ENSMUSG00000025982	Sf3b1	155kDa|2810001M05Rik|AA409119|Prp10|SAP155|SF3b155|TA-8|Targ4	splicing factor 3b, subunit 1	protein-coding
Adult_Srf_fb_summit200.anno	Adult	Srf	chr1_55085741_55085942	chr1	55085742	55085942	55085842	3.17143	+	1000	NA	Intergenic	intergenic	Intergenic	-1520	NM_031179	81898	Mm.279736	NM_031179	ENSMUSG00000025982	Sf3b1	155kDa|2810001M05Rik|AA409119|Prp10|SAP155|SF3b155|TA-8|Targ4	splicing factor 3b, subunit 1	protein-coding
Adult_Tead_fb_summit200.anno	Adult	Tead	chr1_55104555_55104756	chr1	55104556	55104756	55104656	4.27448	+	1000	NA	Intergenic	intergenic	ORR1A4-int|LTR|MaLR	-4958	NM_001039710	67876	Mm.281019	NM_026424	ENSMUSG00000025981	Coq10b	1500041J02Rik|1700030I21Rik|9530077A17Rik|AV002237|AW742641	coenzyme Q10B	protein-coding
Adult_Tbx5_fb_summit200.anno	Adult	Tbx5	chr1_55109230_55109431	chr1	55109231	55109431	55109331	3.66978	+	1000	NA	promoter-TSS (NM_001039710)	TSS	promoter-TSS (NM_001039710)	-283	NM_001039710	67876	Mm.281019	NM_026424	ENSMUSG00000025981	Coq10b	1500041J02Rik|1700030I21Rik|9530077A17Rik|AV002237|AW742641	coenzyme Q10B	protein-coding
Adult_Gata4_fb_summit200.anno	Adult	Gata4	chr1_55109410_55109611	chr1	55109411	55109611	55109511	2.25527	+	1000		promoter-TSS (NM_001039710)	TSS	promoter-TSS (NM_001039710)	-103	NM_026424	67876	Mm.281019	NM_026424	ENSMUSG00000025981	Coq10b	1500041J02Rik|1700030I21Rik|9530077A17Rik|AV002237|AW742641	coenzyme Q10B	protein-coding
Adult_Mef2a_fb_summit200.anno	Adult	Mef2a	chr1_55109419_55109620	chr1	55109420	55109620	55109520	0.954243	+	1000	NA	promoter-TSS (NM_001039710)	TSS	promoter-TSS (NM_001039710)	-94	NM_001039710	67876	Mm.281019	NM_026424	ENSMUSG00000025981	Coq10b	1500041J02Rik|1700030I21Rik|9530077A17Rik|AV002237|AW742641	coenzyme Q10B	protein-coding
Adult_Mef2a_fb_summit200.anno	Adult	Mef2a	chr1_55132234_55132435	chr1	55132235	55132435	55132335	4.35822	+	1000	NA	Intergenic	intergenic	B1_Mm|SINE|Alu	12441	NM_010477	15510	Mm.1777	NM_010477	ENSMUSG00000025980	Hspd1	60kDa|Hsp60	heat shock protein 1 (chaperonin)	protein-coding
Adult_Srf_fb_summit200.anno	Adult	Srf	chr1_55136554_55136755	chr1	55136555	55136755	55136655	3.63548	+	1000	NA	intron (NM_010477, intron 9 of 11)	intron	intron (NM_010477, intron 9 of 11)	8121	NM_010477	15510	Mm.1777	NM_010477	ENSMUSG00000025980	Hspd1	60kDa|Hsp60	heat shock protein 1 (chaperonin)	protein-coding
Adult_Mef2a_fb_summit200.anno	Adult	Mef2a	chr1_55136562_55136763	chr1	55136563	55136763	55136663	0.90309	+	1000	NA	intron (NM_010477, intron 9 of 11)	intron	intron (NM_010477, intron 9 of 11)	8113	NM_010477	15510	Mm.1777	NM_010477	ENSMUSG00000025980	Hspd1	60kDa|Hsp60	heat shock protein 1 (chaperonin)	protein-coding
Adult_Tead_fb_summit200.anno	Adult	Tead	chr1_55136606_55136807	chr1	55136607	55136807	55136707	1.64345	+	1000	NA	intron (NM_010477, intron 9 of 11)	intron	RSINE1|SINE|B4	8069	NM_010477	15510	Mm.1777	NM_010477	ENSMUSG00000025980	Hspd1	60kDa|Hsp60	heat shock protein 1 (chaperonin)	protein-coding
Adult_Nkx2-5_fb_summit200.anno	Adult	Nkx2-5	chr1_55136615_55136816	chr1	55136616	55136816	55136716	0.954243	+	1000	NA	intron (NM_010477, intron 9 of 11)	intron	RSINE1|SINE|B4	8060	NM_010477	15510	Mm.1777	NM_010477	ENSMUSG00000025980	Hspd1	60kDa|Hsp60	heat shock protein 1 (chaperonin)	protein-coding
Adult_Nkx2-5_fb_summit200.anno	Adult	Nkx2-5	chr1_55144574_55144775	chr1	55144575	55144775	55144675	3.90086	+	1000	NA	promoter-TSS (NM_008303)	TSS	promoter-TSS (NM_008303)	101	NM_010477	15510	Mm.1777	NM_010477	ENSMUSG00000025980	Hspd1	60kDa|Hsp60	heat shock protein 1 (chaperonin)	protein-coding
Adult_Gata4_fb_summit200.anno	Adult	Gata4	chr1_55144714_55144915	chr1	55144715	55144915	55144815	2.14613	+	1000		promoter-TSS (NM_008303)	TSS	promoter-TSS (NM_008303)	-39	NM_010477	15510	Mm.1777	NM_010477	ENSMUSG00000025980	Hspd1	60kDa|Hsp60	heat shock protein 1 (chaperonin)	protein-coding
Adult_Tbx5_fb_summit200.anno	Adult	Tbx5	chr1_55144733_55144934	chr1	55144734	55144934	55144834	1.27875	+	1000	NA	promoter-TSS (NM_008303)	TSS	promoter-TSS (NM_008303)	-58	NM_010477	15510	Mm.1777	NM_010477	ENSMUSG00000025980	Hspd1	60kDa|Hsp60	heat shock protein 1 (chaperonin)	protein-coding
Adult_Tead_fb_summit200.anno	Adult	Tead	chr1_55144748_55144949	chr1	55144749	55144949	55144849	1.17609	+	1000	NA	promoter-TSS (NM_008303)	TSS	promoter-TSS (NM_008303)	-73	NM_010477	15510	Mm.1777	NM_010477	ENSMUSG00000025980	Hspd1	60kDa|Hsp60	heat shock protein 1 (chaperonin)	protein-coding
Adult_Mef2a_fb_summit200.anno	Adult	Mef2a	chr1_55144781_55144982	chr1	55144782	55144982	55144882	1.51851	+	1000	NA	promoter-TSS (NM_008303)	TSS	promoter-TSS (NM_008303)	-106	NM_010477	15510	Mm.1777	NM_010477	ENSMUSG00000025980	Hspd1	60kDa|Hsp60	heat shock protein 1 (chaperonin)	protein-coding
Adult_Srf_fb_summit200.anno	Adult	Srf	chr1_55144917_55145118	chr1	55144918	55145118	55145018	2.13354	+	1000	NA	promoter-TSS (NM_008303)	TSS	promoter-TSS (NM_008303)	26	NM_008303	15528	Mm.215667	NM_008303	ENSMUSG00000073676	Hspe1	10kDa|Hsp10|mt-cpn10	heat shock protein 1 (chaperonin 10)	protein-coding
Adult_Tead_fb_summit200.anno	Adult	Tead	chr1_55187428_55187629	chr1	55187429	55187629	55187529	4.6285	+	1000	NA	promoter-TSS (NM_001310585)	TSS	promoter-TSS (NM_001310585)	-560	NM_025283	19070	Mm.291037	NM_025283	ENSMUSG00000025979	Mob4	2610109B12Rik|Mobkl3|Phocn|Prei3	MOB family member 4, phocein	protein-coding
Adult_Tbx5_fb_summit200.anno	Adult	Tbx5	chr1_55187744_55187945	chr1	55187745	55187945	55187845	2.49969	+	1000	NA	promoter-TSS (NM_001310585)	TSS	promoter-TSS (NM_001310585)	-244	NM_025283	19070	Mm.291037	NM_025283	ENSMUSG00000025979	Mob4	2610109B12Rik|Mobkl3|Phocn|Prei3	MOB family member 4, phocein	protein-coding
Adult_Srf_fb_summit200.anno	Adult	Srf	chr1_55187819_55188020	chr1	55187820	55188020	55187920	1.87506	+	1000	NA	promoter-TSS (NM_001310585)	TSS	promoter-TSS (NM_001310585)	-169	NM_001310585	19070	Mm.291037	NM_025283	ENSMUSG00000025979	Mob4	2610109B12Rik|Mobkl3|Phocn|Prei3	MOB family member 4, phocein	protein-coding
Adult_Gata4_fb_summit200.anno	Adult	Gata4	chr1_55187929_55188130	chr1	55187930	55188130	55188030	2.04139	+	1000		promoter-TSS (NM_001310585)	TSS	promoter-TSS (NM_001310585)	-59	NM_001310585	19070	Mm.291037	NM_025283	ENSMUSG00000025979	Mob4	2610109B12Rik|Mobkl3|Phocn|Prei3	MOB family member 4, phocein	protein-coding
Adult_Srf_fb_summit200.anno	Adult	Srf	chr1_55250244_55250445	chr1	55250245	55250445	55250345	4.79459	+	1000	NA	intron (NM_028713, intron 7 of 8)	intron	intron (NM_028713, intron 7 of 8)	33281	NM_028713	74013	Mm.292050	NM_028713	ENSMUSG00000025978	Rftn2	2700010E02Rik|3222401M22Rik	raftlin family member 2	protein-coding
Adult_Tead_fb_summit200.anno	Adult	Tead	chr1_55250279_55250480	chr1	55250280	55250480	55250380	1.54407	+	1000	NA	intron (NM_028713, intron 7 of 8)	intron	intron (NM_028713, intron 7 of 8)	33246	NM_028713	74013	Mm.292050	NM_028713	ENSMUSG00000025978	Rftn2	2700010E02Rik|3222401M22Rik	raftlin family member 2	protein-coding
Adult_Tead_fb_summit200.anno	Adult	Tead	chr1_55258819_55259020	chr1	55258820	55259020	55258920	3.93146	+	1000	NA	intron (NM_028713, intron 5 of 8)	intron	intron (NM_028713, intron 5 of 8)	24706	NM_028713	74013	Mm.292050	NM_028713	ENSMUSG00000025978	Rftn2	2700010E02Rik|3222401M22Rik	raftlin family member 2	protein-coding
Adult_Gata4_fb_summit200.anno	Adult	Gata4	chr1_55258849_55259050	chr1	55258850	55259050	55258950	1.47712	+	1000		intron (NM_028713, intron 5 of 8)	intron	intron (NM_028713, intron 5 of 8)	24676	NM_028713	74013	Mm.292050	NM_028713	ENSMUSG00000025978	Rftn2	2700010E02Rik|3222401M22Rik	raftlin family member 2	protein-coding
Adult_Nkx2-5_fb_summit200.anno	Adult	Nkx2-5	chr1_55278330_55278531	chr1	55278331	55278531	55278431	4.28961	+	1000	NA	intron (NM_028713, intron 1 of 8)	intron	intron (NM_028713, intron 1 of 8)	5195	NM_028713	74013	Mm.292050	NM_028713	ENSMUSG00000025978	Rftn2	2700010E02Rik|3222401M22Rik	raftlin family member 2	protein-coding
Adult_Nkx2-5_fb_summit200.anno	Adult	Nkx2-5	chr1_55293818_55294019	chr1	55293819	55294019	55293919	4.19	+	1000	NA	promoter-TSS (NM_175439)	TSS	promoter-TSS (NM_175439)	-102	NM_175439	212679	Mm.19223	NM_175439	ENSMUSG00000046994	Mars2	C730026E21Rik|MetRS	methionine-tRNA synthetase 2 (mitochondrial)	protein-coding
Adult_Mef2a_fb_summit200.anno	Adult	Mef2a	chr1_55293854_55294055	chr1	55293855	55294055	55293955	1.5563	+	1000	NA	promoter-TSS (NM_175439)	TSS	promoter-TSS (NM_175439)	-66	NM_175439	212679	Mm.19223	NM_175439	ENSMUSG00000046994	Mars2	C730026E21Rik|MetRS	methionine-tRNA synthetase 2 (mitochondrial)	protein-coding
Adult_Srf_fb_summit200.anno	Adult	Srf	chr1_55293875_55294076	chr1	55293876	55294076	55293976	1.32222	+	1000	NA	promoter-TSS (NM_175439)	TSS	promoter-TSS (NM_175439)	-45	NM_175439	212679	Mm.19223	NM_175439	ENSMUSG00000046994	Mars2	C730026E21Rik|MetRS	methionine-tRNA synthetase 2 (mitochondrial)	protein-coding
Adult_Gata4_fb_summit200.anno	Adult	Gata4	chr1_55419719_55419920	chr1	55419720	55419920	55419820	5.09983	+	1000		promoter-TSS (NM_001113367)	TSS	promoter-TSS (NM_001113367)	-269	NM_001113367	75388	Mm.483408	NM_029267	ENSMUSG00000025977	Boll	4930554P13Rik|4930597B14Rik	bol, boule-like (Drosophila)	protein-coding
Adult_Tead_fb_summit200.anno	Adult	Tead	chr1_55462538_55462739	chr1	55462539	55462739	55462639	4.63164	+	1000	NA	promoter-TSS (NM_001114663)	TSS	promoter-TSS (NM_001114663)	-151	NM_001114663	227120	Mm.194183	NM_001114663	ENSMUSG00000038349	Plcl1	C230017K02Rik|PLC-L|PLC-L1|PLCE|PLCL|PLDL1|PRIP|PRIP-1	phospholipase C-like 1	protein-coding
Adult_Gata4_fb_summit200.anno	Adult	Gata4	chr1_55462820_55463021	chr1	55462821	55463021	55462921	2.45025	+	1000		5' UTR (NM_001114663, exon 1 of 6)	5' UT	5' UTR (NM_001114663, exon 1 of 6)	131	NM_001114663	227120	Mm.194183	NM_001114663	ENSMUSG00000038349	Plcl1	C230017K02Rik|PLC-L|PLC-L1|PLCE|PLCL|PLDL1|PRIP|PRIP-1	phospholipase C-like 1	protein-coding
Adult_Nkx2-5_fb_summit200.anno	Adult	Nkx2-5	chr1_55511056_55511257	chr1	55511057	55511257	55511157	4.68337	+	1000	NA	intron (NM_001114663, intron 1 of 5)	intron	intron (NM_001114663, intron 1 of 5)	48367	NM_001114663	227120	Mm.194183	NM_001114663	ENSMUSG00000038349	Plcl1	C230017K02Rik|PLC-L|PLC-L1|PLCE|PLCL|PLDL1|PRIP|PRIP-1	phospholipase C-like 1	protein-coding
Adult_Gata4_fb_summit200.anno	Adult	Gata4	chr1_55511134_55511335	chr1	55511135	55511335	55511235	1.89209	+	1000		intron (NM_001114663, intron 1 of 5)	intron	intron (NM_001114663, intron 1 of 5)	48445	NM_001114663	227120	Mm.194183	NM_001114663	ENSMUSG00000038349	Plcl1	C230017K02Rik|PLC-L|PLC-L1|PLCE|PLCL|PLDL1|PRIP|PRIP-1	phospholipase C-like 1	protein-coding
Adult_Nkx2-5_fb_summit200.anno	Adult	Nkx2-5	chr1_55546236_55546437	chr1	55546237	55546437	55546337	4.54533	+	1000	NA	intron (NM_001114663, intron 1 of 5)	intron	intron (NM_001114663, intron 1 of 5)	83547	NM_001114663	227120	Mm.194183	NM_001114663	ENSMUSG00000038349	Plcl1	C230017K02Rik|PLC-L|PLC-L1|PLCE|PLCL|PLDL1|PRIP|PRIP-1	phospholipase C-like 1	protein-coding
Adult_Tead_fb_summit200.anno	Adult	Tead	chr1_55569792_55569993	chr1	55569793	55569993	55569893	4.3721	+	1000	NA	intron (NM_001114663, intron 1 of 5)	intron	intron (NM_001114663, intron 1 of 5)	107103	NM_001114663	227120	Mm.194183	NM_001114663	ENSMUSG00000038349	Plcl1	C230017K02Rik|PLC-L|PLC-L1|PLCE|PLCL|PLDL1|PRIP|PRIP-1	phospholipase C-like 1	protein-coding
Adult_Tead_fb_summit200.anno	Adult	Tead	chr1_55585896_55586097	chr1	55585897	55586097	55585997	4.20693	+	1000	NA	intron (NM_001114663, intron 1 of 5)	intron	intron (NM_001114663, intron 1 of 5)	123207	NM_001114663	227120	Mm.194183	NM_001114663	ENSMUSG00000038349	Plcl1	C230017K02Rik|PLC-L|PLC-L1|PLCE|PLCL|PLDL1|PRIP|PRIP-1	phospholipase C-like 1	protein-coding
Adult_Tead_fb_summit200.anno	Adult	Tead	chr1_55627190_55627391	chr1	55627191	55627391	55627291	4.61589	+	1000	NA	intron (NM_001114663, intron 1 of 5)	intron	intron (NM_001114663, intron 1 of 5)	164501	NM_001114663	227120	Mm.194183	NM_001114663	ENSMUSG00000038349	Plcl1	C230017K02Rik|PLC-L|PLC-L1|PLCE|PLCL|PLDL1|PRIP|PRIP-1	phospholipase C-like 1	protein-coding
Adult_Gata4_fb_summit200.anno	Adult	Gata4	chr1_55629132_55629333	chr1	55629133	55629333	55629233	3.28825	+	1000		intron (NM_001114663, intron 1 of 5)	intron	intron (NM_001114663, intron 1 of 5)	166443	NM_001114663	227120	Mm.194183	NM_001114663	ENSMUSG00000038349	Plcl1	C230017K02Rik|PLC-L|PLC-L1|PLCE|PLCL|PLDL1|PRIP|PRIP-1	phospholipase C-like 1	protein-coding
Adult_Nkx2-5_fb_summit200.anno	Adult	Nkx2-5	chr1_55638690_55638891	chr1	55638691	55638891	55638791	3.98037	+	1000	NA	intron (NM_001114663, intron 1 of 5)	intron	intron (NM_001114663, intron 1 of 5)	176001	NM_001114663	227120	Mm.194183	NM_001114663	ENSMUSG00000038349	Plcl1	C230017K02Rik|PLC-L|PLC-L1|PLCE|PLCL|PLDL1|PRIP|PRIP-1	phospholipase C-like 1	protein-coding
Adult_Nkx2-5_fb_summit200.anno	Adult	Nkx2-5	chr1_55641353_55641554	chr1	55641354	55641554	55641454	3.42537	+	1000	NA	intron (NM_001114663, intron 1 of 5)	intron	intron (NM_001114663, intron 1 of 5)	178664	NM_001114663	227120	Mm.194183	NM_001114663	ENSMUSG00000038349	Plcl1	C230017K02Rik|PLC-L|PLC-L1|PLCE|PLCL|PLDL1|PRIP|PRIP-1	phospholipase C-like 1	protein-coding
Adult_Nkx2-5_fb_summit200.anno	Adult	Nkx2-5	chr1_55642328_55642529	chr1	55642329	55642529	55642429	2.989	+	1000	NA	intron (NM_001114663, intron 1 of 5)	intron	MLT2D|LTR|ERVL	179639	NM_001114663	227120	Mm.194183	NM_001114663	ENSMUSG00000038349	Plcl1	C230017K02Rik|PLC-L|PLC-L1|PLCE|PLCL|PLDL1|PRIP|PRIP-1	phospholipase C-like 1	protein-coding
Adult_Tead_fb_summit200.anno	Adult	Tead	chr1_55642375_55642576	chr1	55642376	55642576	55642476	1.6721	+	1000	NA	intron (NM_001114663, intron 1 of 5)	intron	MLT2D|LTR|ERVL	179686	NM_001114663	227120	Mm.194183	NM_001114663	ENSMUSG00000038349	Plcl1	C230017K02Rik|PLC-L|PLC-L1|PLCE|PLCL|PLDL1|PRIP|PRIP-1	phospholipase C-like 1	protein-coding
Adult_Gata4_fb_summit200.anno	Adult	Gata4	chr1_55642381_55642582	chr1	55642382	55642582	55642482	0.778151	+	1000		intron (NM_001114663, intron 1 of 5)	intron	MLT2D|LTR|ERVL	179692	NM_001114663	227120	Mm.194183	NM_001114663	ENSMUSG00000038349	Plcl1	C230017K02Rik|PLC-L|PLC-L1|PLCE|PLCL|PLDL1|PRIP|PRIP-1	phospholipase C-like 1	protein-coding
Adult_Mef2a_fb_summit200.anno	Adult	Mef2a	chr1_55671734_55671935	chr1	55671735	55671935	55671835	4.46765	+	1000	NA	intron (NM_001114663, intron 1 of 5)	intron	Kanga2_a|DNA|Tc2	209045	NM_001114663	227120	Mm.194183	NM_001114663	ENSMUSG00000038349	Plcl1	C230017K02Rik|PLC-L|PLC-L1|PLCE|PLCL|PLDL1|PRIP|PRIP-1	phospholipase C-like 1	protein-coding
Adult_Nkx2-5_fb_summit200.anno	Adult	Nkx2-5	chr1_55675721_55675922	chr1	55675722	55675922	55675822	3.60065	+	1000	NA	intron (NM_001114663, intron 1 of 5)	intron	intron (NM_001114663, intron 1 of 5)	213032	NM_001114663	227120	Mm.194183	NM_001114663	ENSMUSG00000038349	Plcl1	C230017K02Rik|PLC-L|PLC-L1|PLCE|PLCL|PLDL1|PRIP|PRIP-1	phospholipase C-like 1	protein-coding
Adult_Tead_fb_summit200.anno	Adult	Tead	chr1_55675962_55676163	chr1	55675963	55676163	55676063	2.38202	+	1000	NA	intron (NM_001114663, intron 1 of 5)	intron	intron (NM_001114663, intron 1 of 5)	213273	NM_001114663	227120	Mm.194183	NM_001114663	ENSMUSG00000038349	Plcl1	C230017K02Rik|PLC-L|PLC-L1|PLCE|PLCL|PLDL1|PRIP|PRIP-1	phospholipase C-like 1	protein-coding
Adult_Tead_fb_summit200.anno	Adult	Tead	chr1_55764005_55764206	chr1	55764006	55764206	55764106	4.94469	+	1000	NA	intron (NM_001114663, intron 3 of 5)	intron	intron (NM_001114663, intron 3 of 5)	-223979	NR_045837	329159	Mm.98697	NR_045837	ENSMUSG00000099950	9130227L01Rik	-	RIKEN cDNA 9130227L01 gene	ncRNA
Adult_Gata4_fb_summit200.anno	Adult	Gata4	chr1_55764065_55764266	chr1	55764066	55764266	55764166	1.77815	+	1000		intron (NM_001114663, intron 3 of 5)	intron	intron (NM_001114663, intron 3 of 5)	-223919	NR_045837	329159	Mm.98697	NR_045837	ENSMUSG00000099950	9130227L01Rik	-	RIKEN cDNA 9130227L01 gene	ncRNA
Adult_Tead_fb_summit200.anno	Adult	Tead	chr1_55775832_55776033	chr1	55775833	55776033	55775933	4.07067	+	1000	NA	intron (NM_001114663, intron 5 of 5)	intron	intron (NM_001114663, intron 5 of 5)	-212152	NR_045837	329159	Mm.98697	NR_045837	ENSMUSG00000099950	9130227L01Rik	-	RIKEN cDNA 9130227L01 gene	ncRNA
Adult_Gata4_fb_summit200.anno	Adult	Gata4	chr1_55786262_55786463	chr1	55786263	55786463	55786363	4.01828	+	1000		intron (NM_001114663, intron 5 of 5)	intron	intron (NM_001114663, intron 5 of 5)	-201722	NR_045837	329159	Mm.98697	NR_045837	ENSMUSG00000099950	9130227L01Rik	-	RIKEN cDNA 9130227L01 gene	ncRNA
Adult_Nkx2-5_fb_summit200.anno	Adult	Nkx2-5	chr1_55786267_55786468	chr1	55786268	55786468	55786368	0.69897	+	1000	NA	intron (NM_001114663, intron 5 of 5)	intron	intron (NM_001114663, intron 5 of 5)	-201717	NR_045837	329159	Mm.98697	NR_045837	ENSMUSG00000099950	9130227L01Rik	-	RIKEN cDNA 9130227L01 gene	ncRNA
Adult_Tead_fb_summit200.anno	Adult	Tead	chr1_55895142_55895343	chr1	55895143	55895343	55895243	5.03693	+	1000	NA	Intergenic	intergenic	Intergenic	-92842	NR_045837	329159	Mm.98697	NR_045837	ENSMUSG00000099950	9130227L01Rik	-	RIKEN cDNA 9130227L01 gene	ncRNA
Adult_Nkx2-5_fb_summit200.anno	Adult	Nkx2-5	chr1_55945677_55945878	chr1	55945678	55945878	55945778	4.70359	+	1000	NA	Intergenic	intergenic	MIRb|SINE|MIR	-42307	NR_045837	329159	Mm.98697	NR_045837	ENSMUSG00000099950	9130227L01Rik	-	RIKEN cDNA 9130227L01 gene	ncRNA
Adult_Gata4_fb_summit200.anno	Adult	Gata4	chr1_57026345_57026546	chr1	57026346	57026546	57026446	6.03369	+	1000		intron (NM_139146, intron 2 of 10)	intron	intron (NM_139146, intron 2 of 10)	1732	NM_139146	212712	Mm.145599	NM_139146	ENSMUSG00000038331	Satb2	mKIAA1034	special AT-rich sequence binding protein 2	protein-coding
Adult_Gata4_fb_summit200.anno	Adult	Gata4	chr1_57029054_57029255	chr1	57029055	57029255	57029155	3.43281	+	1000		promoter-TSS (NM_139146)	TSS	promoter-TSS (NM_139146)	842	NR_024325	329160	Mm.419039	NR_024325	ENSMUSG00000087022	9130024F11Rik	B530002L08|EG329160	RIKEN cDNA 9130024F11 gene	ncRNA
Adult_Srf_fb_summit200.anno	Adult	Srf	chr1_57434301_57434502	chr1	57434302	57434502	57434402	5.60772	+	1000	NA	promoter-TSS (NR_037999)	TSS	promoter-TSS (NR_037999)	-14	NR_037999	75323	Mm.362968	NR_037999	ENSMUSG00000097519	4930558J18Rik	-	RIKEN cDNA 4930558J18 gene	ncRNA
Adult_Mef2a_fb_summit200.anno	Adult	Mef2a	chr1_57434373_57434574	chr1	57434374	57434574	57434474	1.85733	+	1000	NA	promoter-TSS (NR_037999)	TSS	promoter-TSS (NR_037999)	10	NM_028546	73467	Mm.263673	NM_028546	ENSMUSG00000038323	1700066M21Rik	AI428479	RIKEN cDNA 1700066M21 gene	protein-coding
Adult_Gata4_fb_summit200.anno	Adult	Gata4	chr1_57434721_57434922	chr1	57434722	57434922	57434822	2.54158	+	1000		promoter-TSS (NR_037999)	TSS	promoter-TSS (NR_037999)	358	NM_028546	73467	Mm.263673	NM_028546	ENSMUSG00000038323	1700066M21Rik	AI428479	RIKEN cDNA 1700066M21 gene	protein-coding
Adult_Tead_fb_summit200.anno	Adult	Tead	chr1_57463256_57463457	chr1	57463257	57463457	57463357	4.45538	+	1000	NA	promoter-TSS (NM_001081181)	TSS	promoter-TSS (NM_001081181)	-35	NM_001081181	68115	Mm.275428	NM_001081181	ENSMUSG00000025971	Maip1	9430016H08Rik|AA409999|C78988	matrix AAA peptidase interacting protein 1	protein-coding
Adult_Gata4_fb_summit200.anno	Adult	Gata4	chr1_57463367_57463568	chr1	57463368	57463568	57463468	2.04532	+	1000		promoter-TSS (NM_001037742)	TSS	promoter-TSS (NM_001037742)	50	NM_001302962	68736	Mm.288490	NM_001037742	ENSMUSG00000048495	Tyw5	1110034B05Rik	tRNA-yW synthesizing protein 5	protein-coding
Adult_Mef2a_fb_summit200.anno	Adult	Mef2a	chr1_57463393_57463594	chr1	57463394	57463594	57463494	1.41497	+	1000	NA	promoter-TSS (NM_001037742)	TSS	promoter-TSS (NM_001037742)	24	NM_001302963	68736	Mm.288490	NM_001037742	ENSMUSG00000048495	Tyw5	1110034B05Rik	tRNA-yW synthesizing protein 5	protein-coding
Adult_Gata4_fb_summit200.anno	Adult	Gata4	chr1_57576412_57576613	chr1	57576413	57576613	57576513	5.05315	+	1000		Intergenic	intergenic	B3A|SINE|B2	-112995	NM_001302964	68736	Mm.288490	NM_001037742	ENSMUSG00000048495	Tyw5	1110034B05Rik	tRNA-yW synthesizing protein 5	protein-coding
Adult_Mef2a_fb_summit200.anno	Adult	Mef2a	chr1_57831649_57831850	chr1	57831650	57831850	57831750	5.40694	+	1000	NA	promoter-TSS (NM_144882)	TSS	promoter-TSS (NM_144882)	45	NM_144882	67198	Mm.159989	NM_144882	ENSMUSG00000038305	Spats2l	2810022L02Rik|A230104H11Rik|AA987173|AI480531|AI842453|AW413586	spermatogenesis associated, serine-rich 2-like	protein-coding
Adult_Gata4_fb_summit200.anno	Adult	Gata4	chr1_57832058_57832259	chr1	57832059	57832259	57832159	2.61172	+	1000		intron (NM_144882, intron 1 of 13)	intron	CpG	454	NM_144882	67198	Mm.159989	NM_144882	ENSMUSG00000038305	Spats2l	2810022L02Rik|A230104H11Rik|AA987173|AI480531|AI842453|AW413586	spermatogenesis associated, serine-rich 2-like	protein-coding
Adult_Tead_fb_summit200.anno	Adult	Tead	chr1_57906886_57907087	chr1	57906887	57907087	57906987	4.87406	+	1000	NA	intron (NM_001164566, intron 1 of 11)	intron	intron (NM_001164566, intron 1 of 11)	4572	NM_001164566	67198	Mm.159989	NM_144882	ENSMUSG00000038305	Spats2l	2810022L02Rik|A230104H11Rik|AA987173|AI480531|AI842453|AW413586	spermatogenesis associated, serine-rich 2-like	protein-coding
Adult_Nkx2-5_fb_summit200.anno	Adult	Nkx2-5	chr1_57906887_57907088	chr1	57906888	57907088	57906988	0	+	1000	NA	intron (NM_001164566, intron 1 of 11)	intron	intron (NM_001164566, intron 1 of 11)	4573	NM_001164566	67198	Mm.159989	NM_144882	ENSMUSG00000038305	Spats2l	2810022L02Rik|A230104H11Rik|AA987173|AI480531|AI842453|AW413586	spermatogenesis associated, serine-rich 2-like	protein-coding
Adult_Tbx5_fb_summit200.anno	Adult	Tbx5	chr1_57909461_57909662	chr1	57909462	57909662	57909562	3.41061	+	1000	NA	intron (NM_001164566, intron 1 of 11)	intron	intron (NM_001164566, intron 1 of 11)	7147	NM_001164566	67198	Mm.159989	NM_144882	ENSMUSG00000038305	Spats2l	2810022L02Rik|A230104H11Rik|AA987173|AI480531|AI842453|AW413586	spermatogenesis associated, serine-rich 2-like	protein-coding
Adult_Srf_fb_summit200.anno	Adult	Srf	chr1_57909739_57909940	chr1	57909740	57909940	57909840	2.44404	+	1000	NA	intron (NM_001164566, intron 1 of 11)	intron	intron (NM_001164566, intron 1 of 11)	7425	NM_001164566	67198	Mm.159989	NM_144882	ENSMUSG00000038305	Spats2l	2810022L02Rik|A230104H11Rik|AA987173|AI480531|AI842453|AW413586	spermatogenesis associated, serine-rich 2-like	protein-coding
Adult_Tead_fb_summit200.anno	Adult	Tead	chr1_57909916_57910117	chr1	57909917	57910117	57910017	2.24797	+	1000	NA	intron (NM_001164566, intron 1 of 11)	intron	intron (NM_001164566, intron 1 of 11)	7602	NM_001164566	67198	Mm.159989	NM_144882	ENSMUSG00000038305	Spats2l	2810022L02Rik|A230104H11Rik|AA987173|AI480531|AI842453|AW413586	spermatogenesis associated, serine-rich 2-like	protein-coding
Adult_Mef2a_fb_summit200.anno	Adult	Mef2a	chr1_57909981_57910182	chr1	57909982	57910182	57910082	1.81291	+	1000	NA	intron (NM_001164566, intron 1 of 11)	intron	intron (NM_001164566, intron 1 of 11)	7667	NM_001164566	67198	Mm.159989	NM_144882	ENSMUSG00000038305	Spats2l	2810022L02Rik|A230104H11Rik|AA987173|AI480531|AI842453|AW413586	spermatogenesis associated, serine-rich 2-like	protein-coding
Adult_Tead_fb_summit200.anno	Adult	Tead	chr1_57925563_57925764	chr1	57925564	57925764	57925664	4.19262	+	1000	NA	intron (NM_001164566, intron 2 of 11)	intron	intron (NM_001164566, intron 2 of 11)	23249	NM_001164566	67198	Mm.159989	NM_144882	ENSMUSG00000038305	Spats2l	2810022L02Rik|A230104H11Rik|AA987173|AI480531|AI842453|AW413586	spermatogenesis associated, serine-rich 2-like	protein-coding
Adult_Nkx2-5_fb_summit200.anno	Adult	Nkx2-5	chr1_57941847_57942048	chr1	57941848	57942048	57941948	4.21176	+	1000	NA	intron (NM_001164566, intron 4 of 11)	intron	RMER15|LTR|ERVL	39533	NM_001164566	67198	Mm.159989	NM_144882	ENSMUSG00000038305	Spats2l	2810022L02Rik|A230104H11Rik|AA987173|AI480531|AI842453|AW413586	spermatogenesis associated, serine-rich 2-like	protein-coding
[truncated: 305,915+ more rows]

## Sheet: Fig.1e-f
GO BP Terms plotted as heatmap in Fig.1e
FETAL
	Neg Log10 Qvalue
GO BP Term	G	A	C	N	S	T	E
cardiac conduction	4.75192
regulation of striated muscle contraction	3.97885
regulation of cardiac muscle contraction	3.79361
cardiac muscle tissue development	3.71129	3.51032					3.71211
[truncated: 125 more rows]

## Sheet: Fig.1g
Motif probability (Mef2c BioChIP)								Motif probability (Mef2a BioChIP)
[truncated: 5,707 more rows]

[truncated: 11 more sheets: Fig.2b, Fig.2d,f, Fig.3a-e, Fig.4c, Fig.4e, Fig.4g, Fig.5, Fig.6a, Fig.6b-c, Fig.7a, Fig7c-d]
