# Supplementary material for: A reference map of murine cardiac transcription factor chromatin occupancy identifies dynamic and conserved enhancers
Source: Nat Commun. 2019 Oct 28;10:4907. doi: 10.1038/s41467-019-12812-3 (PMC6817842; doi:10.1038/s41467-019-12812-3)
Supplement: Supplementary file 10 — Source Data [file 41467_2019_12812_MOESM10_ESM.zip › SourceData_Supplementary.xlsx]

## Sheet: Fig.S1-2
Raw animal numbers for specified genotype from intercrossed heterozygote matings (Fig.S1)
Genotype	Number
Nkx2-5fb/fb	16
Nkx2-5fb/+	14
Nkx2-5+/+	0
Mef2cfb/fb	0
Mef2cfb/+	27
Mef2c+/+	12
Mef2afb/fb	5
Mef2afb/+	14
Mef2a+/+	3
Echo data from flag-bio animals presented in Fig.S2
ID	Sex	Genotype	DOB	age	LVID;d	LVID;s	LVPW;d	LVPW;s	FS	HR
99879	M	Mef2a fb/fb;BirA/BirA	2017-09-15	P48	3.19815	1.56852	0.55	0.814815	50.9554	850
99880	M	Mef2a fb/fb;BirA/BirA	2017-09-15	P48	3.01482	1.54815	0.57037	0.896296	48.6487	785
99881	F	Mef2a fb/fb;BirA/BirA	2017-09-15	P48	3.12685	1.45648	0.499074	0.763889	53.4202	753
99882	F	Mef2a fb/fb;BirA/BirA	2017-09-15	P48	2.94352	1.42593	0.55	0.702778	51.5571	675
99884	F	Mef2a fb/fb;BirA/BirA	2017-09-15	P48	3.28981	1.5787	0.55	0.794444	52.0124	633
99889	M	Nkx2.5fb/fb;BirA/BirA	2017-09-18	P45	3.76852	2.09815	0.458333	0.774074	44.3243	461
99890	M	Nkx2.5fb/fb;BirA/BirA	2017-09-18	P45	3.33056	1.59907	0.55	0.774074	51.9878	570
99891	M	Nkx2.5fb/fb;BirA/BirA	2017-09-18	P45	3.41204	1.69074	0.55	0.814815	50.4478	695
99892	F	Nkx2.5fb/fb;BirA/BirA	2017-09-18	P45	3.54444	2.00648	0.509259	0.865741	43.3908	637
99893	F	Nkx2.5fb/fb;BirA/BirA	2017-09-18	P45	2.84167	1.4463	0.478704	0.631481	49.104	635
99909	F	Mef2c fb/+;BirA/+	2017-09-21	P42	2.9537	1.46667	0.611111	0.774074	50.3448	713
99910	F	Mef2c fb/+;BirA/+	2017-09-21	P42	2.79074	1.32407	0.52963	0.672222	52.5548	761
99911	M	Mef2c fb/+;BirA/+	2017-09-21	P42	3.5037	1.70093	0.57037	0.977778	51.4535	550
99912	M	BirA/+	2017-09-21	P42	3.45278	1.60926	0.590741	0.947222	53.3923	692
99913	M	BirA/+	2017-09-21	P42	2.88241	1.4463	0.662037	0.886111	49.8233	740
99914	M	BirA/+	2017-09-21	P42	2.9537	1.55833	0.57037	0.702778	47.2414	697
99915	M	BirA/+	2017-09-21	P42	2.93333	1.4463	0.580556	0.998148	50.6944	715
99991	F	BirA/+	2017-09-21	P42	3.10648	1.53796	0.52963	0.80463	50.4918	649
99992	F	Mef2c fb/+;BirA/+	2017-09-21	P42	3.21852	1.66019	0.55	0.84537	48.4177	637
99993	F	Mef2c fb/+;BirA/+	2017-09-21	P42	2.8213	1.40556	0.499074	0.814815	50.1805	750
99031	M	Srf fb/fb;BirA/BirA	2017-07-25	P44	3.44259	1.82315	0.611111	0.896296	47.0414	660
99025	F	Srf fb/fb;BirA/BirA	2017-07-25	P44	3.71759	1.73148	0.539815	0.753704	53.4247	732
99027	F	Srf fb/fb;BirA/BirA	2017-07-25	P44	3.35093	1.63982	0.468519	0.651852	51.0638	704
99028	F	Srf fb/fb;BirA/BirA	2017-07-25	P44	3.47315	1.58889	0.519444	0.794444	54.2522	735

## Sheet: Fig.S5
Fig.S5a-b Pairwise comparison of bioChIP-seq with literature
Fetal pairwise interaction (plotted in FigS5a)
	26138475_E12.5_heart_pulmv_Nkx25_chip_intersect_noBlacklist	26411676_E11.5_NKX2-5_mm9_noBlacklist	26875865_GATA4_WT_mESC-CM_fps_mm9_noBlacklist	26875865_NKX2-5_WT_mESC-CM_fps_mm9_noBlacklist	26875865_TBX5_WT_mESC-CM_fps_mm9_noBlacklist	30352852_Tbx5_E9.5_ChIPSeq_mm9_noBlacklist	Fetal_Gata4_fb_summit200_noBlacklist	Fetal_Mef2a_fb_summit200_noBlacklist	Fetal_Mef2c_fb_summit200_noBlacklist	Fetal_Nkx2-5_fb_summit200_noBlacklist	Fetal_Srf_fb_summit200_noBlacklist	Fetal_Tbx5_fb_summit200_noBlacklist	Fetal_Tead_fb_summit200_noBlacklist	HL1_GATA4fb_noBlacklist	HL1_Mef2Afb_noBlacklist	HL1_Nkx25fb_noBlacklist	HL1_SRFfb_noBlacklist	HL1_TBXfb_noBlacklist
26138475_E12.5_heart_pulmv_Nkx25_chip_intersect_noBlacklist	1	0.0821279	0.0401599	0.118957	0.044823	0.0706129	0.277217	0.243529	0.315188	0.410925	0.370099	0.291873	0.291016	0.141321	0.0307385	0.0995432	0.336506	0.633422
26411676_E11.5_NKX2-5_mm9_noBlacklist	0.309721	1	0.329398	0.621015	0.484848	0.36954	0.64266	0.322314	0.762298	0.827233	0.282172	0.754427	0.543487	0.295553	0.0409288	0.240457	0.168438	0.319953
26875865_GATA4_WT_mESC-CM_fps_mm9_noBlacklist	0.0393227	0.078175	1	0.72333	0.325118	0.0746002	0.622484	0.135654	0.297554	0.291157	0.106867	0.302728	0.277893	0.263876	0.012794	0.0894638	0.0739417	0.146472
26875865_NKX2-5_WT_mESC-CM_fps_mm9_noBlacklist	0.0484947	0.0620684	0.303397	1	0.235805	0.0631733	0.367439	0.139052	0.324271	0.366847	0.108748	0.296453	0.268358	0.137513	0.00899657	0.103184	0.07872	0.164898
26875865_TBX5_WT_mESC-CM_fps_mm9_noBlacklist	0.0519306	0.137213	0.386794	0.66883	1	0.209737	0.432569	0.161724	0.360381	0.396419	0.121433	0.585003	0.283604	0.187129	0.0143257	0.0964745	0.0719642	0.214102
30352852_Tbx5_E9.5_ChIPSeq_mm9_noBlacklist	0.190985	0.247525	0.208181	0.41975	0.490881	1	0.441897	0.208442	0.428609	0.502866	0.193069	0.779573	0.371287	0.209745	0.0265763	0.0969255	0.140959	0.409328
Fetal_Gata4_fb_summit200_noBlacklist	0.0652632	0.0371024	0.150719	0.211817	0.0881268	0.0383248	1	0.110741	0.231919	0.209485	0.0935823	0.212292	0.253945	0.146282	0.00910017	0.0458857	0.0719185	0.137023
Fetal_Mef2a_fb_summit200_noBlacklist	0.157931	0.0514092	0.0907037	0.221518	0.0908292	0.050091	0.307074	1	0.371038	0.321888	0.218819	0.291758	0.328542	0.107401	0.025736	0.0472036	0.132132	0.266901
Fetal_Mef2c_fb_summit200_noBlacklist	0.108773	0.064329	0.105094	0.272794	0.106983	0.0545189	0.339509	0.195937	1	0.379545	0.146223	0.307957	0.44679	0.118417	0.0121963	0.0763265	0.108541	0.205846
Fetal_Nkx2-5_fb_summit200_noBlacklist	0.165416	0.0815482	0.12064	0.360877	0.13777	0.0746269	0.357822	0.198283	0.442812	1	0.194649	0.372632	0.35616	0.139394	0.0163174	0.115266	0.155595	0.279793
Fetal_Srf_fb_summit200_noBlacklist	0.204342	0.0388271	0.0615077	0.148936	0.0587536	0.0399611	0.223188	0.188249	0.238255	0.271844	1	0.214062	0.267577	0.0991468	0.0193325	0.0508154	0.259963	0.325683
Fetal_Tbx5_fb_summit200_noBlacklist	0.097603	0.062362	0.104814	0.244413	0.170099	0.0971807	0.304534	0.150968	0.301773	0.313012	0.128751	1	0.278388	0.119072	0.0117578	0.0619397	0.104131	0.285923
Fetal_Tead_fb_summit200_noBlacklist	0.0657395	0.0303262	0.0645823	0.148574	0.0553688	0.0310903	0.244902	0.114274	0.29431	0.201105	0.108183	0.187132	1	0.0876381	0.00866774	0.0467229	0.0930745	0.151347
HL1_GATA4fb_noBlacklist	0.0874865	0.0475561	0.174373	0.216044	0.10466	0.0485769	0.388976	0.103459	0.215144	0.217245	0.111084	0.220788	0.241744	1	0.0402306	0.20998	0.272127	0.350006
HL1_Mef2Afb_noBlacklist	0.242308	0.08	0.106923	0.176923	0.0992308	0.0776923	0.309231	0.315385	0.283846	0.324615	0.276154	0.279231	0.306154	0.517692	1	0.403077	0.597692	0.604615
HL1_Nkx25fb_noBlacklist	0.0502464	0.0308308	0.0482463	0.130055	0.0436119	0.018196	0.0993219	0.0367823	0.112688	0.145714	0.0461974	0.0931753	0.104688	0.171667	0.0254159	1	0.158154	0.189326
HL1_SRFfb_noBlacklist	0.146263	0.0199625	0.0348917	0.0876557	0.0284081	0.0233749	0.136282	0.0910681	0.140718	0.172667	0.206193	0.137477	0.183203	0.193909	0.0330148	0.138031	1	0.496204
HL1_TBXfb_noBlacklist	0.11265	0.016049	0.0295555	0.0782977	0.0361013	0.0286719	0.109314	0.0775223	0.112614	0.130827	0.110125	0.160022	0.125615	0.104048	0.0141196	0.0696962	0.20449	1
Adult pairwise interaction (plotted in FigS5b)
	22706305_adult_Heart_Gata4_ChIP-seq_noBlacklist	22706305_adult_Heart_Nkx2-5_ChIP-seq_noBlacklist	22706305_adult_Heart_Tbx3OE_ChIP-seq_noBlacklist	Adult_Gata4_fb_summit200_noBlacklist	Adult_Mef2a_fb_summit200_noBlacklist	Adult_Nkx2-5_fb_summit200_noBlacklist	Adult_Srf_fb_summit200_noBlacklist	Adult_Tbx5_fb_summit200_noBlacklist	Adult_Tead_fb_summit200_noBlacklist	HL1_GATA4fb_noBlacklist	HL1_Mef2Afb_noBlacklist	HL1_Nkx25fb_noBlacklist	HL1_SRFfb_noBlacklist	HL1_TBXfb_noBlacklist
22706305_adult_Heart_Gata4_ChIP-seq_noBlacklist	1	0.328892	0.202302	0.754088	0.249546	0.579649	0.154452	0.353725	0.54997	0.571169	0.0478498	0.138098	0.219867	0.278013
22706305_adult_Heart_Nkx2-5_ChIP-seq_noBlacklist	0.0831671	1	0.354918	0.396655	0.207457	0.755255	0.213442	0.338653	0.504987	0.201473	0.0283873	0.155286	0.273285	0.413687
22706305_adult_Heart_Tbx3OE_ChIP-seq_noBlacklist	0.0261272	0.17973	1	0.313834	0.145279	0.306898	0.2158	0.164162	0.307746	0.133796	0.0187283	0.0671291	0.279075	0.6279
Adult_Gata4_fb_summit200_noBlacklist	0.0629725	0.130157	0.203227	1	0.137159	0.288882	0.203532	0.129548	0.28259	0.182017	0.0190288	0.049627	0.189983	0.459329
Adult_Mef2a_fb_summit200_noBlacklist	0.0370204	0.121059	0.166637	0.24347	1	0.337146	0.220771	0.139164	0.359935	0.0976401	0.0310755	0.0448568	0.148532	0.24365
Adult_Nkx2-5_fb_summit200_noBlacklist	0.0462136	0.238155	0.190583	0.276262	0.181699	1	0.159029	0.185971	0.387136	0.146942	0.0185437	0.108252	0.171262	0.269417
Adult_Srf_fb_summit200_noBlacklist	0.0203509	0.110728	0.219694	0.321449	0.196378	0.262559	1	0.0975082	0.285634	0.0999119	0.0237962	0.0449483	0.349251	0.457175
Adult_Tbx5_fb_summit200_noBlacklist	0.0886715	0.335576	0.322734	0.390307	0.236202	0.58569	0.186057	1	0.478979	0.209601	0.0301177	0.0827091	0.200122	0.403608
Adult_Tead_fb_summit200_noBlacklist	0.0355346	0.128734	0.155031	0.218907	0.157075	0.313483	0.140134	0.123153	1	0.121737	0.0164701	0.0574292	0.162421	0.237539
HL1_GATA4fb_noBlacklist	0.0556023	0.0772787	0.101717	0.215624	0.0653297	0.182539	0.0753573	0.0823826	0.186442	1	0.0402306	0.20998	0.272127	0.350006
HL1_Mef2Afb_noBlacklist	0.0592308	0.142308	0.185385	0.289231	0.266154	0.294615	0.228462	0.151538	0.322308	0.517692	1	0.403077	0.597692	0.604615
HL1_Nkx25fb_noBlacklist	0.0110737	0.0492219	0.0420508	0.0479536	0.0243427	0.10903	0.0274648	0.0264891	0.0714181	0.171667	0.0254159	1	0.158154	0.189326
HL1_SRFfb_noBlacklist	0.0152278	0.0751578	0.150444	0.160638	0.070935	0.151638	0.187127	0.0561764	0.177146	0.193909	0.0330148	0.138031	1	0.496204
HL1_TBXfb_noBlacklist	0.00824092	0.048039	0.136579	0.16334	0.0494816	0.100839	0.103922	0.0478045	0.109584	0.104048	0.0141196	0.0696962	0.20449	1

## Sheet: Fig.S6
Consensus motifs (Pvalue and percent occupied(below)) segregated into top 1000, mid 1000 and lower 1000 regions (Fig.S6)
-log10(Pvalue)
Motif|Consensus	ShortName	Order	Fetal_Gata4_fb_summit200_top1000	Fetal_Mef2a_fb_summit200_top1000	Fetal_Mef2c_fb_summit200_top1000	Fetal_Nkx2-5_fb_summit200_top1000	Fetal_Srf_fb_summit200_top1000	Fetal_Tbx5_fb_summit200_top1000	Fetal_Tead_fb_summit200_top1000	Adult_Gata4_fb_summit200_top1000	Adult_Mef2a_fb_summit200_top1000	Adult_Nkx2-5_fb_summit200_top1000	Adult_Srf_fb_summit200_top1000	Adult_Tbx5_fb_summit200_top1000	Adult_Tead_fb_summit200_top1000	Fetal_Gata4_fb_summit200_mid1000	Fetal_Mef2a_fb_summit200_mid1000	Fetal_Mef2c_fb_summit200_mid1000	Fetal_Nkx2-5_fb_summit200_mid1000	Fetal_Srf_fb_summit200_mid1000	Fetal_Tbx5_fb_summit200_mid1000	Fetal_Tead_fb_summit200_mid1000	Adult_Gata4_fb_summit200_mid1000	Adult_Mef2a_fb_summit200_mid1000	Adult_Nkx2-5_fb_summit200_mid1000	Adult_Srf_fb_summit200_mid1000	Adult_Tbx5_fb_summit200_mid1000	Adult_Tead_fb_summit200_mid1000	Fetal_Gata4_fb_summit200_bot1000	Fetal_Mef2a_fb_summit200_bot1000	Fetal_Mef2c_fb_summit200_bot1000	Fetal_Nkx2-5_fb_summit200_bot1000	Fetal_Srf_fb_summit200_bot1000	Fetal_Tbx5_fb_summit200_bot1000	Fetal_Tead_fb_summit200_bot1000	Adult_Gata4_fb_summit200_bot1000	Adult_Mef2a_fb_summit200_bot1000	Adult_Nkx2-5_fb_summit200_bot1000	Adult_Srf_fb_summit200_bot1000	Adult_Tbx5_fb_summit200_bot1000	Adult_Tead_fb_summit200_bot1000
Gata1(Zf)/K562-GATA1-ChIP-Seq(GSE18829)/Homer|SAGATAAGRV	GATA	1	981.1	25.5	69.64	108.2	23.75	80.6	63.15	591.2	8.87	74.3	2.435	63.43	18.04	386.2	17.46	51.17	45.01	13.8	40.18	45.89	194	14.46	23.21	2.857	50.48	18.05	237.9	23.09	36.55	37.17	8.995	37.69	10.98	111	9.116	25.37	5.313	25.71	20.55
Mef2d(MADS)/Retina-Mef2d-ChIP-Seq(GSE61391)/Homer|GCTATTTTTAGC	MEF2	2	43.23	1614	115.1	149.4	199.7	66.39	70.97	27.55	1507	198.6	50.27	276.8	137.1	21.49	820.4	122.7	103.5	90.72	69.95	61.32	78.75	908.6	269	110	141.5	139.4	23.77	406.8	135.3	71.88	81.51	65.76	28.93	52.62	502.3	135	138	160.2	141.8
Nkx2.5(Homeobox)/HL1-Nkx2.5.biotin-ChIP-Seq(GSE21529)/Homer|RRSCACTYAA	NKX2-5	3	12.05	7.439	119.5	569.8	1.353	51.35	4.688	0.3296	2.767	489.1	0.2267	26.54	3.372	2.901	3.007	47.49	139.2	3.137	11.61	5.422	1.005	3.927	118.8	0.7215	19.46	7.014	2.776	3.676	40.95	103.9	2.166	10.08	5.99	0.6572	0.7543	68.09	0.1673	10.3	5.153
CArG(MADS)/PUER-Srf-ChIP-Seq(Sullivan_et_al.)/Homer|CCATATATGGNM	SRF	4	7.346	15.34	6.22	10.11	2080	1.167	8.374	11.45	18.37	7.391	1335	13.44	3.353	0.85	5.528	2.373	7.956	485	3.074	1.954	4	11.74	5.186	308.2	1.481	4.898	7.748	5.811	2.522	0.4546	510.3	1.085	0.2292	1.438	5.14	1.708	212.6	5.132	3.545
Tbx5(T-box)/HL1-Tbx5.biotin-ChIP-Seq(GSE21529)/Homer|AGGTGTCA	TBX5	5	15.51	4.988	34.26	43.58	3.72	209.4	5.719	1.825	3.915	20.59	2.08	270	17.28	15.36	4.741	10.76	10.47	2.802	123.5	1.377	1.1	1.83	18.37	2.402	148.5	8.368	5.837	15.6	7.008	11.87	1.021	101.2	1.686	0.3545	0.1339	8.55	0.1824	88.7	12.14
TEAD2(TEA)/Py2T-Tead2-ChIP-Seq(GSE55709)/Homer|CCWGGAATGY	TEAD	6	53.17	22.66	306.2	47.65	55.4	21.81	1527	16.41	8.764	12.38	6.421	33.56	995.6	28.88	10.26	103.7	34.22	19.04	19.74	635.5	14.11	8.029	10.57	0.337	14.28	204.4	22.26	12.73	105	22.18	14.45	19.46	613.1	9.209	1.292	3.762	2.149	13.59	174.2
Tbx20(T-box)/Heart-Tbx20-ChIP-Seq(GSE29636)/Homer|GGTGYTGACAGS	TBX20	7	84.39	38.59	138	245.4	7.085	473.7	34.84	8.19	2.604	69.84	0.4548	362.9	5.774	32.62	15.96	47.26	56	2.775	76.93	20.82	1.157	1.491	7.348	0.4635	79.41	5.129	8.771	28.88	26.17	30.8	18.47	60.13	5.258	8.68	2.962	13.26	1.719	29.26	4.788
Hand2(bHLH)/Mesoderm-Hand2-ChIP-Seq(GSE61475)/Homer|TGACANARRCCAGRC	bHLH–Hand2	10	77.67	5.426	37.36	32.88	5.34	126.3	17.73	3.106	2.5	10.82	1.948	49.06	4.753	13.02	2.727	16.15	11.5	2.941	39.22	7.632	3.341	0.7636	0.9633	0.1566	5.598	3.682	17.35	11.63	10.75	16.88	6.021	23.42	2.186	3.125	2.814	1.058	9.584	8.931	6.765
MyoG(bHLH)/C2C12-MyoG-ChIP-Seq(GSE36024)/Homer|AACAGCTG	bHLH–MyoG	11	11.58	4.375	1.067	10.12	3.462	32.17	4.311	3.565	12.49	6.416	2.657	50.7	12.97	6.52	5.738	2.991	2.677	0.8951	20.81	1.949	6.366	3.242	7.8	0.6862	15.65	11.09	7.202	3.009	3.571	11.84	0.8802	8.207	3.141	6.488	1.146	5.703	3.174	14.18	5.542
MITF(bHLH)/MastCells-MITF-ChIP-Seq(GSE48085)/Homer|RTCATGTGAC	bHLH–MITF	12	1.832	8.281	9.714	15.13	9.859	8.233	7.418	8.061	7.075	40.49	7.217	30.72	20.37	3.115	3.783	6.647	3.424	19.12	2.016	4.67	8.866	6.843	28.33	14.38	43.72	10.96	2.592	13.35	3.825	7.883	3.835	1.553	7.429	5.637	5.616	21.08	15.49	42	9.183
Atoh1(bHLH)/Cerebellum-Atoh1-ChIP-Seq(GSE22111)/Homer|VNRVCAGCTGGY	bHLH–Atoh	13	6.884	5.067	1.614	12.35	2.109	20.89	2.995	2.729	7.403	4.679	2.058	40.42	6.939	9.472	5.279	5.644	3.435	1.481	16.44	2.4	4.429	2.678	10.71	1.215	15.22	5.053	10.39	4.205	4.849	7.186	0.6861	5.934	6.073	8.76	2.28	5.849	6.045	9.433	4.895
USF1(bHLH)/GM12878-Usf1-ChIP-Seq(GSE32465)/Homer|SGTCACGTGR	bHLH–USF1	14	0.447	5.207	6.993	24.04	6.917	1.164	4.58	4.854	2.726	30.48	11.42	13.98	7.674	1.008	3.104	1.786	3.854	9.094	3.199	4.213	13.67	4.538	26.56	10.32	39.68	14.35	3.494	4.262	0.8218	7.041	8.871	0.7628	2.929	2.363	4.818	17.69	8.849	17.72	4.701
Atf7(bZIP)/3T3L1-Atf7-ChIP-Seq(GSE56872)/Homer|NGRTGACGTCAY	bZIP–ATF7	15	1.524	205	7.663	10.56	19.58	3.108	10.77	6.313	122.9	9.694	20.04	10.28	5.248	1.652	38.13	8.048	13.75	17.43	3.9	8.035	5.423	54.84	22.01	24.69	11.11	8.041	2.836	24.06	8.252	8.959	3.994	1.563	2.041	0.4551	22.02	11.15	14.52	16.42	10.33
AP-1(bZIP)/ThioMac-PU.1-ChIP-Seq(GSE21512)/Homer|VTGACTCATC	bZIP–AP1	16	3.74	75.28	4.876	3.361	7.277	0.06569	3.389	3.375	57.98	11.01	4.991	6.781	8.2	0.561	10.1	0.4197	7.495	0.8197	4.397	3.899	8.497	31.5	16.87	2.992	7.149	7.969	10.74	11.2	1.331	1.879	8.427	5.14	1.257	5.608	12.01	11.1	10.17	18.16	7.16
MafA(bZIP)/Islet-MafA-ChIP-Seq(GSE30298)/Homer|TGCTGACTCA	bZIP–MAF	17	14.12	16.74	16.05	32.14	4.232	55.58	7.202	1.686	3.118	15.8	1.941	60.09	1.34	7.929	9.706	4.138	7.65	1.015	9.059	6.225	1.871	18.33	7.398	2.622	14.61	7.243	6.768	3.228	8.058	5.443	9.024	8.967	1.935	4.961	4.725	2.969	3.337	7.935	2.316
NF1(CTF)/LNCAP-NF1-ChIP-Seq(Unpublished)/Homer|CYTGGCABNSTGCCAR	NF1	18	39.39	27.33	29.98	83.74	24.12	37.07	35.92	38.55	36.04	84.81	12.2	63.25	60.61	19.22	16.49	28.34	36.57	17.46	36.45	30.78	52.31	12.66	70.71	22.45	73.96	73.68	15	8.623	15.05	39.66	19.72	14.73	23.21	11.81	19.62	77.01	23.42	75.23	73.84
E2F4(E2F)/K562-E2F4-ChIP-Seq(GSE31477)/Homer|GGCGGGAAAH	E2F	19	2.773	2.199	0.6311	2.287	5.87	0.0136	1.991	5.188	0.9372	0.4348	27.4	0.7577	1.693	1.057	1.002	1.258	2	1.748	7.592	1.268	3.56	3.868	0.9457	10.72	3.098	2.855	1.302	4.202	3.411	2.523	7.216	3.214	1.187	0.00636	2.083	2.763	5.458	1.728	2.384
Fli1(ETS)/CD8-FLI-ChIP-Seq(GSE20898)/Homer|NRYTTCCGGH	ETS–FLI	20	7.647	0.869	0.03441	1.145	56.06	1.34	0.0796	4.912	55.14	0.5295	254.8	0.004417	0.6703	20.37	10.34	2.683	2.117	32.93	2.149	0.8613	12	42.5	1.998	118.3	1.509	4.495	17.79	18.32	3.191	1.015	30.56	0.1782	0.3546	1.258	59.13	5.527	79.84	3.443	15.63
Elk4(ETS)/Hela-Elk4-ChIP-Seq(GSE31477)/Homer|NRYTTCCGGY	ETS–ELK	21	9.161	0.3529	0.9118	2.657	45.89	1.169	0.3658	6.571	13.91	2.299	217.9	0.6551	3.319	6.132	3.966	2.959	6.289	42.3	1.337	2.922	8.837	26.79	3.739	90.17	1.331	1.991	4.525	12.43	1.372	1.291	23.31	1.129	2.378	1.206	42.52	6.317	44.32	4.134	11.51
Foxo1(Forkhead)/RAW-Foxo1-ChIP-Seq(Fan_et_al.)/Homer|CTGTTTAC	FOX–FOXO1	22	11.89	2.077	5.116	7.221	4.1	22.27	4.787	2.432	6.58	6.874	10.04	41.69	2.269	11.2	2.012	1.391	6.074	1.314	5.062	0.9904	0.2396	10.79	0.5348	9.795	9.706	3.534	7.375	1.293	5.379	2.369	2.869	8.66	3.779	4.629	9.283	0.6304	9.456	6.883	8.649
HIF-1b(HLH)/T47D-HIF1b-ChIP-Seq(GSE59937)/Homer|RTACGTGC	HLH–HIF1b	23	0.738	0.9054	1.416	3.935	1.418	0.5522	1.248	0.7368	0.3635	1.987	4.205	12.7	0.6298	0.3383	0.8848	1.287	0.5105	2.601	0.3188	1.837	2.353	3.47	0.6116	2.238	5.404	4.018	0.4873	0.5503	0.5361	1.11	0.6714	0.9535	6.825	0.8861	4.172	2.283	2.561	1.122	1.775
Meis1(Homeobox)/MastCells-Meis1-ChIP-Seq(GSE48085)/Homer|VGCTGWCAVB	HD–MEIS1	25	64.39	26.89	79.63	151.8	19.52	349.8	19.52	3.231	10.18	46.36	5.984	422.9	15.3	13.99	15.42	21.48	35.32	3.507	116.4	17.34	4.959	7.494	24.11	3.963	119.5	8.471	18.91	27.88	18.26	30.61	6.711	96.07	8.096	2.037	2.499	6.131	1.207	60.35	9.386
Tgif1(Homeobox)/mES-Tgif1-ChIP-Seq(GSE55404)/Homer|YTGWCADY	HD–TGIF1	26	68.57	55.24	85.23	162.3	15.61	354.3	24.91	5.69	22.66	39.69	8.627	345.8	17.93	16.1	20.04	30.08	42.45	7.346	114.7	16.38	5.465	13.71	20.51	1.965	124	13.03	17	29.7	29.47	32.08	9.415	99.25	13.75	3.006	6.575	12.77	2.588	62.34	7.144
AMYB(HTH)/Testes-AMYB-ChIP-Seq(GSE44588)/Homer|TGGCAGTTGG	HTH–AMYB	27	11.39	2.474	2.65	6.203	0.9504	2.1	0.5286	3.261	7.527	3.835	1.031	23.03	0.6909	4.331	3.872	0.6158	2.555	4.16	1.499	1.631	1.388	1.037	4.745	0.6169	15.28	6.598	8.038	0.5681	5.892	1.326	2.966	3.036	2.512	3.385	1.999	4.043	0.6802	8.717	3.609
Smad3(MAD)/NPC-Smad3-ChIP-Seq(GSE36673)/Homer|TWGTCTGV	MADS–SMAD3	28	3.173	2.012	8.362	4.633	7.3	11.24	15.38	5.677	11.03	6.04	3.953	40.81	8.489	2.193	0.5268	2.773	1.328	2.877	2.442	4.026	8.8	11.39	10.4	10.19	7.554	4.284	2.049	5.157	1.938	4.123	3.077	3.866	5.034	5.728	7.669	6.355	2.849	6.323	6.751
LXRE(NR),DR4/RAW-LXRb.biotin-ChIP-Seq(GSE21512)/Homer|RGGTTACTANAGGTCA	NR–LXRE	29	1.004	0.273	0.7199	1.031	1.235	0.01367	1.14	2.792	6.062	4.126	4.408	2.147	0.4423	2.923	0.1991	2.783	2.463	0.5181	4.698	1.462	0.5263	0.1961	12	0.3186	9.944	5.471	0.02588	0.03098	0.3365	2.762	2.553	0.3406	0.637	3.095	3.015	4.027	2.853	3.466	0.5727
GRE(NR),IR3/A549-GR-ChIP-Seq(GSE32465)/Homer|NRGVACABNVTGTYCY	NR–GRE	30	1.217	9.6e-05	0.08171	3.072	1.133	0.4303	1.581	10.2	4.411	35.6	7.736	42.62	3.93	0.0473	0.2636	0.4974	2.118	2.831	0.1291	0.2132	5.982	1.242	27.05	1.047	31.9	1.823	1.607	0.7926	0.04301	0.28	0.4971	2.829	0.2646	9.95	2.401	7.802	1.227	17.76	5.492
PGR(NR)/EndoStromal-PGR-ChIP-Seq(GSE69539)/Homer|AAGAACATWHTGTTC	NR–PGR	31	1.829	0.3015	0.02961	0.5448	0.7122	0.7698	1.137	14.13	3.28	26.42	3.598	13.11	2.223	0.1572	0.3695	0.3573	0.7857	1.897	3.011	0.2947	2.533	0.04993	17.13	1.638	35.11	3.419	0.3218	0.774	0.04049	1.831	0.7446	1.891	1.093	12.49	1.574	14.45	1.205	18.26	2.758
NRF1(NRF)/MCF7-NRF1-ChIP-Seq(Unpublished)/Homer|CTGCGCATGCGC	NRF1	32	0.1604	0.06937	0.00147	0.02768	3.853	0.007447	0.4105	2.093	0.7802	0.09244	23.28	0.178	1.043	1.398	0.09297	0.3536	1.489	9.283	0.004357	0.6929	1.746	3.77	3.423	41.15	1.911	1.134	0.1419	1.074	0.6049	1.193	4.046	0.008725	0.2567	2.162	4.711	4.267	10.59	0.5209	2.56
Pax8(Paired,Homeobox)/Thyroid-Pax8-ChIP-Seq(GSE26938)/Homer|GTCATGCHTGRCTGS	PAIRED–PAX8	33	1.923	0.4495	0.315	0.697	0.5234	1.986	3.27	0.946	1.089	2.367	0.3853	25.67	3.835	2.931	0.9615	1.236	1.185	0.2583	2.293	1.589	4.721	2.362	5.202	0.7319	3.562	2.321	0.6766	1.77	0.2196	2.997	0.2648	0.6052	7.503	4.48	0.8616	4.07	0.4944	3.049	2.567
NFAT(RHD)/Jurkat-NFATC1-ChIP-Seq(Jolma_et_al.)/Homer|ATTTTCCATT	RHD–NFAT	34	3.424	4.808	5.515	3.522	0.3111	4.632	0.4768	0.1893	5.688	15.09	0.3495	18.99	0.2709	8.68	1.858	1.484	2.784	0.847	0.7169	2.497	0.2991	1.814	7.932	2.591	10.03	0.4706	1.731	2.313	0.8703	7.76	0.4908	6.53	1.133	3.225	7.692	0.3859	5.758	7.721	2.163
Stat3(Stat)/mES-Stat3-ChIP-Seq(GSE11431)/Homer|CTTCCGGGAA	STAT3	35	4.159	6.412	21.37	4.25	4.119	1.292	99.22	2.59	12.07	2.758	7.321	19.07	42.35	2.513	4.591	4.772	1.544	8.805	2.321	11.78	4.149	19.28	31.56	10.64	8.806	13.75	4.429	2.254	9.168	2.594	5.789	1.673	17.6	2.091	8.352	6.281	7.256	8.72	13.63
GATA:SCL(Zf,bHLH)/Ter119-SCL-ChIP-Seq(GSE18720)/Homer|CRGCTGBNGNSNNSAGATAA	ZF–GATA:SCL	36	62.7	3.748	2.496	2.638	1.077	3.207	2.192	37.22	5.957	2.91	0.5692	21.19	0.4768	18.31	4.449	3.74	2.076	0.479	2.967	1.813	10.4	2.36	3.593	1.769	8.935	0.2111	16.08	0.369	2.554	4.234	1.097	3.581	0.9552	9.95	2.619	0.2927	0.009236	4.341	2.351
CTCF(Zf)/CD4+-CTCF-ChIP-Seq(Barski_et_al.)/Homer|AYAGTGCCMYCTRGTGGCCA	ZF–CTCF	37	54.08	1.594	11.55	0.3187	9.855	0.0093	25.5	4.759	4.949	0.05469	9.951	5.573	102.1	113.6	10.8	76.63	47.63	19.97	13.68	44.36	17.9	8.693	13.06	18.67	12.29	71.62	163.1	107.2	142.1	118.1	54.37	11.42	61.81	14.98	29.4	32.22	21.83	31.74	86.67
KLF14(Zf)/HEK293-KLF14.GFP-ChIP-Seq(GSE58341)/Homer|RGKGGGCGKGGC	ZF–KLF14	38	1.583	1.154	1.685	2.886	10.9	1.532	2.494	8.069	5.14	0.005822	50.01	0.4275	0.9391	0.4016	0.4291	1.668	6.842	23.14	3.766	1.064	6.705	6.669	3.342	34.69	1.592	4.813	1.256	2.124	0.2321	4.28	12.23	4.579	2.97	0.5882	5.864	0.6076	17.05	1.029	6.507
REST-NRSF(Zf)/Jurkat-NRSF-ChIP-Seq/Homer|GGMGCTGTCCATGGTGCTGA	ZF–REST	39	7.807	0.6724	3.435	1.984	0.595	2.71	6.23	0.3083	0.6334	0	0	0.1395	5.009	12.51	0.6577	4.673	10.3	0.3656	14.48	3.278	6.044	0	0.9	1.02	1.213	0.8158	19.6	0.5534	11.43	4.546	6.741	5.011	8.312	1.129	1.266	7.232	2.395	3.138	2.312
Sp1(Zf)/Promoter/Homer|GGCCCCGCCCCC	ZF–Sp1	40	1.169	2.328	0.2847	0.9698	15.24	0.2462	2.706	17.74	7.796	1.852	97.23	3.708	10.08	1.401	3.057	0.108	13.4	61.4	0.1929	3.714	5.034	12.45	26.09	82.48	7.354	8.001	0.1056	3.725	0.5505	1.347	19.44	2.077	1.519	2.158	14.11	4.583	35.89	6.275	10.38
Gata4(Zf)/Heart-Gata4-ChIP-Seq(GSE35151)/Homer|NBWGATAAGR			1016	15.03	62.91	110.5	17.27	108	76.65	668.4	4.98	86.53	1.014	63.3	28.31	406.5	16.94	47.59	51.4	10.34	52.34	42.77	201	16.98	20.5	3.848	49.56	15.39	284.4	18.79	43.39	39.71	6.2	35.77	12.72	144.1	10.1	18.14	2.643	37.57	26.71
Mef2c(MADS)/GM12878-Mef2c-ChIP-Seq(GSE32465)/Homer|DCYAAAAATAGM			32.28	1584	85.2	129.8	189.6	76.31	52.41	43.95	1480	253.4	44.65	263.6	151.5	14.2	746.4	97.26	94.46	73.94	47.87	52.71	72.48	1001	172	97.46	175.2	145.3	12.24	376.8	100.7	79.13	75.18	63.94	26.14	42.14	494.8	134.8	141.4	160.9	145.7
TEAD(TEA)/Fibroblast-PU.1-ChIP-Seq(Unpublished)/Homer|YCWGGAATGY			59.45	32.32	282.6	64.28	68.1	28.13	1302	14.92	8.309	21.75	9.447	22.06	768.7	29.15	10.63	140.8	32.23	23.13	29.31	554.6	16.88	7.342	6.872	0.9697	15.41	184.5	24.42	16.87	99.66	28.81	14.31	25.3	557.3	8.126	1.072	6.618	4.759	16.22	156.4
BMAL1(bHLH)/Liver-Bmal1-ChIP-Seq(GSE39860)/Homer|GNCACGTG			0.03086	2.475	1.492	6.565	3.273	1.313	0.7951	2.91	1.543	15.47	4.898	23.95	4.975	0.4722	0.4673	0.2899	0.4217	3.843	1.288	0.7173	3.601	6.753	19.2	1.512	17.52	5.353	1.422	2.345	0.4391	4.495	3.917	0.8035	0.6183	0.7494	1.669	16.23	7.433	23.64	1.175
Myf5(bHLH)/GM-Myf5-ChIP-Seq(GSE24852)/Homer|BAACAGCTGT			13.39	7.601	2.989	11.97	6.486	41.77	5.645	5.123	15.74	6.836	3.355	45.9	14.58	9.191	7.255	2.674	2.696	1.843	13.38	3.296	4.345	1.648	12.2	1.752	19.02	2.901	5.656	1.455	2.906	15.48	2.736	11.27	4.2	8.236	0.4412	3.264	2.495	13.78	3.489
Elk1(ETS)/Hela-Elk1-ChIP-Seq(GSE31477)/Homer|HACTTCCGGY			3.698	1.162	0.4756	3.242	33.33	0.6068	0.006332	6.886	16.97	1.81	186.3	0.1021	1.44	10.58	3.932	3.54	6.963	35.4	0.8165	4.174	7.736	26.94	0.8533	92.83	1.341	2.845	5.473	12.4	1.318	2.128	22.54	1.154	1.679	0.5814	38.64	4.82	47.98	4.712	8.663
Foxo3(Forkhead)/U2OS-Foxo3-ChIP-Seq(E-MTAB-2701)/Homer|DGTAAACA			10.88	0.1174	6.315	25.13	0.1357	32.78	8.3	4.983	2.358	14.79	2.13	32.92	5.902	7.926	0.9285	1.984	12.29	0.5905	11.72	2.007	6.641	9.084	2.507	4.445	19.27	1.621	4.676	2.141	5.035	3.246	6.225	6.388	4.914	7.738	2.919	1.128	4.831	7.797	3.966
Sox6(HMG)/Myotubes-Sox6-ChIP-Seq(GSE32627)/Homer|CCATTGTTNY			7.097	1.457	0.7609	1.095	0.3075	0.7849	0.7173	0.8837	9.118	0.9083	1.601	0.001213	0.3451	2.742	3.213	1.794	0.06723	0.189	1.897	0.09906	2.867	0.2084	0.3275	0.1981	0.16	0.4658	2.392	4.218	2.099	1.473	0.8206	3.053	0.5783	0.08194	6.242	2.2	3.685	0.6153	0.04718
Isl1(Homeobox)/Neuron-Isl1-ChIP-Seq(GSE31456)/Homer|CTAATKGV			0.3343	0.1749	38.05	48.59	2.576	8.931	0.6854	0.1239	0.01943	27.59	2.173	4.417	2.157	1.385	0.4109	21.37	20.04	4.69	3.649	1.663	0.03909	0.2388	9.92	1.409	4.377	1.514	0.4799	3.867	9.644	10.99	0.4884	4.893	0.634	2.997	0.8464	8.323	1.548	1.263	1.452
Rfx6(HTH)/Min6b1-Rfx6.HA-ChIP-Seq(GSE62844)/Homer|TGTTKCCTAGCAACM			2.342	0.4865	0.9463	4.945	1.466	0.9091	1.147	2.038	2.706	4.928	1.216	15.11	10.58	4.256	0.02141	3.74	2.101	4.453	1.914	3.37	3.932	2.942	15.16	3.602	8.98	4.534	2.493	0.8099	1.545	3.978	2.931	1.845	1.932	0.2186	1.209	3.727	7.154	2.26	4.612
GRE(NR),IR3/RAW264.7-GRE-ChIP-Seq(Unpublished)/Homer|VAGRACAKWCTGTYC			2.358	0.3429	0.006171	2.207	0.7142	0.9873	1.049	13.62	6.359	31.56	6.891	31.42	2.834	0.5868	0.0315	0.5559	1.577	1.291	0.4367	0.2647	3.012	0.2464	11.4	1.296	36.66	4.74	1.949	0.4664	0.06692	0.3797	0.5698	4.516	0.3769	8.529	6.723	21	1.421	21.66	4.53
Esrrb(NR)/mES-Esrrb-ChIP-Seq(GSE11431)/Homer|KTGACCTTGA			5.873	3.574	2.588	7.413	2.224	3.522	6.038	1.804	2.263	31.74	0.3442	40.61	6.249	2.038	2.017	9.521	6.114	6.099	10.25	2.648	5.952	17.81	21.84	0.5808	13.01	13.55	5.143	7.128	11.56	6.195	5.799	9.393	5.786	3.013	5.324	15.04	1.243	10.2	17.53
COUP-TFII(NR)/Artia-Nr2f2-ChIP-Seq(GSE46497)/Homer|AGRGGTCA			3.504	10.22	6.955	4.361	6.977	0.04546	5.273	0.6558	9.996	12.46	1.701	0.5396	2.667	3.391	3.452	4.873	6.784	6.115	2.018	5.6	9.342	22.35	9.826	4.837	0.63	8.895	8.743	11.57	5.302	7.675	5.388	0.3087	4.647	13.62	3.359	8.381	3.643	4.904	10.7
THRa(NR)/C17.2-THRa-ChIP-Seq(GSE38347)/Homer|GGTCANYTGAGGWCA			3.895	0.6512	0.08913	2.819	3.942	0.2176	0.1424	5.33	6.041	7.67	4.274	1.102	2.315	0.8197	2.918	2.685	2.84	3.818	2.118	0.2906	2.069	7.777	11.6	1.412	5.453	4.253	2.72	1.271	2.582	0.5201	4.182	2.282	1.634	1.179	0.2298	9.05	4.907	7.206	7.067
NRF(NRF)/Promoter/Homer|STGCGCATGCGC			0.061	0.02609	0.000122	0.07349	2.018	2.2e-05	0.4258	0.7578	1.62	0.04196	18.51	0.01881	0.9731	1.056	0.2473	0.5505	1.349	10.05	2e-05	0.4797	2.478	1.597	4.708	40.98	1.105	0.7348	0.04136	0.7168	0.1116	0.7671	4.145	0.01351	0.812	3.909	3.12	0.9847	10.21	0.5573	1.192
KLF3(Zf)/MEF-Klf3-ChIP-Seq(GSE44748)/Homer|NRGCCCCRCCCHBNN			0.2774	0.07064	0.1033	0.06394	6.012	0.002835	2.752	9.464	5.879	1.324	63.6	6.157	8.841	0.5052	0.5751	0.1173	5.138	57.68	0.6391	3.675	7.343	15.01	22.36	72.85	7.732	10.93	0.3498	1.707	1.499	1.198	9.246	1.748	1.635	0.4357	10.05	4.225	22.52	0.9248	5.419
ZNF416(Zf)/HEK293-ZNF416.GFP-ChIP-Seq(GSE58341)/Homer|WDNCTGGGCA			0.7686	2.611	1.197	0.6575	0.9612	0.2339	6.015	2.657	9.124	6.143	3.616	14.71	17.43	0.1364	0.885	0.3563	0.2745	4.85	1.009	1.341	2.688	13.08	12.87	2.514	15.57	3.681	0.2913	0.8704	2.568	0.2821	0.8321	0.4848	2.476	0.9953	4.643	2.744	1.016	6.623	7.737
AP-2alpha(AP2)/Hela-AP2alpha-ChIP-Seq(GSE31477)/Homer|ATGCCCTGAGGC			0.4077	0.7162	1.261	0.1008	0.1146	0.8369	0.5793	0.1462	3.107	0.08068	0.2542	0.02559	0.05187	3.227	3.979	2.132	2.626	0.000113	0.4626	0.8201	0.1538	0.9639	0.04474	0.2386	0.2124	0.8724	1.544	2.473	0.4945	0.5574	0.1288	1.039	0.1344	1.583	0.05476	0.6044	1.465	0.6778	0.6823
AP-2gamma(AP2)/MCF7-TFAP2C-ChIP-Seq(GSE21234)/Homer|SCCTSAGGSCAW			1.034	3.311	1.568	0.1652	0.1737	1.037	1.014	0.3674	8.907	0.1113	0.0737	0.6813	0.03263	3.885	3.944	2.187	3.254	0.05529	0.3998	1.036	1.201	3.259	0.2306	0.3052	0.2163	2.039	2.078	1.639	0.5734	0.1331	0.09588	1.479	0.173	3.105	0.1063	0.6077	1.901	0.3214	1.933
Ap4(bHLH)/AML-Tfap4-ChIP-Seq(GSE45738)/Homer|NAHCAGCTGD			9.538	6.125	2.482	10.55	4.833	17.39	7.102	4.217	14.94	7.919	5.262	28.93	16.24	10.29	7.954	3.174	5.16	1.175	19.27	1.734	8.389	11.85	6.736	1.724	20.42	10.08	9.893	3.905	6.632	12.25	0.6528	6.64	5.021	8.687	3.398	5.265	11.13	10.85	5.963
AR-halfsite(NR)/LNCaP-AR-ChIP-Seq(GSE27824)/Homer|CCAGGAACAG			0.2881	2.338	0.6683	2.941	2.173	0.3217	0.6168	3.375	9.356	26.9	0.06381	17.63	6.295	0.3205	1.172	1.366	0.2941	0.5021	1.951	0.5609	5.245	1.511	17.97	0.0261	16.14	2.254	1.09	0.9782	1.199	0.08503	1.902	6.557	1.179	0.541	6.265	11.53	2.204	9.83	4.108
ARE(NR)/LNCAP-AR-ChIP-Seq(GSE27824)/Homer|RGRACASNSTGTYCYB			0.05679	0.03015	0.000368	0.1218	0.0979	0.07569	0.2303	9.609	3.718	13.16	2.454	22.48	1.153	0.000674	0.05044	0.2861	0.5501	1.657	0.1125	0.03094	4.696	0.603	11.18	0.167	23.29	0.9981	3.454	0.04801	0.1494	0.07164	0.03438	0.8013	0.1456	2.936	2.132	6.624	1.187	13.08	2.563
Arnt:Ahr(bHLH)/MCF7-Arnt-ChIP-Seq(Lo_et_al.)/Homer|TBGCACGCAA			0.2209	0.1354	0.459	0.04118	0.8859	0.5729	0.7257	2.028	1.968	0.09138	2.364	0.1958	4.221	0.276	2.835	1.92	2.567	1.259	0.5895	2.525	1.855	4.216	0.6072	2.962	4.737	4.036	0.1075	1.232	0.3755	0.8681	0.3467	2.277	2.448	2.552	0.8922	0.8503	4.035	1.497	2.849
Ascl1(bHLH)/NeuralTubes-Ascl1-ChIP-Seq(GSE55840)/Homer|NNVVCAGCTGBN			4.127	2.01	0.3025	2.818	0.653	13.69	1.029	0.5638	4.508	1.928	0.4183	14.7	3.894	3.607	3.382	2.289	0.5256	0.1172	13.53	0.7363	3.29	1.871	0.1969	0.09474	10.39	5.178	4.451	7.967	1.436	4	1.025	4.906	2.477	5.699	1.261	1.829	1.955	6.224	2.962
Atf1(bZIP)/K562-ATF1-ChIP-Seq(GSE31477)/Homer|GATGACGTCA			1.292	168.5	7.324	12.11	19.17	4.629	8.327	5.66	82.73	10.02	28.23	4.722	5.237	1.684	19.8	2.519	10.31	12.49	5.702	7.919	2.666	61.24	11.25	28.75	12.31	13.34	2.845	25.3	3.536	7.623	6.799	0.5083	1.999	0.3823	27.78	13.17	9.847	21.79	7.641
Atf2(bZIP)/3T3L1-Atf2-ChIP-Seq(GSE56872)/Homer|NRRTGACGTCAT			1.947	189	7.412	7.738	17.55	0.8249	12.37	5.602	135.4	9.519	21.61	2.11	3.157	0.8721	39.58	6.327	15.39	16.78	5.351	9.076	3.002	51.41	12.6	23.48	10.13	4.972	3.314	26.48	12.25	5.453	3.869	1.539	2.776	0.5059	19.1	8.852	11.42	15.8	10.64
Atf3(bZIP)/GBM-ATF3-ChIP-Seq(GSE33912)/Homer|DATGASTCATHN			3.838	79.91	2.315	2.798	6.972	0.03102	3.311	2.526	73.61	11.59	5.198	4.939	8.265	1.216	11.7	0.7635	11.92	2.316	2.551	3.712	7.798	26.93	18.57	3.074	5.391	7.06	13.46	15.7	1.64	2.434	13.39	5.433	1.055	10.36	12.38	7.174	6.815	19.34	5.115
Atf4(bZIP)/MEF-Atf4-ChIP-Seq(GSE35681)/Homer|MTGATGCAAT			2.388	28.29	1.155	1.219	0.2542	2.457	0.1203	2.712	6.205	3.418	2.332	7.358	1.184	2.918	2.716	0.2841	3.119	1.772	3.135	2.471	2.767	16.36	5.403	6.814	1.958	0.5381	0.8865	0.6714	0.8143	2.989	1.356	0.7154	1.919	0.2422	4.507	0.8492	0.3162	1.658	1.313
Bach1(bZIP)/K562-Bach1-ChIP-Seq(GSE31477)/Homer|AWWNTGCTGAGTCAT			0.1185	4.366	1.328	1.376	0.602	0.1623	0.6012	0.7145	2.574	1.997	1.072	1.259	0.2721	1.608	2.164	1.882	1.677	0.5029	1.847	1.425	1.814	6.405	8.508	0.3019	1.878	8.555	8.351	2.611	0.3368	0.327	4.11	1.428	1.519	1.091	0.7926	4.527	7.189	0.6846	2.125
Bach2(bZIP)/OCILy7-Bach2-ChIP-Seq(GSE44420)/Homer|TGCTGAGTCA			0.7942	24.11	2.477	3.77	4.096	0.4655	3.079	2.563	12.51	5.268	5.581	6.524	5.813	2.879	5.382	0.6568	7.084	1.485	4.023	1.352	3.244	11.69	17.03	4.508	3.029	9.631	7.022	10.21	0.7487	0.8681	5.063	2.584	0.4046	6.038	3.727	7.168	11.1	6.188	3.248
Bapx1(Homeobox)/VertebralCol-Bapx1-ChIP-Seq(GSE36672)/Homer|TTRAGTGSYK			11.06	4.764	119.1	468.5	0.6944	80.95	5.456	2.965	0.06994	375.6	0.005854	53.83	4.32	4.673	3.687	44.05	103	1.262	19.81	3.546	2.422	2.915	96.98	1.75	21.9	5.153	1.246	1.709	36.08	81.79	0.6709	7.712	5.697	1.074	1.321	42.06	0.2562	12.17	3.514
Barx1(Homeobox)/Stomach-Barx1.3xFlag-ChIP-Seq(GSE69483)/Homer|AAACMATTAN			0.7894	0.0346	1.176	0.9638	0.7027	2.097	0.008478	0.2835	0.01049	0.7727	1.175	1.565	0.03718	0.3269	0.3531	1.805	0.636	0.7144	0.5099	0.1523	0.004894	0.03448	2.263	0.3647	1.22	0.8458	1.984	0.1259	2.185	0.04024	0.9687	0.2036	0.1501	1.328	1.068	0.6812	0.01636	0.1445	0.005454
BATF(bZIP)/Th17-BATF-ChIP-Seq(GSE39756)/Homer|DATGASTCAT			5.539	73.83	3.3	2.527	4.961	0.03843	3.382	3.07	60.64	10.57	4.413	6.484	5.328	0.4529	8.887	0.8242	12.1	1.777	3.64	3.774	4.914	23.64	24.67	3.534	4.325	6.273	9.568	13.87	2.556	1.825	11.77	6.283	0.7496	10.1	9.277	7.631	11.17	12.93	8.368
Bcl6(Zf)/Liver-Bcl6-ChIP-Seq(GSE31578)/Homer|NNNCTTTCCAGGAAA			1.242	1.354	7.109	0.3021	2.401	0.07074	77.59	3.624	7.937	0.4411	2.507	1.534	21.8	1.055	0.6842	1.624	1.107	0.9943	0.4597	11.59	2.47	1.108	0.2591	2.425	0.5106	4.051	0.2888	0.328	0.9705	0.2662	1.21	0.522	12.99	1.246	6.125	1.73	3.493	2.531	4.895
bHLHE40(bHLH)/HepG2-BHLHE40-ChIP-Seq(GSE31477)/Homer|KCACGTGMCN			0.4434	0.966	0.9549	8.13	7.767	0.2831	0.9621	4.019	0.9894	18.81	6.332	7.332	6.676	0.4638	3.159	1.718	1.307	9.13	1.492	2.268	6.7	0.548	17.88	4.049	12.81	10.23	1.325	0.4549	0.4385	5.839	3.852	0.5156	4.317	3.844	1.236	12.82	5.053	7.673	2.15
BMYB(HTH)/Hela-BMYB-ChIP-Seq(GSE27030)/Homer|NHAACBGYYV			13.49	1.033	3.467	3.277	0.9497	2.373	1.741	7.349	4.067	2.109	0.8425	9.194	1.509	7.494	3.246	1.216	4.38	3.311	2.67	1.658	2.052	0.7177	4.259	2.329	8.432	4.333	7.722	0.569	4.24	1.627	6.359	2.931	5.31	2.383	3.676	1.256	3.09	3.845	2.701
BORIS(Zf)/K562-CTCFL-ChIP-Seq(GSE32465)/Homer|CNNBRGCGCCCCCTGSTGGC			42.88	2.108	6.433	0.2708	9.299	0.01645	18.65	5.16	3.952	0.0351	7.93	2.576	70.7	79.59	6.253	48.16	34.95	17.69	4.627	34.68	10.3	3.427	6.138	12.71	4.986	54.86	119.8	73.29	105.2	87.86	34.09	7.881	42.32	8.701	21.16	32.32	13.25	12.34	61.62
Brachyury(T-box)/Mesoendoderm-Brachyury-ChIP-exo(GSE54963)/Homer|ANTTMRCASBNNNGTGYKAAN			4.876	0.7055	1.119	2.392	0.6912	8.148	2.679	3.268	1.061	0.319	1.024	15.83	4.512	2.769	1.255	0.9737	3.343	1.371	5.533	0.6586	1.372	0.2464	3.134	1.797	2.947	7.893	1.783	1.256	5.404	3.377	0.3718	11.15	1.891	0.2988	0.3881	2.098	0.9429	3.604	1.187
Brn1(POU,Homeobox)/NPC-Brn1-ChIP-Seq(GSE35496)/Homer|TATGCWAATBAV			0.3451	0.3696	0.619	0.1538	2.132	0.1039	0.4926	1.664	0.01512	0.4893	1.598	0.007356	0.6785	0.01223	0.02968	1.749	0.2607	0.514	0.006373	0.6734	0.4233	0.02917	0.334	1.68	0.9262	0.842	0.4688	0.5686	0.5343	0.8758	1.363	0.3233	0.1728	1.838	0.2326	1.454	1.431	0.001265	1.585
Brn2(POU,Homeobox)/NPC-Brn2-ChIP-Seq(GSE35496)/Homer|ATGAATATTC			0.01835	1.651	0.2483	0.1637	0.006262	0.4169	0.4001	0	0.01461	0.5274	0.1381	4.922	0.1708	0.08596	2.542	1.717	0.02011	1.78	5.548	0.9057	0	2.64	0.3126	0.04702	0.01841	0.08839	1.137	1.287	1.019	0.4797	0.4099	0.05091	0.6477	0.525	0.5401	0.2571	0.07198	0.5179	0.1473
bZIP:IRF(bZIP,IRF)/Th17-BatF-ChIP-Seq(GSE39756)/Homer|NAGTTTCABTHTGACTNW			0.0421	0.03536	0.08168	0.002257	0.004213	4.8e-05	0.01466	0.1369	0.01777	0.6687	0.1765	0.001161	0.06403	0.03936	0.08179	0.4473	1.113	0.04499	1.036	0.1231	0.00666	0.1733	0.3617	0.1807	0.00467	0.2154	0.1007	1.259	0.02349	0.4789	0.969	1.429	0.106	0.3096	0.002139	0.2235	0.2303	9e-06	0.6464
c-Jun-CRE(bZIP)/K562-cJun-ChIP-Seq(GSE31477)/Homer|ATGACGTCATCY			1.58	179.6	5.687	7.998	17.73	0.9169	11.74	3.793	119.6	8.297	16.07	5.897	2.181	1.857	44.85	7.785	9.627	17.23	4.65	9.587	7.347	50.36	18.67	14.14	7.723	4.175	3.014	26.76	14.86	4.17	5.084	1.262	2.752	0.815	20	8.327	6.811	13.53	9.237
c-Myc(bHLH)/LNCAP-cMyc-ChIP-Seq(Unpublished)/Homer|VCCACGTG			0.1586	1.61	0.919	9.22	1.588	0.2008	0.2932	2.667	0.438	17.66	2.069	5.955	3.412	0.7369	2.032	2.39	3.352	4.55	1.745	4.171	2.174	0.6691	27.69	2.536	9.122	9.176	1.328	0.4787	0.8095	3.986	3.446	0.0495	1.155	2.745	1.412	11.02	4.477	7.143	1.063
c-Myc(bHLH)/mES-cMyc-ChIP-Seq(GSE11431)/Homer|VVCCACGTGG			0.0107	1.936	0.2024	4.028	0.0372	0.01063	0.05522	1.299	0.8401	11.06	0.2239	1.721	1.19	0.3304	0.1506	0.2528	0.1818	1.637	0.1804	2.05	1.497	3.551	1.528	1.185	4.503	3.472	0.2075	0.1847	0.2773	0.838	3.523	0.009092	0.3739	1.597	0.1237	0.8768	1.28	4.311	1.184
Cdx2(Homeobox)/mES-Cdx2-ChIP-Seq(GSE14586)/Homer|GYMATAAAAH			0.01477	0.04892	0.1126	0.2396	6.625	0.3528	0.06603	0.1374	0.08232	0.004475	4.12	1.746	0.1788	0.000575	0.1348	0.000945	0.02318	0.09175	0.3269	0.07295	0.09066	0.1853	0.2652	2.141	0.04163	0.05416	0.008329	0.009413	0.2189	0.1813	2.465	0.1246	0.1481	0.2828	0.2472	0.262	1.446	0.3141	0.2933
CDX4(Homeobox)/ZebrafishEmbryos-Cdx4.Myc-ChIP-Seq(GSE48254)/Homer|NGYCATAAAWCH			0.06751	6.39	0.09143	0.1171	14.2	0.4302	0.4679	0.0312	8.99	0.2365	9.017	1.308	0.9784	0.2892	3.843	0.3259	0.2198	2.646	4.288	0.4226	0.5331	3.436	0.4142	2.79	0.7597	4.074	0.6302	0.5976	1.317	0.5399	10.17	0.6975	0.3803	2.383	6.232	0.7352	10.42	3.215	1.227
CEBP:AP1(bZIP)/ThioMac-CEBPb-ChIP-Seq(GSE21512)/Homer|DRTGTTGCAA			6.79	6.588	5.664	4.915	0.2574	5.974	2.377	1.275	5.158	2.213	0.5581	2.84	2.445	4.416	2.771	1.969	0.9133	3.73	1.499	1.293	5.663	8.634	1.069	3.518	7.642	0.03352	1.705	1.411	0.209	2.295	2.322	1.855	3.38	0.9373	0.4875	0.7174	0.2257	0.9844	0.6724
CEBP:CEBP(bZIP)/MEF-Chop-ChIP-Seq(GSE35681)/Homer|NTNATGCAAYMNNHTGMAAY			0.6854	0.5512	0.24	0.4861	0.3847	0.286	0.4888	0.2592	0.7241	0.7324	1.018	1.087	0.5559	2.904	0.3509	0.4372	0.7481	2.594	0.2866	0.5298	0.6672	0.3758	0.8759	0.2368	0.01611	1.098	0.7361	0.04624	0.4525	0.2716	0.5304	0.26	1.108	1.611	1.749	0.604	0.07931	2.117	0.1009
CEBP(bZIP)/ThioMac-CEBPb-ChIP-Seq(GSE21512)/Homer|ATTGCGCAAC			0.04433	0.07664	0.545	0.05178	0.2831	0.3342	1.994	0.3068	0.5175	2.96	0.9618	1.522	6.708	1.876	0.2478	0.4572	0.1169	0.1372	0.4156	2.468	4.469	3.847	0.2604	3.462	2.302	3.749	0.256	0.2314	0.7232	1.017	0.8764	0.02268	0.000672	1.874	0.7268	2.351	0.9142	1.628	0.414
Chop(bZIP)/MEF-Chop-ChIP-Seq(GSE35681)/Homer|ATTGCATCAT			1.517	22.15	1.75	2.691	0.1552	2.427	0.3192	0.5866	6.88	3.082	1.81	8.84	0.2728	1.685	2.389	0.1386	1.687	1.385	3.44	1.46	0.6549	11.97	3.748	5.614	0.9132	0.8776	0.5452	1.536	1.068	1.237	0.8876	0.05085	0.3436	0.1767	2.623	0.99	0.3545	1.937	2.466
CHR(?)/Hela-CellCycle-Expression/Homer|SRGTTTCAAA			0.3262	0.1948	0.1619	0.8726	0.3386	0.4674	0.9311	0.1691	0.01948	0.3433	0.4487	0.0929	0.8048	0.1599	0.1951	0.8228	0.08138	1.622	0.9696	0.2874	0.2282	0.09534	1.866	0.04126	1.405	1.733	2.318	0.7371	4.359	2.119	0.7077	2.291	0.234	1.201	0.4641	1.378	1.603	3.768	1.147
CLOCK(bHLH)/Liver-Clock-ChIP-Seq(GSE39860)/Homer|GHCACGTG			0.1091	0.8296	2.286	17.55	5.973	4.315	3.183	7.201	2.429	36.42	6.056	24.47	8.857	0.7876	2.053	1.651	1.315	11.89	2.567	2.283	6.703	4.555	25.82	7.151	33.38	12.23	2.371	0.7621	1.011	6.172	3.992	0.765	1.827	2.873	1.691	13.82	8.445	17.23	4.623
CRE(bZIP)/Promoter/Homer|CSGTGACGTCAC			1.847	34.91	1.478	10.1	12.01	2	3.272	1.705	24.25	6.824	16.81	31.02	2.993	0.7522	8.414	2.324	12.75	10.87	1.335	1.734	3.435	10.24	25.11	28.5	13.23	6.961	1.219	10.99	0.7741	5.057	10.61	0.5999	1.047	0.3652	7.214	4.424	5.718	8.941	2.57
CRX(Homeobox)/Retina-Crx-ChIP-Seq(GSE20012)/Homer|GCTAATCC			29.14	0.005925	0.2785	5.968	9.7e-05	2.147	0.09033	20.88	0.003905	0.6385	0.02475	4.346	0.789	16.2	0.07579	0.9028	1.158	0.07227	0.008267	0.8327	3.129	0.635	0.07666	0.003345	4.31	2.204	6.903	0.1313	1.618	0.2141	0.2349	0.2818	0.631	10.54	0.6961	1.728	0.03752	1.75	0.1265
CTCF-SatelliteElement(Zf?)/CD4+-CTCF-ChIP-Seq(Barski_et_al.)/Homer|TGCAGTTCCMVNWRTGGCCA			1.367	2.063	0.1533	3.582	0	0.1012	0.5085	1.717	2.701	0.4004	0.9826	1.104	2.587	5.846	0.2519	0.2265	7.51	3.125	0.1969	5.298	2.144	2.87	5.43	1.315	0.9879	1.187	9.463	5.761	3.677	9.312	4.553	1.294	3.569	1.778	3.425	11.71	0.2012	0.6246	1.972
Cux2(Homeobox)/Liver-Cux2-ChIP-Seq(GSE35985)/Homer|HNRAATCAAT			0.000717	1e-05	0.1026	0.000119	0.01166	0.00458	7.4e-05	0.2909	0.000568	0.06802	0.005564	0.001794	9.3e-05	0.000298	0.00049	0.3997	0.03729	1.24	0.01793	0.01133	0.8237	0.2161	0.01415	0.01008	0.01968	9e-05	0.02268	0.002537	0.04761	0.06205	0.00809	0.001769	0.000335	1.107	0.1063	0.001018	0.02661	0.05688	0.000364
DMRT1(DM)/Testis-DMRT1-ChIP-Seq(GSE64892)/Homer|TWGHWACAWTGTWDC			0.9512	0.6381	1.904	0.437	0.3881	0.3748	0.1288	0.5809	2.012	0.4259	0.349	0.000122	1.3	0.3474	0.1244	0.8824	0.03463	0.1667	10.14	1.532	1.66	0.1156	0.4485	1.119	0.688	1.038	2.782	1.466	0.1099	2.239	0.1026	0.7736	1.257	0.5057	0.5981	0.5062	0.8988	3.001	0.2682
DMRT6(DM)/Testis-DMRT6-ChIP-Seq(GSE60440)/Homer|YDGHTACAWTGTADC			0.6002	0.3829	1.098	0.2119	0.346	0.2299	0.6033	0.5863	1.253	0.1482	0.598	0.001012	1.535	0.5324	0.09411	0.9511	0.06079	0.4052	7.499	1.706	0.3927	0.1293	1.19	0.9795	0.7171	0.6255	2.413	0.735	0.09906	1.956	0.02476	0.5701	1.107	0.4971	0.393	0.2068	0.9926	1.59	0.1852
DUX4(Homeobox)/Myoblasts-DUX4.V5-ChIP-Seq(GSE75791)/Homer|NWTAAYCYAATCAWN			29.68	0.03747	0.4521	0	0	2.186	0.1443	0.3242	0.1148	0	0.1932	0.3653	0	2.165	0.6178	2.428	0.9132	0.2556	3.19	0.441	0.83	0.2756	0.5465	1.386	2.658	1.448	0.6684	0.1132	0.2844	3.714	0	0.4164	0.03778	2.66	1.408	0.7434	0.1199	3.022	0.03098
E-box(bHLH)/Promoter/Homer|SSGGTCACGTGA			3.173	4.554	3.013	6.694	4.192	0.8122	2.045	4.925	2.639	2.851	9.41	3.532	8.59	0.7387	3.524	0.5686	5.575	6.592	0.44	2.452	1.878	1.015	8.064	11.15	7.314	3.706	4.67	0.3842	1.054	0.2834	6.346	0.6685	5.177	2.363	4.559	2.765	3.873	4.089	5.298
E2A(bHLH),near_PU.1/Bcell-PU.1-ChIP-Seq(GSE21512)/Homer|NVCACCTGBN			0	0	3.8e-05	0	0	2.2e-05	0	1e-06	2e-06	4e-06	0	0.3456	0.00049	0.001301	0	4.3e-05	0	0	0.08185	5.9e-05	0.000432	0.000718	0	0	0.2464	0	0.003034	0.05981	2e-06	2e-06	2.3e-05	0.8806	0.000218	0.01228	2.9e-05	0.00322	0	0.6555	0.000656
E2A(bHLH)/proBcell-E2A-ChIP-Seq(GSE21978)/Homer|DNRCAGCTGY			0.4341	0.4284	0.02578	0.3524	0.04662	5.704	0.2138	0.6389	1.676	1.093	0.1181	15.28	1.685	1.204	1.197	0.4495	0.05794	0.000884	7.554	0.2358	1.215	1.221	0.1985	0.002002	14.06	1.326	2.469	2.005	0.2373	0.7433	0.1966	5.615	1.592	1.499	0.09173	0.08251	0.3649	7.016	1.312
E2F(E2F)/Hela-CellCycle-Expression/Homer|TTSGCGCGAAAA			0.5214	0.5016	0.0883	0.326	3.388	0	0.4648	2.446	1.91	0.2664	0.7661	0.01857	0.5466	1.101	1.116	2.149	0.2337	3.879	5.467	0.7887	1.046	0.7933	0.02687	6.294	3.238	3.421	0.02947	0.5404	0.3465	2.565	2.805	0.1744	1.03	0.2016	0.5881	3.118	0.4672	1.726	1.431
E2F1(E2F)/Hela-E2F1-ChIP-Seq(GSE22478)/Homer|CWGGCGGGAA			0.6381	0.8672	0.8985	0.6383	3	0.03457	0.6302	3.473	0.1793	0.2713	1.54	1.94	1.695	1.062	3.368	0.5343	2.311	0.3419	2.853	1.632	0.7839	2.33	1.208	1.894	0.5669	0.1204	0.3975	0.5858	4.07	1.169	1.729	0.2906	2.006	0.1994	0.2023	2.736	2.442	0.1379	3.302
E2F3(E2F)/MEF-E2F3-ChIP-Seq(GSE71376)/Homer|BTKGGCGGGAAA			2.075	4.53	0.1484	0.9042	3.034	1.013	0.4994	2.175	1.048	0.7537	5.678	1.746	0.7446	0.1025	1.209	2.415	1.413	2.8	4.322	2.063	1.296	8.985	0.9187	3.661	1.342	0.6949	1.13	1.915	3.442	3.049	7.826	1.875	2.673	0.006646	0.2402	2.965	1.519	0.6602	1.296
E2F6(E2F)/Hela-E2F6-ChIP-Seq(GSE31477)/Homer|GGCGGGAARN			2.457	2.677	0.2584	0.46	2.868	0.03408	2.433	2.275	1.077	0.041	1.79	0.08349	2.54	0.5632	2.84	0.5525	1.485	0.1499	3.206	2.888	0.2591	8.263	0.06993	3.37	2.186	1.443	0.97	0.2831	1.694	3.376	2.156	0.684	3.08	0.005763	0.2678	3.363	1.524	0.7127	1.241
E2F7(E2F)/Hela-E2F7-ChIP-Seq(GSE32673)/Homer|VDTTTCCCGCCA			0.8117	1.294	0.7848	0.728	0.9676	0.1411	0.4056	3.7	0.0253	0.1948	0.7493	0.3503	1.291	0.6459	4.216	0.8495	0.2592	0.309	3.295	1.398	0.3399	0.107	0.26	5.819	0.4811	0.266	0.3081	5.123	1.904	0.8772	3.74	0.8561	0.7987	0.0997	1.225	1.411	1.309	0.2698	2.159
EBF(EBF)/proBcell-EBF-ChIP-Seq(GSE21978)/Homer|DGTCCCYRGGGA			0.7993	1.943	0.2303	0.2358	0.3749	0.2226	1.124	2.171	7.57	1.512	0.5008	2.115	1.757	2.876	2.547	0.7948	1.316	0.5946	5.49	2.841	2.424	3.077	5.196	1.875	0.5122	3.091	0.8342	1.054	2.05	2.583	3.46	1.937	0.9199	2.218	11.64	2.197	1.558	0.5069	2.533
EBF1(EBF)/Near-E2A-ChIP-Seq(GSE21512)/Homer|GTCCCCWGGGGA			1.667	4.082	1.473	0.08545	0.4836	0.237	1.082	0.3461	7.4	0.5369	0.1687	5.026	0.9122	1.782	8.234	1.96	2.196	1.235	1.39	2.208	2.012	3.228	3.707	6.009	1.728	0.2475	1.035	0.5709	2.2	0.616	1.512	1.666	0.8472	1.349	6.385	2.751	1.963	0.7953	1.42
EBNA1(EBV-virus)/Raji-EBNA1-ChIP-Seq(GSE30709)/Homer|GGYAGCAYDTGCTDCCCNNN			1.023	1.813	0.3481	0.9104	0	1.445	0.2189	0	0.277	1.807	0	2.147	0.2324	0	1.768	0.2547	0.2077	0.1944	0.4157	0	0	0.1961	1.339	0.3156	1.582	0.3581	0.2883	0.3204	0.3593	0.6764	1.744	0.3357	0	3.522	0.3672	0	1.584	0.8806	0.7782
Egr1(Zf)/K562-Egr1-ChIP-Seq(GSE32465)/Homer|TGCGTGGGYG			1.545	0.05329	3.246	6.601	1.373	1.741	0.4498	0.2343	0.5903	2.265	0.9197	0.1473	0.06313	1.58	0.1015	2.692	1.086	1.616	1.736	1.208	0.4089	0.5226	0.3602	3.041	2.322	0.01039	1.198	0.08552	0.2743	2.968	0.4521	2.365	2.316	0.01196	1.589	0.01299	2.51	2.253	0.2092
Egr2(Zf)/Thymocytes-Egr2-ChIP-Seq(GSE34254)/Homer|NGCGTGGGCGGR			0.2248	0.04113	0.3121	0.8358	2.178	0.6836	0.4967	0.1353	0.000467	1.103	3.371	0.02212	1.02	0.4941	0.06159	0.03343	1.414	1.069	0.7658	0.5571	0.01382	1.614	0.1617	5.071	1.161	1.318	0.9441	0.6464	0.0804	2.461	3.337	0.7059	1.105	0.01411	1.101	0.02561	3.491	0.4419	0.2011
EHF(ETS)/LoVo-EHF-ChIP-Seq(GSE49402)/Homer|AVCAGGAAGT			0.6043	0.01455	0.000112	0.04694	25.52	0.02069	0.01107	0.5783	19.22	0.008738	116.8	0.292	0.04064	11.79	1.57	1.21	0.03614	24.27	0.05276	0.3911	4.949	24.94	1.521	72.66	0.00256	0.3428	10.34	4.102	0.5575	1.312	20.64	0.5746	0.05247	0.9223	29.19	3.968	49.88	0.01757	4.979
EKLF(Zf)/Erythrocyte-Klf1-ChIP-Seq(GSE20478)/Homer|NWGGGTGTGGCY			0.3609	0.02994	0.4288	0.1618	0.9645	0.1392	0.2554	2.43	2.636	0.2969	8.277	6.993	1.312	0.1602	0.3746	0.08843	1.629	7.54	1.311	0.4023	3.551	5.785	7.701	13.48	2.89	4.242	0.8353	0.1642	2.547	0.2674	1.586	1.27	0.6669	0.07904	5.432	1.984	4.957	0.3585	1.392
ELF1(ETS)/Jurkat-ELF1-ChIP-Seq(SRA014231)/Homer|AVCCGGAAGT			7.351	0.5284	0.2552	1.055	63.36	0.6425	0.1315	7.352	18.34	2.665	195.9	0.02074	3.526	8.167	4.338	4.591	3.687	47.6	0.7563	0.7284	7.638	14.55	2.373	107.7	1.416	2.97	5.274	13.68	2.057	3.102	21.94	1.515	0.7929	0.1343	29.82	7.03	40.77	4.594	9.731
ELF3(ETS)/PDAC-ELF3-ChIP-Seq(GSE64557)/Homer|ANCAGGAAGT			0.368	0.2863	0.04925	0.359	32.84	0.1883	0.5446	0.09782	28.19	0.1904	95.55	0.00613	0.1327	14.74	0.4931	2.482	0.01091	12.6	0.2452	0.8106	6.811	18.73	1.512	53.26	0.001434	0.3803	10.44	5.402	0.245	0.7765	12.48	0.9323	0.08052	0.6334	18.82	2.74	37.14	0.02709	2.943
ELF5(ETS)/T47D-ELF5-ChIP-Seq(GSE30407)/Homer|ACVAGGAAGT			1.012	0.4622	0.02822	0.2638	35.49	0.09008	0.2862	0.5002	18.59	0.09207	93.02	0.001811	0.1309	5.398	0.406	1.571	0.03232	22.2	0.3214	0.6511	8.34	16.12	1.609	60.37	0.006673	0.8255	12.94	7.358	0.4239	0.7356	16.65	2.329	0.1168	0.7227	19.26	2.544	25.56	0.05802	1.333
Eomes(T-box)/H9-Eomes-ChIP-Seq(GSE26097)/Homer|ATTAACACCT			21.66	1.86	14.78	17.76	1.393	82.81	2.786	5.228	0.156	4.115	0.03832	86.4	4.169	22.1	3.43	9.537	8.75	1.609	62.78	1.578	1.806	0.4392	0.6628	2.028	46.37	2.22	18.34	1.809	11	8.334	1.755	43.08	0.7268	1.74	3.625	3.475	0.4809	39.47	2.58
ERE(NR),IR3/MCF7-ERa-ChIP-Seq(Unpublished)/Homer|VAGGTCACNSTGACC			0.7816	1.663	1.726	0.3264	0.7168	3.781	1.795	2.636	3.77	0.2485	0.1358	3.826	4.612	0.709	2.472	0.6443	1.389	0.7444	1.262	4.367	8.46	0.02522	0.1894	0.01448	3.31	6.946	3.289	0.1172	0.3156	1.063	1.489	1.466	1.775	0.2668	4.903	3.883	0.6414	3.532	4.35
ERG(ETS)/VCaP-ERG-ChIP-Seq(GSE14097)/Homer|ACAGGAAGTG			2.192	0.1786	0.01071	0.4801	30.91	0.5185	0.04298	2.086	58.01	0.2181	199.9	1.3	0.338	21.98	6.52	1.93	0.1364	28.64	3.195	3.737	11.86	35.28	1.777	93.74	0.2596	3.488	14.7	10.19	4.375	0.3557	22.62	1.479	0.4641	0.7533	41.82	2.2	69.22	1.221	13.6
Erra(NR)/HepG2-Erra-ChIP-Seq(GSE31477)/Homer|CAAAGGTCAG			0.03076	1.903	3.422	0.7997	2.428	0.08248	3.013	0.5634	0.3436	3.741	0.03712	10.19	2.317	0.6341	0.6275	2.641	4.625	1.605	1.27	1.027	4.633	2.353	7.08	1.627	1.44	2.29	1.894	0.6851	4.998	1.986	0.6679	0.1638	3.266	2.442	0.3417	7.554	4.979	1.051	5.842
ETS:E-box(ETS,bHLH)/HPC7-Scl-ChIP-Seq(GSE22178)/Homer|AGGAARCAGCTG			4.229	0.199	0.3592	0.4675	2.507	2.411	0.8946	2.032	8.221	0.2528	3.766	4.546	0.4768	4.144	0.3791	0.006553	0.05058	0.4885	0.6073	0.2333	0.3174	0.0276	0.6073	3.873	3.699	2.783	4.363	4.488	2.315	0.1016	2.232	0.7296	0.6036	1.808	4.672	0.05407	3.093	1.585	0.844
ETS:RUNX(ETS,Runt)/Jurkat-RUNX1-ChIP-Seq(GSE17954)/Homer|RCAGGATGTGGT			1.063	0.4197	1.497	0.8551	36.97	0.7476	1.521	3.576	3.468	0.1311	23.69	0.04638	0.4003	1.051	3.537	5.092	0.007791	10.66	0.7771	1.218	0.4328	4.498	0.1516	12.99	0.1843	0.5222	2.575	1.449	1.845	0.2288	3.949	0.4303	1.203	0.2619	8.969	0.4807	6.782	0.7194	2.182
ETS(ETS)/Promoter/Homer|AACCGGAAGT			5.898	0.6038	0.1364	2.473	38.18	0.2451	0.3371	7.202	10.89	3.361	185	1.305	0.8692	5.235	4.687	4.815	3.472	33.89	1.18	1.016	11.27	17.68	5.033	86.88	1.68	5.258	3.009	14.09	3.523	2.293	19.29	0.4238	2.213	1.253	27.18	9.409	44.94	3.838	7.106
Ets1-distal(ETS)/CD4+-PolII-ChIP-Seq(Barski_et_al.)/Homer|MACAGGAAGT			3.669	0.3363	0.05393	1.413	5.079	0.5929	0.1946	1.343	23.35	0.5514	43.1	0.03916	0.1822	12.47	2.851	1.421	0.01985	5.156	0.559	3.584	6.207	14.76	2.09	29.35	0.01382	4.221	4.982	3.588	2.011	0.9649	10.59	0.6394	0.5298	1.092	11.18	1.161	41.94	0.7002	1.018
ETS1(ETS)/Jurkat-ETS1-ChIP-Seq(GSE17954)/Homer|ACAGGAAGTG			2.652	0.3455	0.009024	0.267	45.23	0.1548	0.07291	3.743	47.06	0.2719	203.9	0.1017	0.07458	19.56	4.863	0.5321	0.6918	34.03	0.9206	2.404	7.343	36.97	0.87	102.1	0.2422	2.617	7.319	14	3.969	0.8982	21.94	0.892	0.1734	0.606	48.19	2.769	63.75	0.2559	8.944
ETV1(ETS)/GIST48-ETV1-ChIP-Seq(GSE22441)/Homer|AACCGGAAGT			4.361	0.7466	0.000901	0.1312	40.23	0.7217	0.05565	4.816	55.56	0.4433	234	0.15	1.029	13.77	3.498	1.675	0.6101	28.19	1.187	0.3852	11.16	32.98	1.21	118.5	0.6786	2.802	7.755	12.27	2.416	0.7081	25.16	1.031	0.1786	1.513	49.26	1.665	72.1	0.6914	5.491
Etv2(ETS)/ES-ER71-ChIP-Seq(GSE59402)/Homer(0.967)|NNAYTTCCTGHN			5.825	0.6049	0.07081	0.7872	32.56	0.5326	0.4032	3.138	56.72	1.071	175.9	0.03654	0.2299	22.25	9.788	1.237	0.3557	39.15	2.176	0.9354	19.93	43.08	1.055	98.3	0.4274	2.763	10.79	10.89	3.58	0.7764	23.87	1.201	1.054	0.04325	40.16	2.48	66.16	2.159	8.113
EWS:ERG-fusion(ETS)/CADO_ES1-EWS:ERG-ChIP-Seq(SRA014231)/Homer|ATTTCCTGTN			6.984	0.638	0.01552	1.19	7.306	0.1425	0.1806	2.124	44.8	0.1492	70.42	0.000437	0.2485	24.13	4.765	1.328	0.1572	5.752	1.769	4.489	4.533	19.74	2.578	45.75	0.01593	4.311	15.87	4.407	2.553	1.176	13.39	0.01564	0.1312	0.5909	19.8	1.304	38.81	1.995	6.918
EWS:FLI1-fusion(ETS)/SK_N_MC-EWS:FLI1-ChIP-Seq(SRA014231)/Homer|VACAGGAAAT			7.508	0.4164	0.02469	1.336	18	0.2435	0.202	2.853	32.26	0.1072	156.1	0.05441	0.3199	14.36	9.448	2.454	1.199	28.06	3.334	0.8982	16.24	24.09	1.014	74.28	0.1079	3.862	8.476	11.1	2.455	2.744	13.93	0.2527	0.1922	0.2895	29.71	2.796	43.31	0.7666	4.165
Fosl2(bZIP)/3T3L1-Fosl2-ChIP-Seq(GSE56872)/Homer|NATGASTCABNN			7.295	78.29	5.508	3.45	5.192	1.18	3.515	2.564	59.04	7.121	7.697	8.329	6.891	2.686	9.826	0.9034	17.67	3.84	5.497	3.57	7.397	30.84	24.84	3.796	3.875	10.34	8.285	15.38	2.877	2.494	12.66	5.074	1.88	12.7	11.98	7.529	11.16	20.88	6.801
Fox:Ebox(Forkhead,bHLH)/Panc1-Foxa2-ChIP-Seq(GSE47459)/Homer|NNNVCTGWGYAAACASN			1.999	2.566	0.2239	1.225	1.698	0.5218	3.425	2.253	0.4915	0.7246	2.188	11.62	3.733	2.313	5.292	1.222	0.2705	0.8865	1.172	2.878	0.6973	3.887	2.237	0.6782	1.288	1.913	1.024	1.917	0.04352	3.853	3.308	2.503	2.059	1.715	6.112	0.02448	0.7747	2.69	2.038
FOXA1:AR(Forkhead,NR)/LNCAP-AR-ChIP-Seq(GSE27824)/Homer|AGTAAACAAAAAAGAACAND			0.01585	0.2361	0.1047	0.08271	0.4776	0.05694	0.4589	1.066	0.007518	1.99	0.8337	2.2e-05	1.183	0.2036	0.1648	0.6055	0.6473	0.01889	0.05261	1.031	4.972	0.1594	0.001973	0.1566	0.331	0.07928	0.03344	0.03655	0.04624	0.3997	1.695	0.008465	2.684	0.6264	0.2132	0.05159	0.1266	0.2101	0.01174
FOXA1(Forkhead)/LNCAP-FOXA1-ChIP-Seq(GSE27824)/Homer|WAAGTAAACA			0.8231	0.67	0.2315	0.8169	0.2956	3.062	1.106	1.987	0.7326	7.425	0.2078	20.96	2.769	3.867	0.6483	1.467	1.606	0.09691	1.694	1.85	2.255	2.978	3.792	0.3095	1.81	0.5867	0.5313	1.431	0.9279	0.3169	3.28	1.761	8.845	1.526	2.605	0.2991	0.8608	1.282	3.019
FOXA1(Forkhead)/MCF7-FOXA1-ChIP-Seq(GSE26831)/Homer|WAAGTAAACA			0.7186	0.3262	0.005998	0.01145	0.1197	0.3351	0.6377	0.9996	0.3894	1.003	0.3206	6.868	0.7895	3.938	0.1293	1.045	0.3723	0.09008	1.47	1.794	1.965	1.589	1.077	0.3865	0.8512	0.3498	0.6795	0.7682	1.118	0.5256	2.422	1.399	6.276	0.8426	2.75	0.218	0.3844	1.309	1.666
Foxa2(Forkhead)/Liver-Foxa2-ChIP-Seq(GSE25694)/Homer|CYTGTTTACWYW			4.658	1.084	2.539	4.266	1.824	12.45	2.231	3.573	1.016	11.22	1.134	28.69	9.503	1.966	3.059	3.826	0.9629	0.567	4.241	3.854	2.632	4.026	5.049	1.367	5.43	1.054	1.93	2.735	0.3951	1.955	2.879	4.219	4.974	0.4993	4.491	0.3786	1.346	4.606	2.178
Foxa3(Forkhead)/Liver-Foxa3-ChIP-Seq(GSE77670)/Homer|BSNTGTTTACWYWGN			4.721	2.304	0.1291	0.9969	0.1018	1.706	1.628	0.6141	0.2258	1.349	0.5151	0.4597	4.123	3.253	1.753	0.6247	0.9277	0.6291	1.019	2.551	2.308	0.2464	0.1272	1.832	3.959	1.819	1.076	0.4897	0.8611	0.6349	1.33	0.2847	4.819	0.7107	1.973	0.4521	1.975	1.468	1.643
Foxf1(Forkhead)/Lung-Foxf1-ChIP-Seq(GSE77951)/Homer|WWATRTAAACAN			1.493	1.234	0.157	1.931	0.1618	0.3483	2.36	2.633	9.683	5.533	0.3259	8.399	3.905	2.344	4.132	0.257	4.354	0.05143	2.016	0.5877	2.46	10.31	5.594	1.96	5.889	1.826	1.819	3.479	1.724	0.6126	1.808	1.061	1.545	4.227	7.439	1.74	3.605	3.338	2.787
Foxh1(Forkhead)/hESC-FOXH1-ChIP-Seq(GSE29422)/Homer|NNTGTGGATTSS			3.306	0.8746	4.198	2.175	7.935	4.937	8.534	3.481	0.2983	8.132	1.994	7.006	11.7	2.25	0.04446	1.994	1.003	0.3339	0.1525	4.28	1.333	2.218	2.066	1.559	0.09878	0.7969	0.3267	1.028	3.922	0.9649	2.992	0.3736	7.367	1.032	3.352	2.694	1.793	0.7806	4.937
FOXK1(Forkhead)/HEK293-FOXK1-ChIP-Seq(GSE51673)/Homer|NVWTGTTTAC			4.508	0.6092	0.4585	6.009	0.02394	6.491	1.828	3.234	3.351	7.785	0.9688	15.75	3.869	5.256	0.401	0.6981	6.578	0.3885	2.737	0.8618	2.466	3.196	3.328	5.274	7.946	1.51	3.499	0.9824	1.335	1.084	1.407	3.369	1.885	6.17	3.488	0.3126	8.223	5.222	4.016
FOXK2(Forkhead)/U2OS-FOXK2-ChIP-Seq(E-MTAB-2204)/Homer|SCHTGTTTACAT			9.213	0.8272	2.648	8.127	0.3694	7.477	0.775	1.75	3.751	6.349	2.234	22.28	1.634	1.995	1.974	2.607	3.27	0.7241	1.401	2.96	1.372	3	6.175	4.054	3.658	2.377	4.15	2.408	2.663	1.136	1.936	2.858	1.928	4.066	1.468	0.5791	6.667	4.798	5.754
FoxL2(Forkhead)/Ovary-FoxL2-ChIP-Seq(GSE60858)/Homer|WWTRTAAACAVG			4.728	3.782	1.067	6.289	0.3153	9.563	4.711	1.863	12.71	8.69	0.5458	20.6	6.283	1.94	7.773	3.618	7.255	0.2118	4.842	1.14	5.281	10.42	4.175	2.393	11.31	4.177	1.527	2.109	2.284	1.861	1.691	2.986	3.391	3.571	7.904	1.131	4.119	2.97	5.309
FOXM1(Forkhead)/MCF7-FOXM1-ChIP-Seq(GSE72977)/Homer|TRTTTACTTW			0.141	0.06665	0.004485	9e-05	0.02856	0.01102	0.2549	2.305	0.1357	1.276	0.3292	12.09	1.379	1.865	0.103	0.41	0.4879	0.09178	0.6561	1.346	2.542	1.945	5.023	0.0524	0.2989	0.1054	2.124	0.2739	0.5947	0.7143	2.171	1.064	5.759	1.328	1.131	0.02641	0.2352	1.179	0.2078
FOXP1(Forkhead)/H9-FOXP1-ChIP-Seq(GSE31006)/Homer|NYYTGTTTACHN			3.178	0.03396	0.1509	2.083	0.1192	0.4716	1.999	5.421	2.31	4.815	2.747	10.67	5.109	5.231	0.6318	0.2654	3.234	0.1922	2.338	0.9467	1.689	7.711	5.202	4.493	4.85	0.6229	2.565	0.141	1.32	0.2075	2.867	0.3094	2.147	3.115	0.4724	0.1536	3.594	2.568	1.36
Fra1(bZIP)/BT549-Fra1-ChIP-Seq(GSE46166)/Homer|NNATGASTCATH			4.288	70.22	3.072	3.405	4.276	0.1068	3.082	2.902	62.33	10.28	6.664	6.048	8.246	0.9164	11.71	2.135	13.29	2.937	2.121	4.153	7.285	28.87	23.31	3.249	6.612	8.269	10.19	14.72	1.568	1.812	17.9	7.923	1.254	9.05	11.96	5.538	9.607	19.58	5.765
Fra2(bZIP)/Striatum-Fra2-ChIP-Seq(GSE43429)/Homer|GGATGACTCATC			4.72	69.72	4.743	2.766	3.942	0.2832	3.147	2.104	65.5	10.45	7.051	6.45	7.091	2.351	12.31	0.9674	13	2.427	5.033	3.226	6.75	24.89	23.89	4.984	5.087	8.516	10.64	12.17	1.473	3.946	12.96	4.144	2.165	11.49	9.739	7.042	8.77	22.7	4.667
FXR(NR),IR1/Liver-FXR-ChIP-Seq(Chong_et_al.)/Homer|AGGTCANTGACCTB			0.2391	3.677	0.08955	1.116	3.034	0.1758	0.5101	0.04956	6.537	3.441	0.7565	0.01014	1.545	1.909	1.008	0.1015	3.902	1.294	0.2471	4.42	2.609	0.9071	0.005937	0.1491	1.342	4.122	5.612	0.5076	0.004437	2.316	1.034	0.2982	0.2726	0.2582	1.16	1.377	1.793	0.3745	0.8079
GABPA(ETS)/Jurkat-GABPa-ChIP-Seq(GSE17954)/Homer|RACCGGAAGT			3.675	1.506	0.07547	1.257	61.78	0.9395	0.09105	5.073	43.32	0.2146	238.5	0.6587	0.7559	12.26	4.79	2.932	0.5586	36.87	1.535	1.606	13.22	37.34	3.332	115.3	2.159	4.096	10.05	12.96	1.719	1.465	25.41	1.321	0.9884	1.735	38.47	3.086	64.87	0.6643	5.016
GATA(Zf),IR3/iTreg-Gata3-ChIP-Seq(GSE20898)/Homer|NNNNNBAGATAWYATCTVHN			0.8485	0.8288	0.1863	1.736	1.192	0.609	0.2145	2.226	0.8221	0.7735	0.7865	0.09756	0.149	1.524	3.531	0.4962	0.5953	0.4009	0.8421	1.319	0.2357	0.8084	1.304	1.391	0.4859	2.842	3.365	2.602	1.68	1.735	0.3317	0.1157	3.395	0.004407	1.037	0.06188	0.6517	0.2988	0.5418
GATA(Zf),IR4/iTreg-Gata3-ChIP-Seq(GSE20898)/Homer|NAGATWNBNATCTNN			1.691	0.3067	0.05541	0.01346	0.01089	0.005272	0.477	10.83	1.193	0.009282	0.2571	0.3653	0.01323	1.368	0.002141	0.1236	0.0996	0	0.7109	0.7525	3.146	0.152	0.5465	0.6048	0.0503	0.05286	4.379	4.556	0.5024	0.04164	0.06655	0.7124	0.02004	1.034	1.362	0.07106	0.0142	0.3475	0.04968
Gata2(Zf)/K562-GATA2-ChIP-Seq(GSE18829)/Homer|BBCTTATCTS			967.8	23.45	60.79	98.02	23.63	82.68	61.13	581.7	7.784	73.37	2.512	46.44	19.22	401	17.73	48.71	45.39	12.06	39.54	42.26	194.6	19.7	19.62	3.048	46.89	14.11	248.8	21.04	38.26	35.02	10.25	35.75	10.15	129.3	9.907	28.05	5.517	23.33	18.93
GATA3(Zf),DR4/iTreg-Gata3-ChIP-Seq(GSE20898)/Homer|AGATGKDGAGATAAG			10.22	0.4299	0.1062	0.4962	0.7653	0.6734	0	4.821	0.3571	0.04811	0.1308	0.001475	0.01197	24.27	0.7388	0.1024	1.23	0.02886	0.2018	0.6463	1.256	1.887	4e-06	0.1006	0.5855	0.02307	7.501	1.044	0.006944	1.058	0.5185	0.1478	0.2061	0.1897	0.02512	0.1043	0.09361	0.8751	0.002915
GATA3(Zf),DR8/iTreg-Gata3-ChIP-Seq(GSE20898)/Homer|AGATSTNDNNDSAGATAASN			0.09475	0.000241	0.002437	0.00152	0.1795	0.005647	0.02791	4.414	0.01653	0	0.172	0.1395	0.005072	1.036	0.1815	0.04548	0.06964	0.6122	0.01454	1.109	0.3013	0.05047	0.002884	0.04043	0	0.01117	1.719	0.002522	0.1695	0.01716	0.07471	0.001121	0.01957	0.2733	0.2606	0.159	0.2073	0.04297	0.01276
GATA3(Zf)/iTreg-Gata3-ChIP-Seq(GSE20898)/Homer|AGATAASR			916.3	18.42	55.44	105.7	19.18	90.12	60.24	648	4.616	83.18	0.2939	55.15	24.52	398.5	15.51	36.8	43.84	9.747	46.49	35.6	199.9	12.26	29.03	4.47	54.52	12.37	294.8	18.78	25.92	36.15	7.04	43.02	15.24	127.2	6.263	22.79	0.3546	36.36	24.14
Gata6(Zf)/HUG1N-GATA6-ChIP-Seq(GSE51936)/Homer|YCTTATCTBN			959.8	20.23	53.79	100.2	17.42	99.77	68.19	603.5	7.46	81.58	1.305	59.33	23.12	401	16.28	45.41	51.55	10.49	51.78	43.55	194.9	15.41	29.52	2.92	51.93	15.52	281.3	20.07	35.86	44.95	6.664	40.88	11.95	116.2	11.61	22.17	1.754	29.6	24.02
Gfi1b(Zf)/HPC7-Gfi1b-ChIP-Seq(GSE22178)/Homer|MAATCACTGC			0.855	0.9776	0.04939	0.9676	3.115	0.07589	1.896	7.869	0.9456	0.3426	4.179	1.768	0.3988	0.1049	0.3133	1.093	1.104	4.108	0.6948	0.8045	8.247	2.553	1.869	0.04885	0.5214	0.2068	1.746	0.916	0.7111	1.171	1.415	0.02599	0.1008	3.654	1.716	0.4319	0.837	2.186	0.3283
GFX(?)/Promoter/Homer|ATTCTCGCGAGA			0	0	0	4.176	3.552	0.9428	0.6895	2.838	0	6.341	8.359	1.104	0.3822	2.958	3.214	0.9063	0.646	21.53	0.1969	0.4835	1.894	4.455	3.573	7.928	4.517	1.331	0.6437	1.918	2.914	0	2.653	3.016	0.6586	0.5745	1.427	2.426	5.899	1.709	0.341
GFY-Staf(?,Zf)/Promoter/Homer|RACTACAATTCCCAGAAKGC			0.03479	0.6182	0.01325	1.399	3.638	0.1016	0.9517	10.73	0.314	1.428	16.92	2.963	8.565	0.2204	1.351	0.07662	5.404	39	1.123	1.596	10.34	7.548	8.875	55.14	3.145	4.545	0.5025	2.639	0.4097	1.726	2.851	0.1723	0.8288	1.208	9.867	3.894	13.61	4.123	3.778
GFY(?)/Promoter/Homer|ACTACAATTCCC			1.558	0.977	0.4632	0.5403	2.51	0.6593	1.044	12.01	0.511	2.009	17.96	0.005713	3.166	1.209	0.619	2.656	6.389	35.31	2.899	4.973	8.455	9.431	1.937	52	1.904	12.59	1.125	3.155	0.8266	5.836	2.565	0.5949	0.8674	0.9342	16.59	6.339	10.2	4.853	7.103
GLI3(Zf)/Limb-GLI3-ChIP-Chip(GSE11077)/Homer|CGTGGGTGGTCC			0.0281	0.02023	0.03359	0.000119	0.9095	0.06669	0.0912	0.2483	0.3687	0.000518	1.78	0.5696	0.000118	0.8677	0.07704	0.1601	0.1439	0.3619	0.2331	1.165	0.51	0.9844	1.703	0.07802	0.128	0.1318	1.765	0.7868	0.1943	0.5488	0.5968	0.5715	0.1519	0.1739	0.1711	0.04751	0.06265	0.1038	0.01388
GRHL2(CP2)/HBE-GRHL2-ChIP-Seq(GSE46194)/Homer|AAACYKGTTWDACMRGTTTB			1.787	0.02651	0.8137	1.166	1.72	0.4756	1.532	0.02917	0.8791	0.2555	0.9292	8.7e-05	1.216	0.7182	1.233	1.22	0.833	0.2251	0.1842	0.2244	0.2701	0.3705	1.12	0.3691	0.4729	1.889	0.303	0.05371	3.787	0.6579	0.3386	0.01937	0.05551	1.084	0.8765	1.335	1.598	0.6655	0.004294
GSC(Homeobox)/FrogEmbryos-GSC-ChIP-Seq(DRA000576)/Homer|RGGATTAR			11.76	0.00042	0.002669	0.2684	0.000353	0.2906	0.02813	8.759	0.00097	0.009664	0.000326	0.463	0.04838	6.441	0.04383	0.4449	0.04468	0.000513	0.01021	0.08665	3.099	0.06536	0.02236	0.003448	0.0542	0.4481	4.56	0.05816	0.7718	0.1865	0.1376	0.02465	0.5312	2.799	0.7645	0.03928	0.09524	0.2197	0.01337
HEB(bHLH)/mES-Heb-ChIP-Seq(GSE53233)/Homer|VCAGCTGBNN			0.7081	0.3252	0.04182	0.8291	0.005189	4.423	0.1459	0.116	1.24	1.437	0.1226	4.771	1.603	1.807	1.775	0.8637	0.1135	0.000294	6.56	0.339	0.6732	0.5846	0.05578	0.01357	11.09	3.776	2.126	2.351	0.107	1.056	0.4578	5.091	0.812	3.054	0.1638	0.4952	0.4888	10.56	2.154
HIF-1a(bHLH)/MCF7-HIF1a-ChIP-Seq(GSE28352)/Homer|TACGTGCV			2.683	0.9514	1.225	4.691	6.352	0.02523	1.531	0.658	0.5203	4.008	3.149	1.075	1.727	1.103	0.8967	3.695	1.099	0.7006	1.298	0.8859	2.572	0.277	4.44	0.4484	3.286	5.159	0.8532	0.6833	0.1317	3.483	1.17	0.3558	4.906	4.968	1.855	2.007	1.239	4	1.714
HIF2a(bHLH)/785_O-HIF2a-ChIP-Seq(GSE34871)/Homer|GCACGTACCC			4.481	1.542	1.893	4.255	5.147	1.621	1.009	0.8265	0.7461	3.108	2.647	9.438	0.4389	1.474	0.1826	0.7205	1.367	0.2942	1.33	1.741	1.079	1.753	1.983	1.028	2.162	2.288	0.2366	0.187	0.5259	1.279	0.3044	1.106	5.815	1.726	1.336	0.916	0.6296	0.7209	0.7764
HLF(bZIP)/HSC-HLF.Flag-ChIP-Seq(GSE69817)/Homer|RTTATGYAAB			0.5389	6.397	4.878	2.039	1.475	2.324	3.196	2.11	5.525	9.835	3.921	3.252	2.854	3.306	1.545	0.308	0.2095	1.146	3.964	2.266	3.149	5.644	5.801	2.011	2.668	3.146	1.074	1.277	0.9623	5.18	0.3779	0.2683	0.6007	1.529	1.381	2.378	1.738	5.494	3.947
Hnf1(Homeobox)/Liver-Foxa2-Chip-Seq(GSE25694)/Homer|GGTTAAWCATTAA			4.415	0.2846	0.02919	0.00939	0.177	0.667	1.197	0.3254	0.06838	0.06926	0.02626	0.3621	0.01738	1.144	0.1468	0.1298	0.06182	0.479	0.4585	0.01172	0.7003	0.04086	0.1158	0.4381	0	0	0.1152	0.1398	0.023	0.1679	0.1645	0.8507	1.446	0.9784	0.3017	1.908	0.07542	0.3961	1.37
HNF1b(Homeobox)/PDAC-HNF1B-ChIP-Seq(GSE64557)/Homer|GTTAATNATTAA			1.436	0.02535	0.002788	0	0.8847	0.01957	0.2177	0.1554	0.0702	0.1234	0.01872	0.3621	0.1068	0.3424	0.006206	0.04769	0.006845	0.6399	2.98	0.3758	0.6595	0.09835	0.05319	0.1647	0.06244	0.1362	0.01929	0.1468	0.5634	0.1576	0.4851	0.6083	2.744	1.379	0.1013	1.159	0.06168	0.9836	0.06754
HNF4a(NR),DR1/HepG2-HNF4a-ChIP-Seq(GSE25021)/Homer|CARRGKBCAAAGTYCA			1.13	1.114	3.679	0.3606	0.32	2.419	4.922	0.7496	3.067	1.339	0.4439	8.08	2.297	0.1889	0.03525	0.1565	1.21	0.0991	0.5375	0.2223	2.241	0.3334	9.226	2.922	1.196	0.4131	1.016	1.284	1.381	0.4119	1.768	1.144	1.306	4.059	0.4995	0.7165	1.164	1.726	0.149
HNF6(Homeobox)/Liver-Hnf6-ChIP-Seq(ERP000394)/Homer|NTATYGATCH			0.000331	9.1e-05	0.04949	3e-05	0.02326	7.9e-05	2e-06	0.1825	0.000616	0.2831	0.1643	0.09871	0.000282	3.1e-05	0.002781	0.3267	0.07335	0.3853	0.01571	0.007174	0.5071	0.001118	0.03646	0.0469	0.01485	2.1e-05	0.01278	0.003083	0.07367	0.1941	0.000194	0.01002	0.000619	0.3028	0.08626	0.00383	0.07346	0.005438	0.002736
HOXA2(Homeobox)/mES-Hoxa2-ChIP-Seq(Donaldson_et_al.)/Homer|GYCATCMATCAT			0.3133	0.008484	1.053	0.03635	0.4855	2.626	2.039	1.074	0.0596	0.1488	0.1134	0.178	0.3613	0.3489	0.1729	0.00325	1.619	0.1875	0.9909	0.0735	0.4461	0.01677	0.001413	0.08724	0.2464	0.05503	0.123	2.329	0.564	0.5866	0.09274	0.5264	0.07761	2.389	0.06528	0.1622	0.6472	0.3294	0.363
HOXA9(Homeobox)/HSC-Hoxa9-ChIP-Seq(GSE33509)/Homer|GGCCATAAATCA			0.2592	0.3038	0.05501	0.7042	0.5254	1.061	1.098	0.204	0.7175	0.3356	1.368	1.961	0.04699	0.3003	0.9166	0.05736	1.386	0.851	0.7458	0.3408	0.6748	1.795	0.06342	0.7947	0.6025	0.7453	0.07632	2.283	5.32	0.6207	0.9266	0.4358	0.00336	1.708	1.01	0.2569	0.9336	6.704	0.6948
HOXB13(Homeobox)/ProstateTumor-HOXB13-ChIP-Seq(GSE56288)/Homer|TTTTATKRGG			0.6826	8.808	0.1717	1.761	9.127	0.2305	1.327	0.04329	10.76	1.827	14.18	2.161	0.843	0.2653	3.115	0.8724	0.1913	3.111	0.4545	1.199	0.6459	7.183	1.855	6.912	0.227	1.792	0.8686	0.8187	1.262	0.1582	4.894	0.04701	0.4666	1.182	6.712	3.788	4.09	3.316	0.6083
Hoxb4(Homeobox)/ES-Hoxb4-ChIP-Seq(GSE34014)/Homer|TGATTRATGGCY			1.868	2.263	4.552	1.806	0.1102	3.597	2.647	1.023	0.2086	0.8551	0.1691	2.314	0.3277	1.017	0.8173	1.031	0.8723	0.3276	0.3021	0.09197	0.1851	0.05047	0.03902	0.07684	0.2481	0.04367	0.1322	4.358	2.092	0.6412	0.07301	0.3034	0.07628	1.296	0.9116	0.4686	1.727	1.029	0.8083
Hoxc9(Homeobox)/Ainv15-Hoxc9-ChIP-Seq(GSE21812)/Homer|GGCCATAAATCA			0.1725	2.948	0.6194	0.3085	0.3664	0.6892	2.02	1.295	4.578	0.6659	0.4108	4.564	0.65	1.232	1.973	0.1388	0.3526	0.4637	0.3151	1	0.5745	4.958	1.349	1.262	1.244	1.296	1.089	2.027	2.251	1.316	1.143	0.281	0.0617	2.609	2.195	0.5913	0.9363	7.743	0.7933
HOXD13(Homeobox)/Chicken-Hoxd13-ChIP-Seq(GSE38910)/Homer|NCYAATAAAA			0.06249	0.0288	0.1693	0.8127	11.97	0.02712	0.6099	0.127	0.01799	2.663	11.79	0.0091	1.46	0.01929	0.1415	0.3354	0.06301	1.246	0.06237	0.009116	0.004423	0.1097	0.6316	1.473	0.07515	0.3468	0.11	0.4847	0.2165	1.057	1.765	0.09514	0.001047	1.736	0.1523	0.5645	2.005	0.1509	0.2576
HRE(HSF)/HepG2-HSF1-ChIP-Seq(GSE31477)/Homer|BSTTCTRGAABVTTCYAGAA			0.3358	2.392	3.75	0.7331	1.306	0.5737	11.62	2.323	0.7689	1.547	0.6838	7.778	5.154	0.02769	0.9994	1.017	0.6515	0.432	1.504	5.663	3.696	6.555	7.837	0.652	1.826	5.718	0.3438	0.9968	0.0137	4.977	4.466	2.037	2.85	0.5981	0.8253	4.584	0.9875	2.47	4.882
HRE(HSF)/Striatum-HSF1-ChIP-Seq(GSE38000)/Homer|TTCTAGAABNTTCTA			1.54	2.778	3.42	2.892	0.7935	2.681	2.965	3.975	1.166	2.316	0.3654	13.19	9.939	0.5918	1.348	1.715	0.196	0.6541	1.201	2.024	5.91	11.45	11.54	0.2041	2.084	6.29	0.2021	0.765	0.1773	3.093	2.64	3.359	6.188	0.671	0.7845	2.308	2.335	1.095	4.581
IRF:BATF(IRF:bZIP)/pDC-Irf8-ChIP-Seq(GSE66899)/Homer|CTTTCANTATGACTV			0.9332	0.2946	1.369	0.07229	0.04719	0.9898	0.4524	0.4335	0.0253	0.6018	0.09076	0.000599	0.01507	0.02107	0.08333	0.2903	0.6013	0.2128	0.8805	0.8211	0.08985	0.08369	0.02611	0.3514	0.3853	1.887	0.002887	0.07722	0.4762	1.891	0.3738	4.1	0.7275	2.306	0.000257	0.5342	1.545	0.05396	0.9592
IRF1(IRF)/PBMC-IRF1-ChIP-Seq(GSE43036)/Homer|GAAAGTGAAAGT			3.077	0.02915	0.1211	0.1336	1.733	0.05538	0.1009	0.8356	0.3136	0.1345	4.412	0.000984	0.03198	0.5348	0.4992	0.5925	1.47	0.6592	1.116	4.034	0.6152	1.389	1.263	0.3967	0.003413	0.3259	0.987	0.658	1.017	3.179	0.3967	0.1877	0.7662	0.5795	1.078	0.1594	0.2159	1.392	3.075
IRF2(IRF)/Erythroblas-IRF2-ChIP-Seq(GSE36985)/Homer|GAAASYGAAASY			0.472	1.112	0.00406	0.139	1.804	0.2929	0.1702	1.015	0.593	0.005647	6.471	0.000572	0.04601	0.7297	0.3591	0.972	1.316	0.9419	0.9421	4.252	0.7725	3.134	1.163	1.757	0.04392	1.059	0.04728	2.316	0.8807	2.812	0.6234	1.034	0.8714	0.533	3.039	0.005493	1.517	1.04	2.395
IRF3(IRF)/BMDM-Irf3-ChIP-Seq(GSE67343)/Homer|AGTTTCAKTTTC			3.282	0.2856	0.473	0.04065	3.564	2.93	0.6593	0.5659	0.8629	0.5827	10.16	0.001589	0.277	0.09803	0.322	1.752	0.05781	0.2701	0.1869	0.6892	0.5934	5.949	1.61	1.316	0.1734	0.746	1.017	1.104	1.465	0.4157	0.1898	0.8749	0.02224	0.3852	2.109	0.009101	1.868	1.776	1.255
IRF4(IRF)/GM12878-IRF4-ChIP-Seq(GSE32465)/Homer|ACTGAAACCA			1.206	1.309	1.448	0.2191	1.06	1.624	1.817	0.7075	0.9235	0.3852	1.126	0.385	0.0695	0.6734	0.1368	0.9425	1.603	2.566	1.186	0.8437	0.2866	0.1733	0.9476	2.48	0.6105	1.175	0.176	0.575	1.2	2.51	2.07	0.09104	0.004447	0.9603	0.6089	1.041	1.438	0.05419	0.09726
IRF8(IRF)/BMDM-IRF8-ChIP-Seq(GSE77884)/Homer|GRAASTGAAAST			1.962	0.09775	0.2309	0.0838	2	0.9339	0.1976	1.083	1.639	0.6087	5.19	0.03974	0.06595	0.298	1.381	1.571	1.509	0.9417	0.1101	0.7729	3.654	0.3705	2.005	5.5	0.003592	0.8849	2.241	5.7	0.7068	2.528	3.102	0.4792	0.8981	0.3209	7.086	0.1476	2.492	1.316	2.927
ISRE(IRF)/ThioMac-LPS-Expression(GSE23622)/Homer|AGTTTCASTTTC			2.554	1.08	0.114	0.6184	0.9546	0.3228	0.2857	0.4128	0.7437	0.1362	7.413	0.02747	0.343	0.4545	0.4174	0.7783	2.123	0.294	2.706	4.112	2.082	1.335	1.126	0.7901	0.03467	0.8754	0.3991	0.07839	1.781	2.037	1.1	1.029	0.383	0.158	1.203	0	0.6263	1.057	2.607
Jun-AP1(bZIP)/K562-cJun-ChIP-Seq(GSE31477)/Homer|GATGASTCATCN			6.108	67.51	3.648	5.143	1.191	1.439	2.943	3.116	48.15	8.056	5.954	6.627	5.301	2.645	10.42	1.071	13.48	5.844	5.197	3.136	7.003	33.12	18.45	3.56	1.317	11.59	5.621	11.87	2.959	2.911	9.221	3.272	3.095	5.891	11.95	8.417	10.29	16.15	4.417
JunB(bZIP)/DendriticCells-Junb-ChIP-Seq(GSE36099)/Homer|RATGASTCAT			5.688	73.62	3.078	3.353	4.15	0.05477	3.942	2.457	56.15	12.26	4.147	10.7	11.27	0.8895	12.61	1.58	12.29	2.59	4.829	3.794	5.887	23.26	25.79	4.114	6.417	7.439	8.217	14.95	2.986	2.027	13.12	6.201	1.629	10.56	9.928	8.431	12.26	16.09	7.164
JunD(bZIP)/K562-JunD-ChIP-Seq/Homer|ATGACGTCATCN			0.3334	78.32	3.872	5.08	10.27	1.225	6.202	3.198	58.46	5.644	17.55	2.675	1.272	0.0855	28.18	2.34	10.89	10.83	3.303	6.968	6.761	26.74	4.069	13.29	2.077	9.371	0.6408	13.14	11.35	5.523	9.395	1.555	2.791	0.8785	20.11	6.762	6.38	8.027	6.487
KLF10(Zf)/HEK293-KLF10.GFP-ChIP-Seq(GSE58341)/Homer|GGGGGTGTGTCC			1.513	5e-06	4.5e-05	0.001893	0.7815	0	0.2766	5.639	0.4632	1.4e-05	12.65	0.2485	0.2202	0.3029	0.05105	0.004024	0.9243	13.11	0.02335	0.13	2.527	0.9982	1.211	15.46	0.1266	0.7825	0.1783	0.1866	0.03161	0.1436	1.732	0.1475	0.3727	2.659	1.354	0.1559	5.848	0.01249	0.3075
Klf4(Zf)/mES-Klf4-ChIP-Seq(GSE11431)/Homer|GCCACACCCA			0.05071	0.001546	0.1287	0.05294	1.502	0.01065	0.9369	6.482	1.384	0.3287	19.79	3.684	2.962	0.27	0.6522	0.3015	2.348	33.11	0.2808	0.1903	8.259	13.3	7.819	37.2	3.419	8.1	0.8426	1.763	2.27	1.147	2.977	2.194	2.315	0.6565	9.156	2.24	14.59	0.6779	2.923
KLF5(Zf)/LoVo-KLF5-ChIP-Seq(GSE49402)/Homer|DGGGYGKGGC			0.716	0.1059	0.1484	0.2754	5.265	0.4461	1.332	7.601	3.102	0.02181	56.54	6.136	4.653	0.3966	1.778	0.037	7.512	31.81	0.9788	0.7543	7.887	10.85	4.979	82.53	2.217	4.745	0.05507	1.091	0.5974	3.399	6.387	1.55	1.893	0.1788	8.248	0.4104	14.73	1.585	4.36
KLF6(Zf)/PDAC-KLF6-ChIP-Seq(GSE64557)/Homer|MKGGGYGTGGCC			0.3602	0.08323	0.2637	0.2225	7.163	0.01077	1.929	7.713	4.949	0.2055	60.07	0.0898	2.521	2.282	1.73	0.1093	5.801	31.64	0.7584	1.499	4.605	10.25	4.143	64.51	3.494	5.809	0.4829	2.556	1.206	1.469	8.049	4.238	1.73	0.9248	8.485	3.013	18.78	0.771	4.396
Klf9(Zf)/GBM-Klf9-ChIP-Seq(GSE62211)/Homer|GCCACRCCCACY			2.053	0.2445	1.054	3.207	5.13	0.1226	0.9222	3.579	2.039	0.6486	39.03	10.45	2.211	2.155	0.7131	0.3357	5.676	28.13	1.11	1.056	3.309	1.974	15.27	33.97	3.687	10.63	0.1078	1.066	0.4411	1.614	8.378	1.894	4.998	0.2075	8.246	2.019	20.92	0.2916	2.803
Lhx1(Homeobox)/EmbryoCarcinoma-Lhx1-ChIP-Seq(GSE70957)/Homer|NNYTAATTAR			0.1509	0.02566	0.04575	0.31	5.19	0.2635	0.01453	1.052	0.02669	2.637	2.384	0.8234	0.03023	0.4627	0.08341	2.021	1.394	0.6988	0.8154	0.3378	0.238	3.331	4.508	0.06001	0.3614	0.3507	0.4752	0.7722	1.76	0.375	0.07323	1.316	0.2393	4.509	1.621	2.565	0.2423	0.8427	0.1322
Lhx2(Homeobox)/HFSC-Lhx2-ChIP-Seq(GSE48068)/Homer|TAATTAGN			0.003335	0.0609	0.02369	0.2207	3.616	0.2383	0.002283	0.002701	0.5537	1.75	3.031	1.301	0.01465	0.0645	0.8348	0.9656	0.3564	1.087	0.07963	0.2438	0.8663	3.849	4.488	0.02401	2.877	0.8039	0.08464	1.007	1.485	0.9734	0.5336	0.8339	0.0983	4.594	3.937	1.919	1.261	1.871	0.2851
Lhx3(Homeobox)/Neuron-Lhx3-ChIP-Seq(GSE31456)/Homer|ADBTAATTAR			0.7262	0.03497	0.8191	0.1428	5.396	0.5771	0.02059	4.754	0.05144	2.54	4.214	0.5441	0.003061	0.7516	0.04194	1.991	3.861	0.4985	0.79	0.05039	0.8455	1.766	3.182	0.9214	0.6536	0.05405	1.105	1.042	1.937	1.014	0.2819	1.858	0.2301	6.033	3.976	3.179	0.2224	0.4367	0.4249
LRF(Zf)/Erythroblasts-ZBTB7A-ChIP-Seq(GSE74977)/Homer|AAGACCCYYN			0.08958	0.06262	0.1172	0.000165	0.3537	0.06985	0.05281	0.08987	3e-05	0	0.000311	0	1e-06	0.2835	0.02319	0.2726	0.2395	1.438	0.09067	0.645	0.3207	0.01013	9e-06	1e-06	1.5e-05	0.000109	1.23	0.4815	0.2296	0.0199	0.005767	0.06808	0.02591	0.268	0.009308	0.001415	6.6e-05	0	4e-06
MafB(bZIP)/BMM-Mafb-ChIP-Seq(GSE75722)/Homer|WNTGCTGASTCAGCANWTTY			0.8595	3.695	1.12	0.8831	0.9008	0.05923	0.5564	0.158	1.13	0.2079	1.075	1.792	0.2268	0.6707	0.8193	0.335	1.712	0.07817	3.7	3.762	0.2254	3.797	3.949	0.2388	0.1112	1.784	1.023	1.152	0.381	0.7195	0.6784	1.364	1.986	5.31	1.258	0.07714	2.418	1.707	1.471
MafF(bZIP)/HepG2-MafF-ChIP-Seq(GSE31477)/Homer|HWWGTCAGCAWWTTT			1.961	4.056	0.4013	1.565	0.272	5.802	0.1867	1.087	1.132	4.106	0.6391	1.06	0.01344	0.3964	0.4637	4.837	3.216	0.156	1.838	3.851	0.5019	4.287	1.53	0.03715	0.7593	2.424	5.175	0.3361	0.3659	0.1405	0.4082	0.3076	0.5076	4.424	1.734	0.8233	0.9738	0.1499	0.1524
MafK(bZIP)/C2C12-MafK-ChIP-Seq(GSE36030)/Homer|GCTGASTCAGCA			0.5019	5.627	2.149	0.5871	0.768	0.02358	0.4696	0.004287	1.173	0.1527	1.511	3.352	0.6225	1.408	3.436	0.05755	0.5413	0.004192	1.844	1.585	0.6051	2.665	7.096	0.08484	0.02904	2.7	3.259	1.455	0.03243	0.786	1.644	1.33	1.181	1.266	0.9482	0.7102	4.09	0.243	0.8094
Max(bHLH)/K562-Max-ChIP-Seq(GSE31477)/Homer|RCCACGTGGYYN			0.05502	1.505	0.1849	6.079	0.8857	0.0195	0.4545	3.928	1.028	17.52	2.908	1.753	1.742	0.1109	0.5277	1.667	1.236	5.015	1.709	1.538	2.231	1.252	2.996	1.433	13.83	5.091	0.2722	0.5982	0.2803	1.668	2.527	0.0823	0.7261	2.198	0.4972	6.272	4.075	7.912	1.08
Maz(Zf)/HepG2-Maz-ChIP-Seq(GSE31477)/Homer|GGGGGGGG			2.138	3.011	1.58	0.795	6.485	1.346	6.713	4.755	6.483	0.01265	14.98	2.155	1.169	1.467	0.6618	3.243	5.178	18.38	4.352	3.913	3.33	2.303	1.832	11.78	1.281	2.9	0.945	0.2342	1.201	1.038	3.778	5.689	0.2508	1.993	4.591	0.4509	6.959	0.1124	2.579
Mef2a(MADS)/HL1-Mef2a.biotin-ChIP-Seq(GSE21529)/Homer|CYAAAAATAG			35.09	1338	107.5	119.3	157.5	49.03	52.22	32.25	1334	220.8	49.22	175	136.3	10.95	615.6	87.28	64.75	66.43	45.95	40.48	56.23	806.4	144.6	99.4	104.5	138.7	8.847	298.7	66.63	44.1	73.51	33.44	17.47	30.68	383.2	102.2	108.4	156.9	102.2
Mef2b(MADS)/HEK293-Mef2b.V5-ChIP-Seq(GSE67450)/Homer|GCTATTTTTGGM			30.1	1490	92.56	130.3	324	54.6	53.26	41.6	1483	227.1	165.5	192.2	172.2	14.76	710.9	93.86	82.63	100.7	40.06	35.67	61.49	913.5	186.6	114.2	157.3	159.5	8.112	377.2	76.99	60.37	145.8	46.04	28.48	32.87	501.3	103.8	148	162.6	129
Mouse_Recombination_Hotspot(Zf)/Testis-DMC1-ChIP-Seq(GSE24438)/Homer|ACTYKNATTCGTGNTACTTC			1.39	0.6212	1.677	0.04429	0.02976	0.2107	0.8048	0.1043	0.1726	1.071	0	0.3727	0.2597	0.9344	0.5596	0.9326	0.4184	0.6402	0.8121	0.2992	0.8927	0.9182	0.02275	0.3701	1.832	0.5594	0.7043	0.3524	0.6766	0.08685	0.0766	0.01212	0.02976	0.09041	1.28	0.106	0.02352	0.3324	0.01095
MYB(HTH)/ERMYB-Myb-ChIPSeq(GSE22095)/Homer|GGCVGTTR			7.104	1.231	1.583	1.518	1.453	1.102	0.2161	5.76	6.806	2.565	2.46	16.66	1.085	4.86	3.4	0.4265	1.689	4.315	0.7717	1.201	2.039	0.7702	6.358	2.499	8.079	4.819	6.171	0.2861	1.587	1.803	2.428	0.8459	2.078	1.655	2.355	2.353	1.229	1.769	3.226
MyoD(bHLH)/Myotube-MyoD-ChIP-Seq(GSE21614)/Homer|RRCAGCTGYTSY			8.612	5.424	2.39	7.351	5.049	24.3	4.383	3.783	11.02	6.962	1.743	8.494	9.922	5.276	5.34	4.603	2.566	0.6365	8.767	3.334	2.686	1.605	3.383	1.549	20.33	4.392	7.096	1.802	5.106	11.12	1.954	10.42	4.787	9.5	0.3912	1.702	5.858	7.799	2.673
n-Myc(bHLH)/mES-nMyc-ChIP-Seq(GSE11431)/Homer|VRCCACGTGG			0.02268	3.049	0.2767	5.324	0.52	0.002084	0.07225	4.57	1.401	13	1.397	3.578	1.404	0.1702	0.7937	0.7267	0.6129	4.809	0.6466	5.831	1.876	1.889	7.778	2.951	6.223	6.738	1.288	0.8146	0.1721	0.8962	1.627	0.1017	1.247	1.798	0.8188	4.485	4.022	5.724	1.286
Nanog(Homeobox)/mES-Nanog-ChIP-Seq(GSE11724)/Homer|RGCCATTAAC			0.9226	0.3669	1.697	1.482	7.147	3.284	0.009335	5.228	1.42	1.567	9.247	1.063	0.0909	3.152	1.049	4.681	6.029	8.639	1.018	0.1214	3.452	2.637	3.148	6.273	2.217	0.3766	2.544	1.4	2.339	5.546	3.371	1.093	0.0817	2.366	4.104	1.827	6.388	0.3718	0.3748
NeuroD1(bHLH)/Islet-NeuroD1-ChIP-Seq(GSE30298)/Homer|GCCATCTGTT			3.33	1.915	1.2	8.051	1.717	11.41	0.6245	2.115	1.137	5.509	3.937	27.96	2.138	5.984	1.684	8.06	3.575	0.8327	8.027	0.9057	3.421	0.8699	2.481	2.054	8.882	3.836	14.91	7.725	1.894	8.064	2.761	6.525	4.037	5.342	2.99	4.833	4.757	10.52	6.436
NeuroG2(bHLH)/Fibroblast-NeuroG2-ChIP-Seq(GSE75910)/Homer|ACCATCTGTT			2.98	2.894	0.5582	6.882	1.747	8.676	0.4344	2.327	5.402	2.829	1.409	15.34	2.585	8.035	4.19	5.229	4	0.3431	9.209	1.934	1.293	4.954	1.197	1.275	8.914	4.412	4.203	4.289	3.328	8.458	1.965	8.081	1.169	8.607	1.427	4.333	4.675	4.688	1.663
NF-E2(bZIP)/K562-NFE2-ChIP-Seq(GSE31477)/Homer|GATGACTCAGCA			0.3863	2.906	1.534	1.465	2.54	0.07786	1.318	0.9545	5.667	3.447	2.358	6.581	1.079	1	3.468	0.3207	0.1791	0.5488	2.105	0.8666	3.96	1.842	8.25	2.466	0.4943	5.602	4.112	3.312	0.9404	0.2581	4.211	1.942	2.223	2.539	4.605	5.806	6.803	1.671	2.382
NF1-halfsite(CTF)/LNCaP-NF1-ChIP-Seq(Unpublished)/Homer|YTGCCAAG			20.73	14.72	6.255	23.93	13.35	20.39	20.38	11.66	38.04	112.3	7.815	101.9	104	11.97	1.876	6.806	11.74	9.076	8.961	3.944	27.6	24.1	102.9	9.683	117.1	66.66	3.011	5.507	6.854	5.318	8.685	11.43	8.788	13.08	19.08	55.35	21.1	72.87	66.92
NF1:FOXA1(CTF,Forkhead)/LNCAP-FOXA1-ChIP-Seq(GSE27824)/Homer|WNTGTTTRYTTTGGCA			0.1519	1.516	0.4081	0	0.3972	0.7313	0.1701	2.815	2.09	2.689	0.08366	14.53	8.689	1.065	0.04758	0.6865	2.898	3.705	1.491	0.6778	4.304	4.721	4.231	3.033	3.273	6.425	3.055	1.001	0.2664	0.7239	1.033	0.6396	4.765	4.993	1.62	0.9364	2.281	4.283	2.004
NFAT:AP1(RHD,bZIP)/Jurkat-NFATC1-ChIP-Seq(Jolma_et_al.)/Homer|SARTGGAAAAWRTGAGTCAB			3.656	7.537	2.031	0.6769	2.063	0.5752	3.303	3.063	2.43	5.345	0.8517	4.86	0.6945	4.035	1.006	7.525	2.288	0.8862	3.7	3.852	2.914	9.207	6.805	0.3773	1.311	5.658	7.495	1.654	0.2992	0.1346	2.199	0.02482	0.1412	2.135	1.93	2.931	2.236	3.064	1.444
NFkB-p50,p52(RHD)/Monocyte-p50-ChIP-Chip(Schreiber_et_al.)/Homer|GGGGGAATCCCC			0.2614	0.4543	1.997	0.1506	1.004	0.3274	0.4045	0.3411	0.5469	0.6952	1.305	0.08731	0.8684	0.746	1.846	0.519	3.703	0.2102	0.103	0.3101	0.01624	0.2676	0.03707	0.7112	0.3238	0.5375	0.6294	0.2894	1.569	0.9532	0.1132	0.03098	0.9071	0.3667	0.7807	0.4948	0.2123	0.1778	0.1236
NFkB-p65-Rel(RHD)/ThioMac-LPS-Expression(GSE23622)/Homer|GGAAATTCCC			0.7729	0.2182	3.624	1.277	6.833	1.281	2.726	0.3672	4.071	0.8073	15.79	4.922	5.851	0.6397	4.663	1.218	1.846	1.476	0.1137	5.512	0.8614	1.359	4.231	2.126	1.425	7.43	5.04	2.452	0.3365	1.003	1.201	4.05	7.206	0.5808	1.348	6.194	0.5183	0.6031	7.058
NFkB-p65(RHD)/GM12787-p65-ChIP-Seq(GSE19485)/Homer|WGGGGATTTCCC			0.5624	1.945	3.093	0.5138	4.218	1.035	5.797	0.6082	3.611	0.7909	5.15	1.684	3.937	3.853	1.341	2.819	0.7988	5.059	0.1423	11.2	0.4877	0.2085	2.047	7.076	0.05975	4.766	7.492	1.153	2.41	3.115	2.306	0.1856	11.5	0.976	1.438	0.3997	1.142	0.4821	6.32
NFY(CCAAT)/Promoter/Homer|RGCCAATSRG			0.3083	4e-06	0.002551	0.4235	1.259	0.004995	0.009437	13.77	0.1251	1.286	35.69	0	0.08971	0.002849	0.0101	0.1344	5.577	16.91	0.04493	0.05031	6.768	0.4766	2.893	49.1	0.04242	2.145	0.01023	0.6908	0.03426	1.979	3.435	5.5e-05	0.07374	0.5872	2.132	1.355	12.46	3.136	0.1392
Nkx2.1(Homeobox)/LungAC-Nkx2.1-ChIP-Seq(GSE43252)/Homer|RSCACTYRAG			4.689	5.237	103.3	492.6	1.352	50.91	3.062	0.1745	0.08716	413.6	0.2794	25.68	1.307	3.057	2.275	57.64	131.5	0.717	8.049	2.304	0.4493	3.176	112.4	0.2417	16.85	6.419	1.165	6.179	46.49	91.12	1.695	12.38	4.922	0.8615	1.021	60.6	0.06142	10.04	4.541
Nkx2.2(Homeobox)/NPC-Nkx2.2-ChIP-Seq(GSE61673)/Homer|BTBRAGTGSN			16.04	12.19	123.7	549.9	2.354	44.74	5.712	0.2615	2.489	534.1	0.5575	24.22	3.936	3.544	6.952	67.07	154.8	1.582	11.19	6.519	2.485	5.173	125.5	0.9523	19.81	7.324	1.948	3.123	45.14	108.4	5.741	12.68	4.604	0.5083	1.421	59.79	0.977	14.46	5.867
Nkx3.1(Homeobox)/LNCaP-Nkx3.1-ChIP-Seq(GSE28264)/Homer|AAGCACTTAA			0.8155	1.267	44.77	233.3	3.201	34.32	3.938	1.155	0.6048	196.4	4.316	16.04	0.2295	3.025	2.248	14.77	34.75	4.051	6.984	2.509	0.8412	4.874	28.49	3.935	10.28	1.72	0.6652	1.151	11.32	38.91	1.313	8.891	2.13	0.6318	0.824	16.28	0.4497	4.469	1.183
Nkx6.1(Homeobox)/Islet-Nkx6.1-ChIP-Seq(GSE40975)/Homer|GKTAATGR			0.01378	0.07405	0.3951	0.254	0.9996	0.1521	0.000157	0.2667	0.2517	2.013	0.6504	0.01656	0.001051	0.5992	0.1617	0.756	0.09338	0.4431	1.359	0.009593	2.006	0.9239	2.877	0.08617	0.9008	0.06041	1.097	0.8249	0.2296	0.1584	0.2853	0.7349	0.004497	2.581	2.782	1.792	0.3701	1.067	0.07347
NPAS(bHLH)/Liver-NPAS-ChIP-Seq(GSE39860)/Homer|NVCACGTG			0.1043	1.534	1.223	6.98	3.029	1.589	0.4719	0.9214	1.162	13.25	3.076	15.89	1.239	0.9671	0.7186	0.6515	0.314	2.813	0.6311	1.566	3.095	4.494	10.68	0.729	11.69	4.239	0.3802	1.077	0.584	2.788	3.439	0.2803	1.363	0.9767	1.11	10.19	7.244	11.93	2.097
NPAS2(bHLH)/Liver-NPAS2-ChIP-Seq(GSE39860)/Homer|KCCACGTGAC			0.08662	0.3352	0.4813	4.423	1.237	1.7	2.717	0.4711	0.07914	24.61	0.8452	20.47	4.489	2.465	0.8042	1.7	0.5189	3.807	2.294	1.144	7.281	11.08	13.95	0.8869	22.47	5.547	0.8908	0.9203	0.06171	2.727	2.834	1.168	1.012	3.123	0.4345	9.857	2.323	17.77	2.368
Nr5a2(NR)/mES-Nr5a2-ChIP-Seq(GSE19019)/Homer|BTCAAGGTCA			0.6296	0.634	0.4698	3.052	2.688	0.9094	3.226	0.6725	1.261	8.41	0.7009	4.707	4.286	2.117	2.089	1.547	4.282	0.6592	1.501	2.878	7.07	7.381	11.15	0.6914	5.056	9.215	0.4168	0.6161	4.503	2.907	0.5616	2.083	4.595	2.142	3.311	7.292	5.339	1.887	5.811
Nr5a2(NR)/Pancreas-LRH1-ChIP-Seq(GSE34295)/Homer|BTCAAGGTCA			1.815	0.9755	0.5426	4.998	0.9165	1.463	2.529	1.872	1.049	7.389	0.2812	15.78	1.929	1.339	0.8819	0.8322	3.616	2.526	2.797	3.472	9.728	4.42	15.45	0.2846	7.231	7.148	0.9658	0.5959	4.615	2.907	2.074	2.825	5.658	1.369	5.281	7.672	5.525	2.557	6.967
Nrf2(bZIP)/Lymphoblast-Nrf2-ChIP-Seq(GSE37589)/Homer|HTGCTGAGTCAT			1.099	5.889	1.765	1.96	3.096	0.1837	1.626	1.378	4.249	5.587	3.943	1.905	1.567	1.566	4.286	0.841	0.7445	0.5181	2.815	0.5421	1.814	4.35	2.417	1.993	2.021	5.227	4.59	2.449	0.2951	0.7846	3.494	2.124	1.973	1.664	6.244	5.739	6.627	1.809	2.465
Nur77(NR)/K562-NR4A1-ChIP-Seq(GSE31363)/Homer|TGACCTTTNCNT			1.057	0.3517	1.921	5.197	1.696	0.3244	0.7691	0.163	4.352	11.58	2.158	9.944	0.6716	0.2225	1.866	3.164	1.239	0.8485	1.57	0.4925	0.2618	5.654	3.748	0.3555	1.348	5.715	1.565	1.905	3.085	3.015	2.47	1.472	1.283	0.8815	1.378	3.319	0.2102	3.626	5.238
OCT:OCT-short(POU,Homeobox)/NPC-OCT6-ChIP-Seq(GSE43916)/Homer|ATGCATWATGCATRW			2.743	0.4054	0.6485	0.1129	0.4772	0.9106	0.6797	0.2881	0.1355	0.00447	0.3669	0.08037	1.284	0.0744	0.2102	0.2704	0.5448	0.5075	1.746	1.224	0.2621	3	0.5047	0.00417	0.04274	2.121	0.5352	0.1409	0.6819	0.2209	0.9787	0.2019	0.6459	1.564	0.6186	0.8379	0.02968	0.4474	0.5656
OCT:OCT(POU,Homeobox,IR1)/NPC-Brn2-ChIP-Seq(GSE35496)/Homer|ATGAATWATTCATGA			1.377	4.354	2.683	1.203	0.5463	0.8216	1.574	0	0.3877	0.864	0.6301	2.147	0	0	0	3.222	0	0	2.487	1.275	0	0.5484	0	0.835	1.696	0	0.7275	1.751	0	2.45	0.5876	0	1.303	0	0.6874	0	0	0	1.47
OCT:OCT(POU,Homeobox)/NPC-Brn1-ChIP-Seq(GSE35496)/Homer|ATGAATATTCATGAG			0.9582	0	0	0	0.9905	0	0	0	0	0.7022	0	0.3653	0.5101	0.7679	3.663	0	0	1.151	0	1.711	0	0.5484	0	1.429	0	0	2.864	0.6572	0	0	0	0	0	0	2.133	0	0	1.26	0
OCT:OCT(POU,Homeobox)/NPC-OCT6-ChIP-Seq(GSE43916)/Homer|YATGCATATRCATRT			0.000243	0.001366	0.01791	0.001603	0.000351	0.005069	0.002176	0.1309	0.03504	0	0.003257	0.02747	0.01083	0.03998	0.002883	0.003576	0.006362	0.2898	0.001561	0.3563	0.08796	0.5281	0.01998	0.01246	0.00023	0.03906	4.3e-05	0.01964	0.01035	0.01177	0.1685	0.01086	0.008785	0.01832	0.01719	0.002159	0.01831	0	0.09426
Oct2(POU,Homeobox)/Bcell-Oct2-ChIP-Seq(GSE21512)/Homer|ATATGCAAAT			0.05955	0.3266	0.1526	0.4783	0.4344	0.2065	0.09953	2.234	0.1796	0.07739	0.4966	0.1696	0.3851	0.1741	0.06291	3.233	0.4706	0.07738	0.01452	0.6163	0.5673	0.0316	0.2562	4.755	0.8872	1.672	0.1089	0.006697	0.08692	1.854	0.7534	0.01218	0.06347	1.012	0.009685	2.429	3.376	0.05973	1.609
OCT4-SOX2-TCF-NANOG(POU,Homeobox,HMG)/mES-Oct4-ChIP-Seq(GSE11431)/Homer|ATTTGCATAACAATG			0.00266	0.489	1.387	0.07128	2.5e-05	0.005942	0.1016	0.04228	0.03089	0.1604	0.003294	0.04638	0.4641	0.02033	0.07475	0.1615	0.09171	1.963	0.2946	0.04791	0.1077	0.08369	0.03902	0.003225	0.02302	0.4719	0.1331	0.08355	0.7487	0.2987	0.01779	0.1143	0.1005	0.07093	0.07148	0.6124	0.5215	0.2571	0.1094
Oct4:Sox17(POU,Homeobox,HMG)/F9-Sox17-ChIP-Seq(GSE44553)/Homer|CCATTGTATGCAAAT			0.02971	1.74	2.827	0.1752	0.8235	0.1349	1.392	0.7855	3.493	0.4709	2.223	0.452	1.21	2.233	3.63	1.458	1.948	0.6046	3.275	1.192	0.5345	0.8084	0.7694	0.7528	0.1566	0.5046	0.73	0.128	0.2529	4.826	2.391	0.03735	0.1517	0.1266	2.839	0.02565	0.1075	0.463	0.735
Oct4(POU,Homeobox)/mES-Oct4-ChIP-Seq(GSE11431)/Homer|ATTTGCATAW			0.05762	0.4862	0.6706	0.1328	0.009034	0.04989	0.06992	1.191	0.01154	0.004591	0.04615	0.01025	0.6424	0.06579	0.01286	0.5839	0.1494	0.0179	0.07004	0.4043	0.3201	0.00107	0.001073	0.9211	0.5803	0.9007	0.6705	0.3945	0.5208	1.224	0.9542	0.08026	0.7768	0.2587	0.1091	1.396	1.345	0.005922	0.3617
Oct6(POU,Homeobox)/NPC-Pou3f1-ChIP-Seq(GSE35496)/Homer|WATGCAAATGAG			0.6516	1.061	0.3131	0.05898	3.06	0.167	0.0521	2.299	0.4532	1.088	2.507	1.6e-05	0.1322	0.01735	0.03483	0.5545	0.3162	0.3459	0.01525	2.35	0.08728	0.02845	0.05708	1.891	0.8784	0.7787	0.8005	0.03761	0.2647	2.327	1.255	0.5033	0.03341	1.448	0.03803	2.12	0.6494	0.000726	1.813
Olig2(bHLH)/Neuron-Olig2-ChIP-Seq(GSE30882)/Homer|RCCATMTGTT			0.8917	2.163	0.09463	2.29	1.943	8.658	0.1801	5.437	3.604	2.607	1.079	2.184	0.7097	5.12	0.6658	4.928	2.549	0.6503	8.27	1.847	4.957	1.782	0.001292	1.12	9.373	7.148	6.078	1.481	4.219	5.084	2.328	2.594	3.033	3.519	0.4159	2.55	2.135	4.589	1.49
Otx2(Homeobox)/EpiLC-Otx2-ChIP-Seq(GSE56098)/Homer|NYTAATCCYB			0.8867	5e-06	0.000617	0.1822	0.000184	0.1534	0.01043	2.289	0.001235	0.000171	1.6e-05	0.1392	0.01379	1.993	0.02384	0.07826	0.3637	0.009527	2e-06	0.02082	1.177	0.7701	0.03694	0.01229	0.000242	0.1219	0.832	0.04068	0.1729	0.06901	0.4082	0.0283	0.4466	0.8996	0.6458	0.01166	0.05121	0.1156	0.0553
p53(p53)/mES-cMyc-ChIP-Seq(GSE11431)/Homer|ACATGCCCGGGCAT			4.349	0	0.3155	1.2	0.214	0.2177	0.08247	1.157	0.2485	0.5074	0.7391	2.147	0.6388	1.059	0.2772	0	3.584	0.5679	0.8375	0	0.2936	0	0.3193	0.7432	1.296	2.271	1.949	0.3284	2.752	0.2719	0.2993	0.6343	0	0.2012	2.039	3.029	0.6071	0.7542	2.132
p53(p53)/Saos-p53-ChIP-Seq(GSE15780)/Homer|RRCATGYCYRGRCATGYYYN			2.24	1.798	1.253	0.3542	0.508	1.805	0.3978	1.804	0.1506	0.06803	0.5908	0.5841	0.133	0.9548	1.553	5.392	0.6357	0.01052	0.977	0.01337	0.8813	3.886	0.008496	0.5252	0.2891	0.6751	1.101	0.7512	1.019	0.944	0.1533	0.7697	2.262	2.14	0.8051	1.957	0.94	1.911	2.477
p53(p53)/Saos-p53-ChIP-Seq/Homer|RRCATGYCYRGRCATGYYYN			2.24	1.798	1.253	0.3542	0.508	1.805	0.3978	1.804	0.1506	0.06803	0.5908	0.5841	0.133	0.9548	1.553	5.392	0.6357	0.01052	0.977	0.01337	0.8813	3.886	0.008496	0.5252	0.2891	0.6751	1.101	0.7512	1.019	0.944	0.1533	0.7697	2.262	2.14	0.8051	1.957	0.94	1.911	2.477
p63(p53)/Keratinocyte-p63-ChIP-Seq(GSE17611)/Homer|NNDRCATGYCYNRRCATGYH			1.719	0.8335	0.02603	0.9386	0.473	1.512	2.131	6.954	0.3403	3.025	1.505	9.012	3.099	0.283	1.156	1.835	0.06932	0.4997	1.36	0.168	0.5255	7.563	1.943	0.6589	1.967	0.3234	3.546	0.4057	0.2689	0.02436	2.248	0.08054	0.1433	1.151	1.51	1.774	0.7544	4.477	2.14
p73(p53)/Trachea-p73-ChIP-Seq(PRJNA310161)/Homer|NRRRCAWGTCCDGRCATGYY			3.663	0.6574	0.2235	0.4282	0.9647	0.5288	0.2448	7.4	0.05595	0.4212	0.1628	2.675	1.203	0.5095	2.519	4.39	0.9102	0.1658	0.7856	0.214	1.009	0.7933	0.3672	0.4909	0.2241	2.143	3.856	0.9631	0.2334	0.5751	0.356	0.4712	0.398	6.556	0.2985	1.263	1.022	3.289	0.481
PAX3:FKHR-fusion(Paired,Homeobox)/Rh4-PAX3:FKHR-ChIP-Seq(GSE19063)/Homer|ACCRTGACTAATTNN			0.02422	0.4753	0.7481	1.508	0.943	0.2206	0.89	1.164	1.166	2.747	0.3003	0.6761	0.588	0.08652	2.775	0.4292	0.7192	0.2275	0.4266	0.4074	1.776	0.06158	0.06909	0.3013	4.277	0.2005	0.1868	2.552	0.1562	0.8095	0.4893	1.086	0.0191	3.434	1.002	0.6516	1.131	0.6848	0.453
PAX5(Paired,Homeobox),condensed/GM12878-PAX5-ChIP-Seq(GSE32465)/Homer|GTCACGCTCSCTGM			0.2091	0.3792	1.578	1.389	0.7681	0.1677	0.3485	1.889	0.4643	2.761	1.191	2.554	0.4359	1.218	1.698	0.4093	0.202	2.12	1.669	0.9197	1.304	4.709	3.041	2.456	1.258	1.427	1.243	6.3	0.09514	2.183	2.041	0.6012	0.4929	0.3792	0.6519	0.0182	4.473	1.983	1.618
PAX5(Paired,Homeobox)/GM12878-PAX5-ChIP-Seq(GSE32465)/Homer|GCAGCCAAGCRTGACH			3.389	0.6103	0.7863	0.7141	0.01729	0.299	2.337	1.069	0.7221	3.399	0.6157	13.12	2.36	0.8767	2.37	1.54	1.57	0.5915	0.4793	1.355	1.866	0.3439	1.868	0.4694	3.034	5.967	1.328	2.855	0.04535	2.375	0.382	1.357	6.126	2.605	1.028	2.789	0.09057	2.448	1.11
PAX6(Paired,Homeobox)/Forebrain-Pax6-ChIP-Seq(GSE66961)/Homer|NGTGTTCAVTSAAGCGKAAA			1.715	3.01	0.2199	0.2068	0.998	3	0.4524	0.1061	1.056	0.6457	0.09952	0.9667	0.1201	0.5658	0.1646	4.319	0.04506	0.3269	0.1286	1.766	0.1385	0.9524	0.2548	0.04678	0.02574	0.2035	0.6762	0.5296	0.2267	0.8142	0.1685	0.7957	1.517	0.533	0.4479	0.9803	0.2748	0.3053	0.06359
Pax7(Paired,Homeobox),long/Myoblast-Pax7-ChIP-Seq(GSE25064)/Homer|TAATCHGATTAC			0.231	0	0.705	0	0	0	0.463	0	0.5974	0.726	0	0.3653	0	0.485	0.8473	0.3084	0.8987	0.9379	0	0.2522	0.7469	0	0.7401	0	1.427	0.294	0.446	2.382	0.3419	0	1.198	1.748	1.801	0.8748	1.511	0	1.6	0.5856	0
Pax7(Paired,Homeobox),longest/Myoblast-Pax7-ChIP-Seq(GSE25064)/Homer|NTAATTDGCYAATTANNWWD			0	0.2059	0	0	0	0.6784	0.3391	0	0.1908	1.359	0	1.104	0.3142	0.3837	0.1449	0	0	1.203	0.7237	0.1327	0	0	0	0	0	0	0.7751	0	1.077	0.4275	0.2921	0.7884	0.7419	0	1.366	0.2692	0	1.985	0.8502
Pax7(Paired,Homeobox)/Myoblast-Pax7-ChIP-Seq(GSE25064)/Homer|TAATCAATTA			0.01769	0.04598	0.09604	0.1097	0.02649	0.532	0.008596	0	0.09024	0.1041	0.3812	0.1605	0	0.6985	0.006177	2.903	0.01733	0.5096	0.1426	0.4181	0.09289	0.002014	0.01998	0.0263	0	0.000833	0.7043	0.0101	1.36	0.3382	0.12	0.1442	0.1738	1.841	0.02921	0.0381	0.0139	0	0.0253
PBX1(Homeobox)/MCF7-PBX1-ChIP-Seq(GSE28007)/Homer|GSCTGTCACTCA			3.928	6.025	3.879	11.62	5.64	6.387	3.01	3.076	0.3084	10.5	0.7863	31.97	8.631	9.178	1.044	4.385	16.08	9.529	4.233	0.4301	1.357	0.1803	11.2	6.056	1.173	2.354	0.7737	2.06	1.286	5.74	0.08559	5.111	1.4	0.4903	0.2132	2.671	3.325	13.04	0.4919
Pbx3(Homeobox)/GM12878-PBX3-ChIP-Seq(GSE32465)/Homer|SCTGTCAMTCAN			6.068	5.001	1.918	18.36	2.011	13.25	3.526	0.8017	0.8795	14.94	0.8215	9.905	11.75	5.874	1.716	2.914	16.64	6.955	5.54	1.15	0.1336	0.5183	2.523	5.43	1.373	2.596	0.8436	2.595	4.345	4.854	1.433	14.5	3.046	1.178	2.151	3.137	2.973	3.663	0.4575
Pdx1(Homeobox)/Islet-Pdx1-ChIP-Seq(SRA008281)/Homer|YCATYAATCA			2.772	0.6479	3.643	3.306	0.2733	13.06	0.5769	3.14	1.78	2.232	0.0582	6.571	0.0462	3.164	0.5882	0.9058	1.39	0.3575	2.433	1.518	3.982	0.8146	0.000128	0.2208	2.492	0.02078	0.1778	2.108	2.82	1.931	0.07004	0.2129	0.46	2.918	0.4711	0.08243	0.3816	1.807	0.07227
Phox2a(Homeobox)/Neuron-Phox2a-ChIP-Seq(GSE31456)/Homer|YTAATYNRATTA			3.11	0.002149	0.4513	0.08922	0.4287	0.7619	0.2154	0.5532	0.1263	0.429	0.3479	2.603	0.1417	2.204	0.3718	2.004	0.4076	0.1932	0.2722	0.6146	0.9896	0.1113	1.758	2.539	0.08037	0.1092	1.928	2.701	0.5535	1.278	0.005388	0.4766	0.5664	1.468	1.596	0.4836	0.736	0.5318	0.1723
Pit1(Homeobox)/GCrat-Pit1-ChIP-Seq(GSE58009)/Homer|ATGMATATDC			9e-06	0.000501	0.01525	0.4194	1e-06	0.009528	0.007823	4.7e-05	0.002292	0.01986	0.000482	0.000475	0.03441	0.001167	0.2343	0.7105	0.02848	0.005128	0.7769	0.05698	0.002037	0.41	7.9e-05	0.005778	0.003418	0.04319	0.000231	0.1377	0.05239	0.7765	0.1424	0.00076	0.1055	0.0124	0.005931	0.00601	0.000436	8.1e-05	0.06003
Pit1+1bp(Homeobox)/GCrat-Pit1-ChIP-Seq(GSE58009)/Homer|ATGCATAATTCA			0.03825	0.06394	0.3036	0.1233	0.08832	0.2576	0.2773	0.02764	0.02324	0.4577	0.2696	1.8e-05	0.2284	0.004824	0.1294	0.8476	0.007034	0.1397	0.5854	0.2395	1.607	0.7594	0.000487	0.05285	0.003714	0.296	0.01014	0.2579	0.235	0.2285	0.1645	0.4929	0.7779	0.2767	0.1444	0.3469	0.002984	0.7529	0.004442
Pitx1:Ebox(Homeobox,bHLH)/Hindlimb-Pitx1-ChIP-Seq(GSE41591)/Homer|YTAATTRAWWCCAGATGT			3.125	1.07	1.499	1.483	0.6537	2.14	1.553	2.786	0.1119	0.2066	1.899	1.12	1.301	0.5693	0.9574	1.476	0.2292	2.437	4.165	2.281	1.178	3.263	1.232	0.7239	2.483	2.321	1.06	3.328	1.432	0.6439	0.01358	4.108	0.4666	0.7148	0.2194	1.393	1.167	3.677	2.91
Pitx1(Homeobox)/Chicken-Pitx1-ChIP-Seq(GSE38910)/Homer|TAATCCCN			1.822	9.5e-05	0.00018	0.5514	0.000714	0.02938	0.04741	1.04	0.1433	0.001297	0.02799	0.00255	0.2059	0.2543	0.0575	0.1727	0.3535	0.9224	0.000663	1.113	0.5373	0.5218	0.08544	0.1521	0.4689	0.8797	0.05784	0.2071	0.9094	0.2867	0.3277	0.1663	1.926	0.457	0.06559	0.008085	0.2549	0.2104	0.01076
Pknox1(Homeobox)/ES-Prep1-ChIP-Seq(GSE63282)/Homer|SCTGTCAVTCAV			6.879	2.011	2.36	17.65	1.162	14.07	2.941	1.783	0.6547	13.24	0.8353	2.529	8.478	3.065	1.615	3.971	15.2	5.59	1.251	2.108	0.5213	0.9952	1.587	3.885	1.105	2.401	0.4141	3.984	4.835	4.709	1.323	6.499	3.873	0.5132	2.811	3.506	3.332	8.141	0.5385
PPARE(NR),DR1/3T3L1-Pparg-ChIP-Seq(GSE13511)/Homer|TGACCTTTGCCCCA			0.5175	0.6945	2.397	0.5432	0.8089	0.3814	2.146	0.4177	0.7824	1.258	1.139	5.866	3.315	0.006552	0.1835	1.094	1.053	0.6908	1.861	3.182	2.26	0.3565	3.972	0.9301	1.194	1.508	2.029	1.22	0.6688	0.3942	0.5511	0.4781	0.5459	6.676	1.416	1.221	2.397	1.367	0.7573
PR(NR)/T47D-PR-ChIP-Seq(GSE31130)/Homer|VAGRACAKNCTGTBC			1.148	0.2476	0.001274	0.05356	0.05685	0.1845	0.1131	0.9341	3.036	4.535	0.9662	13.65	0.1629	0.03449	0.06315	0.3835	0.4042	3.166	0.3219	0.2826	5.526	1.068	10.03	0.6772	14.88	0.4634	0.2192	0.02253	1.449	0.09714	1.314	0.5588	0.0955	0.7118	2.075	3.087	2.873	3.159	2.208
PRDM1(Zf)/Hela-PRDM1-ChIP-Seq(GSE31477)/Homer|ACTTTCACTTTC			0.9947	0.09132	0.2457	0.5236	0.2069	1.038	0.6549	0.933	0.0056	0.03236	1.249	0.1627	0.09718	0.008261	0.1307	0.1925	0.7015	0.9925	3.092	1.252	0.4126	0.2138	0.3099	0.2799	1.268	0.09466	0.6111	0.1352	0.6373	0.9143	1.719	1.139	0.3775	0.3687	0.2499	1.586	0.2121	0.4498	0.5638
PRDM14(Zf)/H1-PRDM14-ChIP-Seq(GSE22767)/Homer|RGGTCTCTAACY			2.309	0.1589	1.589	0.1815	0.003099	0.2146	0.06724	0.5901	0.7616	1.106	0.6808	0.2737	0.06659	2.526	2.602	1.063	0.1265	0.07269	0.5506	1.356	0.2548	0.05582	0.3568	0.003297	0.07891	0.2261	0.2821	0.04167	0.4414	0.0308	0.3098	0.6443	0.4463	0.7133	0.2658	0.04153	2.489	0.003957	0.07374
PRDM9(Zf)/Testis-DMC1-ChIP-Seq(GSE35498)/Homer|ADGGYAGYAGCATCT			0.2957	4.029	0.3104	0.5922	0.6191	4.294	0.4759	0.09528	2.081	0.06308	0.05217	0.42	1.447	1.395	0.6168	0.9681	1.229	0.03205	1.592	0.1138	0.03146	1.04	0.006003	0.008781	1.303	0.06703	1.685	0.3301	0.7949	1.187	1.808	1.865	0.9621	1.837	0.3531	0.3953	0.2543	1.943	0.3068
Prop1(Homeobox)/GHFT1-PROP1.biotin-ChIP-Seq(GSE77302)/Homer|NTAATBNAATTA			0.01241	0.3565	0.6243	0.05032	0.06112	1.261	0.1595	0.1735	0.4594	0.8561	0.04152	3.093	0.4439	0.6039	0.153	1.336	0.4487	0.2251	0.5563	0.4474	0.1289	0.05395	0.9439	3.979	0.06337	0.3743	3.152	2.281	0.6151	0.2075	0.1876	0.2633	0.9476	2.181	0.7462	0.5337	0.3612	0.7182	0.004165
Ptf1a(bHLH)/Panc1-Ptf1a-ChIP-Seq(GSE47459)/Homer|ACAGCTGTTN			0.6982	0.06929	0.04479	0.9565	0.01459	4.394	0.1787	0.1221	0.7635	0.3246	0.01798	17.38	1.95	3.335	0.458	1.233	0.4632	0.007904	11.51	0.1538	1.064	1.895	0.5481	0.06122	8.914	2.581	2.8	1.506	0.9873	4.151	0.08097	4.788	0.7244	4.738	0.5074	1.236	0.7286	6.624	1.096
PU.1-IRF(ETS:IRF)/Bcell-PU.1-ChIP-Seq(GSE21512)/Homer|MGGAAGTGAAAC			0.3858	0.8486	0.05466	0.009107	2.669	0.2415	0.002026	0.1293	3.858	0.04488	15.22	0.106	0.003407	1.826	0.8844	1.837	0.6283	2.138	3.382	0.005547	1.032	1.176	0.588	6.029	0.002217	0.08468	1.592	2.667	0.3554	0.7257	2.17	4.705	0.1835	0.4243	3.78	0.233	1.401	1.161	0.6044
PU.1:IRF8(ETS:IRF)/pDC-Irf8-ChIP-Seq(GSE66899)/Homer|GGAAGTGAAAST			0.8699	0.129	0.1149	0.1078	3.214	2.478	0.3728	0.7551	0.843	0.06407	7.687	0.3781	0.1582	0.8189	1.717	2.988	0.8332	0.0925	0.01624	0.5897	0.913	1.053	4.703	2.414	0.1345	1.043	2.475	3.489	0.2831	1.39	3.38	0.9433	0.7147	1.376	4.308	0.769	2.088	1.798	2.864
PU.1(ETS)/ThioMac-PU.1-ChIP-Seq(GSE21512)/Homer|AGAGGAAGTG			0.8769	0.3601	0.03451	0.2222	22.88	0.4463	0.001204	4.446	22.95	0.3518	40.41	0.5623	2.8e-05	9.758	5.538	0.5445	0.1017	8.749	1.619	1.976	0.2257	11.92	0.1288	25.24	1.533	0.7571	7.267	5.377	0.8113	0.1028	7.023	0.391	0.785	3.675	11.12	0.05243	20.53	0.9756	2.454
RAR:RXR(NR),DR5/ES-RAR-ChIP-Seq(GSE56893)/Homer|AGGTCAAGGTCA			0.001161	0.000372	0.001161	0.007993	0.006809	0.01112	0.00018	0.2323	0.000123	0.02584	2.7e-05	0.002021	0.03911	0.6693	0.003349	0.005933	0.09441	0.3817	0.2363	0.02773	0.3247	0.01447	0.09671	0.0219	0.01071	0.07135	0.0178	0.1243	0.5833	0.03332	0.2655	0.1214	0.3811	0.02403	0.003676	0.5792	0.05946	0.1327	0.06994
RAR:RXR(NR),DR5/ES-RAR-ChIP-Seq(GSE56893)/Homer|RGGTCADNNAGAGGTCAV			0.5025	2.884	5.702	5.127	2.341	1.963	2.13	0.1402	5.453	0.564	0.1798	4.922	0.7724	8.462	0.7842	1.787	3.514	3.042	0.8403	1.896	4.748	0.152	6.129	0.6262	6.147	0.1131	2.671	1.218	1.819	1.379	5.098	0.05854	4.395	1.523	0.6264	1.739	2.45	2.093	2.273
RARg(NR)/ES-RARg-ChIP-Seq(GSE30538)/Homer|AGGTCAAGGTCA			0.000104	0.002827	3.2e-05	0.004617	0.03016	0.08021	7.6e-05	0.1112	3e-06	0.004411	0.009673	0.05135	0.000126	0.09276	0.01503	0.02449	0.05999	0.2172	0.04687	0.02269	0	0.2776	0.119	0.00736	0.002325	0.04152	0.000397	0.3307	0.3063	0.001579	0.07636	0.04982	0.07824	0.01702	0.00168	0.2387	0.04722	0.06394	0.03585
RBPJ:Ebox(?,bHLH)/Panc1-Rbpj1-ChIP-Seq(GSE47459)/Homer|GGGRAARRGRMCAGMTG			0.1174	0.1049	1.055	0.4957	0.1156	0.6369	0.8141	0.2715	1.222	0.4684	2.318	1.415	0.7995	1.787	2.576	0.7435	0.3411	0.7484	1.519	0.4524	3.97	0.7594	2.764	0.9859	1.492	0.3926	0.6681	1.337	1.348	0.09418	1.915	0.6748	1.661	0.6649	0.4235	0.1776	0.4128	0.69	1.344
Rbpj1(?)/Panc1-Rbpj1-ChIP-Seq(GSE47459)/Homer|HTTTCCCASG			3.709	3.704	3.199	3.28	1.728	1.922	5.351	3.767	8.74	2.674	1.498	10.99	5.183	4.586	4.571	1.285	0.4269	0.6964	2.574	2.864	0.7941	4.843	4.943	2.355	6.588	3.133	7.405	3.305	3.404	1.359	3.414	2.083	4.141	0.3945	12.86	1.08	3.203	5.006	1.648
Reverb(NR),DR2/RAW-Reverba.biotin-ChIP-Seq(GSE45914)/Homer|GTRGGTCASTGGGTCA			0.9385	1.804	0.3975	0.2399	2.266	0.02413	1.471	0.9523	1.026	0.3141	0.2063	0.002129	0.7023	3.508	3.981	1.654	0.7006	0.4537	0.3972	0.5703	2.245	1.359	0.1346	1.397	1.507	0.2394	4.513	0.004565	0.421	0.5386	1.119	0.03681	0.373	0.5811	0.4104	3.228	1.085	0.8465	1.095
RFX(HTH)/K562-RFX3-ChIP-Seq(SRA012198)/Homer|CGGTTGCCATGGCAAC			0.373	0.6271	0.3167	0.9539	0.5925	0.3737	2.389	1.091	2.331	8.466	5.995	4.546	2.728	0.6301	0.09598	0.9683	3.058	11.02	0.2303	2.055	6.26	14.17	3.334	4.858	1.878	2.665	1.856	4.551	0.9612	4.1	6.808	1.5	0.8258	0.9531	3.472	2.352	1.849	1.364	2.715
Rfx1(HTH)/NPC-H3K4me1-ChIP-Seq(GSE16256)/Homer|KGTTGCCATGGCAA			0.3114	0.2135	0.9051	0.8021	0.5047	3.17	1.121	1.025	1.798	9.485	4.004	1.006	1.9	3.046	0.5764	0.1231	2.083	4.577	0.07069	2.854	3.358	8.098	1.009	2.324	3.655	1.212	1.637	5.118	1.856	2.647	5.854	1.176	1.372	0.2814	2.594	1.998	2.627	2.506	0.7891
Rfx2(HTH)/LoVo-RFX2-ChIP-Seq(GSE49402)/Homer|GTTGCCATGGCAACM			0.1115	0.6575	0.5664	0.7586	0.9168	0.6356	2.468	2.263	1.753	5.904	6.581	5.63	3.02	0.2687	0.2937	0.4743	3.16	13.78	1.36	2.465	8.385	6.405	2.118	3.702	2.071	1.714	3.803	4.057	1.916	4.337	9.842	3.265	0.6364	0.8077	5.644	2.543	1.526	1.297	3.576
Rfx5(HTH)/GM12878-Rfx5-ChIP-Seq(GSE31477)/Homer|SCCTAGCAACAG			0.9068	0.09746	0.03946	0.9401	0.9169	0.01988	1.978	3.198	0.8868	0.6431	1.619	0.8309	4.149	1.295	0.01822	1.065	0.1841	6.2	0.4803	0.8774	0.7829	0.3439	1.778	4.637	4.235	2.741	1.775	4.088	0.9038	2.013	2.56	0.6195	0.09672	0.08072	4.5	1.807	2.59	2.252	3.819
Ronin(THAP)/ES-Thap11-ChIP-Seq(GSE51522)/Homer|RACTACAACTCCCAGVAKGC			0	0.6916	0.1716	2.278	8.382	0	3.4	13.02	0.5057	5.13	20.02	2.675	10.4	1.505	2.556	0.2585	14.59	45.42	2.683	6.911	6.118	11.24	10.24	62.61	6.445	14.22	0.5502	4.843	0.9831	5.355	4.196	2.211	3.097	0.7471	15.88	8.259	18.42	4.921	11.03
RORgt(NR)/EL4-RORgt.Flag-ChIP-Seq(GSE56019)/Homer|AAYTAGGTCA			1.847	7.492	3.077	2.433	0.813	2.79	2.257	1.839	4.214	11.48	0.6041	1.834	3.001	2.854	3.743	1.792	0.5151	2.075	3.22	5.074	2.958	10.48	15.86	0.5224	3.429	0.7885	0.9539	2.359	3.34	0.5897	0.727	0.3361	0.9292	11.98	3.597	5.218	2.807	3.886	6.975
RUNX-AML(Runt)/CD4+-PolII-ChIP-Seq(Barski_et_al.)/Homer|GCTGTGGTTW			0.9785	0.5003	0.3764	0.2951	0.7163	0.5573	1.139	1.072	2.417	0.1604	0.4363	2.561	3.418	0.08145	2.985	1.286	0.8323	0.9666	0.02718	0.8603	0.677	0.03491	1.485	0.4851	0.2278	0.2972	0.76	0.7175	0.9303	1.257	0.8401	0.1186	2.764	0.4169	3.137	2.262	0.3638	0.1178	0.8879
RUNX(Runt)/HPC7-Runx1-ChIP-Seq(GSE22178)/Homer|SAAACCACAG			0.7933	1.251	0.003367	0.2289	1.2	0.02712	0.7379	0.1443	1.012	0.006097	0.4874	0.0411	0.2412	0.07651	0.4946	1.134	0.06501	3.244	0.01572	0.05464	0.094	0.006904	0.004712	1.427	0.1445	0.06934	0.3026	0.2722	0.2193	1.597	0.6746	0.02908	1.449	0.4981	2.708	2.038	0.2256	0.2058	0.527
RUNX1(Runt)/Jurkat-RUNX1-ChIP-Seq(GSE29180)/Homer|AAACCACARM			0.5142	0.8126	0.07145	0.1865	0.535	0.04217	0.5441	0.3685	0.4994	0.05945	0.6784	0.9164	0.07952	0.07391	0.1207	0.826	0.1557	0.2668	0.268	0.6246	0.5821	0.1745	0.03181	1.103	0.07632	1.021	0.6291	0.2717	0.3629	0.1542	2.326	0.03595	1.99	0.4759	4.754	0.8293	0.1146	0.005926	0.2399
RUNX2(Runt)/PCa-RUNX2-ChIP-Seq(GSE33889)/Homer|NWAACCACADNN			0.2074	0.2256	0.2556	0.05647	0.2949	0.2477	0.7619	0.2404	1.303	0.001696	0.4131	0.8736	0.4181	0.05724	1.616	0.9865	0.1266	1.344	0.00548	0.9926	0.0422	0.02577	0.02279	0.2399	0.07332	0.1288	0.1733	0.281	0.275	1.961	1.187	0.04378	3.089	0.2725	1.277	0.2785	0.1744	0.04641	0.2431
RXR(NR),DR1/3T3L1-RXR-ChIP-Seq(GSE13511)/Homer|TAGGGCAAAGGTCA			0.3084	1.376	1.24	0.4739	3.1	0.1765	1.217	0.4322	1.584	2.208	1.259	8.972	2.419	0.05906	0.4734	0.227	1.035	2.332	1.048	2.538	1.402	0.1497	6.223	0.7694	0.7485	2.138	1.521	1.342	0.8199	0.1915	1.385	0.2705	1.421	9.814	1.634	2.801	2.522	0.4114	0.9584
SCL(bHLH)/HPC7-Scl-ChIP-Seq(GSE13511)/Homer|AVCAGCTG			7.875	7.837	1.986	10.99	3.913	12.45	0.8332	0.6943	7.47	4.176	0.2883	10.81	3.384	8.515	3.005	6.266	3.78	0.3162	4.022	2.02	5.716	13.8	1.04	0.04314	8.774	4.263	6.574	3.883	4.644	4.626	2.521	7.572	1.424	5.601	1.459	1.573	2.101	4.681	1.312
SF1(NR)/H295R-Nr5a1-ChIP-Seq(GSE44220)/Homer|CAAGGHCANV			2.749	0.3288	0.1342	4.927	2.609	0.6186	1.242	1.125	0.3829	5.743	0.3012	21.3	6.991	1.28	0.1222	1.807	4.733	0.6885	2.256	0.7111	6.252	3.026	12.62	0.9067	7.169	4.216	0.9771	1.467	3.332	0.3993	2.677	2.56	2.474	2.399	2.146	4.716	1.966	6.138	8.879
Six1(Homeobox)/Myoblast-Six1-ChIP-Chip(GSE20150)/Homer|GKVTCADRTTWC			1.744	9.483	0.7633	4.766	2.46	1.347	5.332	3.239	7.705	4.128	1.779	4.539	1.792	0.3084	3.513	0.6253	5.487	0.1889	1.529	1.446	1.734	0.4552	1.009	1.239	5.843	6.345	2.105	0.8439	7.811	7.194	2.022	1.326	2.651	0.4881	0.953	1.177	1.946	2.177	0.742
Six2(Homeobox)/NephronProgenitor-Six2-ChIP-Seq(GSE39837)/Homer|GWAAYHTGAKMC			0.9658	2.162	2.951	3.092	2.502	6.616	6.23	5.429	4.391	1.833	1.385	26.08	4.64	0.6823	2.502	3.532	6.948	1.252	0.8525	2.776	0.5265	3.148	4.51	2.379	6.776	10.13	2.499	3.403	4.934	5.024	0.6644	2.307	0.5458	0.5964	1.728	1.516	1.121	4.007	4.158
Slug(Zf)/Mesoderm-Snai2-ChIP-Seq(GSE61475)/Homer|SNGCACCTGCHS			0.001265	0.002671	0.001207	0.00205	0	0.07783	8.1e-05	0.003547	6e-06	0.04461	0	1.91	0.003065	7.8e-05	0.01229	0.07372	1.5e-05	0.000346	0.6726	0.00359	0.2265	0.001227	2.3e-05	3.7e-05	0.5023	0.000158	0.02481	0.3625	0.0133	0.000539	0.007506	0.9818	0.04247	0.009598	0.00187	0.000162	1.3e-05	1.067	0.032
Smad2(MAD)/ES-SMAD2-ChIP-Seq(GSE29422)/Homer|CTGTCTGG			3.597	2.151	7.51	2.926	1.869	23.05	11.13	1.501	3.731	2.335	0.05151	22.09	1.663	3.255	0.6188	7.742	0.6883	0.7018	3.648	8.549	0.9583	3.263	3.335	3.067	3.211	0.8598	1.1	4.245	0.5904	1.201	1.499	3.269	2.065	2.459	1.82	2.289	1.607	1.013	3.18
Smad4(MAD)/ESC-SMAD4-ChIP-Seq(GSE29422)/Homer|VBSYGTCTGG			4.487	1.134	9.763	2.586	1.702	16.5	7.524	1.154	1.533	2.033	0.1029	15.44	1.224	2.612	2.002	9.252	0.4663	0.3178	7.782	7.304	0.2926	0.8931	1.413	3.883	2.519	0.8611	3.118	2.524	3.229	1.705	1.825	2.725	1.976	4.275	0.7316	2.08	2.234	1.058	2.775
Sox10(HMG)/SciaticNerve-Sox3-ChIP-Seq(GSE35132)/Homer|CCWTTGTYYB			6.889	1.334	3.488	0.347	0.1095	0.7821	1.502	2.836	2.737	1.268	0.5363	0.01183	0.5273	6.257	3.205	5.864	1.847	1.316	1.478	0.345	1.115	0.159	1.404	0.8802	0.06471	0.4148	1.388	4.461	1.156	1.673	1.49	2.242	0.8304	0.1539	5.776	0.5085	3.329	2.244	0.5878
Sox15(HMG)/CPA-Sox15-ChIP-Seq(GSE62909)/Homer|RAACAATGGN			2.662	0.1055	0.9143	0.598	0.3091	1.55	2.719	0.3283	4.683	0.1876	1.612	0.01473	0.1331	4.143	3.254	0.9489	0.3321	0.08352	4.98	0.4152	5.274	0.0599	0.05167	0.6866	0.4171	0.5004	2.07	3.839	0.5752	0.3487	0.3157	3.141	0.4568	0.3941	5.813	1.024	3.2	0.1402	0.215
Sox17(HMG)/Endoderm-Sox17-ChIP-Seq(GSE61475)/Homer|CCATTGTTYB			3.904	1.955	4.908	1.122	0.1497	0.7069	2.209	3.685	7.698	0.122	2.667	0.000407	0.7734	3.252	4.079	2.388	0.8344	0.2673	3.17	0.1703	1.128	0.1763	0.000626	0.267	0.3275	0.5387	0.3924	2.792	2.731	0.2353	0.4253	1.735	0.1481	0.4979	6.438	0.404	3.583	1.111	0.2736
Sox2(HMG)/mES-Sox2-ChIP-Seq(GSE11431)/Homer|BCCATTGTTC			3.2	1.918	2.95	1.159	0.2082	2.478	2.792	0.5643	8.262	0.5793	1.231	0.08225	0.3974	1.868	5.94	1.078	0.1328	1.297	5.628	0.5418	2.345	1.518	0.08085	0.05799	0.04652	0.2384	1.858	5.887	0.6985	0.5445	0.6528	2.879	0.2691	0.5859	5.767	1.242	7.908	3.325	0.09023
Sox3(HMG)/NPC-Sox3-ChIP-Seq(GSE33059)/Homer|CCWTTGTY			4.656	1.465	1.688	0.4937	0.4605	1.301	1.442	0.4499	2.583	0.6758	1.364	0.001988	0.03222	4.513	3.012	2.501	1.836	0.725	5.301	0.1543	1.19	0.2645	0.3164	0.3932	0.2654	0.5185	4.227	5.387	0.5586	0.8185	1.061	2.299	0.7782	0.1353	4.532	0.5194	5.359	1.708	0.08527
Sox4(HMG)/proB-Sox4-ChIP-Seq(GSE50066)/Homer|YCTTTGTTCC			4.944	0.4772	2.344	0.513	0.1657	1.919	0.6567	0.1142	3.975	0.5307	1.341	0.7046	0.227	1.812	1.709	2.631	0.8522	0.2077	1.164	0.06079	3.492	0.3844	1.023	0.5515	0.3844	0.3068	2.752	6.062	1.372	0.2719	3.213	1.338	1.576	0.8967	2.101	0.115	3.689	0.5822	1.467
Sox9(HMG)/Limb-SOX9-ChIP-Seq(GSE73225)/Homer|AGGVNCCTTTGT			3.05	0.808	3.643	2.103	0.1021	2.498	1.654	0.006664	1.799	0.3316	0.8604	0.2616	0.5263	0.5794	3.439	2.727	3.319	2.524	1.31	0.8014	0.9691	0.8198	0.419	1.079	0.9409	3.464	0.8943	1.762	3.599	2.123	1.831	3.351	1.448	1.845	1.878	1.272	3.609	0.2819	1.484
Sp5(Zf)/mES-Sp5.Flag-ChIP-Seq(GSE72989)/Homer|RGKGGGCGGAGC			5.735	1.893	1.51	4.286	15.44	1.644	3.578	14.6	7.516	2.129	80.58	2.434	8.178	2.621	1.261	0.8687	14.26	57.58	1.831	2.101	12.17	8.818	17.16	75.6	6.621	15.2	2.114	5.512	3.142	4.894	15.31	4.516	4.813	1.031	11.01	7.29	25.27	2.849	11.9
SPDEF(ETS)/VCaP-SPDEF-ChIP-Seq(SRA014231)/Homer|ASWTCCTGBT			2.288	0.05173	0.000406	0.000122	5.609	0.009373	1.162	0.1889	23.63	0.1046	77.75	0.07368	0.803	9.591	0.6408	1.836	0.05926	12.91	0.9277	1.984	7.015	10.62	1.268	41.94	0.02449	3.248	6.024	3.798	2.063	1.095	5.418	0.2656	0.8547	1.16	24.96	2.07	30.58	0.09144	7.26
SpiB(ETS)/OCILY3-SPIB-ChIP-Seq(GSE56857)/Homer|AAAGRGGAAGTG			2.056	0.8861	2.442	0.2421	21.4	0.3256	0.2927	0.8206	8.835	1.581	17.92	0.6966	0.1791	8.217	2.35	0.5981	0.1229	13	1.396	0.5084	3.353	14.25	7.126	25.88	1.06	2.148	1.931	3.076	1.443	1.347	5.718	0.9893	4.161	1.225	6.087	0.9871	4.695	6.243	1.142
Srebp1a(bHLH)/HepG2-Srebp1a-ChIP-Seq(GSE31477)/Homer|RTCACSCCAY			1.461	0.8134	2.293	7.427	0.7021	4.388	1.531	2.679	6.118	1.243	1.018	0.7233	1.965	0.5026	0.8073	2.863	0.5503	2.149	3.285	0.4623	0.6842	4.287	1.889	2.011	2.114	3.42	0.3921	0.3284	0.9704	1.916	1.049	1.477	0.2636	1.014	4.201	0.9638	0.2402	1.496	0.8049
Srebp2(bHLH)/HepG2-Srebp2-ChIP-Seq(GSE31477)/Homer|CGGTCACSCCAC			2.743	0.3899	3.048	9.333	0.4719	2.607	1.722	1.422	2.573	1.67	0.1727	15.84	3.217	1.628	0.534	4.172	2.74	2.166	4.279	0.8504	0.4822	3.61	6.832	0.9097	3.354	0.7525	0.5722	0.1769	0.99	1.263	2.164	0.7828	1.312	0.1235	3.086	2.968	2.741	1.109	1.618
STAT1(Stat)/HelaS3-STAT1-ChIP-Seq(GSE12782)/Homer|NATTTCCNGGAAAT			1.168	5.191	5.078	2.048	2.383	0.7185	37.77	1.729	7.446	0.7657	4.897	5.082	9.835	0.9458	1.906	1.09	0.6615	1.385	0.1684	4.549	2.634	6.453	11.37	5.356	2.237	10.7	2.226	1.545	0.8978	0.3222	1.341	0.3985	8.688	1.145	1.757	3.307	2.659	4.139	8.681
Stat3+il21(Stat)/CD4-Stat3-ChIP-Seq(GSE19198)/Homer|SVYTTCCNGGAARB			3.4	2.879	4.31	2.407	3.263	2.801	38.86	3.032	7.752	4.593	6.697	7.805	16.38	3.135	1.662	3.161	1.943	9.949	1.774	4.202	6.11	16.33	12.8	10.55	13.15	17.37	6.058	1.519	1.206	2.195	5.048	2.343	8.095	3.711	8.03	3.536	4.084	8.487	7.431
STAT4(Stat)/CD4-Stat4-ChIP-Seq(GSE22104)/Homer|NYTTCCWGGAAR			4.648	1.423	5.877	2.711	0.8732	1.264	34.64	3.615	5.856	1.536	5.723	14.76	11.77	1.674	2.532	2.837	1.537	5.795	0.9926	2.407	8.24	4.428	13.41	7.965	4.842	12.68	4.682	3.187	2.403	1.756	2.365	2.779	11.69	0.798	3.822	6.932	4.007	6.061	8.884
STAT5(Stat)/mCD4+-Stat5-ChIP-Seq(GSE12346)/Homer|RTTTCTNAGAAA			2.069	3.534	6.395	1.779	1.649	0.8485	35.49	2.272	8.148	1.511	2.813	1.725	11.66	0.2708	0.9315	1.384	0.8078	0.4808	0.7549	4.298	4.626	7.924	14.88	2.955	1.49	11.02	5.65	0.9541	1.731	2.013	1.159	0.3105	6.887	2.14	5.417	3.398	2.885	2.276	9.158
STAT6(Stat)/CD4-Stat6-ChIP-Seq(GSE22104)/Homer|ABTTCYYRRGAA			0.07984	1.468	0.1684	0.03502	0.2093	0.1002	2.076	0.682	0.1362	0.0452	1.151	0.47	1.101	1.191	0.9371	0.5836	0.8434	1.086	0.5773	3.047	2.021	1.47	0.5762	0.9035	0.6495	1.317	0.6725	0.9093	0.7388	0.2098	0.2331	0.0425	4.005	0.436	3.016	0.2346	3.76	0.481	2.011
STAT6(Stat)/Macrophage-Stat6-ChIP-Seq(GSE38377)/Homer|TTCCKNAGAA			0.2972	0.8547	0.1841	0.1273	0.2737	0.08539	2.112	1.119	0.3424	0.04601	1.478	0.3487	1.812	1.034	1.441	0.06928	0.5913	0.6571	0.5309	3.21	1.969	2.743	1.44	0.7341	0.8949	1.377	0.683	0.954	0.3673	0.2611	0.07599	0.1438	3.541	0.2006	2.516	0.2306	4.34	0.3299	2.99
T1ISRE(IRF)/ThioMac-Ifnb-Expression/Homer|ACTTTCGTTTCT			1.111	0	1.281	0.6946	0	0	0	0	0	1.045	0	0	0.6983	0	0.3454	0.3855	0	0.4272	0.6065	0	0	0.5484	0	0.6316	0	0.6861	0.7275	0.5382	0.4518	0	0	0	0	0	0.4958	0.6156	0.7231	0	0.6707
TATA-Box(TBP)/Promoter/Homer|CCTTTTAWAGSC			0.8045	41.75	3.153	1.599	304.8	0.5329	3.91	2.444	31.64	2.35	202	0.918	4.373	0.1321	16.48	3.234	0.08068	89.71	0.2399	0.8933	1.085	10.43	1.354	30.45	6.32	3.348	0.7798	9.501	1.783	5.239	71.99	2.383	0.6995	0.3304	20.11	3.55	44.6	1.419	1.248
Tbet(T-box)/CD8-Tbet-ChIP-Seq(GSE33802)/Homer|AGGTGTGAAM			2.845	1.406	14.03	26.52	2.143	87.3	4.738	0.2921	1.132	7.885	0.7626	103.6	6.664	4.604	4.012	4.769	6.36	2.453	74.27	1.898	0.02653	1.843	1.221	0.5919	56.75	1.325	9.387	5.214	3.623	11.8	2.606	40.12	1.623	2.369	0.9827	1.632	0.4265	56.2	1.506
Tbox:Smad(T-box,MAD)/ESCd5-Smad2_3-ChIP-Seq(GSE29422)/Homer|AGGTGHCAGACA			3.328	9.806	8.53	11.1	5.475	17.04	7.479	0.6211	0.876	10.58	2.264	1.127	3.868	2.277	1.613	5.207	1.291	1.619	3.223	3.907	0.8639	1.844	0.7149	1.554	10.68	3.071	1.939	1.273	3.784	0.8936	0.2968	15.27	0.1361	1.442	1.184	1.899	0.6058	11.58	0.6757
Tbr1(T-box)/Cortex-Tbr1-ChIP-Seq(GSE71384)/Homer|AAGGTGTKAA			7.823	6.239	6.348	12.38	2.685	63.02	4.092	2.065	2.57	0.6722	0.003616	46.09	4.459	11.37	2.419	3.686	2.13	5.204	41.49	0.9908	0.2378	1.296	1	2.819	28.15	6.135	3.883	6.597	2.924	4.182	3.018	44.86	2.15	2.702	0.641	0.4239	0.9178	24.39	1.029
Tcf12(bHLH)/GM12878-Tcf12-ChIP-Seq(GSE32465)/Homer|VCAGCTGYTG			7.302	5.793	0.3794	5.396	3.38	18.73	4.44	2.242	11.87	7.192	4.251	13.98	8.597	7.582	6.699	8.013	3.809	0.9441	12.8	2.361	5.605	8.296	4.237	1.628	26.5	8.064	10.93	7.678	3.965	8.813	2.037	9.422	4.025	5.97	1.314	4.024	5.914	15.51	8.997
Tcf21(bHLH)/ArterySmoothMuscle-Tcf21-ChIP-Seq(GSE61369)/Homer|NAACAGCTGG			5.901	7.151	0.7065	6.416	3.514	16.6	3.664	3.602	13.13	4.925	5.762	24.32	10	9.188	6.665	4.848	3.762	0.1907	12.75	2.798	8.288	8.283	10.21	3.064	18.13	12.59	9.811	5.396	3.722	11.46	0.7955	6.136	4.434	7.587	3.027	3.029	6.639	9.505	6.181
Tcf3(HMG)/mES-Tcf3-ChIP-Seq(GSE11724)/Homer|ASWTCAAAGG			1.202	0.5012	0.3173	0.3393	0.5823	3.019	1.252	1.455	0.3419	0.6227	0.9544	13.19	3.402	2.635	5.124	0.8612	3.654	0.1761	4.164	1.578	0.06802	0.06148	7.715	1.063	2.006	0.03014	0.5595	0.5861	0.5192	2.029	0.8446	3.098	0.2054	0.4173	0.02836	0.3345	0.09439	2.034	0.8839
Tcf4(HMG)/Hct116-Tcf4-ChIP-Seq(SRA012054)/Homer|ASATCAAAGGVA			0.9103	3.853	1.874	0.8427	0.04861	6.252	0.8685	0.3748	1.297	1.478	0.5261	7.332	1.136	1.475	1.5	3.227	1.387	0.528	6.754	3.858	0.7505	0.000392	2.564	0.1386	3.827	0.0105	0.614	1.778	0.8997	0.9011	0.9648	3.702	0.1198	0.609	0.1854	0.1444	0.5079	0.8579	0.5267
Tcfcp2l1(CP2)/mES-Tcfcp2l1-ChIP-Seq(GSE11431)/Homer|NRAACCRGTTYRAACCRGYT			1.015	1.465	0.06145	0.7477	0.1575	1.009	2.813	3.931	0.36	3.127	0.481	6.847	3.147	3.754	2.142	0.1752	0.9758	0.09241	0.1801	0.8789	2.187	0.4776	1.561	0.1206	0.3225	1.491	4.099	2.251	0.2122	1.39	1.609	0.2661	0.8577	0.7149	3.228	2.473	2.856	8.15	0.2816
TCFL2(HMG)/K562-TCF7L2-ChIP-Seq(GSE29196)/Homer|ACWTCAAAGG			2.827	0.8398	0.2911	1.112	0.3594	3.192	0.6988	2.268	3.452	0.1609	0.09222	3.559	0.3956	4.207	2.542	0.3171	0.5204	0.2177	0.9663	4.026	1.203	0.01289	3.254	0.8768	0.6022	0.03207	0.003238	1.728	0.4152	1.648	0.1998	4.062	1.32	0.2189	0.02576	0.2023	0.3658	1.486	1.876
TEAD4(TEA)/Tropoblast-Tead4-ChIP-Seq(GSE37350)/Homer|CCWGGAATGY			63.46	34.18	321.5	67.84	78.8	29.9	1473	13.03	16.85	23.64	7.382	66.71	1106	35.87	19.51	135.6	29.57	30.68	32.68	751.4	14.17	7.132	18.51	1.064	23.18	289.8	18.37	17.34	112.3	35.55	22.79	25.48	707.5	9.057	2.339	6.358	1.654	21.44	227.1
TFE3(bHLH)/MEF-TFE3-ChIP-Seq(GSE75757)/Homer|GTCACGTGACYV			0.6033	0.8398	5.092	5.734	4.845	4.27	1.813	3.705	2.985	6.563	10.93	9.387	5.185	0.2629	1.827	2.165	2.744	4.811	0.5223	0.2492	5.544	3.706	19.85	9.69	16.97	3.059	3.089	2.085	0.8836	1.591	2.683	0.1148	6.223	1.065	7.441	6.843	6.97	3.962	5.789
Tgif2(Homeobox)/mES-Tgif2-ChIP-Seq(GSE55404)/Homer|TGTCANYT			65.3	43.72	84.41	153.1	16.75	285.1	34.34	5.879	25.96	52.36	7.03	356.3	31.82	19.37	24.18	35.16	35.74	5.499	117.6	26.15	13.29	14.98	36.56	3.185	143.5	27.05	23.08	26.08	33.09	39.14	11.09	99.07	20.72	4.687	6.638	16.85	4.143	72.17	15.26
THRb(NR)/Liver-NR1A2-ChIP-Seq(GSE52613)/Homer|TRAGGTCA			0.008064	3.674	1.787	3.964	3.916	0.008577	0.9485	0.9389	5.022	11.24	2.398	8.327	2.361	1.556	1.053	0.1285	0.5365	4.028	0.01736	1.408	6.373	13.56	13.72	0.1023	4.681	2.975	0.8274	2.735	0.9592	1.088	6.963	0.7385	0.4824	4.566	1.157	6.941	2.488	1.476	4.201
Tlx?(NR)/NPC-H3K4me1-ChIP-Seq(GSE16256)/Homer|CTGGCAGSCTGCCA			14.82	6.073	10.18	33.1	16.59	16.85	28.94	22.44	13.43	34.89	11.27	31.64	50.9	13.89	8.886	13.71	18.23	3.345	22.36	21.75	27.88	4.168	24.98	6.819	29.94	41.94	11.25	2.899	5.718	23.53	12.04	3.521	7.98	11.05	8.485	45.65	19.67	43.21	34.13
TR4(NR),DR1/Hela-TR4-ChIP-Seq(GSE24685)/Homer|GAGGTCAAAGGTCA			0.8282	0.386	0.354	0.2678	0.9135	0.4614	0.08858	0.008882	1.272	0.04049	0.3156	2.554	1.624	0.4295	0.498	0.1725	0.01727	0.000422	0.5192	0.2074	2.696	0.2399	4.175	1.353	0.4756	0.06846	0.6141	0.8683	0.5359	0.01523	0.4101	0.7621	0.1611	2.154	1.825	0.8385	3.807	1.37	0.1972
Twist(bHLH)/HMLE-TWIST1-ChIP-Seq(Chang_et_al)/Homer|VCAKCTGGNNNCCAGMTGBN			1.062	0.7331	0.4517	1.122	0.000522	2.519	0.5334	2.271	0.3968	1.424	0.01318	14.65	0.7616	1.046	2.183	1.318	0.4465	1.013	1.111	2.205	0.7687	2.275	2.347	0.8087	10.86	1.095	1.5	2.022	1.617	0.8472	0.2335	0.1067	0.7735	2.049	3.008	0.1949	0.4608	6.617	3.551
Unknown-ESC-element(?)/mES-Nanog-ChIP-Seq(GSE11724)/Homer|CACAGCAGGGGG			3.995	3.068	3.265	0.3141	0.6976	2.304	0.5307	1.342	2.041	0.09724	0.8546	2.738	2.856	3.651	2.784	2.046	1.955	1.371	2.213	1.29	0.2368	1.07	0.9784	0.4801	1.778	3.589	7.541	8.352	2.078	0.8784	3.304	2.373	0.4325	1.888	3.498	2.148	0.6788	1.367	3.041
Unknown(Homeobox)/Limb-p300-ChIP-Seq/Homer|SSCMATWAAA			0.302	1.51	1.527	0.256	26.53	0.06919	1.019	0.01835	7.516	1.506	22.24	0.006364	0.703	0.5911	1.723	1.811	0.08118	2.56	0.06431	0.3303	0.515	0.95	0.643	5.179	0.3357	0.6627	0.419	1.915	0.6992	2.389	1.998	0.1634	0.003258	1.966	1.892	0.2561	4.755	0.1853	0.031
Usf2(bHLH)/C2C12-Usf2-ChIP-Seq(GSE36030)/Homer|GTCACGTGGT			0.4351	2.001	4.912	11.43	6.406	3.296	4.867	8.078	4.852	33.5	6.486	16.95	9.038	2.215	2.745	2.391	2.23	15.96	4.464	2.144	13.98	5.074	12.96	11.79	35.28	14.48	3.863	3.498	1.614	4.302	5.447	3.57	2.682	5.673	8.219	24.36	12.2	27.67	6.387
VDR(NR),DR3/GM10855-VDR+vitD-ChIP-Seq(GSE22484)/Homer|ARAGGTCANWGAGTTCANNN			2.209	0.3636	0.3732	1.369	2.969	0.1139	0.6421	0.8841	0.007901	2.859	0.6668	5.573	0.4032	0.465	0.6905	0.4224	1.767	0.8376	0.09428	1.482	2.413	0.09835	3.714	0.0526	0.9281	1.362	1.222	0.1938	0.5426	5.057	0.6218	0.7579	2.401	0.005538	0.7886	0.3791	1.439	0.1099	0.081
X-box(HTH)/NPC-H3K4me1-ChIP-Seq(GSE16256)/Homer|GGTTGCCATGGCAA			2.203	0.3121	1.549	1.772	2.027	1.163	0.9523	0.7614	2.022	2.421	4.03	2.253	3.362	1.202	0.5025	0.856	1.088	4.402	0.07448	3.861	3.339	4.19	0.2811	4.331	2.393	0.6844	1.208	6.018	2.022	3.664	7.509	1.981	4.257	0.4003	2.243	1.863	1.661	1.439	0.9973
YY1(Zf)/Promoter/Homer|CAAGATGGCGGC			0.3601	0.4866	0.05045	0.1448	0.02356	0.01399	0.0498	1.672	0.05487	0.005881	0.744	0.003545	0.1968	0.8303	4.946	0.03968	0.5845	5.613	0.2977	0.2937	2.767	4.709	2.731	3.359	1.28	0.3258	0.9922	0.9484	0.1532	2.338	0.5382	0.4304	0.09179	0.1152	0.07485	3.68	2.319	4.23	1.494
ZBTB12(Zf)/HEK293-ZBTB12.GFP-ChIP-Seq(GSE58341)/Homer|NGNTCTAGAACCNGV			0.001146	0.2295	0.1538	0.00758	0.04783	0.005622	0.05403	0.2574	0.0385	0.5479	0.1349	0.01043	0.1791	0.001535	0.9993	0.002528	0.2956	0.4998	0.2135	0.3245	0.4033	1.713	0.2077	0.2053	0.01225	0.3612	0.1062	0.2476	0.006442	0.000327	0.006339	0.01158	0.9751	0.3529	0.02476	0.7839	0.2079	0.302	0.000256
ZBTB18(Zf)/HEK293-ZBTB18.GFP-ChIP-Seq(GSE58341)/Homer|AACATCTGGA			2.193	7.215	0.04105	2.183	1.783	3.742	1.386	1.373	6.671	0.3157	2.449	1.769	2.344	3.63	2.104	0.5899	4.101	0.03285	3.491	0.3031	1.663	2.121	3.654	3.069	2.015	1.687	1.133	0.7021	0.2622	2.251	0.8045	1.639	2.378	5.82	0.7121	0.4319	1.579	1.912	1.4
ZBTB33(Zf)/GM12878-ZBTB33-ChIP-Seq(GSE32465)/Homer|GGVTCTCGCGAGAAC			0.491	0	0	2.211	2.138	2.154	1.964	1.294	0	1.742	1.862	0.05135	4.738	0.3715	4.221	0.09916	1.102	5.911	1.169	0.07828	3.294	2.117	1.003	4.646	3.387	1.85	1.353	0.8351	1.073	1.44	1.24	0.9737	1.28	0.3679	3.085	2.281	2.957	0.6641	2.84
ZEB1(Zf)/PDAC-ZEB1-ChIP-Seq(GSE64557)/Homer|VCAGGTRDRY			0	0	1e-06	0	0	0	0	0	0	0	0	0.000427	0	0	0	0	0	0	0	3e-06	4e-06	0	0	0	0.000341	0	1.2e-05	0.001006	0	0	0	0.002109	7.9e-05	0.002977	0	0	0	0.007453	1e-06
Zfp281(Zf)/ES-Zfp281-ChIP-Seq(GSE81042)/Homer|CCCCTCCCCCAC			8.047	6.013	2.936	3.189	6.756	2.117	4.683	1.06	3.459	0.2133	2.981	2.673	0.8956	4.046	1.015	8.404	4.909	2.448	3.181	2.161	0.8805	0.308	5.858	1.31	4.85	3.831	3.968	0.3447	4.07	4.973	0.1114	6.915	1.428	0.1795	2.77	0.6635	0.5034	3.361	1.782
ZFP3(Zf)/HEK293-ZFP3.GFP-ChIP-Seq(GSE58341)/Homer|GGGTTTTGAAGGATGARTAGGAGTT			0	2.134	0	0	0	0	0	0	0	0	0	0	0	2.806	0	0	0	0	0	0	0	0	0	0	0	0	0	0	0	0	0	0	0	0	0	2.465	0	0	2.014
Zfp809(Zf)/ES-Zfp809-ChIP-Seq(GSE70799)/Homer|GGGGCTYGKCTGGGA			0.9252	2.79	3.699	1.083	0.583	2.594	1.364	0.3555	4.292	0.7809	0.4698	0.8704	1.814	0.597	2.248	1.55	3.239	0.5826	1.636	0.3738	3.9	3.119	1.256	1.887	0.6873	0.4868	0.6185	0.04094	0.9488	0.07039	2.847	2.802	0.1951	3.856	2.676	0.9617	2.384	0.5909	2.209
ZFX(Zf)/mES-Zfx-ChIP-Seq(GSE11431)/Homer|AGGCCTRG			1.683	3.519	2.957	1.446	6.703	2.883	7.826	1.56	10.87	2.944	5.19	8.197	1.426	1.13	0.8689	3.038	4.325	3.466	0.8655	2.166	6.03	2.859	3.829	5.758	4.624	0.5773	0.4469	0.2671	0.4675	0.5854	1.65	0.3276	0.6428	0.5219	4.601	4.395	7.117	0.9699	1.658
Zic(Zf)/Cerebellum-ZIC1.2-ChIP-Seq(GSE60731)/Homer|CCTGCTGAGH			1.462	4.986	2.128	1.393	0.1641	0.5185	2.225	2.454	4.771	0.247	0.4672	3.526	1.192	0.05586	2.918	0.3195	0.6095	0.6958	0.001458	2.11	1.597	1.846	0.9306	1.979	2.386	0.5244	1.736	3.239	0.7039	0.4165	2.044	2.571	0.5828	0.1759	3.128	0.7341	0.129	0.5484	0.03773
Zic3(Zf)/mES-Zic3-ChIP-Seq(GSE37889)/Homer|GGCCYCCTGCTGDGH			2.195	2.528	1.18	0.9736	0.1118	2.402	1.393	1.505	1.05	0.6693	0.1315	10.2	0.9545	1.766	1.643	1.117	3.499	0.8881	1.582	1.933	1.627	1.498	0.3866	0.1344	2.26	4.077	5.756	12.2	1.358	3.681	2.202	2.912	1.222	0.9588	1.861	4.16	0.5706	1.184	2.779
ZNF136(Zf)/HEK293-ZNF136.GFP-ChIP-Seq(GSE58341)/Homer|YTKGATAHAGTATTCTWGGTNGGCA			3.02	0.56	1.017	0.636	0.1595	0.4648	3.012	0.0745	0.0287	0.04285	0.1965	0.3384	1.126	0.04335	0.1491	1.894	1.008	0.4333	0.5813	1.545	0	0.1203	0.2218	0.08724	3.033	3.47	1.715	0.6842	0.1984	0.5948	0.3407	2.36	0.1111	0.009338	1.925	0.5011	0.5241	0.1319	3.685
ZNF143|STAF(Zf)/CUTLL-ZNF143-ChIP-Seq(GSE29600)/Homer|ATTTCCCAGVAKSCY			0.06729	0.355	0.1149	0.5584	0.7691	0.00165	0.8539	5.02	0.4263	0.2748	5.738	4.669	3.162	0.4482	0.8557	0.6411	1.57	5.025	0.1448	1.729	1.308	4.199	0.9539	11.67	0.8618	2.574	0.00578	2.86	0.1847	2.879	2.581	0.2285	0.5897	0.1284	9.078	2.1	6.795	4.863	2.505
ZNF16(Zf)/HEK293-ZNF16.GFP-ChIP-Seq(GSE58341)/Homer|MACCTTCYATGGCTCCCTAKTGCCY			0	0	0	0.6124	0.595	0	0.6303	0	0	0.8335	0	0.3653	0	0	2.337	0.7702	0	0	0	0	0	0	0	1.969	0	1.452	0	0	0	1.632	0.5555	0	0	0	0	1.938	0	0	0
ZNF165(Zf)/WHIM12-ZNF165-ChIP-Seq(GSE65937)/Homer|AAGGKGRCGCAGGCA			0.2423	1.452	1.987	0.01436	1.117	0.01332	2.614	1.017	4.949	0.3371	0.1807	0.005713	0.02089	0.1384	0.09245	0.3309	1.563	0.1388	1.942	0.1085	0.5221	2.287	5.983	0.5048	0.9578	0.04372	1.921	0.465	0.7386	0.745	1.17	3.165	1.546	0.4284	0.1557	0.5454	0.1682	1.82	1.051
ZNF189(Zf)/HEK293-ZNF189.GFP-ChIP-Seq(GSE58341)/Homer|TGGAACAGMA			0.004559	0.6213	0.06275	0.000121	5.782	0.1076	0.3251	0.4018	0.2952	0.8938	3.013	0.2267	2.083	0.02749	1.428	0.04005	1.514	0.2761	1.136	0.1373	2.324	2.005	1.866	0.01309	1.451	0.5573	0.1215	0.03725	2.421	0.2855	0.25	0.02295	0.4698	1.016	3.55	0.6594	0.1159	0.487	0.6856
Znf263(Zf)/K562-Znf263-ChIP-Seq(GSE31477)/Homer|CVGTSCTCCC			0.01003	0.9693	0.7148	0.3159	0.8891	0.000636	0.2124	0.3167	3.303	0.00325	0.5495	0.4731	0.001259	0.2963	0.1784	0.3916	0.4532	1.198	0.1427	0.1888	0.7884	0.000591	0.574	0.2847	0.03087	0.3509	0.08015	0.1962	0.03006	1.161	1.164	0.2335	0.000572	1.258	0.3054	0.4139	0.03241	0.3333	0.6743
ZNF264(Zf)/HEK293-ZNF264.GFP-ChIP-Seq(GSE58341)/Homer|RGGGCACTAACY			0.2816	0.8449	0.3998	3.144	0.5873	3.215	0.1575	0.6406	3.887	5.981	0.01018	7.85	2.235	0.4266	0.3506	0.4649	2.523	0.6594	0.1893	0.6127	6.162	0.3165	5.401	0.5603	0.8156	0.04475	0.09668	0.4609	0.4262	3.248	1.7	0.1738	1.458	0.3416	0.5222	2.116	0.1358	0.4252	3.603
ZNF317(Zf)/HEK293-ZNF317.GFP-ChIP-Seq(GSE58341)/Homer|GTCWGCTGTYYCTCT			0.09461	2.016	0.3557	2.827	4.475	5.719	0.9272	0.2643	1.479	0.6018	2.805	15.39	0.2234	2.701	1.479	4.09	2.751	9.751	3.286	1.423	3.362	0.7419	15.76	0.21	2.515	1.234	3.797	1.007	1.154	1.098	1.441	1.543	2.14	1.901	3.798	0.9478	2.276	0.9166	1.436
ZNF322(Zf)/HEK293-ZNF322.GFP-ChIP-Seq(GSE58341)/Homer|GAGCCTGGTACTGWGCCTGR			0.08512	1.783	0.148	0.5836	0.8534	0.5645	0.4469	0.8866	0.311	1.001	2.052	2.177	3.507	1.114	4.929	0.0131	1.292	0.7064	3.853	0.1806	13.97	5.949	7.433	0.2231	4.364	2.673	1.616	2.192	2.472	0.07795	0.7483	0.5952	1.008	1.515	0.8224	1.92	0.8823	4.525	4.318
ZNF382(Zf)/HEK293-ZNF382.GFP-ChIP-Seq(GSE58341)/Homer|GNCTGTASTRNTGBCTCHTT			0.6539	0	1.714	1.543	0.1412	0	1.5	0.2861	0.2168	1.391	0.1842	0	0.5367	0.7207	0.5912	0.1841	1.494	0	2.929	1.221	2.056	1.344	0.7343	0.3963	0.05307	0	0.5012	0.5486	0.492	0.1053	0.2303	0.1614	1.456	0.6539	0.1038	0.4059	0.6916	0.1859	0
ZNF41(Zf)/HEK293-ZNF41.GFP-ChIP-Seq(GSE58341)/Homer|CCTCATGGTGYCYTWYTCCCTTGTG			0.4187	0.2315	2.096	1.123	0	0.1493	0.7555	0.8862	0.1035	0	0.2464	0.3653	0.1677	0	0.5804	0	2.224	0.508	0.6079	0.1518	0.5803	0	3.573	0.2146	0.4255	0.1258	0.5712	0.8465	0.4833	0.8712	0.5129	0.6711	0.4934	1.349	2.97	0.1852	0.1639	0.7837	0.1777
ZNF415(Zf)/HEK293-ZNF415.GFP-ChIP-Seq(GSE58341)/Homer|GRTGMTRGAGCC			1.191	0.358	0.5016	0.1739	0.4305	0.01963	0.08408	0.3584	0.4659	0.1946	0.6834	0.02293	0.05516	0.1801	0.05086	1.73	0.1542	0.4679	0.4869	0.05889	4.984	1.795	0.5174	0.02748	0.3694	0.9138	0.2312	0.5633	1.08	1.979	0.3076	0.3269	0.3883	0.8324	0.117	1.487	0.4262	0.08949	0.8415
ZNF467(Zf)/HEK293-ZNF467.GFP-ChIP-Seq(GSE58341)/Homer|TGGGGAAGGGCM			0.3964	0.425	0.3345	0.669	4.124	0.07789	0.61	0.8115	1.607	0.018	0.9214	0.04807	0.06832	1.533	3.655	1.024	2.709	2.491	1.903	1.716	1.593	0.1403	0.6336	0.4885	0.4273	0.2482	0.5953	0.245	0.8759	0.4535	0.7769	4.364	0.4745	2.572	0.7171	0.4837	0.9407	1.551	0.1719
ZNF519(Zf)/HEK293-ZNF519.GFP-ChIP-Seq(GSE58341)/Homer|GAGSCCGAGC			0.1583	0.4869	0.9565	0.2346	0.4529	0.04423	0.462	0.1393	0.2777	0.01392	0.2554	0.3781	0.5048	0.8097	0.1309	1.529	0.5173	0.5946	0.428	0.4769	1.017	0.1466	0.3909	1.328	0.2577	0.481	0.2482	3.718	1.274	0.2284	0.02605	2.107	0.96	1.314	0.7242	0.166	1.258	0.6442	0.3395
ZNF528(Zf)/HEK293-ZNF528.GFP-ChIP-Seq(GSE58341)/Homer|AGAAATGACTTCCCT			0	1.203	0.6062	0.7414	1.152	0	0.9225	2.288	1.948	1.506	3.409	0.3653	0	0	0	0	0	0	0.82	0	0.6475	1.543	0	0	0	1.35	0	2.476	2.918	0.7386	0	0	0	1.442	3.545	0.8242	1.264	0	1.009
ZNF669(Zf)/HEK293-ZNF669.GFP-ChIP-Seq(GSE58341)/Homer|GARTGGTCATCGCCC			1.239	1.4	1.215	4.489	0.4248	5.399	1.901	1.106	0.234	1.342	0.07884	5.931	0.3859	3.435	0.6604	1.264	1.587	4.654	0.873	0.73	1.952	17.98	0.4638	0.398	1.481	0.8792	0.9851	2.373	0.2316	0.3855	0.7378	6.84	0.2433	0.84	0.6754	1.361	1.594	3.216	0.0544
ZNF675(Zf)/HEK293-ZNF675.GFP-ChIP-Seq(GSE58341)/Homer|ARGAGGMCAAAATGW			1.16	2.09	0.4949	0.000132	1.355	0.03267	1.049	0.3748	0.1627	0.1219	1.597	0.6966	1.434	2.372	0.8542	2.455	1.132	1.352	1.199	0.6363	0.9652	0.9182	0.7618	0.7497	0.2901	2.837	2.917	1.55	0.5625	1.803	0.6307	2.736	0.2828	0.1567	0.09883	0.197	4.327	1.239	0.5483
ZNF692(Zf)/HEK293-ZNF692.GFP-ChIP-Seq(GSE58341)/Homer|GTGGGCCCCA			0.008843	2.413	2.386	2.271	1.277	0.6379	2.412	0.6887	4.136	0.3545	0.8728	12.37	0.5009	0.3933	0.7292	0.191	0.5287	1.114	0.9715	0.06682	0.6316	5.937	7.934	0.9188	0.8442	0.09397	4.827	1.387	2.466	1.546	0.06163	0.3653	0.000904	0.5271	0.9789	0.296	1.149	0.1027	1.04
ZNF711(Zf)/SHSY5Y-ZNF711-ChIP-Seq(GSE20673)/Homer|AGGCCTAG			2.495	1.528	1.574	1.583	8.026	1.63	4.499	6.243	7.231	0.9802	7.549	3.968	2.134	1.425	0.7572	2.589	1.926	1.187	2.172	1.371	4.858	4.353	3.731	2.222	4.742	0.4695	0.225	0.1652	0.2908	0.7595	0.1782	0.3258	2.237	1.422	5.895	3.207	6.121	1.995	1.562
ZSCAN22(Zf)/HEK293-ZSCAN22.GFP-ChIP-Seq(GSE58341)/Homer|SMCAGTCWGAKGGAGGAGGC			1.646	1.781	0.2249	0.9341	0.9451	2.299	0.2702	0.2072	1.849	1.067	0.2387	1.541	0.1178	2.985	0.7052	0.1692	0.3552	0.03573	2.204	0.1131	1.66	0.328	0.3053	0.3455	0.824	1.364	1.274	0.0476	0.3409	1.408	1.446	0.3063	0.3391	0.2298	0.05073	0.493	0.6805	3.022	1.505
Percent occupied
Motif|Consensus	ShortName	Order	Fetal_Gata4_fb_summit200_top1000	Fetal_Mef2a_fb_summit200_top1000	Fetal_Mef2c_fb_summit200_top1000	Fetal_Nkx2-5_fb_summit200_top1000	Fetal_Srf_fb_summit200_top1000	Fetal_Tbx5_fb_summit200_top1000	Fetal_Tead_fb_summit200_top1000	Adult_Gata4_fb_summit200_top1000	Adult_Mef2a_fb_summit200_top1000	Adult_Nkx2-5_fb_summit200_top1000	Adult_Srf_fb_summit200_top1000	Adult_Tbx5_fb_summit200_top1000	Adult_Tead_fb_summit200_top1000	Fetal_Gata4_fb_summit200_mid1000	Fetal_Mef2a_fb_summit200_mid1000	Fetal_Mef2c_fb_summit200_mid1000	Fetal_Nkx2-5_fb_summit200_mid1000	Fetal_Srf_fb_summit200_mid1000	Fetal_Tbx5_fb_summit200_mid1000	Fetal_Tead_fb_summit200_mid1000	Adult_Gata4_fb_summit200_mid1000	Adult_Mef2a_fb_summit200_mid1000	Adult_Nkx2-5_fb_summit200_mid1000	Adult_Srf_fb_summit200_mid1000	Adult_Tbx5_fb_summit200_mid1000	Adult_Tead_fb_summit200_mid1000	Fetal_Gata4_fb_summit200_bot1000	Fetal_Mef2a_fb_summit200_bot1000	Fetal_Mef2c_fb_summit200_bot1000	Fetal_Nkx2-5_fb_summit200_bot1000	Fetal_Srf_fb_summit200_bot1000	Fetal_Tbx5_fb_summit200_bot1000	Fetal_Tead_fb_summit200_bot1000	Adult_Gata4_fb_summit200_bot1000	Adult_Mef2a_fb_summit200_bot1000	Adult_Nkx2-5_fb_summit200_bot1000	Adult_Srf_fb_summit200_bot1000	Adult_Tbx5_fb_summit200_bot1000	Adult_Tead_fb_summit200_bot1000
Gata1(Zf)/K562-GATA1-ChIP-Seq(GSE18829)/Homer|SAGATAAGRV	GATA	1	0.58	0.104	0.146	0.162	0.09	0.152	0.122	0.328	0.073	0.143	0.041	0.153	0.076	0.339	0.083	0.124	0.102	0.066	0.107	0.121	0.173	0.07	0.108	0.036	0.112	0.081	0.255	0.083	0.113	0.102	0.066	0.105	0.079	0.154	0.065	0.093	0.051	0.082	0.086
Mef2d(MADS)/Retina-Mef2d-ChIP-Seq(GSE61391)/Homer|GCTATTTTTAGC	MEF2	2	0.053	0.534	0.095	0.097	0.129	0.057	0.064	0.03	0.508	0.119	0.05	0.109	0.097	0.038	0.332	0.097	0.073	0.074	0.059	0.066	0.055	0.362	0.119	0.077	0.089	0.103	0.036	0.193	0.099	0.065	0.073	0.058	0.047	0.049	0.232	0.101	0.095	0.098	0.104
Nkx2.5(Homeobox)/HL1-Nkx2.5.biotin-ChIP-Seq(GSE21529)/Homer|RRSCACTYAA	NKX2-5	3	0.322	0.292	0.48	0.776	0.231	0.397	0.262	0.16	0.252	0.748	0.18	0.328	0.248	0.264	0.234	0.375	0.484	0.226	0.29	0.271	0.184	0.244	0.463	0.179	0.307	0.275	0.263	0.231	0.365	0.453	0.237	0.295	0.276	0.216	0.205	0.405	0.193	0.277	0.263
CArG(MADS)/PUER-Srf-ChIP-Seq(Sullivan_et_al.)/Homer|CCATATATGGNM	SRF	4	0.043	0.058	0.042	0.042	0.738	0.026	0.043	0.036	0.062	0.041	0.531	0.039	0.035	0.025	0.037	0.03	0.039	0.283	0.028	0.032	0.028	0.053	0.031	0.199	0.025	0.038	0.043	0.033	0.032	0.021	0.291	0.023	0.023	0.024	0.035	0.028	0.17	0.033	0.033
Tbx5(T-box)/HL1-Tbx5.biotin-ChIP-Seq(GSE21529)/Homer|AGGTGTCA	TBX5	5	0.421	0.381	0.474	0.513	0.344	0.701	0.376	0.27	0.352	0.467	0.291	0.713	0.41	0.415	0.335	0.392	0.408	0.309	0.579	0.342	0.285	0.321	0.422	0.285	0.617	0.379	0.385	0.375	0.385	0.413	0.325	0.567	0.339	0.317	0.276	0.391	0.292	0.543	0.391
TEAD2(TEA)/Py2T-Tead2-ChIP-Seq(GSE55709)/Homer|CCWGGAATGY	TEAD	6	0.124	0.098	0.289	0.118	0.128	0.09	0.722	0.058	0.077	0.079	0.058	0.092	0.552	0.103	0.073	0.164	0.096	0.076	0.082	0.442	0.059	0.054	0.078	0.031	0.076	0.241	0.096	0.067	0.173	0.088	0.078	0.084	0.436	0.063	0.046	0.059	0.049	0.073	0.219
Tbx20(T-box)/Heart-Tbx20-ChIP-Seq(GSE29636)/Homer|GGTGYTGACAGS	TBX20	7	0.11	0.072	0.137	0.197	0.037	0.291	0.071	0.032	0.03	0.099	0.016	0.28	0.036	0.067	0.044	0.079	0.084	0.031	0.1	0.055	0.031	0.031	0.058	0.015	0.114	0.034	0.042	0.058	0.06	0.065	0.052	0.093	0.033	0.039	0.027	0.048	0.023	0.064	0.033
Hand2(bHLH)/Mesoderm-Hand2-ChIP-Seq(GSE61475)/Homer|TGACANARRCCAGRC	bHLH–Hand2	10	0.16	0.072	0.115	0.12	0.064	0.203	0.093	0.043	0.056	0.083	0.044	0.13	0.066	0.084	0.051	0.084	0.08	0.051	0.116	0.072	0.05	0.044	0.053	0.028	0.064	0.061	0.094	0.069	0.078	0.088	0.065	0.098	0.055	0.058	0.049	0.053	0.068	0.073	0.068
MyoG(bHLH)/C2C12-MyoG-ChIP-Seq(GSE36024)/Homer|AACAGCTG	bHLH–MyoG	11	0.159	0.149	0.122	0.185	0.14	0.238	0.162	0.14	0.163	0.166	0.12	0.24	0.182	0.146	0.133	0.135	0.148	0.113	0.2	0.127	0.161	0.135	0.156	0.11	0.194	0.17	0.152	0.138	0.138	0.174	0.124	0.168	0.132	0.17	0.12	0.155	0.143	0.194	0.154
MITF(bHLH)/MastCells-MITF-ChIP-Seq(GSE48085)/Homer|RTCATGTGAC	bHLH–MITF	12	0.097	0.123	0.131	0.149	0.114	0.137	0.119	0.099	0.108	0.185	0.104	0.174	0.144	0.106	0.098	0.112	0.111	0.123	0.1	0.11	0.098	0.119	0.152	0.118	0.181	0.124	0.103	0.125	0.107	0.123	0.102	0.1	0.117	0.106	0.101	0.145	0.124	0.179	0.121
Atoh1(bHLH)/Cerebellum-Atoh1-ChIP-Seq(GSE22111)/Homer|VNRVCAGCTGGY	bHLH–Atoh	13	0.157	0.151	0.128	0.182	0.132	0.209	0.156	0.124	0.144	0.155	0.111	0.214	0.165	0.159	0.131	0.143	0.143	0.111	0.179	0.133	0.138	0.133	0.147	0.105	0.178	0.149	0.162	0.137	0.142	0.155	0.117	0.147	0.149	0.169	0.121	0.151	0.148	0.172	0.15
USF1(bHLH)/GM12878-Usf1-ChIP-Seq(GSE32465)/Homer|SGTCACGTGR	bHLH–USF1	14	0.033	0.055	0.059	0.09	0.058	0.045	0.057	0.06	0.042	0.099	0.072	0.072	0.065	0.044	0.05	0.049	0.062	0.064	0.055	0.055	0.071	0.058	0.084	0.074	0.104	0.075	0.054	0.056	0.04	0.066	0.067	0.046	0.047	0.051	0.057	0.076	0.067	0.089	0.057
Atf7(bZIP)/3T3L1-Atf7-ChIP-Seq(GSE56872)/Homer|NGRTGACGTCAY	bZIP–ATF7	15	0.046	0.212	0.062	0.071	0.072	0.056	0.065	0.051	0.154	0.068	0.073	0.063	0.053	0.045	0.098	0.059	0.075	0.067	0.055	0.06	0.044	0.109	0.07	0.077	0.065	0.06	0.05	0.082	0.061	0.063	0.05	0.047	0.046	0.033	0.075	0.063	0.065	0.076	0.063
AP-1(bZIP)/ThioMac-PU.1-ChIP-Seq(GSE21512)/Homer|VTGACTCATC	bZIP–AP1	16	0.085	0.182	0.093	0.086	0.075	0.062	0.072	0.043	0.157	0.107	0.057	0.085	0.083	0.062	0.087	0.059	0.089	0.047	0.078	0.079	0.062	0.114	0.103	0.046	0.088	0.086	0.095	0.085	0.069	0.069	0.078	0.084	0.067	0.069	0.082	0.093	0.075	0.102	0.085
MafA(bZIP)/Islet-MafA-ChIP-Seq(GSE30298)/Homer|TGCTGACTCA	bZIP–MAF	17	0.147	0.151	0.149	0.193	0.103	0.231	0.124	0.075	0.105	0.161	0.078	0.197	0.098	0.126	0.113	0.11	0.13	0.076	0.132	0.117	0.084	0.125	0.127	0.078	0.147	0.121	0.122	0.099	0.123	0.123	0.118	0.135	0.098	0.109	0.097	0.11	0.097	0.129	0.101
NF1(CTF)/LNCAP-NF1-ChIP-Seq(Unpublished)/Homer|CYTGGCABNSTGCCAR	NF1	18	0.09	0.084	0.082	0.139	0.091	0.101	0.106	0.103	0.093	0.147	0.071	0.135	0.135	0.071	0.067	0.084	0.1	0.069	0.092	0.087	0.109	0.065	0.134	0.083	0.138	0.135	0.065	0.058	0.065	0.099	0.079	0.068	0.08	0.074	0.073	0.134	0.09	0.134	0.13
E2F4(E2F)/K562-E2F4-ChIP-Seq(GSE31477)/Homer|GGCGGGAAAH	E2F	19	0.027	0.033	0.023	0.034	0.071	0.012	0.048	0.153	0.035	0.023	0.168	0.022	0.058	0.035	0.058	0.042	0.057	0.088	0.075	0.036	0.119	0.064	0.037	0.152	0.056	0.056	0.035	0.086	0.045	0.056	0.08	0.058	0.032	0.046	0.081	0.055	0.093	0.067	0.054
Fli1(ETS)/CD8-FLI-ChIP-Seq(GSE20898)/Homer|NRYTTCCGGH	ETS–FLI	20	0.131	0.108	0.09	0.118	0.24	0.117	0.113	0.17	0.238	0.106	0.446	0.095	0.131	0.176	0.16	0.127	0.133	0.234	0.131	0.118	0.196	0.209	0.127	0.341	0.135	0.15	0.174	0.193	0.134	0.124	0.205	0.112	0.111	0.135	0.247	0.148	0.286	0.148	0.176
Elk4(ETS)/Hela-Elk4-ChIP-Seq(GSE31477)/Homer|NRYTTCCGGY	ETS–ELK	21	0.066	0.044	0.048	0.058	0.146	0.051	0.059	0.131	0.096	0.054	0.339	0.045	0.085	0.075	0.083	0.068	0.087	0.177	0.07	0.065	0.131	0.118	0.063	0.25	0.071	0.073	0.071	0.119	0.061	0.068	0.126	0.067	0.062	0.079	0.158	0.082	0.168	0.089	0.092
Foxo1(Forkhead)/RAW-Foxo1-ChIP-Seq(Fan_et_al.)/Homer|CTGTTTAC	FOX–FOXO1	22	0.245	0.197	0.223	0.224	0.194	0.274	0.211	0.13	0.226	0.221	0.193	0.29	0.188	0.234	0.178	0.19	0.203	0.165	0.197	0.193	0.127	0.213	0.176	0.18	0.222	0.207	0.224	0.165	0.218	0.186	0.191	0.217	0.216	0.185	0.208	0.177	0.207	0.2	0.228
HIF-1b(HLH)/T47D-HIF1b-ChIP-Seq(GSE59937)/Homer|RTACGTGC	HLH–HIF1b	23	0.096	0.106	0.107	0.133	0.109	0.106	0.108	0.134	0.096	0.122	0.144	0.121	0.111	0.107	0.117	0.118	0.128	0.137	0.115	0.12	0.139	0.125	0.094	0.146	0.154	0.129	0.112	0.119	0.106	0.128	0.116	0.125	0.131	0.124	0.14	0.125	0.13	0.137	0.123
Meis1(Homeobox)/MastCells-Meis1-ChIP-Seq(GSE48085)/Homer|VGCTGWCAVB	HD–MEIS1	25	0.347	0.28	0.365	0.461	0.234	0.626	0.26	0.151	0.221	0.339	0.171	0.588	0.244	0.254	0.224	0.255	0.3	0.178	0.399	0.248	0.183	0.195	0.255	0.159	0.413	0.22	0.267	0.254	0.252	0.285	0.208	0.39	0.219	0.187	0.172	0.22	0.167	0.335	0.226
Tgif1(Homeobox)/mES-Tgif1-ChIP-Seq(GSE55404)/Homer|YTGWCADY	HD–TGIF1	26	0.518	0.484	0.546	0.625	0.346	0.785	0.407	0.219	0.401	0.473	0.273	0.735	0.374	0.395	0.37	0.414	0.437	0.298	0.536	0.395	0.262	0.329	0.389	0.222	0.56	0.369	0.403	0.378	0.426	0.419	0.337	0.533	0.391	0.29	0.301	0.373	0.275	0.46	0.35
AMYB(HTH)/Testes-AMYB-ChIP-Seq(GSE44588)/Homer|TGGCAGTTGG	HTH–AMYB	27	0.205	0.169	0.177	0.195	0.14	0.178	0.141	0.133	0.186	0.192	0.132	0.21	0.149	0.179	0.162	0.151	0.168	0.153	0.162	0.162	0.126	0.152	0.172	0.128	0.209	0.194	0.194	0.138	0.189	0.162	0.162	0.172	0.169	0.164	0.151	0.181	0.14	0.193	0.178
Smad3(MAD)/NPC-Smad3-ChIP-Seq(GSE36673)/Homer|TWGTCTGV	MADS–SMAD3	28	0.372	0.356	0.388	0.394	0.361	0.437	0.413	0.295	0.377	0.405	0.305	0.453	0.387	0.354	0.295	0.342	0.341	0.306	0.349	0.348	0.331	0.342	0.384	0.321	0.378	0.363	0.353	0.337	0.349	0.362	0.327	0.366	0.353	0.358	0.341	0.38	0.33	0.376	0.373
LXRE(NR),DR4/RAW-LXRb.biotin-ChIP-Seq(GSE21512)/Homer|RGGTTACTANAGGTCA	NR–LXRE	29	0.005	0.003	0.004	0.005	0.005	0.001	0.005	0.006	0.009	0.01	0.008	0.003	0.003	0.007	0.002	0.007	0.007	0.003	0.009	0.005	0.003	0.001	0.011	0.002	0.011	0.01	0.001	0.001	0.003	0.008	0.007	0.003	0.004	0.007	0.007	0.008	0.007	0.009	0.004
GRE(NR),IR3/A549-GR-ChIP-Seq(GSE32465)/Homer|NRGVACABNVTGTYCY	NR–GRE	30	0.015	0.002	0.008	0.019	0.012	0.012	0.014	0.02	0.017	0.053	0.02	0.031	0.019	0.007	0.009	0.011	0.017	0.014	0.009	0.01	0.018	0.019	0.028	0.01	0.043	0.016	0.017	0.011	0.006	0.01	0.011	0.019	0.01	0.025	0.015	0.024	0.012	0.035	0.022
PGR(NR)/EndoStromal-PGR-ChIP-Seq(GSE69539)/Homer|AAGAACATWHTGTTC	NR–PGR	31	0.026	0.016	0.014	0.018	0.016	0.022	0.02	0.025	0.025	0.055	0.019	0.033	0.021	0.015	0.016	0.018	0.018	0.019	0.025	0.018	0.016	0.022	0.039	0.015	0.056	0.027	0.018	0.017	0.012	0.021	0.018	0.024	0.023	0.034	0.021	0.041	0.016	0.042	0.026
NRF1(NRF)/MCF7-NRF1-ChIP-Seq(Unpublished)/Homer|CTGCGCATGCGC	NRF1	32	0.005	0.006	0.002	0.006	0.03	0.003	0.016	0.073	0.014	0.006	0.087	0.005	0.023	0.015	0.019	0.016	0.03	0.06	0.014	0.015	0.058	0.021	0.026	0.123	0.03	0.02	0.012	0.038	0.016	0.024	0.039	0.013	0.011	0.04	0.048	0.027	0.055	0.03	0.027
Pax8(Paired,Homeobox)/Thyroid-Pax8-ChIP-Seq(GSE26938)/Homer|GTCATGCHTGRCTGS	PAIRED–PAX8	33	0.039	0.034	0.03	0.042	0.037	0.052	0.055	0.038	0.038	0.053	0.032	0.063	0.058	0.044	0.034	0.036	0.042	0.03	0.045	0.039	0.053	0.035	0.044	0.035	0.053	0.049	0.034	0.039	0.031	0.05	0.033	0.037	0.054	0.056	0.035	0.052	0.037	0.052	0.047
NFAT(RHD)/Jurkat-NFATC1-ChIP-Seq(Jolma_et_al.)/Homer|ATTTTCCATT	RHD–NFAT	34	0.086	0.097	0.104	0.082	0.064	0.086	0.072	0.033	0.11	0.11	0.058	0.105	0.069	0.097	0.078	0.08	0.072	0.066	0.06	0.093	0.042	0.09	0.09	0.067	0.096	0.072	0.079	0.072	0.077	0.092	0.065	0.086	0.09	0.069	0.096	0.067	0.085	0.084	0.087
Stat3(Stat)/mES-Stat3-ChIP-Seq(GSE11431)/Homer|CTTCCGGGAA	STAT3	35	0.058	0.065	0.093	0.058	0.061	0.05	0.168	0.052	0.079	0.056	0.074	0.074	0.125	0.056	0.06	0.063	0.049	0.068	0.053	0.082	0.054	0.079	0.081	0.082	0.068	0.085	0.062	0.053	0.073	0.056	0.066	0.052	0.089	0.054	0.071	0.067	0.073	0.071	0.084
GATA:SCL(Zf,bHLH)/Ter119-SCL-ChIP-Seq(GSE18720)/Homer|CRGCTGBNGNSNNSAGATAA	ZF–GATA:SCL	36	0.068	0.018	0.016	0.016	0.011	0.02	0.015	0.036	0.018	0.017	0.007	0.017	0.009	0.037	0.016	0.016	0.013	0.007	0.015	0.014	0.022	0.012	0.014	0.009	0.021	0.008	0.034	0.007	0.015	0.017	0.011	0.016	0.011	0.025	0.012	0.008	0.003	0.016	0.016
CTCF(Zf)/CD4+-CTCF-ChIP-Seq(Barski_et_al.)/Homer|AYAGTGCCMYCTRGTGGCCA	ZF–CTCF	37	0.062	0.017	0.032	0.012	0.031	0.007	0.047	0.028	0.021	0.01	0.033	0.024	0.091	0.099	0.031	0.078	0.065	0.038	0.036	0.057	0.037	0.028	0.037	0.042	0.031	0.073	0.121	0.092	0.111	0.106	0.066	0.035	0.067	0.039	0.051	0.05	0.043	0.053	0.084
KLF14(Zf)/HEK293-KLF14.GFP-ChIP-Seq(GSE58341)/Homer|RGKGGGCGKGGC	ZF–KLF14	38	0.145	0.177	0.161	0.198	0.316	0.171	0.239	0.473	0.227	0.142	0.494	0.165	0.234	0.162	0.22	0.201	0.274	0.387	0.256	0.178	0.407	0.233	0.211	0.488	0.242	0.228	0.186	0.261	0.166	0.245	0.301	0.24	0.181	0.281	0.297	0.203	0.371	0.252	0.234
REST-NRSF(Zf)/Jurkat-NRSF-ChIP-Seq/Homer|GGMGCTGTCCATGGTGCTGA	ZF–REST	39	0.004	0.001	0.003	0.002	0.001	0.003	0.005	0.001	0.001	0	0	0.002	0.006	0.006	0.001	0.004	0.006	0.001	0.009	0.003	0.007	0	0.004	0.002	0.002	0.002	0.01	0.001	0.008	0.004	0.005	0.004	0.005	0.002	0.002	0.005	0.003	0.003	0.003
Sp1(Zf)/Promoter/Homer|GGCCCCGCCCCC	ZF–Sp1	40	0.013	0.029	0.013	0.022	0.093	0.011	0.046	0.208	0.047	0.022	0.249	0.021	0.071	0.027	0.07	0.029	0.079	0.187	0.043	0.036	0.138	0.067	0.065	0.262	0.067	0.056	0.019	0.082	0.028	0.043	0.101	0.047	0.025	0.081	0.114	0.053	0.149	0.081	0.063
AP-2alpha(AP2)/Hela-AP2alpha-ChIP-Seq(GSE31477)/Homer|ATGCCCTGAGGC			0.058	0.076	0.069	0.068	0.094	0.077	0.092	0.147	0.091	0.068	0.119	0.071	0.082	0.084	0.106	0.087	0.106	0.084	0.09	0.072	0.144	0.098	0.073	0.125	0.091	0.085	0.08	0.112	0.072	0.087	0.084	0.09	0.057	0.121	0.088	0.088	0.125	0.105	0.085
AP-2gamma(AP2)/MCF7-TFAP2C-ChIP-Seq(GSE21234)/Homer|SCCTSAGGSCAW			0.086	0.117	0.095	0.096	0.131	0.105	0.128	0.202	0.14	0.096	0.153	0.102	0.112	0.115	0.138	0.115	0.141	0.133	0.12	0.101	0.196	0.136	0.1	0.169	0.119	0.125	0.11	0.141	0.098	0.108	0.112	0.124	0.082	0.168	0.123	0.116	0.168	0.131	0.125
Ap4(bHLH)/AML-Tfap4-ChIP-Seq(GSE45738)/Homer|NAHCAGCTGD			0.182	0.178	0.156	0.21	0.16	0.235	0.191	0.151	0.186	0.193	0.141	0.242	0.21	0.182	0.157	0.155	0.177	0.131	0.215	0.145	0.186	0.172	0.184	0.126	0.221	0.188	0.184	0.156	0.17	0.197	0.135	0.179	0.162	0.193	0.144	0.172	0.182	0.202	0.173
AR-halfsite(NR)/LNCaP-AR-ChIP-Seq(GSE27824)/Homer|CCAGGAACAG			0.433	0.446	0.443	0.484	0.428	0.474	0.443	0.358	0.481	0.571	0.345	0.533	0.471	0.428	0.394	0.431	0.423	0.367	0.451	0.428	0.403	0.428	0.514	0.325	0.524	0.442	0.451	0.39	0.437	0.414	0.423	0.486	0.436	0.419	0.427	0.496	0.422	0.499	0.464
ARE(NR)/LNCAP-AR-ChIP-Seq(GSE27824)/Homer|RGRACASNSTGTYCYB			0.026	0.022	0.016	0.027	0.019	0.028	0.025	0.034	0.035	0.066	0.026	0.052	0.029	0.016	0.018	0.025	0.03	0.025	0.024	0.021	0.032	0.035	0.049	0.015	0.065	0.031	0.042	0.018	0.024	0.023	0.018	0.032	0.025	0.035	0.031	0.046	0.027	0.058	0.039
Arnt:Ahr(bHLH)/MCF7-Arnt-ChIP-Seq(Lo_et_al.)/Homer|TBGCACGCAA			0.051	0.05	0.057	0.053	0.061	0.061	0.062	0.093	0.064	0.055	0.085	0.055	0.084	0.058	0.075	0.071	0.088	0.074	0.071	0.075	0.081	0.068	0.063	0.094	0.093	0.081	0.058	0.077	0.058	0.076	0.063	0.084	0.07	0.087	0.069	0.066	0.086	0.087	0.079
Ascl1(bHLH)/NeuralTubes-Ascl1-ChIP-Seq(GSE55840)/Homer|NNVVCAGCTGBN			0.196	0.191	0.162	0.217	0.181	0.269	0.206	0.182	0.202	0.209	0.16	0.295	0.227	0.192	0.18	0.188	0.187	0.156	0.251	0.174	0.218	0.178	0.191	0.15	0.255	0.218	0.207	0.219	0.182	0.215	0.183	0.216	0.184	0.24	0.173	0.198	0.201	0.241	0.205
Atf1(bZIP)/K562-ATF1-ChIP-Seq(GSE31477)/Homer|GATGACGTCA			0.06	0.229	0.081	0.093	0.094	0.08	0.078	0.063	0.16	0.089	0.103	0.078	0.071	0.061	0.101	0.066	0.089	0.084	0.075	0.079	0.056	0.131	0.085	0.102	0.09	0.086	0.067	0.106	0.069	0.081	0.075	0.056	0.063	0.045	0.103	0.087	0.078	0.106	0.078
Atf2(bZIP)/3T3L1-Atf2-ChIP-Seq(GSE56872)/Homer|NRRTGACGTCAT			0.035	0.172	0.046	0.051	0.054	0.034	0.053	0.038	0.134	0.053	0.06	0.039	0.035	0.028	0.08	0.043	0.061	0.054	0.045	0.047	0.031	0.082	0.05	0.06	0.048	0.04	0.038	0.068	0.051	0.043	0.037	0.035	0.036	0.024	0.057	0.046	0.048	0.06	0.05
Atf3(bZIP)/GBM-ATF3-ChIP-Seq(GSE33912)/Homer|DATGASTCATHN			0.075	0.171	0.073	0.072	0.065	0.049	0.062	0.035	0.157	0.097	0.051	0.065	0.073	0.057	0.081	0.055	0.088	0.049	0.062	0.069	0.055	0.101	0.097	0.041	0.072	0.074	0.09	0.082	0.062	0.062	0.078	0.074	0.057	0.068	0.074	0.075	0.06	0.092	0.07
Atf4(bZIP)/MEF-Atf4-ChIP-Seq(GSE35681)/Homer|MTGATGCAAT			0.027	0.06	0.024	0.02	0.014	0.024	0.014	0.016	0.032	0.026	0.018	0.023	0.02	0.026	0.025	0.017	0.023	0.017	0.023	0.027	0.014	0.033	0.028	0.024	0.02	0.017	0.019	0.016	0.021	0.024	0.02	0.017	0.026	0.012	0.026	0.018	0.013	0.019	0.021
Bach1(bZIP)/K562-Bach1-ChIP-Seq(GSE31477)/Homer|AWWNTGCTGAGTCAT			0.003	0.012	0.007	0.008	0.004	0.004	0.004	0.003	0.007	0.009	0.004	0.005	0.003	0.007	0.007	0.007	0.007	0.003	0.007	0.007	0.006	0.012	0.013	0.002	0.006	0.014	0.014	0.008	0.004	0.004	0.009	0.007	0.007	0.004	0.004	0.011	0.011	0.005	0.008
Bach2(bZIP)/OCILy7-Bach2-ChIP-Seq(GSE44420)/Homer|TGCTGAGTCA			0.019	0.054	0.025	0.03	0.022	0.021	0.022	0.016	0.038	0.033	0.022	0.027	0.027	0.023	0.026	0.016	0.033	0.015	0.027	0.02	0.019	0.03	0.04	0.019	0.026	0.033	0.03	0.032	0.017	0.018	0.025	0.025	0.015	0.025	0.021	0.031	0.031	0.03	0.024
Bapx1(Homeobox)/VertebralCol-Bapx1-ChIP-Seq(GSE36672)/Homer|TTRAGTGSYK			0.297	0.268	0.464	0.709	0.214	0.421	0.253	0.175	0.207	0.681	0.155	0.352	0.246	0.262	0.231	0.36	0.437	0.199	0.304	0.251	0.184	0.229	0.422	0.189	0.308	0.26	0.243	0.213	0.349	0.415	0.211	0.273	0.262	0.213	0.208	0.361	0.194	0.278	0.251
Barx1(Homeobox)/Stomach-Barx1.3xFlag-ChIP-Seq(GSE69483)/Homer|AAACMATTAN			0.041	0.032	0.046	0.031	0.034	0.035	0.021	0.012	0.029	0.031	0.029	0.028	0.022	0.033	0.035	0.045	0.025	0.032	0.028	0.034	0.008	0.033	0.035	0.02	0.031	0.04	0.04	0.027	0.048	0.022	0.036	0.023	0.037	0.027	0.038	0.034	0.018	0.02	0.023
BATF(bZIP)/Th17-BATF-ChIP-Seq(GSE39756)/Homer|DATGASTCAT			0.08	0.168	0.078	0.071	0.061	0.05	0.062	0.036	0.145	0.095	0.05	0.066	0.067	0.052	0.078	0.056	0.087	0.048	0.066	0.07	0.049	0.103	0.099	0.043	0.069	0.074	0.083	0.081	0.067	0.06	0.077	0.076	0.056	0.068	0.07	0.076	0.068	0.082	0.077
Bcl6(Zf)/Liver-Bcl6-ChIP-Seq(GSE31578)/Homer|NNNCTTTCCAGGAAA			0.147	0.147	0.18	0.123	0.147	0.117	0.291	0.1	0.187	0.136	0.132	0.139	0.209	0.143	0.123	0.146	0.125	0.117	0.119	0.196	0.108	0.144	0.131	0.122	0.119	0.167	0.13	0.111	0.146	0.118	0.132	0.124	0.202	0.122	0.152	0.143	0.149	0.135	0.169
bHLHE40(bHLH)/HepG2-BHLHE40-ChIP-Seq(GSE31477)/Homer|KCACGTGMCN			0.021	0.027	0.027	0.049	0.043	0.025	0.028	0.046	0.024	0.065	0.048	0.041	0.045	0.027	0.037	0.034	0.038	0.05	0.036	0.034	0.046	0.032	0.043	0.047	0.057	0.051	0.033	0.028	0.025	0.047	0.041	0.031	0.035	0.042	0.033	0.052	0.043	0.055	0.034
BMAL1(bHLH)/Liver-Bmal1-ChIP-Seq(GSE39860)/Homer|GNCACGTG			0.174	0.213	0.219	0.25	0.187	0.227	0.195	0.139	0.182	0.275	0.17	0.262	0.212	0.193	0.167	0.179	0.195	0.179	0.194	0.201	0.16	0.212	0.244	0.15	0.265	0.217	0.21	0.184	0.184	0.227	0.202	0.197	0.204	0.168	0.169	0.244	0.196	0.275	0.196
BMYB(HTH)/Hela-BMYB-ChIP-Seq(GSE27030)/Homer|NHAACBGYYV			0.206	0.152	0.174	0.166	0.132	0.164	0.14	0.141	0.169	0.166	0.123	0.181	0.142	0.184	0.155	0.151	0.164	0.145	0.157	0.153	0.123	0.149	0.174	0.136	0.181	0.173	0.184	0.131	0.172	0.15	0.166	0.161	0.174	0.147	0.154	0.153	0.148	0.16	0.164
BORIS(Zf)/K562-CTCFL-ChIP-Seq(GSE32465)/Homer|CNNBRGCGCCCCCTGSTGGC			0.067	0.025	0.033	0.017	0.047	0.011	0.057	0.066	0.028	0.014	0.056	0.023	0.098	0.098	0.043	0.08	0.078	0.063	0.039	0.065	0.064	0.038	0.041	0.071	0.036	0.082	0.123	0.114	0.114	0.114	0.076	0.045	0.07	0.053	0.07	0.067	0.061	0.058	0.093
Brachyury(T-box)/Mesoendoderm-Brachyury-ChIP-exo(GSE54963)/Homer|ANTTMRCASBNNNGTGYKAAN			0.042	0.026	0.03	0.035	0.019	0.05	0.03	0.019	0.026	0.024	0.015	0.049	0.033	0.033	0.024	0.027	0.034	0.02	0.037	0.024	0.017	0.024	0.03	0.019	0.034	0.039	0.032	0.022	0.039	0.033	0.019	0.049	0.032	0.018	0.017	0.029	0.019	0.031	0.026
Brn1(POU,Homeobox)/NPC-Brn1-ChIP-Seq(GSE35496)/Homer|TATGCWAATBAV			0.021	0.026	0.028	0.015	0.03	0.015	0.021	0.015	0.017	0.017	0.021	0.016	0.022	0.013	0.016	0.029	0.014	0.021	0.008	0.028	0.013	0.023	0.021	0.019	0.02	0.026	0.021	0.02	0.023	0.021	0.026	0.015	0.025	0.02	0.018	0.025	0.021	0.006	0.028
Brn2(POU,Homeobox)/NPC-Brn2-ChIP-Seq(GSE35496)/Homer|ATGAATATTC			0.002	0.009	0.006	0.003	0.001	0.004	0.005	0	0.002	0.005	0.002	0.005	0.004	0.003	0.011	0.009	0.001	0.008	0.011	0.008	0	0.008	0.002	0.001	0.001	0.004	0.006	0.007	0.008	0.004	0.005	0.002	0.008	0.004	0.005	0.004	0.002	0.004	0.004
bZIP:IRF(bZIP,IRF)/Th17-BatF-ChIP-Seq(GSE39756)/Homer|NAGTTTCABTHTGACTNW			0.036	0.029	0.037	0.024	0.018	0.019	0.022	0.01	0.03	0.037	0.02	0.025	0.023	0.031	0.029	0.039	0.035	0.021	0.036	0.035	0.01	0.038	0.038	0.018	0.021	0.031	0.031	0.035	0.03	0.032	0.035	0.04	0.035	0.024	0.019	0.03	0.024	0.009	0.036
c-Jun-CRE(bZIP)/K562-cJun-ChIP-Seq(GSE31477)/Homer|ATGACGTCATCY			0.03	0.16	0.04	0.047	0.049	0.03	0.048	0.03	0.118	0.047	0.048	0.037	0.029	0.029	0.077	0.041	0.048	0.049	0.039	0.045	0.035	0.076	0.047	0.044	0.039	0.034	0.034	0.063	0.05	0.037	0.036	0.03	0.032	0.023	0.053	0.041	0.037	0.052	0.043
c-Myc(bHLH)/LNCAP-cMyc-ChIP-Seq(Unpublished)/Homer|VCCACGTG			0.025	0.04	0.036	0.066	0.047	0.033	0.037	0.087	0.033	0.08	0.069	0.049	0.059	0.043	0.055	0.054	0.068	0.076	0.058	0.053	0.075	0.051	0.074	0.082	0.078	0.069	0.049	0.054	0.041	0.064	0.064	0.039	0.038	0.065	0.061	0.071	0.07	0.084	0.047
c-Myc(bHLH)/mES-cMyc-ChIP-Seq(GSE11431)/Homer|VVCCACGTGG			0.037	0.061	0.05	0.073	0.039	0.044	0.044	0.048	0.045	0.095	0.041	0.069	0.059	0.052	0.041	0.049	0.054	0.051	0.048	0.063	0.048	0.063	0.053	0.05	0.07	0.07	0.051	0.044	0.047	0.061	0.068	0.041	0.052	0.059	0.041	0.053	0.054	0.076	0.059
Cdx2(Homeobox)/mES-Cdx2-ChIP-Seq(GSE14586)/Homer|GYMATAAAAH			0.044	0.052	0.054	0.034	0.079	0.035	0.034	0.017	0.057	0.028	0.054	0.044	0.036	0.03	0.053	0.037	0.026	0.039	0.036	0.051	0.019	0.052	0.041	0.043	0.031	0.043	0.034	0.032	0.051	0.038	0.063	0.032	0.054	0.029	0.05	0.043	0.046	0.031	0.048
CDX4(Homeobox)/ZebrafishEmbryos-Cdx4.Myc-ChIP-Seq(GSE48254)/Homer|NGYCATAAAWCH			0.063	0.108	0.068	0.046	0.113	0.051	0.055	0.024	0.114	0.053	0.079	0.058	0.059	0.064	0.093	0.069	0.046	0.073	0.07	0.073	0.037	0.095	0.055	0.059	0.056	0.086	0.063	0.061	0.077	0.059	0.099	0.056	0.075	0.055	0.092	0.066	0.085	0.062	0.072
CEBP:AP1(bZIP)/ThioMac-CEBPb-ChIP-Seq(GSE21512)/Homer|DRTGTTGCAA			0.089	0.086	0.09	0.077	0.046	0.081	0.066	0.034	0.075	0.069	0.04	0.087	0.063	0.076	0.065	0.067	0.053	0.054	0.057	0.068	0.044	0.081	0.067	0.049	0.073	0.044	0.065	0.053	0.056	0.063	0.062	0.059	0.078	0.048	0.048	0.057	0.041	0.052	0.057
CEBP:CEBP(bZIP)/MEF-Chop-ChIP-Seq(GSE35681)/Homer|NTNATGCAAYMNNHTGMAAY			0.01	0.01	0.009	0.008	0.008	0.007	0.008	0.003	0.011	0.009	0.007	0.006	0.008	0.014	0.008	0.008	0.008	0.012	0.006	0.01	0.005	0.006	0.006	0.004	0.003	0.012	0.009	0.004	0.009	0.006	0.009	0.006	0.014	0.009	0.011	0.009	0.004	0.011	0.006
CEBP(bZIP)/ThioMac-CEBPb-ChIP-Seq(GSE21512)/Homer|ATTGCGCAAC			0.037	0.04	0.053	0.033	0.038	0.038	0.052	0.023	0.048	0.056	0.038	0.053	0.064	0.053	0.04	0.046	0.032	0.036	0.037	0.065	0.043	0.061	0.044	0.043	0.049	0.062	0.041	0.035	0.05	0.043	0.045	0.031	0.034	0.043	0.044	0.055	0.037	0.043	0.045
Chop(bZIP)/MEF-Chop-ChIP-Seq(GSE35681)/Homer|ATTGCATCAT			0.019	0.047	0.02	0.019	0.009	0.02	0.012	0.007	0.028	0.02	0.013	0.019	0.011	0.018	0.02	0.011	0.015	0.013	0.019	0.018	0.008	0.026	0.021	0.018	0.014	0.014	0.013	0.015	0.017	0.015	0.013	0.008	0.014	0.008	0.017	0.014	0.01	0.015	0.019
CHR(?)/Hela-CellCycle-Expression/Homer|SRGTTTCAAA			0.042	0.043	0.045	0.04	0.037	0.035	0.042	0.015	0.038	0.036	0.033	0.023	0.04	0.037	0.041	0.049	0.028	0.041	0.04	0.046	0.019	0.043	0.04	0.023	0.04	0.054	0.051	0.04	0.066	0.046	0.043	0.045	0.047	0.033	0.043	0.048	0.04	0.044	0.05
CLOCK(bHLH)/Liver-Clock-ChIP-Seq(GSE39860)/Homer|GHCACGTG			0.038	0.052	0.06	0.098	0.065	0.073	0.063	0.071	0.052	0.124	0.069	0.091	0.077	0.054	0.057	0.059	0.064	0.081	0.065	0.061	0.068	0.069	0.09	0.077	0.117	0.082	0.065	0.052	0.052	0.077	0.068	0.058	0.056	0.063	0.055	0.083	0.075	0.103	0.068
COUP-TFII(NR)/Artia-Nr2f2-ChIP-Seq(GSE46497)/Homer|AGRGGTCA			0.194	0.22	0.213	0.213	0.204	0.178	0.202	0.139	0.206	0.242	0.169	0.206	0.182	0.194	0.171	0.194	0.212	0.186	0.193	0.195	0.188	0.214	0.227	0.173	0.174	0.207	0.216	0.208	0.199	0.219	0.197	0.175	0.192	0.221	0.171	0.208	0.184	0.199	0.218
CRE(bZIP)/Promoter/Homer|CSGTGACGTCAC			0.021	0.059	0.02	0.041	0.041	0.027	0.027	0.038	0.048	0.034	0.059	0.029	0.029	0.02	0.041	0.026	0.051	0.047	0.028	0.022	0.037	0.035	0.03	0.075	0.046	0.035	0.022	0.049	0.019	0.037	0.043	0.025	0.02	0.02	0.04	0.03	0.038	0.047	0.027
CRX(Homeobox)/Retina-Crx-ChIP-Seq(GSE20012)/Homer|GCTAATCC			0.379	0.221	0.237	0.255	0.19	0.238	0.202	0.225	0.21	0.234	0.166	0.239	0.21	0.327	0.21	0.244	0.212	0.181	0.174	0.239	0.179	0.227	0.207	0.135	0.226	0.25	0.288	0.189	0.247	0.207	0.208	0.205	0.24	0.25	0.206	0.242	0.181	0.208	0.219
CTCF-SatelliteElement(Zf?)/CD4+-CTCF-ChIP-Seq(Barski_et_al.)/Homer|TGCAGTTCCMVNWRTGGCCA			0.003	0.004	0.001	0.005	0	0.001	0.002	0.003	0.004	0.002	0.002	0.002	0.005	0.008	0.001	0.001	0.008	0.004	0.001	0.007	0.003	0.003	0.004	0.002	0.002	0.003	0.009	0.006	0.005	0.009	0.006	0.003	0.006	0.003	0.005	0.009	0.001	0.002	0.004
Cux2(Homeobox)/Liver-Cux2-ChIP-Seq(GSE35985)/Homer|HNRAATCAAT			0.019	0.013	0.029	0.01	0.015	0.014	0.011	0.013	0.017	0.02	0.009	0.009	0.012	0.016	0.015	0.03	0.016	0.028	0.016	0.023	0.017	0.022	0.013	0.01	0.016	0.012	0.021	0.013	0.024	0.019	0.016	0.013	0.018	0.024	0.022	0.013	0.013	0.014	0.015
DMRT1(DM)/Testis-DMRT1-ChIP-Seq(GSE64892)/Homer|TWGHWACAWTGTWDC			0.022	0.019	0.026	0.016	0.013	0.016	0.012	0.007	0.024	0.016	0.011	0.011	0.018	0.017	0.014	0.021	0.008	0.011	0.032	0.023	0.012	0.018	0.022	0.013	0.015	0.02	0.025	0.019	0.015	0.023	0.012	0.018	0.024	0.011	0.018	0.017	0.014	0.02	0.016
DMRT6(DM)/Testis-DMRT6-ChIP-Seq(GSE60440)/Homer|YDGHTACAWTGTADC			0.017	0.015	0.02	0.012	0.011	0.013	0.014	0.006	0.018	0.012	0.011	0.01	0.016	0.016	0.011	0.018	0.008	0.011	0.027	0.02	0.007	0.016	0.02	0.011	0.013	0.015	0.022	0.014	0.013	0.02	0.008	0.015	0.02	0.01	0.014	0.012	0.013	0.015	0.013
DUX4(Homeobox)/Myoblasts-DUX4.V5-ChIP-Seq(GSE75791)/Homer|NWTAAYCYAATCAWN			0.025	0.001	0.003	0	0	0.004	0.001	0.001	0.002	0	0.001	0.001	0	0.006	0.003	0.006	0.002	0.002	0.005	0.003	0.002	0.004	0.002	0.003	0.005	0.004	0.003	0.001	0.002	0.006	0	0.002	0.001	0.004	0.005	0.003	0.001	0.004	0.001
E-box(bHLH)/Promoter/Homer|SSGGTCACGTGA			0.009	0.012	0.009	0.017	0.014	0.006	0.01	0.022	0.009	0.01	0.026	0.013	0.018	0.007	0.013	0.007	0.017	0.02	0.008	0.01	0.015	0.01	0.015	0.029	0.018	0.012	0.013	0.008	0.008	0.006	0.018	0.008	0.012	0.013	0.016	0.012	0.016	0.017	0.014
E2A(bHLH),near_PU.1/Bcell-PU.1-ChIP-Seq(GSE21512)/Homer|NVCACCTGBN			0.078	0.093	0.113	0.108	0.087	0.137	0.098	0.102	0.099	0.126	0.078	0.183	0.134	0.121	0.09	0.112	0.108	0.084	0.159	0.113	0.128	0.101	0.114	0.097	0.165	0.103	0.131	0.136	0.107	0.12	0.114	0.177	0.112	0.15	0.106	0.132	0.098	0.181	0.128
E2A(bHLH)/proBcell-E2A-ChIP-Seq(GSE21978)/Homer|DNRCAGCTGY			0.149	0.162	0.141	0.183	0.153	0.231	0.176	0.173	0.169	0.191	0.144	0.252	0.197	0.164	0.156	0.159	0.163	0.124	0.224	0.154	0.193	0.153	0.167	0.129	0.254	0.182	0.185	0.182	0.154	0.183	0.159	0.215	0.167	0.205	0.146	0.16	0.172	0.239	0.182
E2F(E2F)/Hela-CellCycle-Expression/Homer|TTSGCGCGAAAA			0.002	0.003	0.001	0.002	0.011	0	0.004	0.017	0.006	0.002	0.011	0.002	0.005	0.004	0.007	0.007	0.004	0.012	0.012	0.004	0.008	0.004	0.003	0.024	0.008	0.009	0.001	0.006	0.003	0.008	0.01	0.003	0.004	0.005	0.007	0.008	0.007	0.008	0.007
E2F1(E2F)/Hela-E2F1-ChIP-Seq(GSE22478)/Homer|CWGGCGGGAA			0.009	0.014	0.012	0.013	0.037	0.005	0.022	0.09	0.016	0.01	0.06	0.009	0.032	0.018	0.042	0.02	0.033	0.045	0.038	0.021	0.064	0.032	0.018	0.072	0.028	0.018	0.016	0.037	0.027	0.027	0.036	0.021	0.019	0.032	0.036	0.03	0.05	0.026	0.032
E2F3(E2F)/MEF-E2F3-ChIP-Seq(GSE71376)/Homer|BTKGGCGGGAAA			0.037	0.054	0.029	0.042	0.093	0.035	0.061	0.19	0.054	0.039	0.159	0.044	0.072	0.039	0.084	0.067	0.075	0.125	0.093	0.057	0.152	0.087	0.054	0.171	0.07	0.063	0.052	0.103	0.064	0.077	0.108	0.073	0.052	0.075	0.091	0.073	0.11	0.082	0.064
E2F6(E2F)/Hela-E2F6-ChIP-Seq(GSE31477)/Homer|GGCGGGAARN			0.034	0.043	0.025	0.033	0.078	0.02	0.062	0.166	0.047	0.023	0.124	0.029	0.07	0.038	0.082	0.048	0.066	0.086	0.078	0.052	0.116	0.076	0.045	0.15	0.065	0.056	0.045	0.076	0.047	0.067	0.077	0.055	0.047	0.059	0.079	0.065	0.095	0.07	0.056
E2F7(E2F)/Hela-E2F7-ChIP-Seq(GSE32673)/Homer|VDTTTCCCGCCA			0.005	0.008	0.006	0.007	0.014	0.003	0.009	0.043	0.005	0.004	0.025	0.005	0.015	0.008	0.022	0.01	0.01	0.023	0.019	0.01	0.029	0.009	0.009	0.045	0.013	0.009	0.007	0.027	0.011	0.012	0.022	0.012	0.007	0.012	0.021	0.014	0.02	0.012	0.015
EBF(EBF)/proBcell-EBF-ChIP-Seq(GSE21978)/Homer|DGTCCCYRGGGA			0.018	0.022	0.015	0.015	0.02	0.016	0.025	0.029	0.032	0.022	0.021	0.015	0.026	0.026	0.025	0.017	0.022	0.016	0.03	0.024	0.025	0.027	0.018	0.027	0.017	0.026	0.019	0.02	0.021	0.025	0.029	0.025	0.018	0.029	0.039	0.022	0.026	0.019	0.024
EBF1(EBF)/Near-E2A-ChIP-Seq(GSE21512)/Homer|GTCCCCWGGGGA			0.097	0.118	0.1	0.092	0.123	0.101	0.126	0.131	0.133	0.101	0.12	0.103	0.123	0.104	0.133	0.108	0.123	0.12	0.113	0.108	0.141	0.11	0.101	0.158	0.121	0.102	0.104	0.101	0.107	0.111	0.117	0.12	0.095	0.134	0.135	0.118	0.139	0.117	0.112
EBNA1(EBV-virus)/Raji-EBNA1-ChIP-Seq(GSE30709)/Homer|GGYAGCAYDTGCTDCCCNNN			0.002	0.003	0.001	0.002	0	0.003	0.001	0	0.001	0.003	0	0.003	0.001	0	0.003	0.001	0.001	0.001	0.001	0	0	0.001	0.004	0.001	0.003	0.001	0.001	0.001	0.001	0.002	0.003	0.001	0	0.005	0.001	0	0.003	0.002	0.002
Egr1(Zf)/K562-Egr1-ChIP-Seq(GSE32465)/Homer|TGCGTGGGYG			0.056	0.049	0.068	0.095	0.094	0.073	0.073	0.151	0.065	0.073	0.126	0.066	0.068	0.069	0.073	0.085	0.094	0.119	0.096	0.066	0.135	0.07	0.07	0.15	0.097	0.054	0.072	0.083	0.058	0.096	0.086	0.097	0.067	0.085	0.105	0.057	0.117	0.108	0.064
Egr2(Zf)/Thymocytes-Egr2-ChIP-Seq(GSE34254)/Homer|NGCGTGGGCGGR			0.008	0.009	0.011	0.018	0.034	0.014	0.019	0.047	0.008	0.016	0.052	0.015	0.023	0.014	0.018	0.012	0.027	0.044	0.025	0.016	0.04	0.024	0.016	0.062	0.031	0.02	0.018	0.029	0.011	0.027	0.036	0.022	0.016	0.021	0.033	0.013	0.041	0.026	0.015
EHF(ETS)/LoVo-EHF-ChIP-Seq(GSE49402)/Homer|AVCAGGAAGT			0.128	0.099	0.094	0.108	0.208	0.107	0.115	0.107	0.204	0.103	0.32	0.097	0.113	0.176	0.132	0.132	0.106	0.202	0.108	0.132	0.14	0.2	0.129	0.264	0.099	0.126	0.175	0.147	0.127	0.13	0.194	0.125	0.122	0.125	0.207	0.149	0.241	0.101	0.158
EKLF(Zf)/Erythrocyte-Klf1-ChIP-Seq(GSE20478)/Homer|NWGGGTGTGGCY			0.016	0.013	0.018	0.017	0.024	0.018	0.018	0.029	0.022	0.021	0.04	0.019	0.024	0.016	0.016	0.014	0.028	0.033	0.024	0.018	0.029	0.023	0.022	0.046	0.028	0.03	0.021	0.015	0.024	0.02	0.025	0.025	0.018	0.018	0.032	0.026	0.036	0.023	0.024
ELF1(ETS)/Jurkat-ELF1-ChIP-Seq(SRA014231)/Homer|AVCCGGAAGT			0.061	0.045	0.04	0.053	0.159	0.047	0.052	0.121	0.101	0.058	0.308	0.047	0.079	0.076	0.079	0.07	0.076	0.172	0.061	0.052	0.121	0.102	0.075	0.25	0.071	0.072	0.07	0.114	0.061	0.074	0.116	0.066	0.052	0.06	0.137	0.083	0.156	0.088	0.088
ELF3(ETS)/PDAC-ELF3-ChIP-Seq(GSE64557)/Homer|ANCAGGAAGT			0.069	0.065	0.061	0.068	0.141	0.064	0.076	0.044	0.145	0.067	0.199	0.054	0.06	0.114	0.065	0.081	0.051	0.108	0.062	0.078	0.085	0.11	0.078	0.15	0.05	0.069	0.108	0.087	0.066	0.069	0.107	0.072	0.067	0.064	0.114	0.085	0.142	0.052	0.086
ELF5(ETS)/T47D-ELF5-ChIP-Seq(GSE30407)/Homer|ACVAGGAAGT			0.075	0.067	0.058	0.066	0.147	0.059	0.072	0.059	0.13	0.062	0.212	0.049	0.062	0.094	0.067	0.078	0.057	0.133	0.065	0.076	0.099	0.119	0.084	0.171	0.056	0.074	0.113	0.098	0.07	0.07	0.119	0.082	0.068	0.068	0.122	0.085	0.132	0.058	0.079
Elk1(ETS)/Hela-Elk1-ChIP-Seq(GSE31477)/Homer|HACTTCCGGY			0.054	0.052	0.045	0.063	0.133	0.049	0.045	0.13	0.102	0.055	0.319	0.049	0.075	0.085	0.083	0.071	0.091	0.17	0.067	0.07	0.128	0.117	0.064	0.251	0.073	0.077	0.074	0.12	0.061	0.074	0.124	0.069	0.06	0.073	0.155	0.08	0.174	0.093	0.089
Eomes(T-box)/H9-Eomes-ChIP-Seq(GSE26097)/Homer|ATTAACACCT			0.299	0.221	0.287	0.279	0.182	0.386	0.201	0.136	0.186	0.233	0.12	0.383	0.203	0.288	0.204	0.248	0.229	0.162	0.327	0.216	0.132	0.2	0.206	0.143	0.307	0.201	0.275	0.175	0.255	0.236	0.187	0.311	0.202	0.175	0.188	0.21	0.155	0.28	0.203
ERE(NR),IR3/MCF7-ERa-ChIP-Seq(Unpublished)/Homer|VAGGTCACNSTGACC			0.027	0.032	0.032	0.027	0.025	0.045	0.031	0.026	0.032	0.027	0.017	0.051	0.038	0.027	0.03	0.026	0.031	0.022	0.033	0.037	0.038	0.017	0.033	0.012	0.035	0.042	0.036	0.018	0.024	0.03	0.029	0.033	0.03	0.022	0.034	0.037	0.024	0.037	0.036
ERG(ETS)/VCaP-ERG-ChIP-Seq(GSE14097)/Homer|ACAGGAAGTG			0.174	0.147	0.135	0.163	0.264	0.167	0.164	0.163	0.307	0.154	0.443	0.166	0.17	0.24	0.187	0.171	0.149	0.251	0.182	0.196	0.206	0.25	0.177	0.34	0.159	0.193	0.226	0.208	0.192	0.155	0.238	0.175	0.17	0.164	0.266	0.181	0.32	0.169	0.228
Erra(NR)/HepG2-Erra-ChIP-Seq(GSE31477)/Homer|CAAAGGTCAG			0.219	0.259	0.269	0.265	0.269	0.255	0.277	0.205	0.233	0.306	0.205	0.284	0.264	0.237	0.211	0.253	0.283	0.224	0.255	0.241	0.249	0.234	0.28	0.224	0.266	0.26	0.257	0.22	0.272	0.267	0.234	0.234	0.255	0.264	0.207	0.291	0.279	0.255	0.285
Esrrb(NR)/mES-Esrrb-ChIP-Seq(GSE11431)/Homer|KTGACCTTGA			0.086	0.078	0.079	0.096	0.069	0.091	0.083	0.049	0.063	0.137	0.05	0.116	0.08	0.074	0.062	0.094	0.089	0.074	0.098	0.073	0.069	0.089	0.107	0.048	0.096	0.101	0.085	0.082	0.098	0.085	0.082	0.097	0.085	0.069	0.072	0.102	0.061	0.091	0.107
ETS:E-box(ETS,bHLH)/HPC7-Scl-ChIP-Seq(GSE22178)/Homer|AGGAARCAGCTG			0.016	0.006	0.007	0.008	0.013	0.013	0.01	0.008	0.02	0.006	0.013	0.009	0.009	0.015	0.006	0.002	0.004	0.007	0.008	0.006	0.007	0.004	0.004	0.012	0.015	0.014	0.015	0.014	0.012	0.005	0.011	0.008	0.008	0.011	0.014	0.004	0.014	0.01	0.009
ETS:RUNX(ETS,Runt)/Jurkat-RUNX1-ChIP-Seq(GSE17954)/Homer|RCAGGATGTGGT			0.008	0.006	0.01	0.008	0.042	0.009	0.012	0.017	0.017	0.006	0.038	0.006	0.008	0.009	0.014	0.015	0.003	0.03	0.009	0.01	0.014	0.014	0.008	0.028	0.009	0.008	0.013	0.011	0.012	0.007	0.016	0.008	0.009	0.008	0.021	0.008	0.021	0.009	0.013
ETS(ETS)/Promoter/Homer|AACCGGAAGT			0.04	0.028	0.022	0.04	0.098	0.026	0.033	0.079	0.061	0.04	0.236	0.032	0.042	0.047	0.053	0.048	0.05	0.114	0.04	0.034	0.089	0.072	0.046	0.172	0.047	0.054	0.042	0.081	0.044	0.046	0.08	0.036	0.039	0.045	0.096	0.062	0.117	0.057	0.056
Ets1-distal(ETS)/CD4+-PolII-ChIP-Seq(Barski_et_al.)/Homer|MACAGGAAGT			0.04	0.025	0.022	0.034	0.042	0.031	0.026	0.023	0.07	0.029	0.078	0.026	0.023	0.055	0.033	0.031	0.018	0.043	0.027	0.04	0.04	0.062	0.033	0.063	0.018	0.043	0.047	0.035	0.036	0.03	0.048	0.03	0.029	0.028	0.048	0.031	0.08	0.028	0.032
ETS1(ETS)/Jurkat-ETS1-ChIP-Seq(GSE17954)/Homer|ACAGGAAGTG			0.116	0.097	0.083	0.103	0.212	0.099	0.104	0.132	0.215	0.098	0.368	0.081	0.102	0.167	0.129	0.103	0.111	0.208	0.11	0.124	0.156	0.189	0.108	0.283	0.107	0.126	0.143	0.162	0.131	0.11	0.173	0.115	0.102	0.111	0.212	0.125	0.241	0.104	0.149
ETV1(ETS)/GIST48-ETV1-ChIP-Seq(GSE22441)/Homer|AACCGGAAGT			0.162	0.137	0.108	0.133	0.258	0.15	0.144	0.182	0.28	0.138	0.46	0.134	0.162	0.197	0.164	0.152	0.149	0.251	0.155	0.146	0.21	0.224	0.164	0.366	0.158	0.168	0.185	0.208	0.162	0.149	0.23	0.158	0.14	0.164	0.265	0.16	0.311	0.153	0.181
Etv2(ETS)/ES-ER71-ChIP-Seq(GSE59402)/Homer(0.967)|NNAYTTCCTGHN			0.114	0.088	0.081	0.095	0.175	0.095	0.098	0.103	0.207	0.096	0.316	0.081	0.094	0.154	0.124	0.093	0.088	0.176	0.103	0.1	0.144	0.171	0.094	0.245	0.09	0.114	0.135	0.133	0.114	0.094	0.157	0.099	0.102	0.077	0.177	0.106	0.219	0.106	0.131
EWS:ERG-fusion(ETS)/CADO_ES1-EWS:ERG-ChIP-Seq(SRA014231)/Homer|ATTTCCTGTN			0.091	0.066	0.054	0.067	0.088	0.057	0.063	0.048	0.159	0.055	0.157	0.046	0.061	0.122	0.078	0.067	0.05	0.083	0.066	0.092	0.068	0.124	0.071	0.123	0.046	0.088	0.112	0.074	0.079	0.064	0.097	0.047	0.065	0.054	0.108	0.067	0.132	0.066	0.093
EWS:FLI1-fusion(ETS)/SK_N_MC-EWS:FLI1-ChIP-Seq(SRA014231)/Homer|VACAGGAAAT			0.079	0.054	0.044	0.064	0.104	0.055	0.058	0.071	0.129	0.049	0.239	0.05	0.06	0.096	0.086	0.066	0.063	0.121	0.074	0.063	0.104	0.112	0.056	0.173	0.054	0.082	0.088	0.096	0.071	0.071	0.099	0.056	0.055	0.055	0.121	0.071	0.142	0.064	0.078
Fosl2(bZIP)/3T3L1-Fosl2-ChIP-Seq(GSE56872)/Homer|NATGASTCABNN			0.048	0.113	0.047	0.046	0.034	0.037	0.034	0.022	0.096	0.052	0.034	0.041	0.041	0.035	0.045	0.027	0.062	0.03	0.042	0.036	0.034	0.061	0.069	0.025	0.04	0.047	0.047	0.05	0.035	0.035	0.047	0.042	0.031	0.046	0.043	0.046	0.042	0.062	0.042
Fox:Ebox(Forkhead,bHLH)/Panc1-Foxa2-ChIP-Seq(GSE47459)/Homer|NNNVCTGWGYAAACASN			0.115	0.111	0.098	0.111	0.086	0.108	0.102	0.052	0.088	0.102	0.069	0.113	0.104	0.111	0.104	0.098	0.085	0.068	0.093	0.113	0.055	0.092	0.093	0.054	0.1	0.105	0.105	0.084	0.08	0.113	0.098	0.109	0.112	0.084	0.104	0.073	0.073	0.098	0.102
FOXA1:AR(Forkhead,NR)/LNCAP-AR-ChIP-Seq(GSE27824)/Homer|AGTAAACAAAAAAGAACAND			0.002	0.004	0.004	0.002	0.004	0.002	0.004	0.002	0.002	0.007	0.004	0.001	0.005	0.004	0.004	0.006	0.004	0.001	0.002	0.007	0.007	0.004	0.003	0.002	0.004	0.003	0.002	0.002	0.003	0.004	0.008	0.001	0.011	0.004	0.005	0.002	0.003	0.003	0.002
FOXA1(Forkhead)/LNCAP-FOXA1-ChIP-Seq(GSE27824)/Homer|WAAGTAAACA			0.114	0.114	0.108	0.089	0.084	0.108	0.088	0.049	0.11	0.125	0.064	0.139	0.099	0.121	0.106	0.114	0.085	0.069	0.091	0.12	0.057	0.119	0.107	0.057	0.088	0.103	0.098	0.094	0.11	0.081	0.116	0.095	0.153	0.076	0.114	0.088	0.081	0.08	0.118
FOXA1(Forkhead)/MCF7-FOXA1-ChIP-Seq(GSE26831)/Homer|WAAGTAAACA			0.091	0.089	0.073	0.05	0.064	0.066	0.067	0.035	0.086	0.078	0.053	0.088	0.069	0.099	0.078	0.091	0.058	0.055	0.071	0.097	0.044	0.094	0.077	0.047	0.062	0.08	0.08	0.072	0.09	0.066	0.093	0.074	0.121	0.056	0.097	0.068	0.062	0.063	0.091
Foxa2(Forkhead)/Liver-Foxa2-ChIP-Seq(GSE25694)/Homer|CYTGTTTACWYW			0.092	0.071	0.085	0.083	0.066	0.104	0.065	0.041	0.07	0.098	0.049	0.125	0.083	0.073	0.075	0.082	0.058	0.052	0.072	0.086	0.044	0.081	0.078	0.043	0.075	0.068	0.074	0.067	0.065	0.068	0.073	0.077	0.093	0.045	0.074	0.059	0.056	0.069	0.073
Foxa3(Forkhead)/Liver-Foxa3-ChIP-Seq(GSE77670)/Homer|BSNTGTTTACWYWGN			0.041	0.033	0.022	0.023	0.017	0.027	0.023	0.01	0.023	0.026	0.017	0.027	0.031	0.033	0.029	0.024	0.02	0.021	0.022	0.033	0.018	0.024	0.02	0.018	0.029	0.029	0.027	0.02	0.027	0.021	0.026	0.018	0.041	0.017	0.027	0.021	0.025	0.021	0.028
Foxf1(Forkhead)/Lung-Foxf1-ChIP-Seq(GSE77951)/Homer|WWATRTAAACAN			0.089	0.092	0.075	0.065	0.061	0.056	0.069	0.043	0.116	0.084	0.049	0.086	0.074	0.085	0.102	0.073	0.07	0.051	0.064	0.08	0.046	0.121	0.087	0.054	0.075	0.081	0.082	0.08	0.085	0.058	0.084	0.062	0.094	0.061	0.103	0.073	0.07	0.066	0.086
Foxh1(Forkhead)/hESC-FOXH1-ChIP-Seq(GSE29422)/Homer|NNTGTGGATTSS			0.065	0.051	0.069	0.054	0.065	0.066	0.07	0.035	0.045	0.068	0.04	0.057	0.078	0.059	0.035	0.059	0.043	0.035	0.036	0.067	0.033	0.06	0.045	0.036	0.036	0.051	0.044	0.043	0.065	0.045	0.053	0.042	0.078	0.04	0.055	0.055	0.042	0.041	0.063
FOXK1(Forkhead)/HEK293-FOXK1-ChIP-Seq(GSE51673)/Homer|NVWTGTTTAC			0.113	0.091	0.091	0.097	0.059	0.102	0.08	0.052	0.105	0.105	0.065	0.124	0.086	0.105	0.084	0.086	0.091	0.069	0.081	0.092	0.06	0.108	0.091	0.074	0.097	0.088	0.102	0.075	0.095	0.075	0.087	0.088	0.105	0.08	0.096	0.072	0.093	0.085	0.102
FOXK2(Forkhead)/U2OS-FOXK2-ChIP-Seq(E-MTAB-2204)/Homer|SCHTGTTTACAT			0.083	0.053	0.067	0.07	0.04	0.071	0.045	0.032	0.065	0.066	0.046	0.09	0.049	0.056	0.056	0.061	0.053	0.043	0.047	0.065	0.035	0.064	0.054	0.046	0.055	0.059	0.066	0.052	0.062	0.046	0.054	0.055	0.062	0.05	0.051	0.046	0.059	0.056	0.068
FoxL2(Forkhead)/Ovary-FoxL2-ChIP-Seq(GSE60858)/Homer|WWTRTAAACAVG			0.096	0.097	0.08	0.075	0.057	0.088	0.073	0.036	0.115	0.088	0.047	0.12	0.075	0.075	0.104	0.088	0.073	0.05	0.07	0.078	0.049	0.112	0.079	0.051	0.081	0.083	0.073	0.068	0.082	0.06	0.075	0.066	0.095	0.055	0.095	0.063	0.066	0.062	0.088
FOXM1(Forkhead)/MCF7-FOXM1-ChIP-Seq(GSE72977)/Homer|TRTTTACTTW			0.089	0.085	0.079	0.048	0.064	0.061	0.07	0.044	0.087	0.088	0.058	0.089	0.082	0.098	0.08	0.089	0.068	0.062	0.072	0.104	0.055	0.098	0.089	0.044	0.066	0.081	0.098	0.071	0.092	0.076	0.098	0.079	0.127	0.068	0.093	0.067	0.065	0.07	0.082
Foxo3(Forkhead)/U2OS-Foxo3-ChIP-Seq(E-MTAB-2701)/Homer|DGTAAACA			0.099	0.054	0.088	0.104	0.043	0.118	0.073	0.042	0.068	0.093	0.05	0.142	0.066	0.084	0.061	0.07	0.079	0.047	0.078	0.069	0.05	0.083	0.07	0.051	0.087	0.064	0.078	0.058	0.08	0.062	0.078	0.072	0.084	0.061	0.067	0.057	0.06	0.069	0.074
FOXP1(Forkhead)/H9-FOXP1-ChIP-Seq(GSE31006)/Homer|NYYTGTTTACHN			0.048	0.026	0.03	0.036	0.023	0.029	0.032	0.03	0.042	0.045	0.033	0.041	0.04	0.048	0.033	0.032	0.036	0.024	0.034	0.035	0.024	0.049	0.044	0.034	0.039	0.032	0.042	0.024	0.039	0.024	0.041	0.026	0.044	0.032	0.032	0.026	0.035	0.035	0.037
Fra1(bZIP)/BT549-Fra1-ChIP-Seq(GSE46166)/Homer|NNATGASTCATH			0.064	0.145	0.064	0.063	0.049	0.042	0.052	0.031	0.131	0.08	0.047	0.055	0.062	0.045	0.071	0.052	0.076	0.044	0.05	0.06	0.047	0.093	0.087	0.035	0.064	0.066	0.072	0.07	0.05	0.049	0.074	0.067	0.048	0.056	0.063	0.061	0.055	0.079	0.06
Fra2(bZIP)/Striatum-Fra2-ChIP-Seq(GSE43429)/Homer|GGATGACTCATC			0.058	0.133	0.062	0.055	0.043	0.042	0.046	0.027	0.123	0.074	0.043	0.05	0.055	0.046	0.064	0.04	0.07	0.037	0.053	0.049	0.043	0.082	0.08	0.035	0.055	0.06	0.065	0.06	0.043	0.05	0.06	0.053	0.045	0.056	0.053	0.057	0.049	0.077	0.052
FXR(NR),IR1/Liver-FXR-ChIP-Seq(Chong_et_al.)/Homer|AGGTCANTGACCTB			0.028	0.046	0.027	0.043	0.047	0.034	0.037	0.025	0.053	0.052	0.036	0.042	0.044	0.039	0.034	0.027	0.051	0.035	0.034	0.048	0.04	0.038	0.035	0.029	0.044	0.049	0.051	0.033	0.02	0.044	0.038	0.034	0.028	0.034	0.035	0.041	0.042	0.034	0.036
GABPA(ETS)/Jurkat-GABPa-ChIP-Seq(GSE17954)/Homer|RACCGGAAGT			0.103	0.092	0.077	0.099	0.214	0.096	0.091	0.132	0.189	0.083	0.38	0.084	0.104	0.133	0.115	0.106	0.096	0.199	0.105	0.101	0.16	0.171	0.11	0.289	0.114	0.119	0.134	0.152	0.103	0.104	0.166	0.107	0.098	0.109	0.187	0.113	0.23	0.102	0.121
GATA(Zf),IR3/iTreg-Gata3-ChIP-Seq(GSE20898)/Homer|NNNNNBAGATAWYATCTVHN			0.015	0.012	0.009	0.013	0.01	0.011	0.007	0.007	0.012	0.01	0.006	0.007	0.005	0.016	0.016	0.01	0.008	0.007	0.009	0.012	0.005	0.012	0.012	0.007	0.009	0.013	0.018	0.013	0.014	0.011	0.007	0.006	0.017	0.002	0.009	0.005	0.007	0.006	0.009
GATA(Zf),IR4/iTreg-Gata3-ChIP-Seq(GSE20898)/Homer|NAGATWNBNATCTNN			0.01	0.005	0.003	0.001	0.001	0.001	0.004	0.012	0.006	0.001	0.002	0.001	0.001	0.009	0.001	0.003	0.002	0	0.005	0.006	0.006	0.002	0.002	0.003	0.001	0.002	0.012	0.01	0.005	0.002	0.002	0.005	0.002	0.005	0.006	0.002	0.001	0.003	0.002
Gata2(Zf)/K562-GATA2-ChIP-Seq(GSE18829)/Homer|BBCTTATCTS			0.597	0.11	0.149	0.164	0.098	0.162	0.128	0.336	0.079	0.151	0.045	0.158	0.084	0.363	0.091	0.13	0.11	0.07	0.113	0.126	0.183	0.082	0.115	0.041	0.118	0.083	0.276	0.087	0.123	0.109	0.075	0.111	0.085	0.174	0.073	0.103	0.057	0.086	0.091
GATA3(Zf),DR4/iTreg-Gata3-ChIP-Seq(GSE20898)/Homer|AGATGKDGAGATAAG			0.024	0.007	0.004	0.005	0.006	0.006	0	0.008	0.006	0.002	0.002	0.005	0.001	0.032	0.007	0.004	0.006	0.002	0.003	0.006	0.005	0.008	0.001	0.002	0.005	0.002	0.018	0.006	0.002	0.006	0.006	0.003	0.005	0.003	0.002	0.003	0.002	0.005	0.001
GATA3(Zf),DR8/iTreg-Gata3-ChIP-Seq(GSE20898)/Homer|AGATSTNDNNDSAGATAASN			0.007	0.001	0.002	0.001	0.003	0.002	0.002	0.008	0.002	0	0.002	0.002	0.001	0.01	0.005	0.003	0.003	0.005	0.002	0.008	0.003	0.004	0.001	0.001	0	0.002	0.011	0.001	0.005	0.002	0.003	0.001	0.003	0.004	0.004	0.004	0.003	0.002	0.002
GATA3(Zf)/iTreg-Gata3-ChIP-Seq(GSE20898)/Homer|AGATAASR			0.77	0.21	0.259	0.275	0.176	0.274	0.22	0.479	0.158	0.264	0.083	0.244	0.169	0.526	0.183	0.224	0.194	0.14	0.209	0.221	0.278	0.174	0.203	0.096	0.213	0.164	0.448	0.165	0.209	0.196	0.147	0.206	0.192	0.273	0.14	0.185	0.091	0.179	0.189
Gata4(Zf)/Heart-Gata4-ChIP-Seq(GSE35151)/Homer|NBWGATAAGR			0.708	0.142	0.203	0.22	0.123	0.226	0.182	0.422	0.11	0.209	0.06	0.209	0.129	0.437	0.132	0.174	0.153	0.097	0.164	0.172	0.225	0.115	0.153	0.065	0.16	0.122	0.36	0.119	0.174	0.151	0.099	0.146	0.129	0.229	0.105	0.126	0.073	0.134	0.14
Gata6(Zf)/HUG1N-GATA6-ChIP-Seq(GSE51936)/Homer|YCTTATCTBN			0.66	0.139	0.179	0.197	0.114	0.206	0.161	0.378	0.104	0.189	0.056	0.191	0.111	0.415	0.119	0.159	0.141	0.088	0.151	0.161	0.207	0.109	0.145	0.055	0.147	0.112	0.338	0.11	0.152	0.145	0.091	0.14	0.117	0.195	0.099	0.122	0.062	0.115	0.125
Gfi1b(Zf)/HPC7-Gfi1b-ChIP-Seq(GSE22178)/Homer|MAATCACTGC			0.073	0.067	0.056	0.067	0.064	0.059	0.067	0.06	0.062	0.064	0.057	0.063	0.056	0.056	0.05	0.066	0.063	0.061	0.056	0.063	0.065	0.067	0.065	0.03	0.053	0.056	0.073	0.052	0.064	0.065	0.06	0.045	0.051	0.069	0.056	0.057	0.05	0.062	0.055
GFX(?)/Promoter/Homer|ATTCTCGCGAGA			0	0	0	0.003	0.004	0.001	0.001	0.009	0	0.004	0.011	0.002	0.001	0.003	0.004	0.002	0.002	0.014	0.001	0.001	0.003	0.004	0.003	0.012	0.002	0.002	0.001	0.004	0.003	0	0.004	0.004	0.001	0.002	0.004	0.003	0.007	0.003	0.001
GFY-Staf(?,Zf)/Promoter/Homer|RACTACAATTCCCAGAAKGC			0.003	0.006	0.002	0.007	0.011	0.003	0.007	0.021	0.004	0.007	0.026	0.009	0.016	0.004	0.008	0.004	0.015	0.033	0.008	0.009	0.014	0.013	0.012	0.05	0.009	0.013	0.006	0.011	0.005	0.01	0.011	0.004	0.007	0.008	0.019	0.011	0.023	0.013	0.012
GFY(?)/Promoter/Homer|ACTACAATTCCC			0.006	0.006	0.005	0.005	0.01	0.005	0.007	0.022	0.006	0.007	0.027	0.007	0.012	0.006	0.006	0.01	0.014	0.034	0.01	0.013	0.014	0.011	0.012	0.048	0.009	0.02	0.006	0.012	0.006	0.014	0.01	0.005	0.006	0.007	0.025	0.014	0.02	0.013	0.015
GLI3(Zf)/Limb-GLI3-ChIP-Chip(GSE11077)/Homer|CGTGGGTGGTCC			0.005	0.005	0.006	0.002	0.013	0.009	0.009	0.009	0.009	0.004	0.015	0.007	0.003	0.012	0.006	0.007	0.009	0.008	0.01	0.012	0.009	0.009	0.01	0.007	0.009	0.008	0.014	0.011	0.008	0.011	0.012	0.011	0.008	0.01	0.007	0.006	0.008	0.009	0.005
GRE(NR),IR3/RAW264.7-GRE-ChIP-Seq(Unpublished)/Homer|VAGRACAKWCTGTYC			0.029	0.018	0.012	0.028	0.018	0.026	0.023	0.031	0.034	0.068	0.027	0.046	0.026	0.021	0.011	0.02	0.026	0.019	0.02	0.019	0.022	0.024	0.04	0.017	0.068	0.031	0.028	0.018	0.014	0.018	0.019	0.033	0.02	0.035	0.033	0.051	0.02	0.052	0.033
GRHL2(CP2)/HBE-GRHL2-ChIP-Seq(GSE46194)/Homer|AAACYKGTTWDACMRGTTTB			0.044	0.024	0.037	0.038	0.037	0.036	0.038	0.012	0.036	0.03	0.027	0.031	0.032	0.036	0.033	0.038	0.03	0.025	0.025	0.03	0.021	0.032	0.04	0.019	0.032	0.039	0.033	0.022	0.046	0.032	0.028	0.022	0.027	0.031	0.03	0.039	0.033	0.029	0.021
GSC(Homeobox)/FrogEmbryos-GSC-ChIP-Seq(DRA000576)/Homer|RGGATTAR			0.192	0.096	0.099	0.095	0.082	0.096	0.09	0.095	0.095	0.091	0.056	0.085	0.087	0.162	0.099	0.119	0.082	0.064	0.077	0.109	0.081	0.104	0.087	0.054	0.078	0.109	0.148	0.085	0.119	0.097	0.093	0.083	0.12	0.107	0.102	0.095	0.084	0.086	0.096
HEB(bHLH)/mES-Heb-ChIP-Seq(GSE53233)/Homer|VCAGCTGBNN			0.205	0.207	0.189	0.241	0.189	0.281	0.224	0.203	0.21	0.251	0.187	0.314	0.25	0.222	0.207	0.213	0.217	0.167	0.272	0.206	0.24	0.196	0.215	0.177	0.3	0.25	0.238	0.232	0.196	0.237	0.214	0.266	0.206	0.268	0.193	0.221	0.222	0.305	0.241
HIF-1a(bHLH)/MCF7-HIF1a-ChIP-Seq(GSE28352)/Homer|TACGTGCV			0.024	0.02	0.02	0.033	0.034	0.011	0.023	0.03	0.018	0.029	0.035	0.026	0.025	0.022	0.025	0.03	0.028	0.027	0.026	0.02	0.038	0.026	0.028	0.027	0.035	0.033	0.022	0.025	0.016	0.032	0.026	0.021	0.03	0.037	0.03	0.028	0.026	0.037	0.027
HIF2a(bHLH)/785_O-HIF2a-ChIP-Seq(GSE34871)/Homer|GCACGTACCC			0.037	0.03	0.03	0.044	0.041	0.032	0.029	0.039	0.027	0.037	0.044	0.041	0.027	0.032	0.027	0.029	0.038	0.032	0.036	0.033	0.039	0.032	0.024	0.042	0.042	0.034	0.026	0.028	0.027	0.035	0.027	0.034	0.041	0.039	0.037	0.033	0.03	0.036	0.031
HLF(bZIP)/HSC-HLF.Flag-ChIP-Seq(GSE69817)/Homer|RTTATGYAAB			0.063	0.092	0.088	0.06	0.059	0.062	0.066	0.034	0.083	0.083	0.056	0.06	0.065	0.074	0.068	0.057	0.043	0.051	0.061	0.076	0.039	0.082	0.071	0.044	0.056	0.073	0.063	0.056	0.065	0.068	0.052	0.047	0.069	0.045	0.063	0.066	0.051	0.061	0.076
Hnf1(Homeobox)/Liver-Foxa2-Chip-Seq(GSE25694)/Homer|GGTTAAWCATTAA			0.015	0.007	0.005	0.001	0.005	0.005	0.007	0.002	0.007	0.003	0.002	0.004	0.002	0.008	0.007	0.006	0.002	0.007	0.005	0.003	0.004	0.005	0.003	0.004	0	0	0.004	0.004	0.004	0.004	0.005	0.006	0.012	0.005	0.007	0.01	0.003	0.004	0.011
HNF1b(Homeobox)/PDAC-HNF1B-ChIP-Seq(GSE64557)/Homer|GTTAATNATTAA			0.011	0.005	0.004	0	0.009	0.002	0.005	0.002	0.007	0.004	0.002	0.004	0.004	0.007	0.004	0.006	0.001	0.008	0.011	0.008	0.004	0.011	0.005	0.003	0.003	0.006	0.003	0.005	0.009	0.005	0.008	0.006	0.016	0.006	0.006	0.009	0.003	0.006	0.006
HNF4a(NR),DR1/HepG2-HNF4a-ChIP-Seq(GSE25021)/Homer|CARRGKBCAAAGTYCA			0.05	0.048	0.063	0.046	0.039	0.063	0.061	0.031	0.051	0.056	0.035	0.05	0.054	0.04	0.027	0.037	0.049	0.028	0.041	0.04	0.04	0.039	0.059	0.043	0.047	0.044	0.049	0.04	0.05	0.045	0.048	0.05	0.048	0.054	0.035	0.045	0.045	0.05	0.04
HNF6(Homeobox)/Liver-Hnf6-ChIP-Seq(ERP000394)/Homer|NTATYGATCH			0.024	0.021	0.035	0.014	0.022	0.015	0.012	0.017	0.024	0.031	0.02	0.019	0.018	0.019	0.023	0.037	0.023	0.033	0.022	0.029	0.023	0.026	0.021	0.017	0.022	0.016	0.026	0.019	0.032	0.028	0.016	0.021	0.025	0.025	0.028	0.021	0.021	0.015	0.024
HOXA2(Homeobox)/mES-Hoxa2-ChIP-Seq(Donaldson_et_al.)/Homer|GYCATCMATCAT			0.008	0.003	0.011	0.004	0.007	0.014	0.012	0.005	0.004	0.006	0.003	0.005	0.008	0.008	0.005	0.002	0.009	0.005	0.008	0.005	0.005	0.002	0.005	0.002	0.005	0.004	0.006	0.01	0.008	0.007	0.004	0.007	0.006	0.01	0.003	0.005	0.006	0.005	0.007
HOXA9(Homeobox)/HSC-Hoxa9-ChIP-Seq(GSE33509)/Homer|GGCCATAAATCA			0.053	0.056	0.048	0.044	0.048	0.05	0.049	0.023	0.06	0.044	0.042	0.05	0.037	0.048	0.055	0.041	0.045	0.048	0.043	0.052	0.033	0.059	0.04	0.033	0.044	0.054	0.04	0.053	0.07	0.046	0.05	0.042	0.039	0.044	0.048	0.043	0.04	0.057	0.051
HOXB13(Homeobox)/ProstateTumor-HOXB13-ChIP-Seq(GSE56288)/Homer|TTTTATKRGG			0.094	0.133	0.088	0.081	0.125	0.065	0.079	0.032	0.143	0.086	0.111	0.075	0.075	0.078	0.11	0.095	0.061	0.092	0.068	0.102	0.047	0.119	0.08	0.086	0.066	0.096	0.084	0.078	0.096	0.067	0.106	0.058	0.095	0.063	0.112	0.102	0.092	0.078	0.084
Hoxb4(Homeobox)/ES-Hoxb4-ChIP-Seq(GSE34014)/Homer|TGATTRATGGCY			0.022	0.025	0.028	0.019	0.01	0.025	0.021	0.009	0.014	0.017	0.008	0.014	0.014	0.018	0.015	0.018	0.014	0.011	0.012	0.011	0.007	0.004	0.009	0.005	0.012	0.011	0.011	0.02	0.02	0.014	0.009	0.012	0.012	0.014	0.014	0.013	0.015	0.014	0.015
Hoxc9(Homeobox)/Ainv15-Hoxc9-ChIP-Seq(GSE21812)/Homer|GGCCATAAATCA			0.036	0.056	0.042	0.028	0.033	0.032	0.04	0.022	0.06	0.035	0.024	0.033	0.032	0.041	0.047	0.032	0.026	0.031	0.028	0.042	0.021	0.054	0.033	0.025	0.034	0.042	0.039	0.038	0.044	0.035	0.037	0.027	0.034	0.033	0.041	0.034	0.029	0.043	0.038
HOXD13(Homeobox)/Chicken-Hoxd13-ChIP-Seq(GSE38910)/Homer|NCYAATAAAA			0.077	0.082	0.091	0.065	0.128	0.048	0.07	0.029	0.084	0.079	0.101	0.053	0.074	0.065	0.087	0.085	0.048	0.079	0.051	0.076	0.024	0.087	0.071	0.061	0.052	0.083	0.067	0.074	0.082	0.072	0.091	0.054	0.073	0.058	0.078	0.076	0.076	0.047	0.079
HRE(HSF)/HepG2-HSF1-ChIP-Seq(GSE31477)/Homer|BSTTCTRGAABVTTCYAGAA			0.012	0.019	0.022	0.013	0.015	0.013	0.034	0.016	0.014	0.016	0.013	0.016	0.027	0.007	0.014	0.015	0.014	0.011	0.016	0.026	0.017	0.015	0.017	0.013	0.016	0.026	0.013	0.014	0.007	0.024	0.021	0.017	0.021	0.012	0.014	0.022	0.015	0.017	0.023
HRE(HSF)/Striatum-HSF1-ChIP-Seq(GSE38000)/Homer|TTCTAGAABNTTCTA			0.023	0.026	0.029	0.024	0.017	0.025	0.025	0.018	0.02	0.022	0.012	0.025	0.038	0.018	0.02	0.023	0.013	0.013	0.019	0.025	0.019	0.021	0.026	0.011	0.018	0.033	0.016	0.017	0.016	0.024	0.022	0.024	0.035	0.015	0.017	0.023	0.021	0.017	0.03
IRF:BATF(IRF:bZIP)/pDC-Irf8-ChIP-Seq(GSE66899)/Homer|CTTTCANTATGACTV			0.01	0.008	0.013	0.005	0.003	0.009	0.007	0.003	0.005	0.008	0.003	0.005	0.002	0.004	0.005	0.008	0.007	0.006	0.008	0.01	0.003	0.01	0.007	0.004	0.007	0.011	0.002	0.004	0.009	0.01	0.007	0.015	0.01	0.009	0.001	0.008	0.008	0.003	0.009
IRF1(IRF)/PBMC-IRF1-ChIP-Seq(GSE43036)/Homer|GAAAGTGAAAGT			0.016	0.005	0.008	0.006	0.011	0.005	0.006	0.006	0.009	0.006	0.017	0.004	0.005	0.01	0.01	0.011	0.011	0.01	0.01	0.019	0.008	0.011	0.014	0.007	0.002	0.009	0.012	0.01	0.013	0.014	0.008	0.007	0.012	0.008	0.013	0.007	0.007	0.011	0.016
IRF2(IRF)/Erythroblas-IRF2-ChIP-Seq(GSE36985)/Homer|GAAASYGAAASY			0.007	0.009	0.003	0.004	0.009	0.006	0.005	0.006	0.008	0.002	0.018	0.003	0.004	0.008	0.007	0.01	0.009	0.01	0.008	0.015	0.008	0.011	0.013	0.01	0.003	0.01	0.004	0.012	0.009	0.011	0.007	0.009	0.009	0.006	0.014	0.002	0.01	0.009	0.012
IRF3(IRF)/BMDM-Irf3-ChIP-Seq(GSE67343)/Homer|AGTTTCAKTTTC			0.031	0.022	0.027	0.013	0.029	0.029	0.021	0.011	0.027	0.02	0.04	0.013	0.019	0.017	0.023	0.031	0.013	0.017	0.016	0.027	0.013	0.037	0.032	0.022	0.014	0.027	0.025	0.023	0.03	0.018	0.018	0.022	0.018	0.016	0.031	0.013	0.027	0.024	0.028
IRF4(IRF)/GM12878-IRF4-ChIP-Seq(GSE32465)/Homer|ACTGAAACCA			0.041	0.041	0.047	0.032	0.033	0.04	0.041	0.019	0.041	0.035	0.03	0.032	0.024	0.037	0.027	0.039	0.037	0.039	0.035	0.04	0.021	0.038	0.039	0.033	0.033	0.038	0.03	0.029	0.041	0.041	0.041	0.026	0.025	0.03	0.032	0.038	0.035	0.023	0.028
IRF8(IRF)/BMDM-IRF8-ChIP-Seq(GSE77884)/Homer|GRAASTGAAAST			0.033	0.02	0.024	0.017	0.029	0.026	0.02	0.019	0.031	0.023	0.039	0.023	0.018	0.023	0.03	0.032	0.027	0.026	0.017	0.028	0.03	0.032	0.032	0.038	0.011	0.028	0.032	0.038	0.029	0.03	0.033	0.023	0.029	0.02	0.044	0.02	0.03	0.026	0.034
Isl1(Homeobox)/Neuron-Isl1-ChIP-Seq(GSE31456)/Homer|CTAATKGV			0.187	0.183	0.307	0.289	0.193	0.205	0.171	0.091	0.164	0.264	0.153	0.178	0.185	0.187	0.165	0.255	0.227	0.177	0.175	0.201	0.092	0.176	0.213	0.131	0.178	0.192	0.17	0.173	0.23	0.215	0.158	0.185	0.194	0.153	0.159	0.218	0.157	0.146	0.183
ISRE(IRF)/ThioMac-LPS-Expression(GSE23622)/Homer|AGTTTCASTTTC			0.008	0.006	0.003	0.004	0.004	0.003	0.003	0.002	0.005	0.002	0.012	0.003	0.003	0.004	0.004	0.005	0.006	0.003	0.007	0.01	0.005	0.007	0.008	0.004	0.001	0.005	0.004	0.002	0.007	0.006	0.005	0.005	0.004	0.002	0.006	0	0.004	0.005	0.008
Jun-AP1(bZIP)/K562-cJun-ChIP-Seq(GSE31477)/Homer|GATGASTCATCN			0.035	0.089	0.032	0.039	0.018	0.028	0.025	0.018	0.074	0.041	0.024	0.032	0.029	0.026	0.036	0.02	0.045	0.026	0.031	0.027	0.027	0.053	0.052	0.019	0.025	0.038	0.032	0.037	0.027	0.027	0.033	0.029	0.026	0.028	0.033	0.037	0.033	0.046	0.029
JunB(bZIP)/DendriticCells-Junb-ChIP-Seq(GSE36099)/Homer|RATGASTCAT			0.068	0.15	0.064	0.064	0.049	0.042	0.053	0.03	0.124	0.085	0.042	0.059	0.067	0.046	0.073	0.05	0.076	0.043	0.06	0.058	0.045	0.089	0.089	0.038	0.063	0.064	0.068	0.071	0.057	0.051	0.068	0.065	0.049	0.06	0.061	0.067	0.06	0.076	0.063
JunD(bZIP)/K562-JunD-ChIP-Seq/Homer|ATGACGTCATCN			0.006	0.06	0.013	0.015	0.019	0.01	0.017	0.015	0.046	0.016	0.027	0.007	0.009	0.004	0.035	0.011	0.023	0.022	0.015	0.017	0.018	0.032	0.011	0.025	0.01	0.018	0.008	0.026	0.02	0.017	0.02	0.012	0.012	0.008	0.029	0.016	0.017	0.021	0.017
KLF10(Zf)/HEK293-KLF10.GFP-ChIP-Seq(GSE58341)/Homer|GGGGGTGTGTCC			0.088	0.038	0.047	0.082	0.073	0.062	0.069	0.12	0.057	0.051	0.13	0.072	0.067	0.08	0.06	0.056	0.108	0.115	0.08	0.063	0.095	0.065	0.068	0.139	0.084	0.068	0.086	0.071	0.058	0.088	0.086	0.095	0.067	0.107	0.084	0.066	0.106	0.081	0.069
KLF3(Zf)/MEF-Klf3-ChIP-Seq(GSE44748)/Homer|NRGCCCCRCCCHBNN			0.031	0.039	0.033	0.038	0.103	0.026	0.074	0.194	0.069	0.051	0.24	0.042	0.095	0.045	0.07	0.048	0.092	0.193	0.07	0.063	0.147	0.095	0.083	0.266	0.092	0.089	0.046	0.089	0.056	0.069	0.108	0.071	0.05	0.09	0.123	0.078	0.154	0.083	0.08
Klf4(Zf)/mES-Klf4-ChIP-Seq(GSE11431)/Homer|GCCACACCCA			0.021	0.022	0.027	0.03	0.057	0.025	0.046	0.101	0.04	0.038	0.117	0.034	0.054	0.032	0.042	0.037	0.058	0.116	0.042	0.032	0.094	0.06	0.049	0.143	0.062	0.062	0.04	0.055	0.044	0.049	0.061	0.054	0.042	0.059	0.078	0.052	0.095	0.054	0.054
KLF5(Zf)/LoVo-KLF5-ChIP-Seq(GSE49402)/Homer|DGGGYGKGGC			0.105	0.118	0.105	0.126	0.222	0.122	0.167	0.356	0.158	0.113	0.401	0.141	0.196	0.125	0.178	0.124	0.213	0.313	0.178	0.13	0.308	0.189	0.166	0.456	0.185	0.172	0.117	0.194	0.132	0.181	0.219	0.169	0.131	0.201	0.24	0.15	0.283	0.202	0.177
KLF6(Zf)/PDAC-KLF6-ChIP-Seq(GSE64557)/Homer|MKGGGYGTGGCC			0.075	0.087	0.081	0.095	0.187	0.077	0.142	0.303	0.134	0.096	0.344	0.105	0.151	0.111	0.142	0.102	0.168	0.27	0.14	0.109	0.256	0.157	0.138	0.377	0.162	0.146	0.1	0.17	0.108	0.137	0.184	0.149	0.103	0.178	0.201	0.139	0.246	0.156	0.143
Klf9(Zf)/GBM-Klf9-ChIP-Seq(GSE62211)/Homer|GCCACRCCCACY			0.035	0.036	0.035	0.051	0.085	0.028	0.054	0.132	0.052	0.041	0.176	0.039	0.06	0.046	0.055	0.043	0.078	0.139	0.059	0.043	0.109	0.058	0.06	0.18	0.073	0.072	0.033	0.064	0.039	0.058	0.089	0.058	0.051	0.067	0.094	0.056	0.126	0.06	0.058
Lhx1(Homeobox)/EmbryoCarcinoma-Lhx1-ChIP-Seq(GSE70957)/Homer|NNYTAATTAR			0.089	0.088	0.094	0.067	0.11	0.066	0.066	0.041	0.088	0.089	0.075	0.075	0.069	0.087	0.083	0.106	0.071	0.077	0.07	0.099	0.04	0.103	0.091	0.044	0.066	0.09	0.08	0.079	0.101	0.071	0.07	0.077	0.1	0.076	0.094	0.098	0.064	0.063	0.081
Lhx2(Homeobox)/HFSC-Lhx2-ChIP-Seq(GSE48068)/Homer|TAATTAGN			0.075	0.091	0.086	0.067	0.102	0.067	0.06	0.024	0.098	0.085	0.075	0.08	0.064	0.076	0.093	0.094	0.063	0.077	0.058	0.094	0.046	0.107	0.096	0.039	0.082	0.094	0.073	0.079	0.098	0.076	0.078	0.074	0.091	0.076	0.098	0.093	0.072	0.069	0.08
Lhx3(Homeobox)/Neuron-Lhx3-ChIP-Seq(GSE31456)/Homer|ADBTAATTAR			0.156	0.139	0.168	0.108	0.16	0.119	0.11	0.085	0.14	0.139	0.12	0.119	0.104	0.145	0.124	0.159	0.128	0.117	0.116	0.141	0.077	0.155	0.135	0.089	0.11	0.128	0.137	0.122	0.155	0.123	0.119	0.128	0.154	0.122	0.15	0.152	0.1	0.098	0.137
LRF(Zf)/Erythroblasts-ZBTB7A-ChIP-Seq(GSE74977)/Homer|AAGACCCYYN			0.11	0.126	0.11	0.1	0.184	0.126	0.144	0.27	0.099	0.072	0.191	0.088	0.111	0.131	0.151	0.141	0.163	0.196	0.161	0.136	0.221	0.124	0.088	0.185	0.122	0.111	0.145	0.183	0.131	0.142	0.148	0.146	0.11	0.197	0.161	0.12	0.164	0.115	0.103
MafB(bZIP)/BMM-Mafb-ChIP-Seq(GSE75722)/Homer|WNTGCTGASTCAGCANWTTY			0.054	0.062	0.051	0.054	0.04	0.046	0.044	0.02	0.048	0.047	0.03	0.048	0.036	0.047	0.039	0.041	0.05	0.027	0.057	0.058	0.029	0.047	0.048	0.022	0.038	0.052	0.049	0.041	0.042	0.046	0.041	0.051	0.054	0.055	0.038	0.037	0.043	0.048	0.049
MafF(bZIP)/HepG2-MafF-ChIP-Seq(GSE31477)/Homer|HWWGTCAGCAWWTTT			0.032	0.038	0.023	0.025	0.017	0.036	0.016	0.01	0.028	0.032	0.012	0.021	0.01	0.021	0.02	0.036	0.025	0.012	0.023	0.034	0.011	0.023	0.024	0.007	0.019	0.028	0.036	0.015	0.022	0.014	0.017	0.017	0.024	0.025	0.022	0.021	0.017	0.012	0.017
MafK(bZIP)/C2C12-MafK-ChIP-Seq(GSE36030)/Homer|GCTGASTCAGCA			0.028	0.042	0.033	0.031	0.023	0.024	0.024	0.009	0.027	0.027	0.022	0.029	0.024	0.03	0.032	0.018	0.028	0.011	0.033	0.028	0.023	0.031	0.035	0.012	0.019	0.032	0.036	0.028	0.017	0.03	0.029	0.032	0.027	0.026	0.022	0.028	0.033	0.024	0.027
Max(bHLH)/K562-Max-ChIP-Seq(GSE31477)/Homer|RCCACGTGGYYN			0.059	0.079	0.067	0.101	0.066	0.062	0.069	0.07	0.063	0.13	0.072	0.094	0.078	0.066	0.064	0.08	0.082	0.081	0.078	0.079	0.065	0.081	0.084	0.068	0.112	0.091	0.071	0.066	0.065	0.081	0.082	0.063	0.075	0.077	0.062	0.092	0.08	0.104	0.077
Maz(Zf)/HepG2-Maz-ChIP-Seq(GSE31477)/Homer|GGGGGGGG			0.104	0.143	0.114	0.118	0.243	0.115	0.203	0.389	0.178	0.091	0.354	0.115	0.18	0.127	0.175	0.159	0.199	0.301	0.199	0.148	0.309	0.174	0.14	0.364	0.166	0.165	0.129	0.18	0.133	0.158	0.21	0.185	0.109	0.238	0.235	0.14	0.271	0.165	0.159
Mef2a(MADS)/HL1-Mef2a.biotin-ChIP-Seq(GSE21529)/Homer|CYAAAAATAG			0.081	0.589	0.138	0.126	0.162	0.08	0.09	0.052	0.598	0.182	0.08	0.166	0.139	0.052	0.362	0.123	0.088	0.098	0.079	0.087	0.07	0.422	0.14	0.109	0.116	0.154	0.047	0.22	0.107	0.078	0.106	0.068	0.067	0.063	0.264	0.128	0.122	0.139	0.129
Mef2b(MADS)/HEK293-Mef2b.V5-ChIP-Seq(GSE67450)/Homer|GCTATTTTTGGM			0.136	0.774	0.197	0.19	0.327	0.133	0.142	0.091	0.776	0.256	0.205	0.254	0.229	0.105	0.506	0.187	0.149	0.177	0.117	0.137	0.112	0.576	0.236	0.166	0.211	0.237	0.087	0.333	0.175	0.137	0.217	0.123	0.132	0.104	0.408	0.19	0.206	0.201	0.214
Mef2c(MADS)/GM12878-Mef2c-ChIP-Seq(GSE32465)/Homer|DCYAAAAATAGM			0.081	0.661	0.128	0.125	0.177	0.093	0.086	0.054	0.642	0.188	0.073	0.193	0.147	0.056	0.416	0.129	0.102	0.102	0.075	0.099	0.075	0.474	0.161	0.103	0.149	0.157	0.05	0.251	0.128	0.099	0.109	0.087	0.078	0.068	0.316	0.144	0.137	0.137	0.156
Mouse_Recombination_Hotspot(Zf)/Testis-DMC1-ChIP-Seq(GSE24438)/Homer|ACTYKNATTCGTGNTACTTC			0.008	0.005	0.008	0.002	0.001	0.004	0.005	0.001	0.003	0.006	0	0.003	0.003	0.006	0.005	0.006	0.003	0.004	0.005	0.004	0.003	0.007	0.005	0.003	0.006	0.005	0.005	0.003	0.006	0.002	0.002	0.001	0.002	0.002	0.006	0.003	0.001	0.003	0.001
MYB(HTH)/ERMYB-Myb-ChIPSeq(GSE22095)/Homer|GGCVGTTR			0.216	0.182	0.193	0.19	0.171	0.183	0.154	0.177	0.207	0.199	0.172	0.215	0.177	0.205	0.186	0.172	0.184	0.185	0.175	0.18	0.161	0.167	0.203	0.176	0.211	0.209	0.209	0.158	0.186	0.188	0.183	0.178	0.188	0.178	0.179	0.197	0.174	0.184	0.198
Myf5(bHLH)/GM-Myf5-ChIP-Seq(GSE24852)/Homer|BAACAGCTGT			0.117	0.114	0.093	0.136	0.103	0.189	0.114	0.095	0.121	0.116	0.079	0.166	0.129	0.11	0.095	0.091	0.099	0.073	0.131	0.093	0.093	0.08	0.111	0.075	0.142	0.097	0.102	0.083	0.091	0.129	0.092	0.125	0.094	0.121	0.069	0.097	0.089	0.135	0.099
MyoD(bHLH)/Myotube-MyoD-ChIP-Seq(GSE21614)/Homer|RRCAGCTGYTSY			0.114	0.116	0.098	0.137	0.116	0.174	0.129	0.128	0.123	0.13	0.094	0.159	0.144	0.109	0.11	0.111	0.113	0.085	0.137	0.103	0.123	0.095	0.12	0.099	0.162	0.121	0.117	0.108	0.111	0.138	0.106	0.137	0.105	0.151	0.09	0.105	0.127	0.143	0.111
n-Myc(bHLH)/mES-nMyc-ChIP-Seq(GSE11431)/Homer|VRCCACGTGG			0.053	0.084	0.068	0.099	0.067	0.056	0.062	0.09	0.066	0.122	0.076	0.09	0.08	0.066	0.069	0.074	0.082	0.089	0.075	0.096	0.077	0.085	0.085	0.087	0.1	0.1	0.081	0.073	0.063	0.082	0.082	0.067	0.077	0.082	0.072	0.089	0.089	0.107	0.079
Nanog(Homeobox)/mES-Nanog-ChIP-Seq(GSE11724)/Homer|RGCCATTAAC			0.443	0.44	0.461	0.422	0.45	0.449	0.387	0.325	0.433	0.436	0.395	0.46	0.393	0.447	0.391	0.447	0.423	0.404	0.379	0.419	0.31	0.418	0.429	0.355	0.392	0.419	0.434	0.366	0.438	0.429	0.409	0.387	0.423	0.375	0.394	0.42	0.398	0.356	0.404
NeuroD1(bHLH)/Islet-NeuroD1-ChIP-Seq(GSE30298)/Homer|GCCATCTGTT			0.111	0.097	0.089	0.128	0.092	0.144	0.096	0.08	0.085	0.121	0.087	0.156	0.104	0.114	0.081	0.114	0.105	0.075	0.119	0.088	0.097	0.091	0.097	0.078	0.126	0.108	0.133	0.107	0.095	0.119	0.096	0.112	0.104	0.116	0.09	0.109	0.102	0.128	0.116
NeuroG2(bHLH)/Fibroblast-NeuroG2-ChIP-Seq(GSE75910)/Homer|ACCATCTGTT			0.205	0.192	0.169	0.222	0.167	0.24	0.18	0.142	0.193	0.198	0.136	0.268	0.192	0.214	0.168	0.191	0.193	0.137	0.21	0.179	0.157	0.176	0.179	0.131	0.221	0.194	0.198	0.177	0.188	0.209	0.171	0.205	0.176	0.209	0.15	0.193	0.179	0.197	0.177
NF-E2(bZIP)/K562-NFE2-ChIP-Seq(GSE31477)/Homer|GATGACTCAGCA			0.005	0.011	0.008	0.009	0.008	0.004	0.006	0.004	0.012	0.012	0.006	0.006	0.006	0.007	0.009	0.004	0.004	0.004	0.008	0.007	0.01	0.01	0.014	0.006	0.005	0.012	0.011	0.009	0.006	0.004	0.01	0.009	0.009	0.007	0.009	0.013	0.012	0.008	0.009
NF1-halfsite(CTF)/LNCaP-NF1-ChIP-Seq(Unpublished)/Homer|YTGCCAAG			0.254	0.242	0.221	0.291	0.253	0.284	0.281	0.223	0.293	0.435	0.212	0.422	0.405	0.232	0.173	0.217	0.247	0.215	0.227	0.213	0.266	0.254	0.387	0.21	0.408	0.356	0.204	0.197	0.223	0.225	0.223	0.238	0.222	0.262	0.24	0.338	0.266	0.363	0.347
NF1:FOXA1(CTF,Forkhead)/LNCAP-FOXA1-ChIP-Seq(GSE27824)/Homer|WNTGTTTRYTTTGGCA			0.002	0.006	0.003	0	0.003	0.004	0.002	0.004	0.006	0.008	0.001	0.01	0.012	0.005	0.001	0.004	0.007	0.006	0.005	0.004	0.005	0.009	0.006	0.006	0.006	0.012	0.008	0.004	0.003	0.004	0.004	0.004	0.01	0.008	0.005	0.005	0.006	0.009	0.007
NFAT:AP1(RHD,bZIP)/Jurkat-NFATC1-ChIP-Seq(Jolma_et_al.)/Homer|SARTGGAAAAWRTGAGTCAB			0.02	0.027	0.018	0.013	0.016	0.012	0.019	0.01	0.017	0.024	0.011	0.013	0.012	0.02	0.014	0.026	0.016	0.01	0.019	0.023	0.011	0.019	0.017	0.007	0.012	0.023	0.026	0.013	0.011	0.008	0.015	0.006	0.01	0.014	0.015	0.018	0.015	0.017	0.015
NFkB-p50,p52(RHD)/Monocyte-p50-ChIP-Chip(Schreiber_et_al.)/Homer|GGGGGAATCCCC			0.005	0.008	0.01	0.005	0.013	0.006	0.01	0.015	0.008	0.008	0.018	0.005	0.011	0.009	0.013	0.008	0.016	0.011	0.007	0.006	0.009	0.01	0.006	0.015	0.007	0.008	0.008	0.008	0.01	0.01	0.007	0.005	0.008	0.01	0.011	0.008	0.01	0.007	0.006
NFkB-p65-Rel(RHD)/ThioMac-LPS-Expression(GSE23622)/Homer|GGAAATTCCC			0.004	0.003	0.008	0.005	0.012	0.005	0.01	0.003	0.008	0.004	0.019	0.005	0.012	0.004	0.009	0.006	0.006	0.005	0.002	0.011	0.003	0.009	0.006	0.008	0.004	0.013	0.01	0.006	0.003	0.005	0.005	0.009	0.013	0.004	0.006	0.011	0.004	0.004	0.012
NFkB-p65(RHD)/GM12787-p65-ChIP-Seq(GSE19485)/Homer|WGGGGATTTCCC			0.037	0.048	0.052	0.038	0.06	0.041	0.07	0.037	0.056	0.04	0.063	0.031	0.058	0.052	0.041	0.051	0.04	0.056	0.033	0.071	0.036	0.046	0.035	0.06	0.028	0.058	0.062	0.038	0.049	0.049	0.049	0.034	0.073	0.043	0.044	0.037	0.047	0.038	0.064
NFY(CCAAT)/Promoter/Homer|RGCCAATSRG			0.075	0.049	0.058	0.077	0.098	0.058	0.07	0.137	0.083	0.09	0.172	0.073	0.084	0.059	0.059	0.07	0.104	0.149	0.063	0.071	0.117	0.083	0.108	0.186	0.075	0.103	0.06	0.079	0.063	0.087	0.099	0.046	0.07	0.081	0.09	0.093	0.126	0.098	0.078
Nkx2.1(Homeobox)/LungAC-Nkx2.1-ChIP-Seq(GSE43252)/Homer|RSCACTYRAG			0.38	0.369	0.558	0.834	0.312	0.49	0.338	0.218	0.295	0.808	0.254	0.427	0.316	0.354	0.308	0.485	0.575	0.282	0.362	0.336	0.253	0.331	0.56	0.24	0.388	0.36	0.336	0.324	0.466	0.538	0.312	0.384	0.356	0.3	0.283	0.495	0.264	0.364	0.347
Nkx2.2(Homeobox)/NPC-Nkx2.2-ChIP-Seq(GSE61673)/Homer|BTBRAGTGSN			0.292	0.267	0.44	0.73	0.216	0.35	0.241	0.155	0.217	0.727	0.179	0.283	0.224	0.235	0.225	0.363	0.469	0.196	0.261	0.244	0.192	0.223	0.435	0.176	0.28	0.247	0.227	0.207	0.334	0.425	0.234	0.272	0.234	0.195	0.19	0.361	0.194	0.268	0.238
Nkx3.1(Homeobox)/LNCaP-Nkx3.1-ChIP-Seq(GSE28264)/Homer|AAGCACTTAA			0.269	0.261	0.397	0.593	0.244	0.379	0.259	0.163	0.238	0.571	0.22	0.318	0.215	0.278	0.244	0.322	0.366	0.239	0.283	0.265	0.187	0.248	0.366	0.209	0.296	0.252	0.252	0.225	0.314	0.373	0.233	0.302	0.266	0.216	0.217	0.321	0.204	0.262	0.246
Nkx6.1(Homeobox)/Islet-Nkx6.1-ChIP-Seq(GSE40975)/Homer|GKTAATGR			0.227	0.239	0.257	0.185	0.213	0.183	0.168	0.098	0.237	0.216	0.157	0.175	0.167	0.229	0.213	0.232	0.161	0.182	0.192	0.225	0.133	0.241	0.223	0.122	0.184	0.21	0.226	0.19	0.223	0.181	0.195	0.188	0.227	0.174	0.218	0.222	0.165	0.167	0.205
NPAS(bHLH)/Liver-NPAS-ChIP-Seq(GSE39860)/Homer|NVCACGTG			0.155	0.178	0.188	0.221	0.163	0.197	0.163	0.112	0.155	0.239	0.145	0.22	0.165	0.175	0.151	0.163	0.168	0.155	0.159	0.184	0.139	0.174	0.195	0.128	0.223	0.185	0.171	0.153	0.163	0.191	0.176	0.162	0.186	0.149	0.145	0.203	0.173	0.221	0.179
NPAS2(bHLH)/Liver-NPAS2-ChIP-Seq(GSE39860)/Homer|KCCACGTGAC			0.093	0.107	0.113	0.149	0.109	0.142	0.13	0.087	0.091	0.2	0.098	0.178	0.137	0.126	0.102	0.121	0.122	0.116	0.13	0.118	0.124	0.134	0.153	0.097	0.192	0.135	0.123	0.107	0.094	0.138	0.125	0.124	0.117	0.127	0.096	0.149	0.114	0.181	0.126
Nr5a2(NR)/mES-Nr5a2-ChIP-Seq(GSE19019)/Homer|BTCAAGGTCA			0.062	0.061	0.061	0.076	0.074	0.069	0.074	0.044	0.062	0.103	0.056	0.063	0.076	0.07	0.06	0.065	0.078	0.048	0.065	0.07	0.069	0.072	0.084	0.051	0.076	0.093	0.058	0.053	0.078	0.072	0.058	0.07	0.077	0.067	0.065	0.087	0.08	0.067	0.085
Nr5a2(NR)/Pancreas-LRH1-ChIP-Seq(GSE34295)/Homer|BTCAAGGTCA			0.091	0.083	0.082	0.107	0.084	0.098	0.092	0.064	0.08	0.125	0.068	0.103	0.086	0.087	0.071	0.079	0.097	0.075	0.092	0.092	0.091	0.091	0.104	0.06	0.105	0.11	0.083	0.069	0.099	0.091	0.087	0.095	0.102	0.081	0.089	0.11	0.102	0.09	0.112
NRF(NRF)/Promoter/Homer|STGCGCATGCGC			0.008	0.009	0.004	0.014	0.028	0.004	0.021	0.057	0.02	0.01	0.079	0.005	0.026	0.021	0.023	0.021	0.036	0.065	0.01	0.02	0.058	0.023	0.035	0.117	0.029	0.021	0.014	0.036	0.016	0.028	0.04	0.019	0.02	0.047	0.042	0.023	0.054	0.035	0.028
Nrf2(bZIP)/Lymphoblast-Nrf2-ChIP-Seq(GSE37589)/Homer|HTGCTGAGTCAT			0.006	0.013	0.007	0.009	0.008	0.004	0.006	0.004	0.009	0.013	0.007	0.006	0.006	0.007	0.009	0.005	0.005	0.003	0.008	0.005	0.006	0.01	0.008	0.005	0.007	0.01	0.01	0.007	0.003	0.005	0.008	0.008	0.008	0.005	0.01	0.012	0.011	0.007	0.008
Nur77(NR)/K562-NR4A1-ChIP-Seq(GSE31363)/Homer|TGACCTTTNCNT			0.016	0.012	0.019	0.023	0.016	0.013	0.012	0.005	0.023	0.031	0.014	0.024	0.012	0.011	0.017	0.021	0.013	0.014	0.016	0.013	0.007	0.024	0.021	0.008	0.015	0.024	0.017	0.015	0.02	0.018	0.018	0.016	0.017	0.011	0.015	0.019	0.009	0.018	0.023
OCT:OCT-short(POU,Homeobox)/NPC-OCT6-ChIP-Seq(GSE43916)/Homer|ATGCATWATGCATRW			0.062	0.054	0.06	0.031	0.041	0.041	0.046	0.015	0.048	0.027	0.026	0.031	0.046	0.037	0.048	0.045	0.033	0.04	0.044	0.062	0.021	0.064	0.037	0.014	0.028	0.058	0.045	0.034	0.052	0.033	0.049	0.033	0.061	0.035	0.043	0.043	0.023	0.031	0.049
OCT:OCT(POU,Homeobox,IR1)/NPC-Brn2-ChIP-Seq(GSE35496)/Homer|ATGAATWATTCATGA			0.002	0.005	0.003	0.001	0.001	0.001	0.002	0	0.001	0.001	0.001	0.003	0	0	0	0.003	0	0	0.002	0.002	0	0.001	0	0.001	0.002	0	0.001	0.002	0	0.002	0.001	0	0.002	0	0.001	0	0	0	0.002
OCT:OCT(POU,Homeobox)/NPC-Brn1-ChIP-Seq(GSE35496)/Homer|ATGAATATTCATGAG			0.001	0	0	0	0.001	0	0	0	0	0.001	0	0.001	0.001	0.001	0.003	0	0	0.001	0	0.002	0	0.001	0	0.001	0	0	0.002	0.001	0	0	0	0	0	0	0.002	0	0	0.001	0
OCT:OCT(POU,Homeobox)/NPC-OCT6-ChIP-Seq(GSE43916)/Homer|YATGCATATRCATRT			0.003	0.005	0.007	0.003	0.002	0.004	0.002	0.001	0.006	0	0.001	0.003	0.003	0.007	0.005	0.003	0.003	0.007	0.002	0.011	0.002	0.005	0.002	0.001	0.002	0.006	0.002	0.004	0.005	0.004	0.009	0.004	0.007	0.002	0.004	0.002	0.002	0	0.006
Oct2(POU,Homeobox)/Bcell-Oct2-ChIP-Seq(GSE21512)/Homer|ATATGCAAAT			0.015	0.022	0.02	0.014	0.016	0.013	0.014	0.013	0.02	0.01	0.013	0.013	0.018	0.016	0.016	0.03	0.013	0.014	0.008	0.026	0.012	0.021	0.016	0.022	0.017	0.025	0.015	0.009	0.016	0.02	0.021	0.008	0.022	0.016	0.011	0.024	0.023	0.008	0.027
OCT4-SOX2-TCF-NANOG(POU,Homeobox,HMG)/mES-Oct4-ChIP-Seq(GSE11431)/Homer|ATTTGCATAACAATG			0.004	0.014	0.017	0.005	0.002	0.003	0.007	0.002	0.01	0.006	0.003	0.006	0.009	0.005	0.009	0.01	0.004	0.015	0.007	0.009	0.003	0.01	0.009	0.002	0.004	0.012	0.008	0.006	0.013	0.007	0.006	0.006	0.011	0.004	0.008	0.011	0.009	0.005	0.008
Oct4:Sox17(POU,Homeobox,HMG)/F9-Sox17-ChIP-Seq(GSE44553)/Homer|CCATTGTATGCAAAT			0.005	0.014	0.017	0.006	0.01	0.006	0.011	0.004	0.016	0.008	0.009	0.011	0.01	0.014	0.017	0.012	0.01	0.007	0.013	0.013	0.004	0.012	0.011	0.006	0.005	0.01	0.009	0.005	0.008	0.015	0.012	0.004	0.009	0.004	0.014	0.004	0.004	0.007	0.011
Oct4(POU,Homeobox)/mES-Oct4-ChIP-Seq(GSE11431)/Homer|ATTTGCATAW			0.026	0.04	0.041	0.022	0.022	0.021	0.025	0.018	0.027	0.015	0.017	0.029	0.031	0.026	0.025	0.035	0.019	0.021	0.018	0.039	0.017	0.03	0.024	0.023	0.026	0.037	0.033	0.027	0.034	0.03	0.035	0.019	0.046	0.02	0.025	0.035	0.03	0.013	0.033
Oct6(POU,Homeobox)/NPC-Pou3f1-ChIP-Seq(GSE35496)/Homer|WATGCAAATGAG			0.033	0.04	0.034	0.02	0.042	0.022	0.022	0.02	0.036	0.028	0.03	0.016	0.024	0.02	0.024	0.032	0.021	0.028	0.014	0.046	0.014	0.037	0.022	0.026	0.027	0.035	0.031	0.019	0.029	0.034	0.034	0.023	0.03	0.025	0.02	0.037	0.025	0.009	0.038
Olig2(bHLH)/Neuron-Olig2-ChIP-Seq(GSE30882)/Homer|RCCATMTGTT			0.233	0.233	0.2	0.24	0.209	0.282	0.212	0.177	0.229	0.244	0.164	0.291	0.212	0.247	0.182	0.233	0.221	0.176	0.247	0.228	0.202	0.21	0.204	0.156	0.26	0.247	0.251	0.197	0.238	0.233	0.213	0.219	0.235	0.221	0.172	0.224	0.201	0.231	0.219
Otx2(Homeobox)/EpiLC-Otx2-ChIP-Seq(GSE56098)/Homer|NYTAATCCYB			0.101	0.054	0.059	0.063	0.053	0.063	0.058	0.057	0.064	0.052	0.034	0.048	0.057	0.1	0.064	0.073	0.066	0.046	0.035	0.068	0.051	0.077	0.054	0.038	0.04	0.069	0.087	0.055	0.074	0.063	0.07	0.056	0.081	0.069	0.071	0.06	0.057	0.057	0.072
p53(p53)/mES-cMyc-ChIP-Seq(GSE11431)/Homer|ACATGCCCGGGCAT			0.005	0	0.001	0.003	0.001	0.001	0.001	0.003	0.001	0.002	0.002	0.003	0.002	0.002	0.001	0	0.005	0.002	0.002	0	0.002	0	0.001	0.002	0.003	0.004	0.003	0.001	0.004	0.001	0.001	0.002	0	0.001	0.003	0.005	0.002	0.002	0.004
p53(p53)/Saos-p53-ChIP-Seq(GSE15780)/Homer|RRCATGYCYRGRCATGYYYN			0.014	0.013	0.012	0.009	0.008	0.015	0.01	0.007	0.007	0.007	0.006	0.014	0.006	0.01	0.01	0.016	0.009	0.003	0.01	0.004	0.009	0.012	0.008	0.005	0.01	0.009	0.011	0.007	0.01	0.01	0.006	0.01	0.015	0.012	0.007	0.012	0.008	0.013	0.014
p53(p53)/Saos-p53-ChIP-Seq/Homer|RRCATGYCYRGRCATGYYYN			0.014	0.013	0.012	0.009	0.008	0.015	0.01	0.007	0.007	0.007	0.006	0.014	0.006	0.01	0.01	0.016	0.009	0.003	0.01	0.004	0.009	0.012	0.008	0.005	0.01	0.009	0.011	0.007	0.01	0.01	0.006	0.01	0.015	0.012	0.007	0.012	0.008	0.013	0.014
p63(p53)/Keratinocyte-p63-ChIP-Seq(GSE17611)/Homer|NNDRCATGYCYNRRCATGYH			0.042	0.036	0.028	0.045	0.035	0.049	0.047	0.045	0.032	0.055	0.033	0.05	0.05	0.031	0.034	0.039	0.031	0.03	0.04	0.03	0.03	0.042	0.041	0.027	0.046	0.035	0.048	0.03	0.031	0.027	0.041	0.029	0.032	0.038	0.034	0.044	0.034	0.052	0.044
p73(p53)/Trachea-p73-ChIP-Seq(PRJNA310161)/Homer|NRRRCAWGTCCDGRCATGYY			0.009	0.005	0.003	0.004	0.005	0.005	0.004	0.01	0.002	0.005	0.002	0.007	0.005	0.004	0.007	0.009	0.005	0.003	0.005	0.003	0.006	0.004	0.005	0.003	0.004	0.007	0.009	0.004	0.003	0.004	0.004	0.004	0.004	0.012	0.003	0.006	0.005	0.009	0.004
PAX3:FKHR-fusion(Paired,Homeobox)/Rh4-PAX3:FKHR-ChIP-Seq(GSE19063)/Homer|ACCRTGACTAATTNN			0.012	0.019	0.02	0.019	0.018	0.013	0.018	0.01	0.021	0.022	0.01	0.018	0.014	0.012	0.023	0.016	0.014	0.012	0.014	0.018	0.013	0.013	0.012	0.009	0.024	0.014	0.014	0.021	0.015	0.016	0.015	0.017	0.012	0.019	0.017	0.016	0.015	0.013	0.016
PAX5(Paired,Homeobox),condensed/GM12878-PAX5-ChIP-Seq(GSE32465)/Homer|GTCACGCTCSCTGM			0.007	0.009	0.012	0.014	0.01	0.01	0.009	0.014	0.008	0.018	0.012	0.01	0.01	0.011	0.013	0.009	0.009	0.013	0.014	0.01	0.014	0.013	0.014	0.016	0.014	0.012	0.012	0.022	0.006	0.015	0.014	0.012	0.009	0.01	0.009	0.005	0.018	0.016	0.013
PAX5(Paired,Homeobox)/GM12878-PAX5-ChIP-Seq(GSE32465)/Homer|GCAGCCAAGCRTGACH			0.044	0.036	0.036	0.042	0.029	0.039	0.05	0.051	0.038	0.055	0.041	0.051	0.055	0.037	0.045	0.042	0.048	0.045	0.041	0.039	0.059	0.035	0.047	0.043	0.057	0.061	0.04	0.051	0.028	0.052	0.037	0.046	0.053	0.055	0.042	0.051	0.035	0.056	0.043
PAX6(Paired,Homeobox)/Forebrain-Pax6-ChIP-Seq(GSE66961)/Homer|NGTGTTCAVTSAAGCGKAAA			0.01	0.014	0.006	0.007	0.007	0.013	0.007	0.003	0.01	0.009	0.004	0.007	0.005	0.008	0.005	0.015	0.004	0.005	0.005	0.011	0.003	0.008	0.005	0.003	0.004	0.006	0.008	0.007	0.006	0.009	0.005	0.008	0.011	0.006	0.006	0.009	0.005	0.006	0.004
Pax7(Paired,Homeobox),long/Myoblast-Pax7-ChIP-Seq(GSE25064)/Homer|TAATCHGATTAC			0.001	0	0.002	0	0	0	0.001	0	0.002	0.001	0	0.001	0	0.001	0.002	0.001	0.001	0.002	0	0.001	0.001	0	0.001	0	0.002	0.001	0.001	0.003	0.001	0	0.002	0.002	0.003	0.001	0.003	0	0.002	0.001	0
Pax7(Paired,Homeobox),longest/Myoblast-Pax7-ChIP-Seq(GSE25064)/Homer|NTAATTDGCYAATTANNWWD			0	0.001	0	0	0	0.001	0.001	0	0.001	0.002	0	0.002	0.001	0.001	0.001	0	0	0.002	0.001	0.001	0	0	0	0	0	0	0.001	0	0.003	0.001	0.001	0.001	0.002	0	0.003	0.001	0	0.002	0.002
Pax7(Paired,Homeobox)/Myoblast-Pax7-ChIP-Seq(GSE25064)/Homer|TAATCAATTA			0.002	0.003	0.005	0.002	0.002	0.003	0.001	0	0.004	0.002	0.003	0.003	0	0.006	0.002	0.01	0.001	0.005	0.002	0.006	0.001	0.003	0.002	0.001	0	0.001	0.005	0.001	0.008	0.004	0.003	0.002	0.005	0.005	0.002	0.002	0.001	0	0.002
PBX1(Homeobox)/MCF7-PBX1-ChIP-Seq(GSE28007)/Homer|GSCTGTCACTCA			0.015	0.018	0.015	0.026	0.016	0.022	0.014	0.011	0.006	0.026	0.007	0.026	0.02	0.021	0.008	0.015	0.029	0.021	0.018	0.007	0.011	0.007	0.015	0.015	0.011	0.012	0.009	0.012	0.011	0.019	0.005	0.018	0.01	0.007	0.005	0.013	0.013	0.027	0.008
Pbx3(Homeobox)/GM12878-PBX3-ChIP-Seq(GSE32465)/Homer|SCTGTCAMTCAN			0.039	0.036	0.032	0.065	0.026	0.06	0.034	0.019	0.024	0.059	0.02	0.053	0.047	0.039	0.026	0.032	0.056	0.045	0.041	0.025	0.023	0.025	0.038	0.03	0.033	0.029	0.027	0.03	0.036	0.038	0.026	0.055	0.031	0.025	0.025	0.034	0.029	0.037	0.023
Pdx1(Homeobox)/Islet-Pdx1-ChIP-Seq(SRA008281)/Homer|YCATYAATCA			0.103	0.089	0.107	0.083	0.061	0.115	0.073	0.045	0.089	0.082	0.039	0.09	0.056	0.096	0.074	0.079	0.067	0.056	0.076	0.09	0.054	0.067	0.046	0.036	0.073	0.06	0.068	0.07	0.093	0.076	0.056	0.06	0.083	0.066	0.062	0.056	0.05	0.062	0.062
Phox2a(Homeobox)/Neuron-Phox2a-ChIP-Seq(GSE31456)/Homer|YTAATYNRATTA			0.033	0.016	0.028	0.01	0.02	0.016	0.016	0.007	0.024	0.016	0.014	0.016	0.017	0.028	0.026	0.031	0.012	0.016	0.014	0.027	0.01	0.024	0.019	0.019	0.01	0.018	0.025	0.027	0.025	0.019	0.012	0.015	0.029	0.016	0.03	0.019	0.017	0.012	0.019
Pit1(Homeobox)/GCrat-Pit1-ChIP-Seq(GSE58009)/Homer|ATGMATATDC			0.061	0.076	0.082	0.068	0.045	0.057	0.06	0.016	0.072	0.06	0.033	0.055	0.06	0.064	0.084	0.084	0.05	0.052	0.067	0.084	0.027	0.082	0.053	0.031	0.048	0.068	0.058	0.063	0.076	0.069	0.075	0.045	0.095	0.042	0.054	0.054	0.037	0.034	0.069
Pit1+1bp(Homeobox)/GCrat-Pit1-ChIP-Seq(GSE58009)/Homer|ATGCATAATTCA			0.017	0.02	0.025	0.01	0.013	0.013	0.018	0.004	0.018	0.016	0.011	0.013	0.016	0.011	0.02	0.024	0.006	0.015	0.016	0.024	0.013	0.024	0.012	0.007	0.007	0.019	0.011	0.016	0.021	0.013	0.018	0.015	0.031	0.01	0.017	0.016	0.006	0.013	0.012
Pitx1:Ebox(Homeobox,bHLH)/Hindlimb-Pitx1-ChIP-Seq(GSE41591)/Homer|YTAATTRAWWCCAGATGT			0.023	0.017	0.019	0.015	0.012	0.016	0.016	0.011	0.01	0.01	0.011	0.02	0.014	0.013	0.015	0.016	0.008	0.015	0.019	0.02	0.008	0.019	0.016	0.008	0.016	0.019	0.015	0.018	0.017	0.012	0.006	0.019	0.016	0.009	0.009	0.015	0.011	0.017	0.02
Pitx1(Homeobox)/Chicken-Pitx1-ChIP-Seq(GSE38910)/Homer|TAATCCCN			0.473	0.385	0.392	0.383	0.359	0.366	0.375	0.27	0.419	0.366	0.314	0.34	0.377	0.419	0.372	0.405	0.359	0.357	0.321	0.442	0.276	0.408	0.366	0.291	0.355	0.423	0.397	0.343	0.428	0.374	0.373	0.36	0.457	0.34	0.348	0.364	0.347	0.34	0.383
Pknox1(Homeobox)/ES-Prep1-ChIP-Seq(GSE63282)/Homer|SCTGTCAVTCAV			0.037	0.027	0.031	0.061	0.023	0.057	0.031	0.024	0.022	0.055	0.02	0.047	0.042	0.031	0.024	0.032	0.052	0.04	0.028	0.027	0.026	0.027	0.034	0.029	0.031	0.029	0.022	0.033	0.036	0.037	0.025	0.041	0.032	0.021	0.026	0.034	0.03	0.045	0.022
PPARE(NR),DR1/3T3L1-Pparg-ChIP-Seq(GSE13511)/Homer|TGACCTTTGCCCCA			0.087	0.09	0.104	0.096	0.1	0.094	0.108	0.075	0.095	0.103	0.096	0.107	0.11	0.069	0.069	0.09	0.096	0.08	0.097	0.103	0.085	0.087	0.107	0.084	0.1	0.096	0.101	0.082	0.086	0.09	0.087	0.089	0.084	0.119	0.083	0.095	0.105	0.097	0.09
PR(NR)/T47D-PR-ChIP-Seq(GSE31130)/Homer|VAGRACAKNCTGTBC			0.274	0.235	0.22	0.244	0.192	0.264	0.22	0.146	0.254	0.298	0.179	0.283	0.21	0.227	0.193	0.235	0.23	0.204	0.227	0.236	0.191	0.229	0.27	0.165	0.294	0.234	0.244	0.184	0.259	0.222	0.225	0.24	0.231	0.212	0.219	0.264	0.222	0.251	0.256
PRDM1(Zf)/Hela-PRDM1-ChIP-Seq(GSE31477)/Homer|ACTTTCACTTTC			0.061	0.041	0.047	0.047	0.04	0.048	0.044	0.03	0.038	0.037	0.044	0.042	0.034	0.036	0.04	0.045	0.044	0.046	0.055	0.055	0.032	0.051	0.051	0.033	0.048	0.038	0.051	0.037	0.051	0.048	0.049	0.051	0.049	0.037	0.039	0.052	0.036	0.038	0.047
PRDM14(Zf)/H1-PRDM14-ChIP-Seq(GSE22767)/Homer|RGGTCTCTAACY			0.037	0.026	0.034	0.025	0.018	0.026	0.019	0.021	0.031	0.031	0.026	0.024	0.019	0.04	0.034	0.031	0.023	0.022	0.026	0.031	0.02	0.023	0.028	0.012	0.021	0.023	0.028	0.017	0.028	0.02	0.025	0.027	0.027	0.027	0.022	0.021	0.035	0.014	0.02
PRDM9(Zf)/Testis-DMC1-ChIP-Seq(GSE35498)/Homer|ADGGYAGYAGCATCT			0.04	0.058	0.04	0.049	0.043	0.066	0.047	0.036	0.051	0.039	0.029	0.06	0.054	0.048	0.044	0.046	0.049	0.033	0.052	0.037	0.042	0.045	0.046	0.026	0.055	0.039	0.052	0.042	0.047	0.051	0.052	0.053	0.045	0.058	0.038	0.044	0.04	0.057	0.044
Prop1(Homeobox)/GHFT1-PROP1.biotin-ChIP-Seq(GSE77302)/Homer|NTAATBNAATTA			0.026	0.045	0.048	0.017	0.028	0.029	0.027	0.009	0.047	0.031	0.019	0.027	0.034	0.036	0.041	0.046	0.022	0.029	0.027	0.044	0.011	0.045	0.035	0.033	0.018	0.036	0.043	0.042	0.043	0.024	0.032	0.024	0.051	0.027	0.042	0.033	0.026	0.021	0.025
Ptf1a(bHLH)/Panc1-Ptf1a-ChIP-Seq(GSE47459)/Homer|ACAGCTGTTN			0.303	0.284	0.277	0.338	0.262	0.386	0.313	0.26	0.284	0.327	0.234	0.424	0.34	0.331	0.264	0.303	0.317	0.244	0.383	0.285	0.313	0.291	0.297	0.242	0.382	0.33	0.336	0.299	0.304	0.351	0.278	0.355	0.296	0.359	0.272	0.313	0.299	0.377	0.315
PU.1-IRF(ETS:IRF)/Bcell-PU.1-ChIP-Seq(GSE21512)/Homer|MGGAAGTGAAAC			0.127	0.126	0.122	0.101	0.138	0.119	0.103	0.077	0.155	0.104	0.178	0.107	0.099	0.138	0.122	0.14	0.118	0.127	0.135	0.113	0.098	0.128	0.124	0.141	0.086	0.113	0.138	0.125	0.127	0.122	0.135	0.145	0.126	0.107	0.137	0.116	0.126	0.116	0.128
PU.1:IRF8(ETS:IRF)/pDC-Irf8-ChIP-Seq(GSE66899)/Homer|GGAAGTGAAAST			0.018	0.013	0.013	0.01	0.021	0.021	0.013	0.009	0.016	0.01	0.028	0.015	0.011	0.016	0.019	0.023	0.015	0.008	0.007	0.016	0.011	0.021	0.02	0.018	0.009	0.018	0.022	0.02	0.014	0.017	0.022	0.016	0.018	0.016	0.024	0.015	0.018	0.017	0.021
PU.1(ETS)/ThioMac-PU.1-ChIP-Seq(GSE21512)/Homer|AGAGGAAGTG			0.052	0.043	0.04	0.049	0.095	0.05	0.034	0.051	0.103	0.051	0.114	0.043	0.025	0.077	0.062	0.047	0.041	0.079	0.054	0.058	0.043	0.073	0.046	0.091	0.059	0.048	0.076	0.061	0.051	0.039	0.067	0.046	0.052	0.058	0.072	0.041	0.093	0.049	0.06
RAR:RXR(NR),DR5/ES-RAR-ChIP-Seq(GSE56893)/Homer|AGGTCAAGGTCA			0.011	0.009	0.011	0.011	0.011	0.013	0.006	0.009	0.007	0.016	0.004	0.006	0.011	0.022	0.008	0.011	0.015	0.012	0.016	0.012	0.01	0.012	0.011	0.008	0.01	0.014	0.013	0.013	0.021	0.013	0.016	0.015	0.018	0.01	0.008	0.02	0.013	0.015	0.015
RAR:RXR(NR),DR5/ES-RAR-ChIP-Seq(GSE56893)/Homer|RGGTCADNNAGAGGTCAV			0.002	0.005	0.008	0.008	0.005	0.005	0.005	0.001	0.005	0.003	0.001	0.005	0.003	0.009	0.002	0.004	0.006	0.003	0.003	0.004	0.004	0.002	0.006	0.002	0.005	0.001	0.005	0.003	0.004	0.004	0.007	0.001	0.006	0.004	0.002	0.004	0.005	0.005	0.005
RARg(NR)/ES-RARg-ChIP-Seq(GSE30538)/Homer|AGGTCAAGGTCA			0.003	0.004	0.002	0.004	0.006	0.008	0.001	0.003	0.001	0.006	0.003	0.002	0.001	0.008	0.004	0.006	0.006	0.005	0.006	0.005	0	0.007	0.005	0.002	0.003	0.006	0.003	0.008	0.01	0.003	0.006	0.006	0.007	0.004	0.002	0.009	0.006	0.006	0.006
RBPJ:Ebox(?,bHLH)/Panc1-Rbpj1-ChIP-Seq(GSE47459)/Homer|GGGRAARRGRMCAGMTG			0.025	0.026	0.034	0.032	0.028	0.036	0.04	0.024	0.035	0.032	0.036	0.04	0.035	0.037	0.036	0.031	0.03	0.025	0.037	0.032	0.037	0.024	0.038	0.03	0.035	0.031	0.035	0.032	0.034	0.026	0.037	0.032	0.039	0.033	0.027	0.026	0.031	0.031	0.037
Rbpj1(?)/Panc1-Rbpj1-ChIP-Seq(GSE47459)/Homer|HTTTCCCASG			0.167	0.163	0.171	0.163	0.151	0.164	0.187	0.125	0.187	0.164	0.136	0.174	0.181	0.168	0.151	0.148	0.137	0.132	0.151	0.167	0.122	0.156	0.149	0.132	0.176	0.165	0.182	0.139	0.162	0.148	0.153	0.153	0.17	0.13	0.175	0.142	0.155	0.163	0.158
Reverb(NR),DR2/RAW-Reverba.biotin-ChIP-Seq(GSE45914)/Homer|GTRGGTCASTGGGTCA			0.013	0.017	0.011	0.012	0.017	0.009	0.015	0.011	0.015	0.013	0.008	0.01	0.012	0.019	0.017	0.014	0.014	0.01	0.013	0.011	0.015	0.009	0.015	0.012	0.019	0.01	0.021	0.004	0.01	0.013	0.013	0.008	0.01	0.012	0.009	0.019	0.013	0.015	0.013
RFX(HTH)/K562-RFX3-ChIP-Seq(SRA012198)/Homer|CGGTTGCCATGGCAAC			0.005	0.007	0.005	0.008	0.008	0.006	0.013	0.013	0.01	0.019	0.021	0.009	0.014	0.007	0.005	0.008	0.014	0.02	0.006	0.011	0.016	0.016	0.011	0.021	0.011	0.013	0.01	0.016	0.008	0.015	0.019	0.01	0.008	0.01	0.015	0.012	0.013	0.011	0.013
Rfx1(HTH)/NPC-H3K4me1-ChIP-Seq(GSE16256)/Homer|KGTTGCCATGGCAA			0.015	0.015	0.019	0.019	0.018	0.025	0.022	0.021	0.022	0.04	0.03	0.022	0.025	0.026	0.016	0.013	0.024	0.027	0.013	0.026	0.025	0.026	0.024	0.026	0.029	0.021	0.021	0.029	0.022	0.025	0.031	0.021	0.021	0.017	0.026	0.024	0.027	0.027	0.02
Rfx2(HTH)/LoVo-RFX2-ChIP-Seq(GSE49402)/Homer|GTTGCCATGGCAACM			0.004	0.008	0.007	0.008	0.01	0.008	0.014	0.016	0.01	0.018	0.022	0.01	0.015	0.006	0.007	0.007	0.015	0.022	0.011	0.013	0.017	0.012	0.01	0.02	0.012	0.012	0.014	0.016	0.011	0.016	0.023	0.014	0.008	0.01	0.019	0.013	0.013	0.012	0.016
Rfx5(HTH)/GM12878-Rfx5-ChIP-Seq(GSE31477)/Homer|SCCTAGCAACAG			0.043	0.032	0.028	0.04	0.035	0.027	0.042	0.038	0.036	0.041	0.037	0.032	0.047	0.042	0.023	0.039	0.031	0.05	0.034	0.038	0.03	0.035	0.048	0.044	0.05	0.046	0.044	0.046	0.038	0.044	0.044	0.035	0.03	0.027	0.045	0.045	0.04	0.044	0.047
Rfx6(HTH)/Min6b1-Rfx6.HA-ChIP-Seq(GSE62844)/Homer|TGTTKCCTAGCAACM			0.126	0.111	0.114	0.149	0.125	0.122	0.127	0.13	0.13	0.153	0.122	0.156	0.17	0.133	0.09	0.134	0.13	0.133	0.127	0.129	0.135	0.128	0.161	0.136	0.163	0.148	0.13	0.116	0.121	0.141	0.136	0.128	0.12	0.118	0.118	0.142	0.155	0.137	0.14
Ronin(THAP)/ES-Thap11-ChIP-Seq(GSE51522)/Homer|RACTACAACTCCCAGVAKGC			0	0.002	0.001	0.004	0.01	0	0.006	0.019	0.002	0.006	0.023	0.007	0.012	0.003	0.006	0.002	0.015	0.031	0.006	0.009	0.009	0.01	0.01	0.047	0.008	0.013	0.002	0.009	0.003	0.009	0.008	0.005	0.005	0.004	0.018	0.01	0.02	0.009	0.012
RORgt(NR)/EL4-RORgt.Flag-ChIP-Seq(GSE56019)/Homer|AAYTAGGTCA			0.014	0.024	0.017	0.016	0.011	0.016	0.014	0.008	0.019	0.028	0.008	0.013	0.016	0.016	0.016	0.013	0.009	0.012	0.015	0.02	0.011	0.017	0.021	0.007	0.015	0.011	0.011	0.013	0.016	0.01	0.009	0.009	0.012	0.022	0.014	0.02	0.014	0.016	0.021
RUNX-AML(Runt)/CD4+-PolII-ChIP-Seq(Barski_et_al.)/Homer|GCTGTGGTTW			0.073	0.066	0.068	0.068	0.06	0.076	0.069	0.042	0.073	0.066	0.046	0.073	0.076	0.059	0.067	0.069	0.065	0.052	0.053	0.066	0.045	0.056	0.065	0.043	0.062	0.062	0.069	0.057	0.072	0.074	0.061	0.061	0.08	0.058	0.068	0.076	0.054	0.055	0.068
RUNX(Runt)/HPC7-Runx1-ChIP-Seq(GSE22178)/Homer|SAAACCACAG			0.075	0.075	0.055	0.068	0.063	0.064	0.068	0.036	0.068	0.059	0.05	0.063	0.057	0.061	0.058	0.073	0.057	0.067	0.055	0.057	0.04	0.049	0.056	0.054	0.063	0.057	0.067	0.056	0.065	0.078	0.064	0.06	0.076	0.061	0.07	0.076	0.053	0.061	0.067
RUNX1(Runt)/Jurkat-RUNX1-ChIP-Seq(GSE29180)/Homer|AAACCACARM			0.107	0.106	0.095	0.098	0.089	0.098	0.098	0.055	0.099	0.097	0.077	0.095	0.082	0.091	0.077	0.101	0.087	0.071	0.094	0.102	0.066	0.082	0.083	0.074	0.091	0.106	0.104	0.08	0.098	0.093	0.106	0.087	0.114	0.089	0.108	0.101	0.076	0.073	0.094
RUNX2(Runt)/PCa-RUNX2-ChIP-Seq(GSE33889)/Homer|NWAACCACADNN			0.081	0.078	0.082	0.077	0.063	0.09	0.079	0.038	0.082	0.066	0.053	0.091	0.069	0.073	0.076	0.083	0.07	0.067	0.062	0.084	0.043	0.069	0.067	0.047	0.073	0.069	0.078	0.064	0.079	0.093	0.076	0.072	0.098	0.067	0.07	0.073	0.058	0.065	0.073
RXR(NR),DR1/3T3L1-RXR-ChIP-Seq(GSE13511)/Homer|TAGGGCAAAGGTCA			0.098	0.114	0.115	0.115	0.139	0.108	0.126	0.1	0.119	0.131	0.123	0.132	0.128	0.094	0.092	0.096	0.119	0.114	0.112	0.12	0.108	0.096	0.122	0.107	0.117	0.117	0.119	0.103	0.105	0.105	0.114	0.106	0.11	0.155	0.103	0.125	0.13	0.109	0.111
SCL(bHLH)/HPC7-Scl-ChIP-Seq(GSE13511)/Homer|AVCAGCTG			0.579	0.57	0.531	0.617	0.525	0.636	0.551	0.471	0.547	0.575	0.434	0.652	0.567	0.569	0.496	0.542	0.553	0.457	0.556	0.524	0.546	0.535	0.545	0.418	0.595	0.557	0.565	0.521	0.544	0.56	0.523	0.58	0.511	0.572	0.48	0.528	0.512	0.572	0.523
SF1(NR)/H295R-Nr5a1-ChIP-Seq(GSE44220)/Homer|CAAGGHCANV			0.067	0.05	0.051	0.079	0.067	0.064	0.058	0.04	0.052	0.088	0.046	0.075	0.076	0.06	0.038	0.06	0.072	0.045	0.062	0.053	0.064	0.066	0.074	0.045	0.084	0.073	0.057	0.051	0.066	0.05	0.062	0.065	0.064	0.061	0.054	0.073	0.06	0.076	0.084
Six1(Homeobox)/Myoblast-Six1-ChIP-Chip(GSE20150)/Homer|GKVTCADRTTWC			0.026	0.04	0.021	0.03	0.022	0.024	0.029	0.019	0.037	0.03	0.019	0.027	0.023	0.019	0.026	0.02	0.03	0.015	0.023	0.023	0.018	0.022	0.024	0.016	0.033	0.033	0.026	0.018	0.036	0.034	0.022	0.021	0.027	0.016	0.019	0.021	0.021	0.023	0.02
Six2(Homeobox)/NephronProgenitor-Six2-ChIP-Seq(GSE39837)/Homer|GWAAYHTGAKMC			0.098	0.099	0.105	0.093	0.087	0.111	0.104	0.071	0.11	0.089	0.072	0.11	0.095	0.088	0.093	0.101	0.102	0.081	0.08	0.102	0.058	0.105	0.083	0.072	0.104	0.116	0.099	0.09	0.108	0.1	0.076	0.089	0.086	0.068	0.084	0.086	0.072	0.088	0.104
Slug(Zf)/Mesoderm-Snai2-ChIP-Seq(GSE61475)/Homer|SNGCACCTGCHS			0.034	0.04	0.038	0.047	0.025	0.061	0.04	0.046	0.028	0.057	0.026	0.08	0.051	0.033	0.041	0.05	0.037	0.034	0.07	0.041	0.059	0.033	0.039	0.035	0.067	0.039	0.049	0.06	0.046	0.046	0.046	0.072	0.045	0.056	0.04	0.04	0.038	0.079	0.052
Smad2(MAD)/ES-SMAD2-ChIP-Seq(GSE29422)/Homer|CTGTCTGG			0.205	0.194	0.218	0.215	0.18	0.29	0.239	0.173	0.192	0.208	0.143	0.25	0.194	0.206	0.165	0.215	0.188	0.168	0.213	0.216	0.18	0.178	0.194	0.182	0.21	0.182	0.192	0.203	0.178	0.189	0.182	0.211	0.178	0.204	0.181	0.198	0.187	0.202	0.202
Smad4(MAD)/ESC-SMAD4-ChIP-Seq(GSE29422)/Homer|VBSYGTCTGG			0.22	0.188	0.228	0.223	0.18	0.29	0.231	0.175	0.178	0.209	0.148	0.263	0.194	0.209	0.183	0.224	0.192	0.163	0.239	0.215	0.173	0.166	0.195	0.19	0.217	0.185	0.215	0.196	0.204	0.204	0.188	0.219	0.182	0.22	0.171	0.199	0.191	0.21	0.201
Sox10(HMG)/SciaticNerve-Sox3-ChIP-Seq(GSE35132)/Homer|CCWTTGTYYB			0.196	0.16	0.189	0.149	0.128	0.16	0.156	0.109	0.177	0.159	0.123	0.129	0.144	0.183	0.159	0.184	0.146	0.144	0.151	0.158	0.121	0.142	0.144	0.119	0.133	0.15	0.159	0.157	0.161	0.151	0.149	0.16	0.165	0.117	0.17	0.147	0.152	0.15	0.147
Sox15(HMG)/CPA-Sox15-ChIP-Seq(GSE62909)/Homer|RAACAATGGN			0.114	0.083	0.102	0.084	0.083	0.095	0.103	0.049	0.118	0.081	0.083	0.067	0.079	0.109	0.103	0.095	0.072	0.071	0.103	0.1	0.087	0.085	0.067	0.07	0.077	0.093	0.102	0.098	0.093	0.078	0.08	0.101	0.1	0.072	0.113	0.09	0.096	0.069	0.084
Sox17(HMG)/Endoderm-Sox17-ChIP-Seq(GSE61475)/Homer|CCATTGTTYB			0.081	0.072	0.088	0.063	0.05	0.059	0.071	0.048	0.09	0.051	0.058	0.042	0.062	0.073	0.075	0.072	0.053	0.049	0.066	0.061	0.048	0.064	0.039	0.042	0.051	0.062	0.058	0.064	0.074	0.048	0.054	0.062	0.062	0.048	0.08	0.057	0.067	0.057	0.057
Sox2(HMG)/mES-Sox2-ChIP-Seq(GSE11431)/Homer|BCCATTGTTC			0.098	0.087	0.099	0.077	0.068	0.086	0.088	0.048	0.114	0.071	0.072	0.058	0.071	0.084	0.098	0.082	0.058	0.076	0.091	0.083	0.068	0.081	0.055	0.051	0.058	0.075	0.086	0.091	0.079	0.067	0.071	0.084	0.08	0.065	0.099	0.08	0.1	0.082	0.065
Sox3(HMG)/NPC-Sox3-ChIP-Seq(GSE33059)/Homer|CCWTTGTY			0.201	0.169	0.186	0.155	0.146	0.17	0.159	0.093	0.188	0.158	0.138	0.131	0.131	0.185	0.17	0.177	0.151	0.146	0.172	0.16	0.125	0.154	0.135	0.117	0.145	0.16	0.184	0.168	0.162	0.146	0.153	0.167	0.174	0.12	0.175	0.154	0.168	0.148	0.141
Sox4(HMG)/proB-Sox4-ChIP-Seq(GSE50066)/Homer|YCTTTGTTCC			0.103	0.071	0.094	0.072	0.064	0.085	0.072	0.041	0.097	0.072	0.071	0.062	0.067	0.082	0.077	0.087	0.068	0.065	0.076	0.068	0.077	0.074	0.066	0.059	0.07	0.072	0.088	0.09	0.081	0.063	0.084	0.077	0.087	0.067	0.081	0.064	0.085	0.065	0.081
Sox6(HMG)/Myotubes-Sox6-ChIP-Seq(GSE32627)/Homer|CCATTGTTNY			0.183	0.15	0.159	0.137	0.121	0.139	0.134	0.081	0.191	0.135	0.121	0.109	0.13	0.154	0.153	0.154	0.104	0.116	0.137	0.141	0.116	0.143	0.127	0.097	0.118	0.141	0.154	0.148	0.159	0.132	0.131	0.147	0.156	0.099	0.166	0.15	0.141	0.119	0.125
Sox9(HMG)/Limb-SOX9-ChIP-Seq(GSE73225)/Homer|AGGVNCCTTTGT			0.103	0.082	0.107	0.093	0.067	0.101	0.088	0.034	0.095	0.081	0.066	0.07	0.074	0.08	0.091	0.095	0.091	0.079	0.08	0.085	0.06	0.074	0.069	0.063	0.085	0.096	0.082	0.075	0.099	0.086	0.084	0.096	0.092	0.077	0.079	0.082	0.088	0.068	0.085
Sp5(Zf)/mES-Sp5.Flag-ChIP-Seq(GSE72989)/Homer|RGKGGGCGGAGC			0.095	0.105	0.087	0.118	0.215	0.092	0.151	0.364	0.142	0.105	0.407	0.094	0.176	0.109	0.15	0.115	0.194	0.318	0.15	0.108	0.291	0.157	0.169	0.423	0.169	0.169	0.112	0.19	0.118	0.154	0.209	0.15	0.115	0.183	0.22	0.155	0.271	0.172	0.163
SPDEF(ETS)/VCaP-SPDEF-ChIP-Seq(SRA014231)/Homer|ASWTCCTGBT			0.122	0.089	0.075	0.072	0.132	0.088	0.12	0.09	0.178	0.093	0.24	0.104	0.112	0.149	0.099	0.112	0.09	0.15	0.105	0.119	0.132	0.146	0.113	0.195	0.09	0.128	0.143	0.123	0.118	0.107	0.129	0.099	0.113	0.112	0.167	0.118	0.186	0.093	0.14
SpiB(ETS)/OCILY3-SPIB-ChIP-Seq(GSE56857)/Homer|AAAGRGGAAGTG			0.025	0.021	0.029	0.017	0.053	0.016	0.018	0.017	0.038	0.023	0.051	0.011	0.017	0.036	0.025	0.02	0.014	0.04	0.021	0.02	0.023	0.034	0.027	0.055	0.019	0.025	0.027	0.026	0.024	0.022	0.032	0.021	0.032	0.021	0.034	0.022	0.031	0.03	0.023
Srebp1a(bHLH)/HepG2-Srebp1a-ChIP-Seq(GSE31477)/Homer|RTCACSCCAY			0.021	0.018	0.023	0.034	0.015	0.031	0.021	0.02	0.026	0.022	0.015	0.023	0.021	0.016	0.015	0.023	0.018	0.017	0.026	0.015	0.012	0.023	0.023	0.018	0.021	0.024	0.016	0.013	0.018	0.023	0.017	0.021	0.013	0.018	0.023	0.017	0.012	0.021	0.017
Srebp2(bHLH)/HepG2-Srebp2-ChIP-Seq(GSE31477)/Homer|CGGTCACSCCAC			0.016	0.01	0.017	0.026	0.009	0.019	0.015	0.014	0.015	0.017	0.008	0.02	0.017	0.014	0.009	0.019	0.019	0.014	0.02	0.011	0.01	0.014	0.016	0.012	0.019	0.011	0.01	0.008	0.012	0.014	0.015	0.013	0.012	0.009	0.016	0.016	0.016	0.015	0.014
STAT1(Stat)/HelaS3-STAT1-ChIP-Seq(GSE12782)/Homer|NATTTCCNGGAAAT			0.027	0.036	0.042	0.027	0.028	0.022	0.072	0.017	0.044	0.023	0.033	0.034	0.045	0.025	0.028	0.027	0.02	0.024	0.017	0.04	0.022	0.039	0.039	0.032	0.026	0.049	0.031	0.025	0.028	0.019	0.026	0.021	0.049	0.021	0.026	0.032	0.029	0.031	0.046
Stat3+il21(Stat)/CD4-Stat3-ChIP-Seq(GSE19198)/Homer|SVYTTCCNGGAARB			0.083	0.078	0.088	0.079	0.08	0.08	0.147	0.061	0.097	0.088	0.084	0.107	0.116	0.082	0.068	0.08	0.071	0.089	0.069	0.09	0.074	0.096	0.113	0.091	0.105	0.118	0.092	0.066	0.074	0.076	0.083	0.076	0.1	0.077	0.088	0.084	0.083	0.093	0.098
STAT4(Stat)/CD4-Stat4-ChIP-Seq(GSE22104)/Homer|NYTTCCWGGAAR			0.11	0.092	0.119	0.094	0.08	0.086	0.16	0.063	0.115	0.089	0.092	0.128	0.125	0.089	0.089	0.099	0.08	0.094	0.077	0.104	0.083	0.113	0.115	0.093	0.098	0.132	0.106	0.087	0.101	0.085	0.087	0.09	0.134	0.07	0.093	0.111	0.094	0.096	0.12
STAT5(Stat)/mCD4+-Stat5-ChIP-Seq(GSE12346)/Homer|RTTTCTNAGAAA			0.037	0.039	0.05	0.031	0.03	0.028	0.08	0.021	0.053	0.031	0.031	0.035	0.055	0.025	0.028	0.033	0.025	0.024	0.025	0.046	0.031	0.046	0.05	0.03	0.029	0.056	0.045	0.027	0.037	0.032	0.028	0.024	0.053	0.029	0.038	0.037	0.033	0.031	0.052
STAT6(Stat)/CD4-Stat6-ChIP-Seq(GSE22104)/Homer|ABTTCYYRRGAA			0.037	0.048	0.042	0.028	0.034	0.033	0.052	0.021	0.038	0.03	0.036	0.034	0.045	0.047	0.042	0.045	0.037	0.039	0.037	0.062	0.032	0.041	0.037	0.033	0.035	0.053	0.043	0.038	0.047	0.034	0.035	0.029	0.066	0.03	0.05	0.036	0.048	0.032	0.052
STAT6(Stat)/Macrophage-Stat6-ChIP-Seq(GSE38377)/Homer|TTCCKNAGAA			0.044	0.046	0.044	0.034	0.036	0.035	0.055	0.025	0.044	0.032	0.04	0.035	0.053	0.048	0.045	0.038	0.037	0.038	0.039	0.065	0.034	0.042	0.043	0.034	0.039	0.054	0.046	0.039	0.045	0.037	0.033	0.034	0.066	0.03	0.049	0.038	0.052	0.033	0.058
T1ISRE(IRF)/ThioMac-Ifnb-Expression/Homer|ACTTTCGTTTCT			0.002	0	0.002	0.001	0	0	0	0	0	0.001	0	0	0.001	0	0.001	0.001	0	0.001	0.001	0	0	0.001	0	0.001	0	0.001	0.001	0.001	0.001	0	0	0	0	0	0.001	0.001	0.001	0	0.001
TATA-Box(TBP)/Promoter/Homer|CCTTTTAWAGSC			0.131	0.231	0.141	0.108	0.446	0.099	0.125	0.088	0.222	0.123	0.34	0.101	0.119	0.111	0.179	0.142	0.086	0.255	0.091	0.124	0.082	0.182	0.123	0.168	0.126	0.133	0.119	0.142	0.131	0.131	0.248	0.116	0.123	0.089	0.174	0.132	0.201	0.096	0.116
Tbet(T-box)/CD8-Tbet-ChIP-Seq(GSE33802)/Homer|AGGTGTGAAM			0.114	0.102	0.154	0.177	0.087	0.254	0.102	0.042	0.088	0.134	0.062	0.249	0.108	0.119	0.101	0.114	0.119	0.077	0.215	0.105	0.04	0.101	0.102	0.055	0.194	0.089	0.131	0.097	0.113	0.131	0.092	0.183	0.101	0.086	0.077	0.096	0.067	0.185	0.092
Tbox:Smad(T-box,MAD)/ESCd5-Smad2_3-ChIP-Seq(GSE29422)/Homer|AGGTGHCAGACA			0.028	0.037	0.038	0.048	0.027	0.053	0.034	0.011	0.019	0.045	0.018	0.041	0.026	0.025	0.019	0.031	0.024	0.018	0.028	0.026	0.015	0.017	0.029	0.016	0.042	0.025	0.027	0.017	0.029	0.022	0.014	0.046	0.013	0.02	0.017	0.025	0.015	0.039	0.018
Tbr1(T-box)/Cortex-Tbr1-ChIP-Seq(GSE71384)/Homer|AAGGTGTKAA			0.167	0.159	0.171	0.177	0.123	0.259	0.135	0.074	0.132	0.125	0.063	0.234	0.131	0.171	0.124	0.143	0.128	0.115	0.214	0.133	0.065	0.137	0.129	0.092	0.187	0.146	0.148	0.13	0.145	0.142	0.124	0.222	0.137	0.116	0.103	0.111	0.098	0.174	0.119
Tcf12(bHLH)/GM12878-Tcf12-ChIP-Seq(GSE32465)/Homer|VCAGCTGYTG			0.133	0.139	0.103	0.155	0.133	0.191	0.151	0.13	0.147	0.155	0.121	0.191	0.162	0.136	0.127	0.141	0.138	0.105	0.166	0.119	0.153	0.13	0.144	0.111	0.198	0.152	0.15	0.145	0.126	0.156	0.125	0.158	0.124	0.161	0.112	0.138	0.145	0.186	0.152
Tcf21(bHLH)/ArterySmoothMuscle-Tcf21-ChIP-Seq(GSE61369)/Homer|NAACAGCTGG			0.132	0.142	0.106	0.154	0.124	0.183	0.139	0.122	0.146	0.142	0.117	0.179	0.156	0.139	0.122	0.126	0.133	0.089	0.157	0.118	0.149	0.126	0.142	0.108	0.175	0.156	0.146	0.13	0.122	0.153	0.105	0.139	0.124	0.153	0.114	0.128	0.137	0.159	0.138
Tcf3(HMG)/mES-Tcf3-ChIP-Seq(GSE11724)/Homer|ASWTCAAAGG			0.03	0.023	0.023	0.02	0.021	0.033	0.024	0.013	0.019	0.023	0.019	0.025	0.028	0.034	0.033	0.025	0.029	0.013	0.031	0.03	0.007	0.021	0.023	0.017	0.024	0.015	0.023	0.019	0.024	0.026	0.021	0.03	0.02	0.016	0.013	0.02	0.014	0.024	0.025
Tcf4(HMG)/Hct116-Tcf4-ChIP-Seq(SRA012054)/Homer|ASATCAAAGGVA			0.05	0.054	0.052	0.041	0.026	0.062	0.037	0.017	0.042	0.047	0.03	0.041	0.037	0.049	0.042	0.053	0.039	0.028	0.054	0.058	0.02	0.029	0.033	0.021	0.045	0.027	0.042	0.04	0.046	0.037	0.037	0.05	0.037	0.031	0.031	0.033	0.033	0.034	0.039
Tcfcp2l1(CP2)/mES-Tcfcp2l1-ChIP-Seq(GSE11431)/Homer|NRAACCRGTTYRAACCRGYT			0.016	0.017	0.009	0.017	0.011	0.018	0.023	0.025	0.014	0.026	0.015	0.017	0.025	0.024	0.019	0.012	0.018	0.014	0.013	0.014	0.029	0.018	0.017	0.011	0.016	0.02	0.023	0.02	0.011	0.019	0.018	0.013	0.015	0.017	0.021	0.023	0.024	0.033	0.016
TCFL2(HMG)/K562-TCF7L2-ChIP-Seq(GSE29196)/Homer|ACWTCAAAGG			0.014	0.008	0.007	0.008	0.006	0.014	0.007	0.006	0.011	0.005	0.003	0.008	0.005	0.015	0.011	0.007	0.006	0.003	0.008	0.014	0.004	0.008	0.01	0.006	0.005	0.003	0.002	0.009	0.007	0.01	0.005	0.013	0.009	0.004	0.003	0.005	0.006	0.009	0.011
TEAD(TEA)/Fibroblast-PU.1-ChIP-Seq(Unpublished)/Homer|YCWGGAATGY			0.147	0.126	0.305	0.144	0.153	0.107	0.696	0.057	0.092	0.101	0.07	0.103	0.509	0.118	0.087	0.209	0.103	0.092	0.102	0.446	0.064	0.074	0.079	0.041	0.086	0.25	0.111	0.085	0.188	0.104	0.088	0.1	0.45	0.065	0.054	0.075	0.065	0.084	0.233
TEAD4(TEA)/Tropoblast-Tead4-ChIP-Seq(GSE37350)/Homer|CCWGGAATGY			0.18	0.154	0.369	0.18	0.199	0.14	0.806	0.084	0.131	0.134	0.091	0.142	0.685	0.155	0.123	0.241	0.131	0.131	0.136	0.569	0.093	0.101	0.109	0.063	0.125	0.354	0.13	0.108	0.231	0.146	0.127	0.13	0.558	0.096	0.079	0.097	0.077	0.121	0.314
TFE3(bHLH)/MEF-TFE3-ChIP-Seq(GSE75757)/Homer|GTCACGTGACYV			0.006	0.008	0.014	0.017	0.014	0.014	0.01	0.016	0.011	0.016	0.023	0.013	0.015	0.006	0.01	0.011	0.013	0.014	0.008	0.005	0.014	0.008	0.017	0.024	0.026	0.012	0.012	0.012	0.008	0.011	0.013	0.005	0.014	0.009	0.019	0.017	0.018	0.016	0.016
Tgif2(Homeobox)/mES-Tgif2-ChIP-Seq(GSE55404)/Homer|TGTCANYT			0.534	0.489	0.564	0.642	0.375	0.767	0.456	0.254	0.428	0.523	0.293	0.746	0.436	0.427	0.402	0.448	0.452	0.31	0.563	0.443	0.31	0.365	0.437	0.258	0.6	0.431	0.44	0.395	0.453	0.457	0.367	0.553	0.434	0.33	0.326	0.411	0.311	0.5	0.405
THRa(NR)/C17.2-THRa-ChIP-Seq(GSE38347)/Homer|GGTCANYTGAGGWCA			0.047	0.039	0.03	0.054	0.054	0.039	0.037	0.053	0.054	0.067	0.053	0.064	0.051	0.038	0.045	0.046	0.052	0.051	0.049	0.031	0.048	0.048	0.074	0.041	0.061	0.053	0.047	0.04	0.046	0.041	0.052	0.049	0.041	0.047	0.031	0.064	0.056	0.063	0.058
THRb(NR)/Liver-NR1A2-ChIP-Seq(GSE52613)/Homer|TRAGGTCA			0.414	0.478	0.47	0.497	0.459	0.448	0.446	0.339	0.463	0.543	0.409	0.51	0.445	0.452	0.402	0.409	0.441	0.413	0.41	0.442	0.407	0.458	0.504	0.339	0.472	0.456	0.443	0.417	0.443	0.449	0.467	0.447	0.426	0.451	0.397	0.483	0.432	0.442	0.468
Tlx?(NR)/NPC-H3K4me1-ChIP-Seq(GSE16256)/Homer|CTGGCAGSCTGCCA			0.079	0.067	0.074	0.12	0.091	0.098	0.118	0.083	0.084	0.125	0.072	0.122	0.14	0.078	0.063	0.077	0.09	0.054	0.09	0.091	0.099	0.055	0.104	0.059	0.117	0.126	0.075	0.049	0.062	0.097	0.076	0.06	0.07	0.083	0.062	0.128	0.09	0.121	0.11
TR4(NR),DR1/Hela-TR4-ChIP-Seq(GSE24685)/Homer|GAGGTCAAAGGTCA			0.011	0.009	0.009	0.01	0.011	0.012	0.007	0.003	0.011	0.006	0.008	0.01	0.014	0.01	0.008	0.007	0.006	0.002	0.01	0.007	0.014	0.006	0.013	0.011	0.009	0.006	0.011	0.01	0.009	0.005	0.009	0.013	0.007	0.015	0.012	0.011	0.017	0.013	0.008
Twist(bHLH)/HMLE-TWIST1-ChIP-Seq(Chang_et_al)/Homer|VCAKCTGGNNNCCAGMTGBN			0.015	0.014	0.013	0.017	0.003	0.022	0.014	0.014	0.01	0.017	0.004	0.024	0.014	0.016	0.015	0.014	0.012	0.012	0.016	0.018	0.013	0.016	0.012	0.01	0.032	0.015	0.017	0.015	0.016	0.015	0.01	0.009	0.013	0.018	0.016	0.01	0.011	0.028	0.021
Unknown-ESC-element(?)/mES-Nanog-ChIP-Seq(GSE11724)/Homer|CACAGCAGGGGG			0.075	0.074	0.073	0.065	0.065	0.084	0.069	0.065	0.065	0.06	0.058	0.084	0.085	0.074	0.064	0.065	0.076	0.059	0.076	0.066	0.057	0.062	0.065	0.054	0.072	0.079	0.088	0.086	0.067	0.071	0.074	0.078	0.056	0.078	0.07	0.072	0.065	0.074	0.076
Unknown(Homeobox)/Limb-p300-ChIP-Seq/Homer|SSCMATWAAA			0.05	0.066	0.066	0.036	0.11	0.031	0.049	0.016	0.089	0.05	0.086	0.029	0.047	0.048	0.064	0.062	0.03	0.057	0.03	0.055	0.026	0.062	0.044	0.052	0.036	0.056	0.045	0.053	0.053	0.053	0.059	0.035	0.042	0.041	0.059	0.044	0.059	0.03	0.041
Usf2(bHLH)/C2C12-Usf2-ChIP-Seq(GSE36030)/Homer|GTCACGTGGT			0.023	0.033	0.04	0.053	0.04	0.04	0.041	0.045	0.034	0.08	0.043	0.061	0.046	0.036	0.034	0.036	0.038	0.054	0.042	0.033	0.051	0.046	0.056	0.053	0.076	0.056	0.039	0.039	0.031	0.04	0.042	0.041	0.034	0.041	0.046	0.064	0.051	0.075	0.043
VDR(NR),DR3/GM10855-VDR+vitD-ChIP-Seq(GSE22484)/Homer|ARAGGTCANWGAGTTCANNN			0.022	0.016	0.016	0.022	0.025	0.016	0.017	0.014	0.009	0.027	0.015	0.024	0.015	0.016	0.015	0.017	0.024	0.014	0.013	0.021	0.018	0.011	0.025	0.008	0.023	0.019	0.02	0.013	0.017	0.028	0.016	0.019	0.022	0.009	0.016	0.015	0.019	0.012	0.011
X-box(HTH)/NPC-H3K4me1-ChIP-Seq(GSE16256)/Homer|GGTTGCCATGGCAA			0.012	0.008	0.012	0.012	0.013	0.011	0.011	0.009	0.013	0.015	0.017	0.011	0.017	0.011	0.008	0.01	0.01	0.016	0.005	0.017	0.013	0.016	0.008	0.017	0.014	0.01	0.011	0.018	0.013	0.016	0.021	0.013	0.017	0.008	0.014	0.013	0.013	0.012	0.011
YY1(Zf)/Promoter/Homer|CAAGATGGCGGC			0.005	0.006	0.003	0.005	0.005	0.002	0.006	0.024	0.003	0.002	0.016	0.005	0.008	0.008	0.02	0.005	0.01	0.018	0.008	0.006	0.014	0.013	0.011	0.026	0.009	0.008	0.01	0.014	0.006	0.013	0.01	0.009	0.005	0.009	0.008	0.017	0.017	0.021	0.012
ZBTB12(Zf)/HEK293-ZBTB12.GFP-ChIP-Seq(GSE58341)/Homer|NGNTCTAGAACCNGV			0.031	0.043	0.04	0.03	0.035	0.032	0.037	0.035	0.033	0.048	0.035	0.034	0.04	0.032	0.046	0.03	0.042	0.035	0.04	0.041	0.032	0.043	0.04	0.036	0.028	0.045	0.04	0.039	0.033	0.026	0.03	0.03	0.048	0.041	0.032	0.047	0.041	0.04	0.025
ZBTB18(Zf)/HEK293-ZBTB18.GFP-ChIP-Seq(GSE58341)/Homer|AACATCTGGA			0.065	0.076	0.041	0.069	0.057	0.078	0.064	0.046	0.068	0.054	0.048	0.073	0.064	0.066	0.052	0.049	0.068	0.032	0.065	0.049	0.051	0.054	0.062	0.049	0.061	0.059	0.06	0.045	0.046	0.061	0.049	0.061	0.062	0.073	0.045	0.049	0.052	0.061	0.058
ZBTB33(Zf)/GM12878-ZBTB33-ChIP-Seq(GSE32465)/Homer|GGVTCTCGCGAGAAC			0.001	0	0	0.004	0.007	0.003	0.005	0.017	0	0.003	0.012	0.002	0.009	0.002	0.011	0.002	0.006	0.015	0.006	0.001	0.013	0.005	0.007	0.02	0.007	0.005	0.004	0.008	0.004	0.006	0.007	0.005	0.003	0.005	0.013	0.006	0.011	0.006	0.007
ZEB1(Zf)/PDAC-ZEB1-ChIP-Seq(GSE64557)/Homer|VCAGGTRDRY			0.094	0.103	0.129	0.112	0.102	0.136	0.114	0.111	0.104	0.115	0.093	0.167	0.133	0.114	0.108	0.121	0.123	0.105	0.142	0.133	0.14	0.102	0.133	0.109	0.161	0.132	0.143	0.151	0.128	0.136	0.127	0.166	0.14	0.172	0.114	0.133	0.117	0.177	0.137
Zfp281(Zf)/ES-Zfp281-ChIP-Seq(GSE81042)/Homer|CCCCTCCCCCAC			0.033	0.038	0.027	0.029	0.056	0.026	0.044	0.06	0.036	0.017	0.058	0.026	0.032	0.031	0.03	0.043	0.044	0.043	0.037	0.028	0.046	0.028	0.033	0.053	0.039	0.037	0.034	0.026	0.033	0.042	0.025	0.043	0.024	0.032	0.042	0.024	0.038	0.039	0.03
ZFP3(Zf)/HEK293-ZFP3.GFP-ChIP-Seq(GSE58341)/Homer|GGGTTTTGAAGGATGARTAGGAGTT			0	0.001	0	0	0	0	0	0	0	0	0	0	0	0.001	0	0	0	0	0	0	0	0	0	0	0	0	0	0	0	0	0	0	0	0	0	0.001	0	0	0.001
Zfp809(Zf)/ES-Zfp809-ChIP-Seq(GSE70799)/Homer|GGGGCTYGKCTGGGA			0.014	0.024	0.023	0.02	0.023	0.022	0.027	0.04	0.027	0.019	0.031	0.025	0.03	0.015	0.027	0.021	0.03	0.026	0.027	0.015	0.048	0.024	0.023	0.041	0.022	0.02	0.016	0.017	0.019	0.014	0.032	0.028	0.011	0.04	0.034	0.022	0.037	0.026	0.027
ZFX(Zf)/mES-Zfx-ChIP-Seq(GSE11431)/Homer|AGGCCTRG			0.134	0.157	0.137	0.148	0.202	0.161	0.195	0.194	0.178	0.17	0.204	0.174	0.167	0.138	0.135	0.146	0.174	0.166	0.149	0.136	0.2	0.144	0.163	0.202	0.174	0.141	0.131	0.133	0.125	0.146	0.159	0.134	0.121	0.162	0.171	0.169	0.203	0.163	0.149
Zic(Zf)/Cerebellum-ZIC1.2-ChIP-Seq(GSE60731)/Homer|CCTGCTGAGH			0.096	0.116	0.1	0.111	0.083	0.103	0.113	0.115	0.112	0.097	0.086	0.113	0.107	0.077	0.102	0.085	0.101	0.094	0.075	0.101	0.118	0.092	0.106	0.103	0.12	0.091	0.103	0.112	0.091	0.1	0.103	0.117	0.086	0.095	0.104	0.098	0.087	0.103	0.079
Zic3(Zf)/mES-Zic3-ChIP-Seq(GSE37889)/Homer|GGCCYCCTGCTGDGH			0.061	0.07	0.057	0.068	0.061	0.077	0.078	0.104	0.059	0.066	0.067	0.081	0.078	0.063	0.07	0.061	0.088	0.074	0.08	0.067	0.102	0.062	0.054	0.075	0.084	0.083	0.082	0.11	0.063	0.088	0.078	0.085	0.058	0.084	0.079	0.082	0.078	0.084	0.077
ZNF136(Zf)/HEK293-ZNF136.GFP-ChIP-Seq(GSE58341)/Homer|YTKGATAHAGTATTCTWGGTNGGCA			0.013	0.008	0.009	0.006	0.004	0.005	0.011	0.001	0.003	0.003	0.003	0.006	0.007	0.003	0.005	0.01	0.006	0.005	0.005	0.01	0	0.005	0.007	0.002	0.01	0.013	0.01	0.006	0.005	0.006	0.005	0.009	0.005	0.001	0.009	0.006	0.005	0.003	0.013
ZNF143|STAF(Zf)/CUTLL-ZNF143-ChIP-Seq(GSE29600)/Homer|ATTTCCCAGVAKSCY			0.036	0.038	0.033	0.039	0.043	0.026	0.049	0.049	0.036	0.04	0.055	0.056	0.058	0.039	0.037	0.039	0.048	0.052	0.033	0.048	0.04	0.045	0.045	0.063	0.041	0.054	0.028	0.044	0.033	0.053	0.05	0.036	0.039	0.035	0.059	0.045	0.061	0.057	0.05
ZNF16(Zf)/HEK293-ZNF16.GFP-ChIP-Seq(GSE58341)/Homer|MACCTTCYATGGCTCCCTAKTGCCY			0	0	0	0.001	0.001	0	0.001	0	0	0.001	0	0.001	0	0	0.002	0.001	0	0	0	0	0	0	0	0.002	0	0.001	0	0	0	0.002	0.001	0	0	0	0	0.002	0	0	0
ZNF165(Zf)/WHIM12-ZNF165-ChIP-Seq(GSE65937)/Homer|AAGGKGRCGCAGGCA			0.007	0.014	0.014	0.006	0.018	0.005	0.022	0.026	0.021	0.01	0.016	0.007	0.009	0.008	0.01	0.01	0.018	0.013	0.019	0.008	0.022	0.015	0.019	0.02	0.016	0.008	0.015	0.015	0.012	0.015	0.017	0.021	0.014	0.016	0.012	0.013	0.015	0.021	0.015
ZNF189(Zf)/HEK293-ZNF189.GFP-ChIP-Seq(GSE58341)/Homer|TGGAACAGMA			0.071	0.085	0.077	0.057	0.116	0.082	0.091	0.067	0.081	0.091	0.098	0.092	0.1	0.074	0.087	0.072	0.095	0.076	0.09	0.084	0.085	0.092	0.093	0.061	0.087	0.089	0.08	0.063	0.1	0.083	0.077	0.07	0.087	0.087	0.094	0.086	0.074	0.083	0.09
Znf263(Zf)/K562-Znf263-ChIP-Seq(GSE31477)/Homer|CVGTSCTCCC			0.156	0.199	0.19	0.204	0.237	0.168	0.221	0.258	0.227	0.174	0.242	0.18	0.191	0.191	0.195	0.191	0.221	0.23	0.199	0.182	0.255	0.186	0.198	0.239	0.193	0.199	0.18	0.2	0.172	0.224	0.226	0.203	0.151	0.247	0.207	0.201	0.215	0.221	0.203
ZNF264(Zf)/HEK293-ZNF264.GFP-ChIP-Seq(GSE58341)/Homer|RGGGCACTAACY			0.058	0.068	0.064	0.082	0.061	0.084	0.056	0.069	0.074	0.099	0.05	0.089	0.081	0.061	0.06	0.063	0.081	0.059	0.062	0.062	0.085	0.067	0.076	0.066	0.065	0.056	0.057	0.064	0.061	0.084	0.073	0.06	0.067	0.064	0.064	0.074	0.059	0.069	0.082
ZNF317(Zf)/HEK293-ZNF317.GFP-ChIP-Seq(GSE58341)/Homer|GTCWGCTGTYYCTCT			0.006	0.011	0.007	0.015	0.013	0.021	0.009	0.004	0.009	0.008	0.009	0.017	0.006	0.013	0.008	0.014	0.012	0.017	0.014	0.009	0.01	0.01	0.013	0.004	0.011	0.01	0.015	0.008	0.01	0.009	0.009	0.011	0.011	0.01	0.012	0.009	0.01	0.009	0.008
ZNF322(Zf)/HEK293-ZNF322.GFP-ChIP-Seq(GSE58341)/Homer|GAGCCTGGTACTGWGCCTGR			0.024	0.035	0.024	0.036	0.035	0.042	0.033	0.036	0.026	0.042	0.036	0.034	0.047	0.032	0.04	0.019	0.042	0.022	0.046	0.023	0.054	0.037	0.039	0.025	0.051	0.041	0.035	0.036	0.037	0.028	0.031	0.034	0.029	0.043	0.029	0.039	0.036	0.052	0.043
ZNF382(Zf)/HEK293-ZNF382.GFP-ChIP-Seq(GSE58341)/Homer|GNCTGTASTRNTGBCTCHTT			0.003	0	0.004	0.004	0.001	0	0.003	0.001	0.002	0.004	0.001	0	0.002	0.003	0.002	0.001	0.003	0	0.005	0.003	0.003	0.004	0.003	0.001	0.001	0	0.002	0.002	0.002	0.001	0.001	0.001	0.004	0.002	0.001	0.002	0.002	0.001	0
ZNF41(Zf)/HEK293-ZNF41.GFP-ChIP-Seq(GSE58341)/Homer|CCTCATGGTGYCYTWYTCCCTTGTG			0.002	0.001	0.004	0.003	0	0.001	0.002	0.002	0.001	0	0.001	0.001	0.001	0	0.002	0	0.004	0.002	0.002	0.001	0.002	0	0.003	0.001	0.002	0.001	0.002	0.002	0.002	0.003	0.002	0.002	0.002	0.003	0.005	0.001	0.001	0.002	0.001
ZNF415(Zf)/HEK293-ZNF415.GFP-ChIP-Seq(GSE58341)/Homer|GRTGMTRGAGCC			0.057	0.054	0.052	0.057	0.062	0.046	0.057	0.075	0.053	0.056	0.067	0.061	0.056	0.05	0.049	0.064	0.057	0.061	0.061	0.042	0.092	0.059	0.062	0.054	0.058	0.064	0.051	0.064	0.06	0.068	0.059	0.056	0.049	0.071	0.055	0.069	0.062	0.058	0.061
ZNF416(Zf)/HEK293-ZNF416.GFP-ChIP-Seq(GSE58341)/Homer|WDNCTGGGCA			0.152	0.171	0.157	0.162	0.166	0.158	0.211	0.158	0.197	0.206	0.162	0.205	0.245	0.136	0.138	0.142	0.148	0.162	0.153	0.159	0.165	0.171	0.192	0.155	0.224	0.187	0.145	0.137	0.162	0.151	0.151	0.145	0.162	0.167	0.164	0.175	0.162	0.197	0.199
ZNF467(Zf)/HEK293-ZNF467.GFP-ChIP-Seq(GSE58341)/Homer|TGGGGAAGGGCM			0.068	0.08	0.073	0.081	0.143	0.068	0.107	0.15	0.099	0.066	0.145	0.069	0.088	0.087	0.111	0.09	0.114	0.12	0.105	0.094	0.125	0.094	0.082	0.135	0.085	0.082	0.083	0.085	0.086	0.09	0.104	0.111	0.078	0.128	0.101	0.083	0.123	0.101	0.08
ZNF519(Zf)/HEK293-ZNF519.GFP-ChIP-Seq(GSE58341)/Homer|GAGSCCGAGC			0.013	0.019	0.018	0.02	0.028	0.013	0.024	0.057	0.02	0.013	0.037	0.015	0.029	0.022	0.027	0.027	0.03	0.039	0.03	0.02	0.06	0.024	0.024	0.056	0.028	0.024	0.018	0.051	0.026	0.024	0.022	0.036	0.02	0.042	0.038	0.022	0.041	0.034	0.023
ZNF528(Zf)/HEK293-ZNF528.GFP-ChIP-Seq(GSE58341)/Homer|AGAAATGACTTCCCT			0	0.001	0.001	0.001	0.001	0	0.001	0.001	0.002	0.001	0.002	0.001	0	0	0	0	0	0	0.001	0	0.001	0.002	0	0	0	0.001	0	0.002	0.002	0.001	0	0	0	0.001	0.002	0.001	0.001	0	0.001
ZNF669(Zf)/HEK293-ZNF669.GFP-ChIP-Seq(GSE58341)/Homer|GARTGGTCATCGCCC			0.006	0.007	0.007	0.012	0.005	0.014	0.009	0.012	0.003	0.008	0.005	0.016	0.006	0.011	0.007	0.008	0.01	0.012	0.008	0.006	0.008	0.016	0.006	0.008	0.007	0.007	0.007	0.012	0.004	0.006	0.007	0.017	0.004	0.009	0.007	0.007	0.01	0.013	0.003
ZNF675(Zf)/HEK293-ZNF675.GFP-ChIP-Seq(GSE58341)/Homer|ARGAGGMCAAAATGW			0.012	0.016	0.011	0.002	0.013	0.005	0.013	0.005	0.008	0.007	0.011	0.011	0.013	0.016	0.011	0.015	0.011	0.011	0.012	0.012	0.008	0.007	0.009	0.008	0.008	0.017	0.016	0.011	0.01	0.013	0.01	0.015	0.009	0.006	0.006	0.008	0.017	0.011	0.01
ZNF692(Zf)/HEK293-ZNF692.GFP-ChIP-Seq(GSE58341)/Homer|GTGGGCCCCA			0.003	0.016	0.014	0.015	0.019	0.011	0.019	0.022	0.018	0.011	0.02	0.009	0.014	0.009	0.013	0.008	0.014	0.016	0.014	0.006	0.017	0.017	0.01	0.02	0.014	0.008	0.019	0.017	0.014	0.016	0.009	0.011	0.002	0.016	0.015	0.009	0.019	0.01	0.013
ZNF711(Zf)/SHSY5Y-ZNF711-ChIP-Seq(GSE20673)/Homer|AGGCCTAG			0.183	0.201	0.176	0.204	0.292	0.203	0.251	0.373	0.237	0.209	0.331	0.237	0.25	0.196	0.213	0.208	0.237	0.251	0.236	0.186	0.331	0.23	0.222	0.313	0.255	0.204	0.18	0.22	0.177	0.216	0.214	0.199	0.187	0.265	0.274	0.236	0.301	0.261	0.213
ZSCAN22(Zf)/HEK293-ZSCAN22.GFP-ChIP-Seq(GSE58341)/Homer|SMCAGTCWGAKGGAGGAGGC			0.009	0.009	0.004	0.009	0.01	0.011	0.007	0.008	0.009	0.009	0.007	0.004	0.005	0.011	0.007	0.005	0.007	0.003	0.011	0.004	0.012	0.005	0.007	0.008	0.007	0.008	0.008	0.004	0.005	0.01	0.01	0.006	0.005	0.007	0.004	0.007	0.009	0.013	0.01

## Sheet: Fig.S7a
inter-peak distance plotted as intergenic or intronic (Fig.S7a
Stage	Log10interPeakDist	Annotation
Adult	2.67943	Intergenic
Adult	1.32222	Intergenic
Adult	1.23045	Intergenic
Adult	4.07022	Intergenic
Adult	5.92777	Intergenic
Adult	5.63708	Intergenic
Adult	4.15978	Intergenic
Adult	5.06902	Intergenic
Adult	3.7676	Intergenic
Adult	4.33532	Intergenic
Adult	1.64345	Intergenic
Adult	4.48715	Intergenic
Adult	4.18597	Intergenic
Adult	3.67742	Intergenic
Adult	2.84386	Intergenic
Adult	4.68253	Intergenic
Adult	4.54487	Intergenic
Adult	4.8027	Intergenic
Adult	5.89627	Intergenic
Adult	5.94642	Intergenic
Adult	5.62896	Intergenic
Adult	0.90309	Intergenic
Adult	1.38021	Intergenic
Adult	5.72449	Intergenic
Adult	2.77525	Intergenic
Adult	2.10721	Intergenic
Adult	5.94821	Intergenic
Adult	6.1724	Intergenic
Adult	5.70428	Intergenic
Adult	5.77696	Intergenic
Adult	4.80828	Intergenic
Adult	3.85854	Intergenic
Adult	6.12599	Intergenic
Adult	5.28782	Intergenic
Adult	4.31933	Intergenic
Adult	2.0607	Intergenic
Adult	5.56202	Intergenic
Adult	1.61278	Intergenic
Adult	1.8921	Intergenic
Adult	5.10309	Intergenic
Adult	2.54283	Intergenic
Adult	2.29004	Intergenic
Adult	4.67988	Intergenic
Adult	1.20412	Intergenic
Adult	0.778151	Intergenic
Adult	3.26552	Intergenic
Adult	1.43136	Intergenic
Adult	1.60206	Intergenic
Adult	5.76107	Intergenic
Adult	5.23035	Intergenic
Adult	6.17537	Intergenic
Adult	6.16409	Intergenic
Adult	2.02531	Intergenic
Adult	5.23219	Intergenic
Adult	1.39794	Intergenic
Adult	5.31541	Intergenic
Adult	5.265	Intergenic
Adult	4.84549	Intergenic
Adult	6.19972	Intergenic
Adult	1.25527	Intergenic
Adult	3.92937	Intergenic
Adult	5.62206	Intergenic
Adult	5.66383	Intergenic
Adult	6.038	Intergenic
Adult	5.19157	Intergenic
Adult	3.63709	Intergenic
Adult	1.73239	Intergenic
Adult	4.81281	Intergenic
Adult	1.8451	Intergenic
Adult	0.90309	Intergenic
Adult	5.03423	Intergenic
Adult	1.5682	Intergenic
Adult	5.90063	Intergenic
Adult	1.17609	Intergenic
Adult	1.74819	Intergenic
Adult	1.73239	Intergenic
Adult	4.66574	Intergenic
Adult	1.87506	Intergenic
Adult	4.92909	Intergenic
Adult	4.82956	Intergenic
Adult	5.78587	Intergenic
Adult	1.17609	Intergenic
Adult	1.5682	Intergenic
Adult	4.83334	Intergenic
Adult	1.85126	Intergenic
Adult	4.10432	Intergenic
Adult	5.23931	Intergenic
Adult	4.74811	Intergenic
Adult	4.15945	Intergenic
Adult	1.39794	Intergenic
Adult	4.17435	Intergenic
Adult	4.72464	Intergenic
Adult	0.90309	Intergenic
Adult	2.78533	Intergenic
Adult	1.62325	Intergenic
Adult	4.15616	Intergenic
Adult	1.32222	Intergenic
Adult	3.48202	Intergenic
Adult	4.67682	Intergenic
Adult	4.88176	Intergenic
Adult	0.60206	Intergenic
Adult	4.85142	Intergenic
Adult	2.50651	Intergenic
Adult	2.14302	Intergenic
Adult	5.66181	Intergenic
Adult	4.58097	Intergenic
Adult	5.31226	Intergenic
Adult	5.97136	Intergenic
Adult	6.26778	Intergenic
Adult	1.96848	Intergenic
Adult	6.55302	Intergenic
Adult	5.48197	Intergenic
Adult	1.38021	Intergenic
Adult	4.93903	Intergenic
Adult	1.78533	Intergenic
Adult	5.09346	Intergenic
Adult	1.66276	Intergenic
Adult	4.24633	Intergenic
Adult	4.94284	Intergenic
Adult	1.20412	Intergenic
Adult	0.778151	Intergenic
Adult	4.48906	Intergenic
Adult	1.94939	Intergenic
Adult	6.23381	Intergenic
Adult	1.59106	Intergenic
Adult	4.58772	Intergenic
Adult	4.89078	Intergenic
Adult	1.23045	Intergenic
Adult	1.95904	Intergenic
Adult	4.55669	Intergenic
Adult	0.69897	Intergenic
Adult	4.48773	Intergenic
Adult	4.43916	Intergenic
Adult	2.07555	Intergenic
Adult	0.90309	Intergenic
Adult	5.44091	Intergenic
Adult	0.30103	Intergenic
Adult	0.778151	Intergenic
Adult	1.59106	Intergenic
Adult	4.46082	Intergenic
Adult	3.88795	Intergenic
Adult	1.95424	Intergenic
Adult	3.65868	Intergenic
Adult	5.47448	Intergenic
Adult	4.03635	Intergenic
Adult	5.79823	Intergenic
Adult	1.69897	Intergenic
Adult	4.12704	Intergenic
Adult	2.15534	Intergenic
Adult	4.69637	Intergenic
Adult	4.12779	Intergenic
Adult	4.41549	Intergenic
Adult	4.2793	Intergenic
Adult	2.29666	Intergenic
Adult	5.49868	Intergenic
Adult	5.64965	Intergenic
Adult	4.89499	Intergenic
Adult	5.04306	Intergenic
Adult	1.41497	Intergenic
Adult	4.4769	Intergenic
Adult	5.537	Intergenic
Adult	1.99564	Intergenic
Adult	4.95391	Intergenic
Adult	4.41005	Intergenic
Adult	3.58681	Intergenic
Adult	2.25042	Intergenic
Adult	1.98227	Intergenic
Adult	4.53861	Intergenic
Adult	1.716	Intergenic
Adult	4.06524	Intergenic
Adult	3.88001	Intergenic
Adult	2.08278	Intergenic
Adult	1.39794	Intergenic
Adult	3.17667	Intergenic
Adult	2.34044	Intergenic
Adult	1.54407	Intergenic
Adult	1.69897	Intergenic
Adult	4.91264	Intergenic
Adult	4.11093	Intergenic
Adult	2.49969	Intergenic
Adult	1.92428	Intergenic
Adult	4.53713	Intergenic
Adult	1.17609	Intergenic
Adult	1.47712	Intergenic
Adult	5.3772	Intergenic
Adult	1.70757	Intergenic
Adult	1.44716	Intergenic
Adult	1.43136	Intergenic
Adult	3.12254	Intergenic
Adult	1.5682	Intergenic
Adult	1.59106	Intergenic
Adult	5.579	Intergenic
Adult	5.42395	Intergenic
Adult	4.6624	Intergenic
Adult	3.07809	Intergenic
Adult	4.90608	Intergenic
Adult	2.83885	Intergenic
Adult	0	Intergenic
Adult	4.00672	Intergenic
Adult	5.7099	Intergenic
Adult	5.47617	Intergenic
Adult	5.91869	Intergenic
Adult	5.02614	Intergenic
Adult	5.23488	Intergenic
Adult	1.53148	Intergenic
Adult	4.99171	Intergenic
Adult	4.00505	Intergenic
Adult	4.88621	Intergenic
Adult	1.49136	Intergenic
Adult	5.74341	Intergenic
Adult	3.90499	Intergenic
Adult	1.25527	Intergenic
Adult	3.68842	Intergenic
Adult	2.30963	Intergenic
Adult	3.24895	Intergenic
Adult	4.67772	Intergenic
Adult	4.7709	Intergenic
Adult	1.73239	Intergenic
Adult	0.60206	Intergenic
Adult	2.11394	Intergenic
Adult	3.98887	Intergenic
Adult	1.92942	Intergenic
Adult	5.19209	Intergenic
Adult	1.85126	Intergenic
Adult	5.06226	Intergenic
Adult	3.44809	Intergenic
Adult	4.1946	Intergenic
Adult	2.11394	Intergenic
Adult	3.61331	Intergenic
Adult	2.33646	Intergenic
Adult	4.05763	Intergenic
Adult	4.53289	Intergenic
Adult	5.63692	Intergenic
Adult	3.93187	Intergenic
Adult	3.10037	Intergenic
Adult	1.96848	Intergenic
Adult	3.95468	Intergenic
Adult	2.04139	Intergenic
Adult	1.20412	Intergenic
Adult	1.04139	Intergenic
Adult	5.29565	Intergenic
Adult	1.74819	Intergenic
Adult	3.80598	Intergenic
Adult	2.42651	Intergenic
Adult	5.03877	Intergenic
Adult	5.17661	Intergenic
Adult	2	Intergenic
Adult	1.59106	Intergenic
Adult	5.40844	Intergenic
Adult	4.61285	Intergenic
Adult	5.09501	Intergenic
Adult	1.63347	Intergenic
Adult	1.36173	Intergenic
Adult	4.9833	Intergenic
Adult	2.85914	Intergenic
Adult	4.72562	Intergenic
Adult	5.52606	Intergenic
Adult	0.60206	Intergenic
Adult	5.27442	Intergenic
Adult	1.32222	Intergenic
Adult	5.48175	Intergenic
Adult	1.75588	Intergenic
Adult	3.77481	Intergenic
Adult	1.20412	Intergenic
Adult	4.97005	Intergenic
Adult	1.78533	Intergenic
Adult	0.90309	Intergenic
Adult	5.75274	Intergenic
Adult	4.59863	Intergenic
Adult	3.26482	Intergenic
Adult	0.477121	Intergenic
Adult	0	Intergenic
Adult	3.26928	Intergenic
Adult	2.19866	Intergenic
Adult	1.11394	Intergenic
Adult	2.25285	Intergenic
Adult	3.74671	Intergenic
Adult	1.80618	Intergenic
Adult	1.716	Intergenic
Adult	1.88649	Intergenic
Adult	2.84261	Intergenic
Adult	1.64345	Intergenic
Adult	3.25066	Intergenic
Adult	1.97772	Intergenic
Adult	3.87645	Intergenic
Adult	2.04139	Intergenic
Adult	1.57978	Intergenic
Adult	1.14613	Intergenic
Adult	1.38021	Intergenic
Adult	3.24944	Intergenic
Adult	1.53148	Intergenic
Adult	1.44716	Intergenic
Adult	0.30103	Intergenic
Adult	3.6464	Intergenic
Adult	3.72616	Intergenic
Adult	4.83104	Intergenic
Adult	1.11394	Intergenic
Adult	2.92737	Intergenic
Adult	4.39615	Intergenic
Adult	4.80102	Intergenic
Adult	2.233	Intergenic
Adult	1.78533	Intergenic
Adult	3.8557	Intergenic
Adult	1.57978	Intergenic
Adult	3.05538	Intergenic
Adult	5.41443	Intergenic
Adult	1.5563	Intergenic
Adult	3.56455	Intergenic
Adult	1.76343	Intergenic
Adult	1.66276	Intergenic
Adult	1.14613	Intergenic
Adult	5.5357	Intergenic
Adult	6.18864	Intergenic
Adult	5.06114	Intergenic
Adult	4.74634	Intergenic
Adult	4.90844	Intergenic
Adult	3.89597	Intergenic
Adult	1.80618	Intergenic
Adult	1.81291	Intergenic
Adult	4.16023	Intergenic
Adult	3.66717	Intergenic
Adult	3.27091	Intergenic
Adult	4.585	Intergenic
Adult	2.02938	Intergenic
Adult	6.02748	Intergenic
Adult	6.42396	Intergenic
Adult	6.00208	Intergenic
Adult	1.60206	Intergenic
Adult	4.8271	Intergenic
Adult	1.53148	Intergenic
Adult	1.57978	Intergenic
Adult	0.477121	Intergenic
Adult	1.32222	Intergenic
Adult	5.69417	Intergenic
Adult	1.25527	Intergenic
Adult	2.48287	Intergenic
Adult	5.50149	Intergenic
Adult	2.0607	Intergenic
Adult	3.75488	Intergenic
Adult	1.716	Intergenic
Adult	1.25527	Intergenic
Adult	2.83569	Intergenic
Adult	4.15369	Intergenic
Adult	3.17231	Intergenic
Adult	5.06671	Intergenic
Adult	4.62186	Intergenic
Adult	3.44809	Intergenic
Adult	3.6653	Intergenic
Adult	4.70731	Intergenic
Adult	5.56274	Intergenic
Adult	1.47712	Intergenic
Adult	1.43136	Intergenic
Adult	1.5563	Intergenic
Adult	5.13727	Intergenic
Adult	4.71331	Intergenic
Adult	4.53269	Intergenic
Adult	3.71925	Intergenic
Adult	4.0898	Intergenic
Adult	1.92942	Intergenic
Adult	4.08243	Intergenic
Adult	4.83967	Intergenic
Adult	5.01962	Intergenic
Adult	5.31828	Intergenic
Adult	3.64846	Intergenic
Adult	1.47712	Intergenic
Adult	4.88686	Intergenic
Adult	5.31234	Intergenic
Adult	3.39794	Intergenic
Adult	4.62661	Intergenic
Adult	3.78554	Intergenic
Adult	4.28402	Intergenic
Adult	3.72575	Intergenic
Adult	1.69897	Intergenic
Adult	1.79239	Intergenic
Adult	6.10271	Intergenic
Adult	5.37888	Intergenic
Adult	1.74036	Intergenic
Adult	1.07918	Intergenic
Adult	4.37229	Intergenic
Adult	5.58931	Intergenic
Adult	4.27448	Intergenic
Adult	4.44215	Intergenic
Adult	5.88247	Intergenic
Adult	4.70359	Intergenic
Adult	6.21238	Intergenic
Adult	6.03939	Intergenic
Adult	0.60206	Intergenic
Adult	1.92942	Intergenic
Adult	3.7965	Intergenic
Adult	2.43933	Intergenic
Adult	2.35983	Intergenic
Adult	2.88818	Intergenic
Adult	5.15959	Intergenic
Adult	2.62737	Intergenic
Adult	3.49803	Intergenic
Adult	5.78591	Intergenic
Adult	4.80275	Intergenic
Adult	4.72241	Intergenic
Adult	4.053	Intergenic
Adult	5.40562	Intergenic
Adult	5.12232	Intergenic
Adult	5.42006	Intergenic
Adult	4.04258	Intergenic
Adult	2.09691	Intergenic
Adult	5.62257	Intergenic
Adult	4.2992	Intergenic
Adult	2.06446	Intergenic
Adult	1.77085	Intergenic
Adult	1.41497	Intergenic
Adult	3.21458	Intergenic
Adult	3.22272	Intergenic
Adult	3.40739	Intergenic
Adult	0.845098	Intergenic
Adult	4.42221	Intergenic
Adult	1.6721	Intergenic
Adult	4.13723	Intergenic
Adult	3.55775	Intergenic
Adult	4.01389	Intergenic
Adult	4.52606	Intergenic
Adult	1.14613	Intergenic
Adult	4.1023	Intergenic
Adult	2.75664	Intergenic
Adult	4.20507	Intergenic
Adult	1.4624	Intergenic
Adult	3.31197	Intergenic
Adult	4.91308	Intergenic
Adult	1.4624	Intergenic
Adult	3.61836	Intergenic
Adult	3.65137	Intergenic
Adult	4.53879	Intergenic
Adult	3.27875	Intergenic
Adult	3.26364	Intergenic
Adult	4.8647	Intergenic
Adult	3.99874	Intergenic
Adult	4.17484	Intergenic
Adult	4.66696	Intergenic
Adult	0.845098	Intergenic
Adult	5.29811	Intergenic
Adult	2.87448	Intergenic
Adult	4.15767	Intergenic
Adult	3.75151	Intergenic
Adult	4.63572	Intergenic
Adult	3.86747	Intergenic
Adult	4.24751	Intergenic
Adult	3.80801	Intergenic
Adult	3.8968	Intergenic
Adult	1.62325	Intergenic
Adult	3.86034	Intergenic
Adult	4.75521	Intergenic
Adult	2.21484	Intergenic
Adult	1.4624	Intergenic
Adult	5.31474	Intergenic
Adult	6.0439	Intergenic
Adult	3.60831	Intergenic
Adult	5.20219	Intergenic
Adult	2.55871	Intergenic
Adult	1.88081	Intergenic
Adult	1.30103	Intergenic
Adult	5.01502	Intergenic
Adult	3.34655	Intergenic
Adult	4.2961	Intergenic
Adult	3.80325	Intergenic
Adult	1.81954	Intergenic
Adult	5.5761	Intergenic
Adult	1.85126	Intergenic
Adult	3.70096	Intergenic
Adult	3.92686	Intergenic
Adult	1.91908	Intergenic
Adult	1.63347	Intergenic
Adult	4.67565	Intergenic
Adult	5.67383	Intergenic
Adult	1.11394	Intergenic
Adult	1.44716	Intergenic
Adult	4.54331	Intergenic
Adult	4.20739	Intergenic
Adult	4.62005	Intergenic
Adult	4.36603	Intergenic
Adult	2.25768	Intergenic
Adult	2.49136	Intergenic
Adult	2.54531	Intergenic
Adult	3.29535	Intergenic
Adult	5.05372	Intergenic
Adult	1.17609	Intergenic
Adult	4.06517	Intergenic
Adult	4.10367	Intergenic
Adult	4.56266	Intergenic
Adult	1.59106	Intergenic
Adult	0	Intergenic
Adult	1.4624	Intergenic
Adult	2.67578	Intergenic
Adult	3.85781	Intergenic
Adult	1.04139	Intergenic
Adult	4.36101	Intergenic
Adult	0.477121	Intergenic
Adult	4.87701	Intergenic
Adult	1.98227	Intergenic
Adult	3.09899	Intergenic
Adult	1.61278	Intergenic
Adult	2.30103	Intergenic
Adult	3.40106	Intergenic
Adult	1.39794	Intergenic
Adult	2.01703	Intergenic
Adult	1.716	Intergenic
Adult	4.05934	Intergenic
Adult	1.96379	Intergenic
Adult	5.10993	Intergenic
Adult	0.90309	Intergenic
Adult	4.84837	Intergenic
Adult	3.52101	Intergenic
Adult	3.35679	Intergenic
Adult	2.70415	Intergenic
Adult	0.30103	Intergenic
Adult	6.10373	Intergenic
Adult	4.73732	Intergenic
Adult	5.78805	Intergenic
Adult	1.11394	Intergenic
Adult	5.60718	Intergenic
Adult	1.78533	Intergenic
Adult	3.765	Intergenic
Adult	1.88649	Intergenic
Adult	4.38302	Intergenic
Adult	4.83891	Intergenic
Adult	4.0308	Intergenic
Adult	1.30103	Intergenic
Adult	5.09937	Intergenic
Adult	0.954243	Intergenic
Adult	5.86957	Intergenic
Adult	6.1061	Intergenic
Adult	4.98087	Intergenic
Adult	5.32672	Intergenic
Adult	3.90875	Intergenic
Adult	3.8408	Intergenic
Adult	4.40793	Intergenic
Adult	5.34192	Intergenic
Adult	2.77232	Intergenic
Adult	0.69897	Intergenic
Adult	1.83251	Intergenic
Adult	2.84572	Intergenic
Adult	4.98674	Intergenic
Adult	6.16016	Intergenic
Adult	5.4741	Intergenic
Adult	3.41681	Intergenic
Adult	4.07587	Intergenic
Adult	5.10901	Intergenic
Adult	4.07048	Intergenic
Adult	5.2071	Intergenic
Adult	1.54407	Intergenic
Adult	3.28578	Intergenic
Adult	4.99199	Intergenic
Adult	5.43059	Intergenic
Adult	1.69897	Intergenic
Adult	3.72148	Intergenic
Adult	3.7693	Intergenic
Adult	4.02053	Intergenic
Adult	3.87034	Intergenic
Adult	1.49136	Intergenic
Adult	2.01284	Intergenic
Adult	4.03056	Intergenic
Adult	1.89763	Intergenic
Adult	3.2492	Intergenic
Adult	1.41497	Intergenic
Adult	5.68347	Intergenic
Adult	4.09649	Intergenic
Adult	1.49136	Intergenic
Adult	5.20859	Intergenic
Adult	4.3405	Intergenic
Adult	3.21643	Intergenic
Adult	2.13988	Intergenic
Adult	2.03342	Intergenic
Adult	2.31597	Intergenic
Adult	1.83885	Intergenic
Adult	3.70432	Intergenic
Adult	0.30103	Intergenic
Adult	4.3265	Intergenic
Adult	3.77466	Intergenic
Adult	1.72428	Intergenic
Adult	4.37118	Intergenic
Adult	3.94939	Intergenic
Adult	1.95424	Intergenic
Adult	4.61752	Intergenic
Adult	2.51188	Intergenic
Adult	1.20412	Intergenic
Adult	1.92428	Intergenic
Adult	4.79152	Intergenic
Adult	1.68124	Intergenic
Adult	1.98227	Intergenic
Adult	3.78916	Intergenic
Adult	3.04297	Intergenic
Adult	1.20412	Intergenic
Adult	1.04139	Intergenic
Adult	5.18121	Intergenic
Adult	0.778151	Intergenic
Adult	1.39794	Intergenic
Adult	3.61374	Intergenic
Adult	4.96894	Intergenic
Adult	1.65321	Intergenic
Adult	1.65321	Intergenic
Adult	1.23045	Intergenic
Adult	3.14114	Intergenic
Adult	1.59106	Intergenic
Adult	3.85673	Intergenic
Adult	5.16296	Intergenic
Adult	4.39827	Intergenic
Adult	5.83628	Intergenic
Adult	5.67348	Intergenic
Adult	5.73564	Intergenic
Adult	4.69884	Intergenic
Adult	3.64038	Intergenic
Adult	0.69897	Intergenic
Adult	4.99317	Intergenic
Adult	3.30038	Intergenic
Adult	4.95872	Intergenic
Adult	4.36442	Intergenic
Adult	0.30103	Intergenic
Adult	3.5904	Intergenic
Adult	3.67569	Intergenic
Adult	2.01284	Intergenic
Adult	3.64729	Intergenic
Adult	4.10701	Intergenic
Adult	2.51851	Intergenic
Adult	1.66276	Intergenic
Adult	3.91418	Intergenic
Adult	2.68214	Intergenic
Adult	1.36173	Intergenic
Adult	0.69897	Intergenic
Adult	4.33056	Intergenic
Adult	1.63347	Intergenic
Adult	1.86332	Intergenic
Adult	5.49876	Intergenic
Adult	2.08636	Intergenic
Adult	3.01578	Intergenic
Adult	3.30298	Intergenic
Adult	4.76349	Intergenic
Adult	4.16587	Intergenic
Adult	1.25527	Intergenic
Adult	1.8921	Intergenic
Adult	2.01284	Intergenic
Adult	4.05979	Intergenic
Adult	3.99961	Intergenic
Adult	1.80618	Intergenic
Adult	3.1345	Intergenic
Adult	1.6721	Intergenic
Adult	1.92428	Intergenic
Adult	3.79239	Intergenic
Adult	1.36173	Intergenic
Adult	1.17609	Intergenic
Adult	1.43136	Intergenic
Adult	1.90848	Intergenic
Adult	4.64554	Intergenic
Adult	1.53148	Intergenic
Adult	1.14613	Intergenic
Adult	5.04696	Intergenic
Adult	1.60206	Intergenic
Adult	0.477121	Intergenic
Adult	1.91908	Intergenic
Adult	3.45697	Intergenic
Adult	5.54792	Intergenic
Adult	0.845098	Intergenic
Adult	1.41497	Intergenic
Adult	5.03092	Intergenic
Adult	0	Intergenic
Adult	1.04139	Intergenic
Adult	1.5563	Intergenic
Adult	4.82414	Intergenic
Adult	1.07918	Intergenic
Adult	5.15077	Intergenic
Adult	4.88143	Intergenic
Adult	2.2833	Intergenic
Adult	5.02559	Intergenic
Adult	1.6902	Intergenic
Adult	0	Intergenic
Adult	2.29004	Intergenic
Adult	4.07639	Intergenic
Adult	1.23045	Intergenic
Adult	0.60206	Intergenic
Adult	3.13065	Intergenic
Adult	1.07918	Intergenic
Adult	1.85733	Intergenic
Adult	1.61278	Intergenic
Adult	5.12801	Intergenic
Adult	3.64018	Intergenic
Adult	2.55871	Intergenic
Adult	3.08314	Intergenic
Adult	2.17898	Intergenic
Adult	4.01891	Intergenic
Adult	4.54063	Intergenic
Adult	1.5563	Intergenic
Adult	5.42823	Intergenic
Adult	0.60206	Intergenic
Adult	1.51851	Intergenic
Adult	5.70313	Intergenic
Adult	4.03036	Intergenic
Adult	5.2682	Intergenic
Adult	4.82881	Intergenic
Adult	5.40584	Intergenic
Adult	4.45954	Intergenic
Adult	1.87506	Intergenic
Adult	1.36173	Intergenic
Adult	4.63254	Intergenic
Adult	5.32259	Intergenic
Adult	4.58884	Intergenic
Adult	1.27875	Intergenic
Adult	5.8649	Intergenic
Adult	5.64235	Intergenic
Adult	4.77751	Intergenic
Adult	5.00586	Intergenic
Adult	0.69897	Intergenic
Adult	0.30103	Intergenic
Adult	4.40447	Intergenic
Adult	3.95105	Intergenic
Adult	4.11734	Intergenic
Adult	5.22605	Intergenic
Adult	4.87432	Intergenic
Adult	1.36173	Intergenic
Adult	5.91732	Intergenic
Adult	5.32646	Intergenic
Adult	5.24038	Intergenic
Adult	1	Intergenic
Adult	1.20412	Intergenic
Adult	1.34242	Intergenic
Adult	1.25527	Intergenic
Adult	4.11521	Intergenic
Adult	4.19184	Intergenic
Adult	1.92428	Intergenic
Adult	0.477121	Intergenic
Adult	1.64345	Intergenic
Adult	4.48224	Intergenic
Adult	1.6721	Intergenic
Adult	0.778151	Intergenic
Adult	5.03868	Intergenic
Adult	4.51262	Intergenic
Adult	1.49136	Intergenic
Adult	0.477121	Intergenic
Adult	5.07211	Intergenic
Adult	4.90078	Intergenic
Adult	3.76012	Intergenic
Adult	3.96872	Intergenic
Adult	4.61101	Intergenic
Adult	4.08994	Intergenic
Adult	4.3241	Intergenic
Adult	1.27875	Intergenic
Adult	4.19562	Intergenic
Adult	1.74036	Intergenic
Adult	0.90309	Intergenic
Adult	2.86923	Intergenic
Adult	1.36173	Intergenic
Adult	1.54407	Intergenic
Adult	3.04336	Intergenic
Adult	3.76604	Intergenic
Adult	4.93192	Intergenic
Adult	3.01072	Intergenic
Adult	5.69306	Intergenic
Adult	1.8451	Intergenic
Adult	3.91302	Intergenic
Adult	5.24655	Intergenic
Adult	4.19684	Intergenic
Adult	4.27795	Intergenic
Adult	4.96794	Intergenic
Adult	1.07918	Intergenic
Adult	5.09586	Intergenic
Adult	5.36356	Intergenic
Adult	4.69976	Intergenic
Adult	1.32222	Intergenic
Adult	4.80166	Intergenic
Adult	4.886	Intergenic
Adult	5.06373	Intergenic
Adult	6.14177	Intergenic
Adult	6.39754	Intergenic
Adult	4.087	Intergenic
Adult	2.91908	Intergenic
Adult	2.63548	Intergenic
Adult	1.66276	Intergenic
Adult	0.778151	Intergenic
Adult	4.12172	Intergenic
Adult	5.1898	Intergenic
Adult	4.74147	Intergenic
Adult	4.41223	Intergenic
Adult	4.71278	Intergenic
Adult	5.50452	Intergenic
Adult	4.57173	Intergenic
Adult	4.13586	Intergenic
Adult	1.23045	Intergenic
Adult	3.64758	Intergenic
Adult	1.63347	Intergenic
Adult	0.90309	Intergenic
Adult	0.69897	Intergenic
Adult	2.68124	Intergenic
Adult	2.33244	Intergenic
Adult	3.83563	Intergenic
Adult	0.778151	Intergenic
Adult	2.59988	Intergenic
Adult	4.44717	Intergenic
Adult	2.15229	Intergenic
Adult	0.778151	Intergenic
Adult	1.27875	Intergenic
Adult	0.30103	Intergenic
Adult	2.06446	Intergenic
Adult	3.15442	Intergenic
Adult	1.90848	Intergenic
Adult	1.54407	Intergenic
Adult	4.17548	Intergenic
Adult	1.82607	Intergenic
Adult	1.64345	Intergenic
Adult	1.41497	Intergenic
Adult	1	Intergenic
Adult	2.35411	Intergenic
Adult	4.21893	Intergenic
Adult	0.90309	Intergenic
Adult	1.81291	Intergenic
Adult	1.20412	Intergenic
Adult	3.70774	Intergenic
Adult	4.20145	Intergenic
Adult	1.72428	Intergenic
Adult	1.11394	Intergenic
Adult	5.03926	Intergenic
Adult	5.6237	Intergenic
Adult	5.30831	Intergenic
Adult	5.67646	Intergenic
Adult	3.85266	Intergenic
Adult	5.87415	Intergenic
Adult	5.16657	Intergenic
Adult	4.27337	Intergenic
Adult	1.53148	Intergenic
Adult	3.58995	Intergenic
Adult	0.60206	Intergenic
Adult	1.63347	Intergenic
Adult	1.41497	Intergenic
Adult	4.67598	Intergenic
Adult	1.23045	Intergenic
Adult	4.59608	Intergenic
Adult	4.32885	Intergenic
Adult	4.9314	Intergenic
Adult	4.73755	Intergenic
Adult	4.35639	Intergenic
Adult	4.55716	Intergenic
Adult	2.99913	Intergenic
Adult	4.87436	Intergenic
Adult	4.28628	Intergenic
Adult	5.08936	Intergenic
Adult	1.59106	Intergenic
Adult	3.88304	Intergenic
Adult	2.47422	Intergenic
Adult	4.60535	Intergenic
Adult	4.60047	Intergenic
Adult	5.82146	Intergenic
Adult	5.35644	Intergenic
Adult	4.59692	Intergenic
Adult	2.94002	Intergenic
Adult	1.20412	Intergenic
Adult	4.37092	Intergenic
Adult	4.09226	Intergenic
Adult	2.10721	Intergenic
Adult	0.69897	Intergenic
Adult	1	Intergenic
Adult	1.85733	Intergenic
Adult	1.17609	Intergenic
Adult	3.32056	Intergenic
Adult	1.5682	Intergenic
Adult	2.01703	Intergenic
Adult	3.306	Intergenic
Adult	4.14417	Intergenic
Adult	0.90309	Intergenic
Adult	2.69984	Intergenic
Adult	3.16047	Intergenic
Adult	4.31802	Intergenic
Adult	2.32634	Intergenic
Adult	2.50243	Intergenic
Adult	4.89889	Intergenic
Adult	1.99564	Intergenic
Adult	3.97607	Intergenic
Adult	4.74422	Intergenic
Adult	4.89674	Intergenic
Adult	4.98389	Intergenic
Adult	4.963	Intergenic
Adult	4.40057	Intergenic
Adult	4.223	Intergenic
Adult	2.0086	Intergenic
Adult	3.03862	Intergenic
Adult	1.73239	Intergenic
Adult	4.30181	Intergenic
Adult	1.76343	Intergenic
Adult	0.477121	Intergenic
Adult	1.63347	Intergenic
Adult	5.15314	Intergenic
Adult	1.9345	Intergenic
Adult	2.15534	Intergenic
Adult	3.57206	Intergenic
Adult	4.86101	Intergenic
Adult	3.86782	Intergenic
Adult	2.15534	Intergenic
Adult	2.33244	Intergenic
Adult	5.28826	Intergenic
Adult	3.26717	Intergenic
Adult	1.65321	Intergenic
Adult	5.37529	Intergenic
Adult	1.92428	Intergenic
Adult	5.16718	Intergenic
Adult	4.59491	Intergenic
Adult	0.30103	Intergenic
Adult	4.95854	Intergenic
Adult	4.80299	Intergenic
Adult	3.55413	Intergenic
Adult	4.3259	Intergenic
Adult	4.8882	Intergenic
Adult	3.4961	Intergenic
Adult	1.39794	Intergenic
Adult	4.77618	Intergenic
Adult	3.32305	Intergenic
Adult	1.92428	Intergenic
Adult	1.76343	Intergenic
Adult	1.50515	Intergenic
Adult	2	Intergenic
Adult	5.43644	Intergenic
Adult	1.91381	Intergenic
Adult	1.25527	Intergenic
Adult	4.2204	Intergenic
Adult	2.23045	Intergenic
Adult	3.46255	Intergenic
Adult	0.90309	Intergenic
Adult	2.88536	Intergenic
Adult	4.73528	Intergenic
Adult	1.64345	Intergenic
Adult	4.58945	Intergenic
Adult	3.83941	Intergenic
Adult	4.26877	Intergenic
Adult	3.40943	Intergenic
Adult	1.17609	Intergenic
Adult	1.11394	Intergenic
Adult	3.75427	Intergenic
Adult	2.26245	Intergenic
Adult	2.44871	Intergenic
Adult	2.26717	Intergenic
Adult	1.30103	Intergenic
Adult	3.6464	Intergenic
Adult	4.02465	Intergenic
Adult	1.61278	Intergenic
Adult	1.91908	Intergenic
Adult	3.12025	Intergenic
Adult	4.2065	Intergenic
Adult	2.01703	Intergenic
Adult	0.90309	Intergenic
Adult	0.778151	Intergenic
Adult	3.39023	Intergenic
Adult	2.24797	Intergenic
Adult	2.38917	Intergenic
Adult	1.76343	Intergenic
Adult	4.13994	Intergenic
Adult	4.64758	Intergenic
Adult	2.18469	Intergenic
Adult	1.23045	Intergenic
Adult	1.43136	Intergenic
Adult	4.92149	Intergenic
Adult	5.24951	Intergenic
Adult	1.83251	Intergenic
Adult	0.30103	Intergenic
Adult	1.88649	Intergenic
Adult	3.68637	Intergenic
Adult	2.02938	Intergenic
Adult	4.21551	Intergenic
Adult	1.85126	Intergenic
Adult	1.14613	Intergenic
Adult	3.55606	Intergenic
Adult	1.04139	Intergenic
Adult	1.43136	Intergenic
Adult	1.59106	Intergenic
Adult	3.86398	Intergenic
Adult	1.34242	Intergenic
Adult	4.05519	Intergenic
Adult	3.26834	Intergenic
Adult	1.20412	Intergenic
Adult	1.53148	Intergenic
Adult	1.43136	Intergenic
Adult	4.43849	Intergenic
Adult	2.39794	Intergenic
Adult	3.44994	Intergenic
Adult	1.79239	Intergenic
Adult	4.07144	Intergenic
Adult	1.5682	Intergenic
Adult	3.6249	Intergenic
Adult	1.76343	Intergenic
Adult	5.11412	Intergenic
Adult	0.845098	Intergenic
Adult	5.87896	Intergenic
Adult	1.38021	Intergenic
Adult	5.55194	Intergenic
Adult	2.13354	Intergenic
Adult	5.04939	Intergenic
Adult	0.778151	Intergenic
Adult	6.11526	Intergenic
Adult	3.51335	Intergenic
Adult	5.86665	Intergenic
Adult	6.07068	Intergenic
Adult	0	Intergenic
Adult	0.60206	Intergenic
Adult	1.68124	Intergenic
Adult	5.95777	Intergenic
Adult	1.60206	Intergenic
Adult	3.75473	Intergenic
Adult	1.20412	Intergenic
Adult	1.07918	Intergenic
Adult	1.11394	Intergenic
Adult	2.79099	Intergenic
Adult	4.9111	Intergenic
Adult	6.35274	Intergenic
Adult	6.31659	Intergenic
Adult	4.08714	Intergenic
Adult	1.27875	Intergenic
Adult	6.07255	Intergenic
Adult	5.63684	Intergenic
Adult	4.24489	Intergenic
Adult	2.53275	Intergenic
Adult	1.79934	Intergenic
Adult	5.06698	Intergenic
Adult	5.29536	Intergenic
Adult	5.62884	Intergenic
Adult	4.74162	Intergenic
Adult	1.89763	Intergenic
Adult	4.71356	Intergenic
Adult	3.97635	Intergenic
Adult	4.01687	Intergenic
Adult	4.64368	Intergenic
Adult	5.79353	Intergenic
Adult	4.05854	Intergenic
Adult	1.85126	Intergenic
Adult	4.16247	Intergenic
Adult	4.18124	Intergenic
Adult	2.13672	Intergenic
Adult	1.44716	Intergenic
Adult	3.21272	Intergenic
Adult	1.50515	Intergenic
Adult	4.59171	Intergenic
Adult	4.96472	Intergenic
Adult	1.62325	Intergenic
Adult	3.55715	Intergenic
Adult	1.5682	Intergenic
Adult	4.18898	Intergenic
Adult	1.59106	Intergenic
Adult	3.7611	Intergenic
Adult	4.10809	Intergenic
Adult	2.23045	Intergenic
Adult	4.72421	Intergenic
Adult	4.26651	Intergenic
Adult	5.3921	Intergenic
Adult	4.47956	Intergenic
Adult	4.93466	Intergenic
Adult	3.79344	Intergenic
Adult	3.95105	Intergenic
Adult	1.38021	Intergenic
Adult	5.81569	Intergenic
Adult	5.47796	Intergenic
Adult	5.45641	Intergenic
Adult	5.14861	Intergenic
Adult	3.80339	Intergenic
Adult	5.80106	Intergenic
Adult	1.5682	Intergenic
Adult	4.39305	Intergenic
Adult	1.91381	Intergenic
Adult	1.4624	Intergenic
Adult	0.60206	Intergenic
Adult	6.36167	Intergenic
Adult	6.24292	Intergenic
Adult	6.33456	Intergenic
Adult	5.86014	Intergenic
Adult	5.18246	Intergenic
Adult	6.43136	Intergenic
Adult	2.19313	Intergenic
Adult	2.36361	Intergenic
Adult	2.2878	Intergenic
Adult	1.53148	Intergenic
Adult	3.74943	Intergenic
Adult	5.5714	Intergenic
Adult	5.54394	Intergenic
Adult	4.32601	Intergenic
Adult	4.87553	Intergenic
Adult	4.12581	Intergenic
Adult	1.88081	Intergenic
Adult	2.21219	Intergenic
Adult	4.08318	Intergenic
Adult	2.19313	Intergenic
Adult	3.99804	Intergenic
Adult	1.83251	Intergenic
Adult	3.61868	Intergenic
Adult	3.48487	Intergenic
Adult	1.83885	Intergenic
Adult	1	Intergenic
Adult	4.47327	Intergenic
Adult	4.54985	Intergenic
Adult	3.45773	Intergenic
Adult	1.47712	Intergenic
Adult	4.42406	Intergenic
Adult	1.39794	Intergenic
Adult	2.22531	Intergenic
Adult	4.34639	Intergenic
Adult	3.41111	Intergenic
Adult	4.63457	Intergenic
Adult	3.16673	Intergenic
Adult	5.06938	Intergenic
Adult	4.48797	Intergenic
Adult	5.74188	Intergenic
Adult	2.1038	Intergenic
Adult	5.07004	Intergenic
Adult	5.08996	Intergenic
Adult	4.40936	Intergenic
Adult	4.80292	Intergenic
Adult	4.98881	Intergenic
Adult	5.34437	Intergenic
Adult	1.63347	Intergenic
Adult	1.81291	Intergenic
Adult	0.69897	Intergenic
Adult	3.97118	Intergenic
Adult	1.91381	Intergenic
Adult	1.59106	Intergenic
Adult	3.89437	Intergenic
Adult	2.37107	Intergenic
Adult	2.21219	Intergenic
Adult	2.0086	Intergenic
Adult	0	Intergenic
Adult	2.90741	Intergenic
Adult	3.61194	Intergenic
Adult	1.53148	Intergenic
Adult	1.80618	Intergenic
Adult	2.69984	Intergenic
Adult	4.72258	Intergenic
Adult	4.43209	Intergenic
Adult	1.81291	Intergenic
Adult	4.87345	Intergenic
Adult	3.59517	Intergenic
Adult	1.64345	Intergenic
Adult	0.60206	Intergenic
Adult	4.96675	Intergenic
Adult	4.59671	Intergenic
Adult	5.76179	Intergenic
Adult	1.6902	Intergenic
Adult	5.86064	Intergenic
Adult	6.42169	Intergenic
Adult	5.58556	Intergenic
Adult	4.90699	Intergenic
Adult	1.11394	Intergenic
Adult	1.27875	Intergenic
Adult	4.18035	Intergenic
Adult	2.31387	Intergenic
Adult	1.83885	Intergenic
Adult	1.41497	Intergenic
Adult	3.48785	Intergenic
Adult	1.25527	Intergenic
Adult	2.96426	Intergenic
Adult	3.91323	Intergenic
Adult	4.70896	Intergenic
Adult	1.65321	Intergenic
Adult	1.41497	Intergenic
Adult	2.42814	Intergenic
Adult	5.02728	Intergenic
Adult	3.50325	Intergenic
Adult	2.98	Intergenic
Adult	3.02979	Intergenic
Adult	3.77262	Intergenic
Adult	3.4732	Intergenic
Adult	1.07918	Intergenic
Adult	1.17609	Intergenic
Adult	1.43136	Intergenic
Adult	6.10002	Intergenic
Adult	1.39794	Intergenic
Adult	1.78533	Intergenic
Adult	3.5172	Intergenic
Adult	5.25633	Intergenic
Adult	4.82917	Intergenic
Adult	0.90309	Intergenic
Adult	1.23045	Intergenic
Adult	2.22531	Intergenic
Adult	5.73457	Intergenic
Adult	0.845098	Intergenic
Adult	1.07918	Intergenic
Adult	5.91324	Intergenic
Adult	5.31236	Intergenic
Adult	5.11793	Intergenic
Adult	5.13552	Intergenic
Adult	4.68792	Intergenic
Adult	1.14613	Intergenic
Adult	1.72428	Intergenic
Adult	1.50515	Intergenic
Adult	4.64103	Intergenic
Adult	1.51851	Intergenic
Adult	1.6902	Intergenic
Adult	5.03025	Intergenic
Adult	6.06588	Intergenic
Adult	5.24931	Intergenic
Adult	2.94349	Intergenic
Adult	2.12057	Intergenic
Adult	5.36813	Intergenic
Adult	5.25475	Intergenic
Adult	5.17218	Intergenic
Adult	2.56703	Intergenic
Adult	3.53097	Intergenic
Adult	1.11394	Intergenic
Adult	1.72428	Intergenic
Adult	0.90309	Intergenic
Adult	5.64215	Intergenic
Adult	0.30103	Intergenic
Adult	4.5381	Intergenic
Adult	1.64345	Intergenic
Adult	5.16655	Intergenic
Adult	1.76343	Intergenic
Adult	4.70296	Intergenic
Adult	5.19255	Intergenic
Adult	4.78636	Intergenic
Adult	5.19014	Intergenic
Adult	5.18317	Intergenic
Adult	1.98227	Intergenic
Adult	2.8202	Intergenic
Adult	2.59218	Intergenic
Adult	4.36133	Intergenic
Adult	3.40363	Intergenic
Adult	4.23464	Intergenic
Adult	5.59243	Intergenic
Adult	1.81954	Intergenic
Adult	1.14613	Intergenic
Adult	4.60682	Intergenic
Adult	1.41497	Intergenic
Adult	1.79934	Intergenic
Adult	4.22904	Intergenic
Adult	4.60552	Intergenic
Adult	3.95985	Intergenic
Adult	1.85733	Intergenic
Adult	5.49194	Intergenic
Adult	4.39764	Intergenic
Adult	1.07918	Intergenic
Adult	4.32858	Intergenic
Adult	2.4133	Intergenic
Adult	1.73239	Intergenic
Adult	3.55121	Intergenic
Adult	3.87697	Intergenic
Adult	2.0569	Intergenic
Adult	2.93298	Intergenic
Adult	1.77815	Intergenic
Adult	2.16435	Intergenic
Adult	1.25527	Intergenic
Adult	3.61574	Intergenic
Adult	2	Intergenic
Adult	1.81954	Intergenic
Adult	1.4624	Intergenic
Adult	4.00069	Intergenic
Adult	1.07918	Intergenic
Adult	0.954243	Intergenic
Adult	1.62325	Intergenic
Adult	1.44716	Intergenic
Adult	0.477121	Intergenic
Adult	2.77597	Intergenic
Adult	2.55991	Intergenic
Adult	3.46805	Intergenic
Adult	3.56026	Intergenic
Adult	1.64345	Intergenic
Adult	5.30891	Intergenic
Adult	3.58602	Intergenic
Adult	4.60384	Intergenic
Adult	5.30509	Intergenic
Adult	3.22866	Intergenic
Adult	1.66276	Intergenic
Adult	5.02097	Intergenic
Adult	4.52364	Intergenic
Adult	4.66541	Intergenic
Adult	4.73058	Intergenic
Adult	1.39794	Intergenic
Adult	2.10037	Intergenic
Adult	4.43578	Intergenic
Adult	4.18884	Intergenic
Adult	3.4417	Intergenic
Adult	4.90782	Intergenic
Adult	4.09377	Intergenic
Adult	3.97437	Intergenic
Adult	2.31597	Intergenic
Adult	1.88649	Intergenic
Adult	3.10106	Intergenic
Adult	3.41179	Intergenic
Adult	3.77481	Intergenic
Adult	1.34242	Intergenic
Adult	1	Intergenic
Adult	2.1038	Intergenic
Adult	1.23045	Intergenic
Adult	3.56691	Intergenic
Adult	3.27254	Intergenic
Adult	2.22272	Intergenic
Adult	2.57287	Intergenic
Adult	0.778151	Intergenic
Adult	2.30103	Intergenic
Adult	3.63448	Intergenic
Adult	2.18469	Intergenic
Adult	2.22789	Intergenic
Adult	1.17609	Intergenic
Adult	1.8921	Intergenic
Adult	3.4368	Intergenic
Adult	4.78692	Intergenic
Adult	4.88275	Intergenic
Adult	4.99077	Intergenic
Adult	1.6902	Intergenic
Adult	3.3681	Intergenic
Adult	1.6902	Intergenic
Adult	4.57366	Intergenic
Adult	5.13516	Intergenic
Adult	1.81291	Intergenic
Adult	4.57694	Intergenic
Adult	2.64048	Intergenic
Adult	4.92591	Intergenic
Adult	5.80965	Intergenic
Adult	4.96488	Intergenic
Adult	0.30103	Intergenic
Adult	1.07918	Intergenic
Adult	1.75588	Intergenic
Adult	5.37499	Intergenic
Adult	4.19548	Intergenic
Adult	4.44689	Intergenic
Adult	4.14866	Intergenic
Adult	4.15552	Intergenic
Adult	1.97313	Intergenic
Adult	2.42651	Intergenic
Adult	1.68124	Intergenic
Adult	4.50344	Intergenic
Adult	3.7611	Intergenic
Adult	4.65426	Intergenic
Adult	4.2766	Intergenic
Adult	4.36825	Intergenic
Adult	4.32432	Intergenic
Adult	1.92428	Intergenic
Adult	2.85491	Intergenic
Adult	4.31101	Intergenic
Adult	3.79747	Intergenic
Adult	1.78533	Intergenic
Adult	4.91846	Intergenic
Adult	5.37039	Intergenic
Adult	5.45724	Intergenic
Adult	1.25527	Intergenic
Adult	1.79934	Intergenic
Adult	4.87242	Intergenic
Adult	5.38318	Intergenic
Adult	4.68689	Intergenic
Adult	5.86939	Intergenic
Adult	4.23302	Intergenic
Adult	1.5682	Intergenic
Adult	3.47129	Intergenic
Adult	4.41814	Intergenic
Adult	1.30103	Intergenic
Adult	3.50024	Intergenic
Adult	4.55788	Intergenic
Adult	2.37107	Intergenic
Adult	1.07918	Intergenic
Adult	4.12218	Intergenic
Adult	2.50515	Intergenic
Adult	2.03342	Intergenic
Adult	4.87416	Intergenic
Adult	4.64781	Intergenic
Adult	4.08575	Intergenic
Adult	4.46346	Intergenic
Adult	3.96741	Intergenic
Adult	4.94172	Intergenic
Adult	5.50113	Intergenic
Adult	5.82035	Intergenic
Adult	0.477121	Intergenic
Adult	1.93952	Intergenic
Adult	3.81411	Intergenic
Adult	4.06179	Intergenic
Adult	3.65408	Intergenic
Adult	6.30878	Intergenic
Adult	5.14302	Intergenic
Adult	2.04922	Intergenic
Adult	1.5682	Intergenic
Adult	1.80618	Intergenic
Adult	6.22915	Intergenic
Adult	4.98249	Intergenic
Adult	1.66276	Intergenic
Adult	0.778151	Intergenic
Adult	5.6675	Intergenic
Adult	0.954243	Intergenic
Adult	1.6721	Intergenic
Adult	4.97299	Intergenic
Adult	1.96379	Intergenic
Adult	4.30775	Intergenic
Adult	2.65992	Intergenic
Adult	0.60206	Intergenic
Adult	4.26226	Intergenic
Adult	1	Intergenic
Adult	1.63347	Intergenic
Adult	0.60206	Intergenic
Adult	2.67943	Intergenic
Adult	4.52445	Intergenic
Adult	1.20412	Intergenic
Adult	2.46982	Intergenic
Adult	1.78533	Intergenic
Adult	1.39794	Intergenic
Adult	5.14852	Intergenic
Adult	5.12842	Intergenic
Adult	3.51957	Intergenic
Adult	4.30496	Intergenic
Adult	1.83251	Intergenic
Adult	4.00152	Intergenic
Adult	4.25406	Intergenic
Adult	1.57978	Intergenic
Adult	4.57349	Intergenic
Adult	1.80618	Intergenic
Adult	4.81333	Intergenic
Adult	1.91908	Intergenic
Adult	4.07265	Intergenic
Adult	1.53148	Intergenic
Adult	3.1682	Intergenic
Adult	3.98295	Intergenic
Adult	2.96895	Intergenic
Adult	4.35774	Intergenic
Adult	1.93952	Intergenic
Adult	3.32408	Intergenic
Adult	2.4624	Intergenic
Adult	1.62325	Intergenic
Adult	1.39794	Intergenic
Adult	4.30384	Intergenic
Adult	1.5563	Intergenic
Adult	0.60206	Intergenic
Adult	3.15625	Intergenic
Adult	4.40403	Intergenic
Adult	1.49136	Intergenic
Adult	5.42273	Intergenic
Adult	5.72872	Intergenic
Adult	0.778151	Intergenic
Adult	1.4624	Intergenic
Adult	1.83251	Intergenic
Adult	4.79669	Intergenic
Adult	6.02095	Intergenic
Adult	3.42111	Intergenic
Adult	6.11347	Intergenic
Adult	4.43521	Intergenic
Adult	1.36173	Intergenic
Adult	1.65321	Intergenic
Adult	6.23096	Intergenic
Adult	5.5353	Intergenic
Adult	1.66276	Intergenic
Adult	1.68124	Intergenic
Adult	4.34821	Intergenic
Adult	0	Intergenic
Adult	1.23045	Intergenic
Adult	0.30103	Intergenic
Adult	5.16255	Intergenic
Adult	5.8634	Intergenic
Adult	5.8538	Intergenic
Adult	1.97313	Intergenic
Adult	3.83797	Intergenic
Adult	4.24092	Intergenic
Adult	4.2032	Intergenic
Adult	4.32707	Intergenic
Adult	4.25633	Intergenic
Adult	1.27875	Intergenic
Adult	4.0661	Intergenic
Adult	4.04438	Intergenic
Adult	2.78032	Intergenic
Adult	3.17085	Intergenic
Adult	4.35267	Intergenic
Adult	2.36549	Intergenic
Adult	1.07918	Intergenic
Adult	1.65321	Intergenic
Adult	3.29513	Intergenic
Adult	1.44716	Intergenic
Adult	0.845098	Intergenic
Adult	3.19976	Intergenic
Adult	4.3286	Intergenic
Adult	2.4609	Intergenic
Adult	1.77815	Intergenic
Adult	3.53058	Intergenic
Adult	4.16143	Intergenic
Adult	2.40312	Intergenic
Adult	1.72428	Intergenic
Adult	1.716	Intergenic
Adult	0.477121	Intergenic
Adult	4.00668	Intergenic
Adult	1.14613	Intergenic
Adult	1.39794	Intergenic
Adult	4.23228	Intergenic
Adult	4.526	Intergenic
Adult	3.56026	Intergenic
Adult	2.16732	Intergenic
Adult	3.48897	Intergenic
Adult	4.1498	Intergenic
Adult	1.8451	Intergenic
Adult	4.34553	Intergenic
Adult	4.80234	Intergenic
Adult	3.42308	Intergenic
Adult	3.08027	Intergenic
Adult	1.44716	Intergenic
Adult	0.30103	Intergenic
Adult	0.69897	Intergenic
Adult	5.23374	Intergenic
Adult	4.70071	Intergenic
Adult	5.46555	Intergenic
Adult	3.09131	Intergenic
Adult	3.77452	Intergenic
Adult	1.17609	Intergenic
Adult	3.9527	Intergenic
Adult	2.4609	Intergenic
Adult	5.41065	Intergenic
Adult	3.98963	Intergenic
Adult	4.38077	Intergenic
Adult	3.58827	Intergenic
Adult	2.03743	Intergenic
Adult	1.65321	Intergenic
Adult	0.477121	Intergenic
Adult	2.14302	Intergenic
Adult	3.47654	Intergenic
Adult	4.7163	Intergenic
Adult	2.13672	Intergenic
Adult	1.90309	Intergenic
Adult	1.73239	Intergenic
Adult	4.82493	Intergenic
Adult	2.45637	Intergenic
Adult	4.14414	Intergenic
Adult	1.61278	Intergenic
Adult	1.44716	Intergenic
Adult	4.6354	Intergenic
Adult	0.778151	Intergenic
Adult	1.82607	Intergenic
Adult	1.44716	Intergenic
Adult	3.47741	Intergenic
Adult	5.64819	Intergenic
Adult	5.03597	Intergenic
Adult	5.45788	Intergenic
Adult	2.4183	Intergenic
Adult	4.01481	Intergenic
Adult	5.12008	Intergenic
Adult	4.5449	Intergenic
Adult	4.51476	Intergenic
Adult	5.19063	Intergenic
Adult	4.88436	Intergenic
Adult	2.91009	Intergenic
Adult	1.60206	Intergenic
Adult	3.02202	Intergenic
Adult	2.07918	Intergenic
Adult	5.05146	Intergenic
Adult	0.778151	Intergenic
Adult	5.23219	Intergenic
Adult	2.08636	Intergenic
Adult	3.56086	Intergenic
Adult	0.845098	Intergenic
Adult	1	Intergenic
Adult	2.14613	Intergenic
Adult	1.75588	Intergenic
Adult	1.64345	Intergenic
Adult	5.01871	Intergenic
Adult	1.77815	Intergenic
Adult	1.60206	Intergenic
Adult	3.81525	Intergenic
Adult	1.82607	Intergenic
Adult	1.14613	Intergenic
Adult	1.54407	Intergenic
Adult	3.62531	Intergenic
Adult	1.14613	Intergenic
Adult	4.44226	Intergenic
Adult	4.40114	Intergenic
Adult	4.07715	Intergenic
Adult	1.65321	Intergenic
Adult	1.62325	Intergenic
Adult	4.04685	Intergenic
Adult	3.55279	Intergenic
Adult	2.89818	Intergenic
Adult	3.31091	Intergenic
Adult	1.43136	Intergenic
Adult	4.27288	Intergenic
Adult	3.63286	Intergenic
Adult	3.80543	Intergenic
Adult	2.01703	Intergenic
Adult	4.58616	Intergenic
Adult	5.90014	Intergenic
Adult	1.32222	Intergenic
Adult	4.62758	Intergenic
Adult	4.12626	Intergenic
Adult	2.07555	Intergenic
Adult	3.00561	Intergenic
Adult	1.53148	Intergenic
Adult	1.07918	Intergenic
Adult	4.05265	Intergenic
Adult	1.73239	Intergenic
Adult	1.91908	Intergenic
Adult	1.44716	Intergenic
Adult	3.88411	Intergenic
Adult	4.37401	Intergenic
Adult	2.11727	Intergenic
Adult	2.14922	Intergenic
Adult	1.85126	Intergenic
Adult	4.00169	Intergenic
Adult	4.2093	Intergenic
Adult	1.716	Intergenic
Adult	4.10646	Intergenic
Adult	1.77085	Intergenic
Adult	1.17609	Intergenic
Adult	3.23805	Intergenic
Adult	1.85126	Intergenic
Adult	0.954243	Intergenic
Adult	4.91019	Intergenic
Adult	2.30103	Intergenic
Adult	3.5989	Intergenic
Adult	2.20683	Intergenic
Adult	1.14613	Intergenic
Adult	3.4501	Intergenic
Adult	1.5682	Intergenic
Adult	3.97086	Intergenic
Adult	3.88178	Intergenic
Adult	3.53757	Intergenic
Adult	2.6981	Intergenic
Adult	2.57634	Intergenic
Adult	1.91908	Intergenic
Adult	3.31133	Intergenic
Adult	2.07918	Intergenic
Adult	3.55425	Intergenic
Adult	3.59129	Intergenic
Adult	2.20683	Intergenic
Adult	5.46713	Intergenic
Adult	5.19371	Intergenic
Adult	4.80655	Intergenic
Adult	5.38651	Intergenic
Adult	1.88649	Intergenic
Adult	5.48357	Intergenic
Adult	3.83014	Intergenic
Adult	5.70254	Intergenic
Adult	1.23045	Intergenic
Adult	2.04922	Intergenic
Adult	3.87344	Intergenic
Adult	2.02531	Intergenic
Adult	4.3066	Intergenic
Adult	4.24107	Intergenic
Adult	1.96848	Intergenic
Adult	3.07555	Intergenic
Adult	1.716	Intergenic
Adult	1.73239	Intergenic
Adult	5.35771	Intergenic
Adult	1.81291	Intergenic
Adult	1.63347	Intergenic
Adult	2.27416	Intergenic
Adult	4.67217	Intergenic
Adult	0.954243	Intergenic
Adult	3.83525	Intergenic
Adult	2.14302	Intergenic
Adult	3.49094	Intergenic
Adult	4.03068	Intergenic
Adult	2.87564	Intergenic
Adult	1.27875	Intergenic
Adult	3.59759	Intergenic
Adult	4.67389	Intergenic
Adult	5.48818	Intergenic
Adult	3.85757	Intergenic
Adult	1.61278	Intergenic
Adult	3.83161	Intergenic
Adult	0.954243	Intergenic
Adult	3.35025	Intergenic
Adult	4.6262	Intergenic
Adult	6.18793	Intergenic
Adult	4.96651	Intergenic
Adult	4.48407	Intergenic
Adult	2.33244	Intergenic
Adult	5.29199	Intergenic
Adult	1	Intergenic
Adult	1.39794	Intergenic
Adult	1.39794	Intergenic
Adult	4.70897	Intergenic
Adult	3.96548	Intergenic
Adult	1.5682	Intergenic
Adult	4.87068	Intergenic
Adult	1.98227	Intergenic
Adult	3.40926	Intergenic
Adult	3.13577	Intergenic
Adult	1.53148	Intergenic
Adult	3.35832	Intergenic
Adult	4.33058	Intergenic
Adult	2.06446	Intergenic
Adult	1.30103	Intergenic
Adult	5.63824	Intergenic
Adult	4.40231	Intergenic
Adult	4.43974	Intergenic
Adult	4.48041	Intergenic
Adult	0.778151	Intergenic
Adult	3.08278	Intergenic
Adult	2.29004	Intergenic
Adult	1.68124	Intergenic
Adult	2.51322	Intergenic
Adult	5.89663	Intergenic
Adult	0.30103	Intergenic
Adult	1.76343	Intergenic
Adult	4.8945	Intergenic
Adult	1.6902	Intergenic
Adult	5.46455	Intergenic
Adult	1.68124	Intergenic
Adult	4.18999	Intergenic
Adult	5.40252	Intergenic
Adult	4.64285	Intergenic
Adult	1.39794	Intergenic
Adult	5.29961	Intergenic
Adult	3.71842	Intergenic
Adult	1.92428	Intergenic
Adult	1.65321	Intergenic
Adult	5.291	Intergenic
Adult	5.77931	Intergenic
Adult	4.60663	Intergenic
Adult	5.79047	Intergenic
Adult	5.17564	Intergenic
Adult	4.01787	Intergenic
Adult	4.01498	Intergenic
Adult	2.89982	Intergenic
Adult	1.20412	Intergenic
Adult	4.64292	Intergenic
Adult	5.82031	Intergenic
Adult	5.6209	Intergenic
Adult	2.57287	Intergenic
Adult	0.778151	Intergenic
Adult	4.11591	Intergenic
Adult	4.43694	Intergenic
Adult	4.68483	Intergenic
Adult	4.30837	Intergenic
Adult	5.292	Intergenic
Adult	1.61278	Intergenic
Adult	1.11394	Intergenic
Adult	3.56336	Intergenic
Adult	2.22011	Intergenic
Adult	0.778151	Intergenic
Adult	4.94048	Intergenic
Adult	4.5809	Intergenic
Adult	2.23805	Intergenic
Adult	2.2014	Intergenic
Adult	1.94448	Intergenic
Adult	0.477121	Intergenic
Adult	1.83251	Intergenic
Adult	3.3668	Intergenic
Adult	2.48855	Intergenic
Adult	3.07846	Intergenic
Adult	2.49969	Intergenic
Adult	2.06446	Intergenic
Adult	4.75102	Intergenic
Adult	4.50355	Intergenic
Adult	4.76057	Intergenic
Adult	1.90309	Intergenic
Adult	1.77815	Intergenic
Adult	4.7628	Intergenic
Adult	2.34439	Intergenic
Adult	1.51851	Intergenic
Adult	3.76545	Intergenic
Adult	1.91908	Intergenic
Adult	3.60108	Intergenic
Adult	1.5563	Intergenic
Adult	1.04139	Intergenic
Adult	5.10019	Intergenic
Adult	4.61258	Intergenic
Adult	5.47964	Intergenic
Adult	3.75197	Intergenic
Adult	1.76343	Intergenic
Adult	2.66932	Intergenic
Adult	4.71136	Intergenic
Adult	3.06781	Intergenic
Adult	4.87762	Intergenic
Adult	4.51954	Intergenic
Adult	1.79934	Intergenic
Adult	4.47602	Intergenic
Adult	5.38583	Intergenic
Adult	4.20317	Intergenic
Adult	5.15545	Intergenic
Adult	5.78178	Intergenic
Adult	4.49966	Intergenic
Adult	5.53572	Intergenic
Adult	2.58093	Intergenic
Adult	2.26482	Intergenic
Adult	5.11002	Intergenic
Adult	4.68106	Intergenic
Adult	1.61278	Intergenic
Adult	4.47063	Intergenic
Adult	4.72126	Intergenic
Adult	1.11394	Intergenic
Adult	3.47188	Intergenic
Adult	4.79092	Intergenic
Adult	4.56232	Intergenic
Adult	2.11394	Intergenic
Adult	1.47712	Intergenic
Adult	4.81156	Intergenic
Adult	1.23045	Intergenic
Adult	1.77085	Intergenic
Adult	2.02119	Intergenic
Adult	4.74821	Intergenic
Adult	4.21115	Intergenic
Adult	3.77539	Intergenic
Adult	5.41916	Intergenic
Adult	5.21743	Intergenic
Adult	5.55954	Intergenic
Adult	4.20052	Intergenic
Adult	3.56134	Intergenic
Adult	1.27875	Intergenic
Adult	1.75588	Intergenic
Adult	0.30103	Intergenic
Adult	1.69897	Intergenic
Adult	4.46668	Intergenic
Adult	5.23751	Intergenic
Adult	4.4749	Intergenic
Adult	3.01115	Intergenic
Adult	5.05412	Intergenic
Adult	5.43202	Intergenic
Adult	5.19148	Intergenic
Adult	4.36129	Intergenic
Adult	4.87799	Intergenic
Adult	4.68391	Intergenic
Adult	1.90848	Intergenic
Adult	5.56054	Intergenic
Adult	5.15106	Intergenic
Adult	5.54953	Intergenic
Adult	4.56879	Intergenic
Adult	5.50619	Intergenic
Adult	3.9834	Intergenic
Adult	1.79239	Intergenic
Adult	0.60206	Intergenic
Adult	1.25527	Intergenic
Adult	3.97327	Intergenic
Adult	5.60348	Intergenic
Adult	3.63829	Intergenic
Adult	2.11059	Intergenic
Adult	3.00303	Intergenic
Adult	4.80134	Intergenic
Adult	2.31597	Intergenic
Adult	3.91845	Intergenic
Adult	3.45728	Intergenic
Adult	3.64028	Intergenic
Adult	4.72442	Intergenic
Adult	1.64345	Intergenic
Adult	4.54237	Intergenic
Adult	1.53148	Intergenic
Adult	4.75744	Intergenic
Adult	4.63522	Intergenic
Adult	0.30103	Intergenic
Adult	5.07264	Intergenic
Adult	4.65368	Intergenic
Adult	5.76311	Intergenic
Adult	4.974	Intergenic
Adult	4.8875	Intergenic
Adult	4.89747	Intergenic
Adult	2.76864	Intergenic
Adult	3.97146	Intergenic
Adult	4.99749	Intergenic
Adult	4.1574	Intergenic
Adult	4.95655	Intergenic
Adult	2.02119	Intergenic
Adult	4.90569	Intergenic
Adult	6.08209	Intergenic
Adult	5.53674	Intergenic
Adult	5.50927	Intergenic
Adult	6.14225	Intergenic
Adult	5.91269	Intergenic
Adult	1.63347	Intergenic
Adult	5.76484	Intergenic
Adult	2.08636	Intergenic
Adult	3.0569	Intergenic
Adult	4.90518	Intergenic
Adult	4.4089	Intergenic
Adult	1.25527	Intergenic
Adult	4.88915	Intergenic
Adult	1.50515	Intergenic
Adult	1.4624	Intergenic
Adult	4.95385	Intergenic
Adult	2.97267	Intergenic
Adult	4.95648	Intergenic
Adult	2.13354	Intergenic
Adult	5.55588	Intergenic
Adult	2.3784	Intergenic
Adult	5.01855	Intergenic
Adult	4.76933	Intergenic
Adult	5.11258	Intergenic
Adult	4.61295	Intergenic
Adult	4.36378	Intergenic
Adult	1.25527	Intergenic
Adult	0.60206	Intergenic
Adult	4.2605	Intergenic
Adult	4.01263	Intergenic
Adult	2.0607	Intergenic
Adult	1.54407	Intergenic
Adult	1.39794	Intergenic
Adult	1.53148	Intergenic
Adult	3.90178	Intergenic
Adult	4.07111	Intergenic
Adult	1.51851	Intergenic
Adult	3.88076	Intergenic
Adult	4.99641	Intergenic
Adult	4.43046	Intergenic
Adult	0.845098	Intergenic
Adult	1.17609	Intergenic
Adult	3.67015	Intergenic
Adult	1.75588	Intergenic
Adult	6.04805	Intergenic
Adult	3.41229	Intergenic
Adult	2.19866	Intergenic
Adult	4.79596	Intergenic
Adult	1.32222	Intergenic
Adult	4.06856	Intergenic
Adult	2.92428	Intergenic
Adult	3.97049	Intergenic
Adult	1.74819	Intergenic
Adult	1.07918	Intergenic
Adult	2.18184	Intergenic
Adult	3.25358	Intergenic
Adult	1.27875	Intergenic
Adult	1.90848	Intergenic
Adult	3.00346	Intergenic
Adult	5.05456	Intergenic
Adult	4.24903	Intergenic
Adult	0	Intergenic
Adult	2.86213	Intergenic
Adult	1.64345	Intergenic
Adult	3.89003	Intergenic
Adult	4.66174	Intergenic
Adult	5.46193	Intergenic
Adult	2.67486	Intergenic
Adult	1.57978	Intergenic
Adult	0.954243	Intergenic
Adult	0.954243	Intergenic
Adult	1.14613	Intergenic
Adult	3.67154	Intergenic
Adult	4.79707	Intergenic
Adult	1.68124	Intergenic
Adult	1.44716	Intergenic
Adult	3.26858	Intergenic
Adult	2.22789	Intergenic
Adult	3.64038	Intergenic
Adult	4.27172	Intergenic
Adult	3.97782	Intergenic
Adult	5.0644	Intergenic
Adult	5.2461	Intergenic
Adult	1.39794	Intergenic
Adult	4.33383	Intergenic
Adult	1.11394	Intergenic
Adult	5.13934	Intergenic
Adult	4.13191	Intergenic
Adult	1.59106	Intergenic
Adult	2.55871	Intergenic
Adult	2.35983	Intergenic
Adult	4.96352	Intergenic
Adult	4.27082	Intergenic
Adult	4.99616	Intergenic
Adult	5.37831	Intergenic
Adult	4.30762	Intergenic
Adult	3.96166	Intergenic
Adult	2.68842	Intergenic
Adult	1.14613	Intergenic
Adult	1.77085	Intergenic
Adult	2.83442	Intergenic
Adult	5.32055	Intergenic
Adult	3.97267	Intergenic
Adult	5.57454	Intergenic
Adult	0.60206	Intergenic
Adult	2.91593	Intergenic
Adult	3.01072	Intergenic
Adult	4.44823	Intergenic
Adult	1.62325	Intergenic
Adult	3.86747	Intergenic
Adult	5.12379	Intergenic
Adult	3.2071	Intergenic
Adult	3.40756	Intergenic
Adult	1.86923	Intergenic
Adult	1.49136	Intergenic
Adult	4.32083	Intergenic
Adult	3.72477	Intergenic
Adult	3.66857	Intergenic
Adult	1.91381	Intergenic
Adult	4.3969	Intergenic
Adult	1.8451	Intergenic
Adult	3.83594	Intergenic
Adult	4.0593	Intergenic
Adult	3.46938	Intergenic
Adult	3.57807	Intergenic
Adult	1.96848	Intergenic
Adult	4.61905	Intergenic
Adult	1.20412	Intergenic
Adult	1.20412	Intergenic
Adult	5.38002	Intergenic
Adult	0.60206	Intergenic
Adult	3.97516	Intergenic
Adult	2.84881	Intergenic
Adult	3.21669	Intergenic
Adult	1.79239	Intergenic
Adult	5.10475	Intergenic
Adult	4.41521	Intergenic
Adult	5.04056	Intergenic
Adult	3.83385	Intergenic
Adult	4.08973	Intergenic
Adult	1.98227	Intergenic
Adult	5.35318	Intergenic
Adult	4.87242	Intergenic
Adult	1.27875	Intergenic
Adult	5.64559	Intergenic
Adult	3.2824	Intergenic
Adult	5.14366	Intergenic
Adult	5.36677	Intergenic
Adult	1.49136	Intergenic
Adult	2.07188	Intergenic
Adult	2.07188	Intergenic
Adult	4.45761	Intergenic
Adult	5.1717	Intergenic
Adult	4.94558	Intergenic
Adult	1	Intergenic
Adult	1.64345	Intergenic
Adult	1.39794	Intergenic
Adult	3.30298	Intergenic
Adult	1.65321	Intergenic
Adult	2.33445	Intergenic
Adult	4.68599	Intergenic
Adult	4.83216	Intergenic
[truncated: 12,803 more rows]

## Sheet: Fig.S7b,h
Distribution of TFs within co-occupied regions illustrated in Fig.S7b
Stage	Tfnumber	TFnumTotal	TF%	PercentofTF	Tfregions	NumberOfTFs
Adult	1	34149	G%	0.398018	G	7833
Adult	1	34149	A%	0.320933	A	3563
Adult	1	34149	C%		C	0
Adult	1	34149	N%	0.320855	N	6608
Adult	1	34149	S%	0.332051	S	4142
Adult	1	34149	T%	0.130641	T	854
Adult	1	34149	E%	0.43835	E	11149
Adult	2	23000	G%	0.224746	G	4423
Adult	2	23000	A%	0.23212	A	2577
Adult	2	23000	C%		C	0
Adult	2	23000	N%	0.272008	N	5602
Adult	2	23000	S%	0.2498	S	3116
Adult	2	23000	T%	0.198103	T	1295
Adult	2	23000	E%	0.235394	E	5987
Adult	3	18318	G%	0.180691	G	3556
Adult	3	18318	A%	0.189245	A	2101
Adult	3	18318	C%		C	0
Adult	3	18318	N%	0.208109	N	4286
Adult	3	18318	S%	0.196008	S	2445
Adult	3	18318	T%	0.260364	T	1702
Adult	3	18318	E%	0.166234	E	4228
Adult	4	12648	G%	0.126169	G	2483
Adult	4	12648	A%	0.144388	A	1603
Adult	4	12648	C%		C	0
Adult	4	12648	N%	0.129934	N	2676
Adult	4	12648	S%	0.130992	S	1634
Adult	4	12648	T%	0.239865	T	1568
Adult	4	12648	E%	0.105528	E	2684
Adult	5	6165	G%	0.0573171	G	1128
Adult	5	6165	A%	0.0901639	A	1001
Adult	5	6165	C%		C	0
Adult	5	6165	N%	0.0566157	N	1166
Adult	5	6165	S%	0.0705467	S	880
Adult	5	6165	T%	0.131712	T	861
Adult	5	6165	E%	0.0443894	E	1129
Adult	6	1542	G%	0.0130589	G	257
Adult	6	1542	A%	0.023149	A	257
Adult	6	1542	C%		C	0
Adult	6	1542	N%	0.0124788	N	257
Adult	6	1542	S%	0.0206029	S	257
Adult	6	1542	T%	0.0393147	T	257
Adult	6	1542	E%	0.0101046	E	257
Fetal	1	68352	G%	0.452178	G	19951
Fetal	1	68352	A%	0.228919	A	3646
Fetal	1	68352	C%	0.154104	C	4647
Fetal	1	68352	N%	0.173871	N	4493
Fetal	1	68352	S%	0.355854	S	6589
Fetal	1	68352	T%	0.311393	T	9585
Fetal	1	68352	E%	0.424522	E	19441
Fetal	2	42520	G%	0.192036	G	8473
Fetal	2	42520	A%	0.175174	A	2790
Fetal	2	42520	C%	0.233858	C	7052
Fetal	2	42520	N%	0.200611	N	5184
Fetal	2	42520	S%	0.168611	S	3122
Fetal	2	42520	T%	0.204119	T	6283
Fetal	2	42520	E%	0.209979	E	9616
Fetal	3	34548	G%	0.131499	G	5802
Fetal	3	34548	A%	0.170905	A	2722
Fetal	3	34548	C%	0.226994	C	6845
Fetal	3	34548	N%	0.204443	N	5283
Fetal	3	34548	S%	0.144794	S	2681
Fetal	3	34548	T%	0.159254	T	4902
Fetal	3	34548	E%	0.137853	E	6313
Fetal	4	28492	G%	0.101129	G	4462
Fetal	4	28492	A%	0.152885	A	2435
Fetal	4	28492	C%	0.181363	C	5469
Fetal	4	28492	N%	0.187454	N	4844
Fetal	4	28492	S%	0.122921	S	2276
Fetal	4	28492	T%	0.140574	T	4327
Fetal	4	28492	E%	0.102173	E	4679
Fetal	5	21055	G%	0.0707584	G	3122
Fetal	5	21055	A%	0.134175	A	2137
Fetal	5	21055	C%	0.122102	C	3682
Fetal	5	21055	N%	0.138617	N	3582
Fetal	5	21055	S%	0.10175	S	1884
Fetal	5	21055	T%	0.107339	T	3304
Fetal	5	21055	E%	0.0730211	E	3344
Fetal	6	11886	G%	0.0385295	G	1700
Fetal	6	11886	A%	0.0995165	A	1585
Fetal	6	11886	C%	0.0612834	C	1848
Fetal	6	11886	N%	0.0713208	N	1843
Fetal	6	11886	S%	0.0730179	S	1352
Fetal	6	11886	T%	0.057438	T	1768
Fetal	6	11886	E%	0.0390872	E	1790
Fetal	7	4284	G%	0.0138706	G	612
Fetal	7	4284	A%	0.0384253	A	612
Fetal	7	4284	C%	0.0202951	C	612
Fetal	7	4284	N%	0.0236833	N	612
Fetal	7	4284	S%	0.0330525	S	612
Fetal	7	4284	T%	0.0198824	T	612
Fetal	7	4284	E%	0.0133639	E	612
annotation of cobinding regions depicted in Fig.S7h
sample	3'UTR	5'UTR	exon	exon.2	exon_tot	intergenic	intron	intron_2	intron_total	non-coding	promoter_TSS	promoter_TSS_2	promoter_TSS_3	promoter_TSS_total	TTS	TTS_2	TTS_total	5'UTR_Pct	prom_TSS_Pct	intergenic_Pct	Intronic_Pct	Exon_Pct	3'UTR_Pct	TTS_Pct	noncoding_Pct
adult_TF_cobinding_1TFpeaks_annot.txt	340	537	1215	1	1216	11515	15670	2	15672	144	4229	1	1	4231	493	1	494	0.0157	0.1239	0.3372	0.4589	0.0356	0.01	0.0145	0.0042
adult_TF_cobinding_2TFpeaks_annot.txt	125	171	244	0	244	3453	4707	0	4707	48	2592	1	0	2593	159	0	159	0.0149	0.2255	0.3003	0.4093	0.0212	0.0109	0.0138	0.0042
adult_TF_cobinding_3TFpeaks_annot.txt	44	92	108	0	108	1702	2271	0	2271	24	1792	0	0	1792	73	0	73	0.0151	0.2935	0.2787	0.3719	0.0177	0.0072	0.012	0.0039
adult_TF_cobinding_4TFpeaks_annot.txt	30	54	61	0	61	862	1091	0	1091	12	1022	0	0	1022	30	0	30	0.0171	0.3232	0.2726	0.345	0.0193	0.0095	0.0095	0.0038
adult_TF_cobinding_56TFpeaks_annot.txt	10	31	20	0	20	391	459	1	460	7	556	0	0	556	15	0	15	0.0208	0.3732	0.2624	0.3087	0.0134	0.0067	0.0101	0.0047
adult_TF_cobinding_5TFpeaks_annot.txt	9	25	15	0	15	329	395	1	396	5	443	0	0	443	11	0	11	0.0203	0.3593	0.2668	0.3212	0.0122	0.0073	0.0089	0.0041
adult_TF_cobinding_6TFpeaks_annot.txt	1	6	5	0	5	62	64	0	64	2	113	0	0	113	4	0	4	0.0233	0.4397	0.2412	0.249	0.0195	0.0039	0.0156	0.0078
adult_TF_cobinding_all_peaks_annot.txt	549	885	1648	1	1649	17923	24198	3	24201	235	10191	2	1	10194	770	1	771	0.0157	0.1807	0.3177	0.429	0.0292	0.0097	0.0137	0.0042
fetal_TF_cobinding_1TFpeaks_annot.txt	681	443	1484	0	1484	27241	32649	2	32651	256	4646	1	2	4649	946	1	947	0.0065	0.068	0.3985	0.4777	0.0217	0.01	0.0139	0.0037
fetal_TF_cobinding_2TFpeaks_annot.txt	194	232	443	0	443	7796	9605	1	9606	72	2638	2	0	2640	277	0	277	0.0109	0.1242	0.3667	0.4518	0.0208	0.0091	0.013	0.0034
fetal_TF_cobinding_3TFpeaks_annot.txt	103	118	215	0	215	3951	5023	1	5024	52	1906	0	0	1906	147	0	147	0.0102	0.1655	0.3431	0.4363	0.0187	0.0089	0.0128	0.0045
fetal_TF_cobinding_4TFpeaks_annot.txt	56	123	100	0	100	2408	3018	0	3018	31	1315	0	0	1315	72	0	72	0.0173	0.1846	0.3381	0.4237	0.014	0.0079	0.0101	0.0044
fetal_TF_cobinding_56TFpeaks_annot.txt	42	85	98	0	98	2131	2501	0	2501	21	1228	0	0	1228	86	0	86	0.0137	0.1983	0.3442	0.4039	0.0158	0.0068	0.0139	0.0034
fetal_TF_cobinding_5TFpeaks_annot.txt	24	55	60	0	60	1457	1713	0	1713	14	829	0	0	829	59	0	59	0.0131	0.1969	0.346	0.4068	0.0142	0.0057	0.014	0.0033
fetal_TF_cobinding_6TFpeaks_annot.txt	18	30	38	0	38	674	788	0	788	7	399	0	0	399	27	0	27	0.0151	0.2014	0.3402	0.3978	0.0192	0.0091	0.0136	0.0035
fetal_TF_cobinding_all_peaks_annot.txt	1080	1009	2350	0	2350	43737	53033	4	53037	437	11864	3	2	11869	1535	1	1536	0.0088	0.1032	0.3801	0.461	0.0204	0.0094	0.0134	0.0038

## Sheet: Fig.S7g
MultiTF length illustrated in Fig.S7g
chr	start	end	name	TFnum	strand	Length	Stage
chr3	68930826	68931127	Adult_Me	2	+	301	Adult
chr3	37735720	37736021	Adult_Me	2	+	301	Adult
chr7	47681837	47682138	Adult_Me	2	+	301	Adult
chr12	30624206	30624507	Adult_Me	2	+	301	Adult
chr2	155000000	155000000	Adult_Me	2	+	301	Adult
chr10	105000000	105000000	Adult_Me	2	+	301	Adult
chr18	13020621	13020922	Adult_Me	2	+	301	Adult
chr5	146000000	146000000	Adult_Me	2	+	301	Adult
chr5	77130173	77130474	Adult_Me	2	+	301	Adult
chr8	93905663	93905964	Adult_Me	2	+	301	Adult
chr14	79713266	79713567	Adult_Me	2	+	301	Adult
chr4	133000000	133000000	Adult_Me	2	+	301	Adult
chr14	20404558	20404859	Adult_Me	2	+	301	Adult
chr3	78792087	78792388	Adult_Me	2	+	301	Adult
chr16	94592417	94592718	Adult_Me	2	+	301	Adult
chr18	36332415	36332716	Adult_Me	2	+	301	Adult
chr2	31983641	31983942	Adult_Me	2	+	301	Adult
chr2	154000000	154000000	Adult_Me	2	+	301	Adult
chr1	60622226	60622527	Adult_Me	2	+	301	Adult
chr5	25253768	25254069	Adult_Me	2	+	301	Adult
chr3	95119151	95119452	Adult_Me	2	+	301	Adult
chr15	77034006	77034307	Adult_Me	2	+	301	Adult
chr2	104000000	104000000	Adult_Me	2	+	301	Adult
chr9	121000000	121000000	Adult_Me	2	+	301	Adult
chr11	88330076	88330377	Adult_Me	2	+	301	Adult
chr9	55208736	55209037	Adult_Me	2	+	301	Adult
chr5	135000000	135000000	Adult_Me	2	+	301	Adult
chr5	143000000	143000000	Adult_Me	2	+	301	Adult
chr5	124000000	124000000	Adult_Me	2	+	301	Adult
chr7	54213718	54214019	Adult_Me	2	+	301	Adult
chr18	11221878	11222179	Adult_Me	2	+	301	Adult
chr5	149000000	149000000	Adult_Me	2	+	301	Adult
chr5	122000000	122000000	Adult_Me	2	+	301	Adult
chr7	117000000	117000000	Adult_Me	2	+	301	Adult
chr3	127000000	127000000	Adult_Me	2	+	301	Adult
chr3	123000000	123000000	Adult_Me	2	+	301	Adult
chr11	60540633	60540934	Adult_Me	2	+	301	Adult
chr3	148000000	148000000	Adult_Me	2	+	301	Adult
chr19	12084006	12084307	Adult_Me	2	+	301	Adult
chr7	30765850	30766151	Adult_Me	2	+	301	Adult
chr5	101000000	101000000	Adult_Me	2	+	301	Adult
chr4	97772674	97772975	Adult_Me	2	+	301	Adult
chr17	26639937	26640238	Adult_Me	2	+	301	Adult
chr12	77193815	77194116	Adult_Me	2	+	301	Adult
chr15	85508341	85508642	Adult_Me	2	+	301	Adult
chr1	189000000	189000000	Adult_Me	2	+	301	Adult
chr6	99043808	99044109	Adult_Me	2	+	301	Adult
chrX	98727916	98728217	Adult_Me	2	+	301	Adult
chrX	71330933	71331234	Adult_Me	2	+	301	Adult
chr11	116000000	116000000	Adult_Me	2	+	301	Adult
chr16	4514432	4514733	Adult_Me	2	+	301	Adult
chr5	131000000	131000000	Adult_Me	2	+	301	Adult
chr4	8662221	8662522	Adult_Me	2	+	301	Adult
chr2	122000000	122000000	Adult_Me	2	+	301	Adult
chr4	134000000	134000000	Adult_Me	2	+	301	Adult
chr15	76980887	76981188	Adult_Me	2	+	301	Adult
chr8	92658585	92658886	Adult_Me	2	+	301	Adult
chr9	48590887	48591189	Adult_Me	2	+	302	Adult
chr3	38838549	38838851	Adult_Me	2	+	302	Adult
chr18	36904110	36904412	Adult_Me	2	+	302	Adult
chr11	93817170	93817472	Adult_Me	2	+	302	Adult
chr2	7163211	7163513	Adult_Me	2	+	302	Adult
chr17	43503407	43503709	Adult_Me	2	+	302	Adult
chr11	63066701	63067003	Adult_Me	2	+	302	Adult
chr5	103000000	103000000	Adult_Me	2	+	302	Adult
chr11	28594997	28595299	Adult_Me	2	+	302	Adult
chr8	27447383	27447685	Adult_Me	2	+	302	Adult
chr9	29064542	29064844	Adult_Me	2	+	302	Adult
chr1	20048427	20048729	Adult_Me	2	+	302	Adult
chr2	77220946	77221248	Adult_Me	2	+	302	Adult
chr6	20797969	20798271	Adult_Me	2	+	302	Adult
chr17	46406739	46407041	Adult_Me	2	+	302	Adult
chr19	47634654	47634956	Adult_Me	2	+	302	Adult
chr10	13694314	13694616	Adult_Me	2	+	302	Adult
chr1	34301555	34301857	Adult_Me	2	+	302	Adult
chr5	99681819	99682121	Adult_Me	2	+	302	Adult
chr14	77256356	77256658	Adult_Me	2	+	302	Adult
chr14	29269547	29269849	Adult_Me	2	+	302	Adult
chr9	24578612	24578914	Adult_Me	2	+	302	Adult
chr19	37366266	37366568	Adult_Me	2	+	302	Adult
chr2	75837773	75838075	Adult_Me	2	+	302	Adult
chr8	3256219	3256521	Adult_Me	2	+	302	Adult
chr16	94935358	94935660	Adult_Me	2	+	302	Adult
chr14	73924654	73924956	Adult_Me	2	+	302	Adult
chr4	58505853	58506155	Adult_Me	2	+	302	Adult
chr5	77358223	77358525	Adult_Me	2	+	302	Adult
chr6	31494315	31494617	Adult_Me	2	+	302	Adult
chr4	132000000	132000000	Adult_Me	2	+	302	Adult
chr8	7601895	7602197	Adult_Me	2	+	302	Adult
chr9	56560526	56560828	Adult_Me	2	+	302	Adult
chr1	158000000	158000000	Adult_Me	2	+	302	Adult
chr6	72165577	72165879	Adult_Me	2	+	302	Adult
chr17	67863748	67864050	Adult_Me	2	+	302	Adult
chr18	67921784	67922086	Adult_Me	2	+	302	Adult
chr1	182000000	182000000	Adult_Me	2	+	302	Adult
chr13	54722945	54723247	Adult_Me	2	+	302	Adult
chr2	158000000	158000000	Adult_Me	2	+	302	Adult
chr10	94785994	94786296	Adult_Me	2	+	302	Adult
chr7	74699796	74700098	Adult_Me	2	+	302	Adult
chr8	13493032	13493334	Adult_Me	2	+	302	Adult
chr7	30057178	30057480	Adult_Me	2	+	302	Adult
chr9	65569056	65569358	Adult_Me	2	+	302	Adult
chr13	9766568	9766870	Adult_Me	2	+	302	Adult
chr14	55272403	55272705	Adult_Me	2	+	302	Adult
chr12	84938091	84938393	Adult_Me	2	+	302	Adult
chr15	76528315	76528617	Adult_Me	2	+	302	Adult
chr4	97471972	97472274	Adult_Me	2	+	302	Adult
chr7	66066231	66066533	Adult_Me	2	+	302	Adult
chr1	195000000	195000000	Adult_Me	2	+	302	Adult
chr13	73895403	73895705	Adult_Me	2	+	302	Adult
chr1	182000000	182000000	Adult_Me	2	+	302	Adult
chr4	40994992	40995294	Adult_Me	2	+	302	Adult
chr3	145000000	145000000	Adult_Me	2	+	302	Adult
chr1	57906836	57907138	Adult_Me	2	+	302	Adult
chr3	7570041	7570343	Adult_Me	2	+	302	Adult
chr11	65083425	65083727	Adult_Me	2	+	302	Adult
chr10	81004522	81004824	Adult_Me	2	+	302	Adult
chr13	37679875	37680177	Adult_Me	2	+	302	Adult
chr4	154000000	154000000	Adult_Me	2	+	302	Adult
chr5	53658376	53658678	Adult_Me	2	+	302	Adult
chr9	63246999	63247301	Adult_Me	2	+	302	Adult
chr11	75841227	75841529	Adult_Me	2	+	302	Adult
chr15	5557598	5557900	Adult_Me	2	+	302	Adult
chr15	86487491	86487793	Adult_Me	2	+	302	Adult
chr5	146000000	146000000	Adult_Me	2	+	302	Adult
chr10	9621786	9622088	Adult_Me	2	+	302	Adult
chr1	194000000	194000000	Adult_Me	2	+	302	Adult
chr8	72566549	72566851	Adult_Me	2	+	302	Adult
chr5	140000000	140000000	Adult_Me	2	+	302	Adult
chr5	122000000	122000000	Adult_Me	2	+	302	Adult
chr1	137000000	137000000	Adult_Me	2	+	302	Adult
chr11	16408045	16408347	Adult_Me	2	+	302	Adult
chr7	147000000	147000000	Adult_Me	2	+	302	Adult
chr7	140000000	140000000	Adult_Me	2	+	302	Adult
chr16	76406647	76406949	Adult_Me	2	+	302	Adult
chr11	47185198	47185500	Adult_Me	2	+	302	Adult
chr4	129000000	129000000	Adult_Me	2	+	302	Adult
chr4	5676563	5676865	Adult_Me	2	+	302	Adult
chr18	82654268	82654570	Adult_Me	2	+	302	Adult
chr10	77087240	77087542	Adult_Me	2	+	302	Adult
chr10	83100121	83100423	Adult_Me	2	+	302	Adult
chr7	17313740	17314042	Adult_Me	2	+	302	Adult
chr19	7223706	7224008	Adult_Me	2	+	302	Adult
chr7	110000000	110000000	Adult_Me	2	+	302	Adult
chr4	81076099	81076401	Adult_Me	2	+	302	Adult
chr5	23289314	23289616	Adult_Me	2	+	302	Adult
chr15	68585677	68585979	Adult_Me	2	+	302	Adult
chr4	137000000	137000000	Adult_Me	2	+	302	Adult
chr4	154000000	154000000	Adult_Me	2	+	302	Adult
chr3	122000000	122000000	Adult_Me	2	+	302	Adult
chr3	54078626	54078928	Adult_Me	2	+	302	Adult
chr2	32075622	32075924	Adult_Me	2	+	302	Adult
chr18	24762260	24762562	Adult_Me	2	+	302	Adult
chr3	7422297	7422599	Adult_Me	2	+	302	Adult
chr14	61665217	61665519	Adult_Me	2	+	302	Adult
chr18	25912729	25913031	Adult_Me	2	+	302	Adult
chr7	37743332	37743634	Adult_Me	2	+	302	Adult
chr13	93335953	93336255	Adult_Me	2	+	302	Adult
chr12	71212248	71212550	Adult_Me	2	+	302	Adult
chr9	31193571	31193873	Adult_Me	2	+	302	Adult
chr1	130000000	130000000	Adult_Me	2	+	302	Adult
chr3	88857476	88857778	Adult_Me	2	+	302	Adult
chr14	26381975	26382277	Adult_Me	2	+	302	Adult
chr1	51357139	51357441	Adult_Me	2	+	302	Adult
chr9	108000000	108000000	Adult_Me	2	+	302	Adult
chr3	134000000	134000000	Adult_Me	2	+	302	Adult
chr4	81358239	81358541	Adult_Me	2	+	302	Adult
chr2	17978515	17978817	Adult_Me	2	+	302	Adult
chr3	122000000	122000000	Adult_Me	2	+	302	Adult
chr18	84667349	84667651	Adult_Me	2	+	302	Adult
chr8	88050039	88050341	Adult_Me	2	+	302	Adult
chr11	50190865	50191167	Adult_Me	2	+	302	Adult
chr11	60067917	60068219	Adult_Me	2	+	302	Adult
chr7	150000000	150000000	Adult_Me	2	+	302	Adult
chr2	150000000	150000000	Adult_Me	2	+	302	Adult
chr6	48658179	48658481	Adult_Me	2	+	302	Adult
chr11	62734566	62734868	Adult_Me	2	+	302	Adult
chr15	33012964	33013266	Adult_Me	2	+	302	Adult
chr10	121000000	121000000	Adult_Me	2	+	302	Adult
chr1	37134813	37135115	Adult_Me	2	+	302	Adult
chr16	91875856	91876158	Adult_Me	2	+	302	Adult
chr4	145000000	145000000	Adult_Me	2	+	302	Adult
chr18	70738873	70739175	Adult_Me	2	+	302	Adult
chr4	149000000	149000000	Adult_Me	2	+	303	Adult
chr18	38304362	38304665	Adult_Me	2	+	303	Adult
chr10	44144807	44145110	Adult_Me	2	+	303	Adult
chr3	99615235	99615538	Adult_Me	2	+	303	Adult
chr15	79836601	79836904	Adult_Me	2	+	303	Adult
chr1	68989802	68990105	Adult_Me	2	+	303	Adult
chr6	114000000	114000000	Adult_Me	2	+	303	Adult
chr16	85747866	85748169	Adult_Me	2	+	303	Adult
chr18	8493786	8494089	Adult_Me	2	+	303	Adult
chr11	78403246	78403549	Adult_Me	2	+	303	Adult
chr12	29519106	29519409	Adult_Me	2	+	303	Adult
chr14	22380125	22380428	Adult_Me	2	+	303	Adult
chr11	87931115	87931418	Adult_Me	2	+	303	Adult
chr8	88450215	88450518	Adult_Me	2	+	303	Adult
chr17	84692472	84692775	Adult_Me	2	+	303	Adult
chr18	32702088	32702391	Adult_Me	2	+	303	Adult
chr2	17986978	17987281	Adult_Me	2	+	303	Adult
chr5	120000000	120000000	Adult_Me	2	+	303	Adult
chr13	111000000	111000000	Adult_Me	2	+	303	Adult
chr6	146000000	146000000	Adult_Me	2	+	303	Adult
chr6	99393564	99393867	Adult_Me	2	+	303	Adult
chr15	86065588	86065891	Adult_Me	2	+	303	Adult
chr11	74561442	74561745	Adult_Me	2	+	303	Adult
chr8	75443209	75443512	Adult_Me	2	+	303	Adult
chr15	83506778	83507081	Adult_Me	2	+	303	Adult
chr10	7675972	7676275	Adult_Me	2	+	303	Adult
chr6	6321806	6322109	Adult_Me	2	+	303	Adult
chr13	102000000	102000000	Adult_Me	2	+	303	Adult
chr17	87775170	87775473	Adult_Me	2	+	303	Adult
chr10	79966375	79966678	Adult_Me	2	+	303	Adult
chr19	45510557	45510860	Adult_Me	2	+	303	Adult
chr17	80530481	80530784	Adult_Me	2	+	303	Adult
chr4	108000000	108000000	Adult_Me	2	+	303	Adult
chr5	121000000	121000000	Adult_Me	2	+	303	Adult
chr2	158000000	158000000	Adult_Me	2	+	303	Adult
chr2	130000000	130000000	Adult_Me	2	+	303	Adult
chr1	89723053	89723356	Adult_Me	2	+	303	Adult
chr17	29129098	29129401	Adult_Me	2	+	303	Adult
chr1	172000000	172000000	Adult_Me	2	+	303	Adult
chr2	12630813	12631116	Adult_Me	2	+	303	Adult
chr17	36040373	36040676	Adult_Me	2	+	303	Adult
chr6	91110410	91110713	Adult_Me	2	+	303	Adult
chr4	151000000	151000000	Adult_Me	2	+	303	Adult
chr14	8719445	8719748	Adult_Me	2	+	303	Adult
chr5	122000000	122000000	Adult_Me	2	+	303	Adult
chr3	32233850	32234153	Adult_Me	2	+	303	Adult
chr12	6196105	6196408	Adult_Me	2	+	303	Adult
chrX	139000000	139000000	Adult_Me	2	+	303	Adult
chr4	126000000	126000000	Adult_Me	2	+	303	Adult
chr19	17407544	17407847	Adult_Me	2	+	303	Adult
chr1	92919096	92919399	Adult_Me	2	+	303	Adult
chr3	117000000	117000000	Adult_Me	2	+	303	Adult
chr2	166000000	166000000	Adult_Me	2	+	303	Adult
chr4	154000000	154000000	Adult_Me	2	+	303	Adult
chr1	13337508	13337811	Adult_Me	2	+	303	Adult
chr14	12479563	12479866	Adult_Me	2	+	303	Adult
chr4	29039781	29040084	Adult_Me	2	+	303	Adult
chr1	75558378	75558681	Adult_Me	2	+	303	Adult
chr5	35251449	35251752	Adult_Me	2	+	303	Adult
chr9	102000000	102000000	Adult_Me	2	+	303	Adult
chr4	46077887	46078190	Adult_Me	2	+	303	Adult
chr8	114000000	114000000	Adult_Me	2	+	303	Adult
chr6	89020046	89020349	Adult_Me	2	+	303	Adult
chr5	4026420	4026723	Adult_Me	2	+	303	Adult
chr6	101000000	101000000	Adult_Me	2	+	303	Adult
chr1	133000000	133000000	Adult_Me	2	+	303	Adult
chr2	144000000	144000000	Adult_Me	2	+	303	Adult
chr5	17349192	17349495	Adult_Me	2	+	303	Adult
chr3	152000000	152000000	Adult_Me	2	+	303	Adult
chr4	107000000	107000000	Adult_Me	2	+	303	Adult
chr3	68568772	68569075	Adult_Me	2	+	303	Adult
chr1	93497260	93497563	Adult_Me	2	+	303	Adult
chr4	101000000	101000000	Adult_Me	2	+	303	Adult
chr7	80724292	80724595	Adult_Me	2	+	303	Adult
chr10	122000000	122000000	Adult_Me	2	+	303	Adult
chr11	120000000	120000000	Adult_Me	2	+	303	Adult
chr3	123000000	123000000	Adult_Me	2	+	303	Adult
chr10	46417784	46418087	Adult_Me	2	+	303	Adult
chr16	98142219	98142522	Adult_Me	2	+	303	Adult
chrX	42655221	42655524	Adult_Me	2	+	303	Adult
chr17	65719427	65719730	Adult_Me	2	+	303	Adult
chr13	30452947	30453250	Adult_Me	2	+	303	Adult
chr17	28492836	28493139	Adult_Me	2	+	303	Adult
chr10	26847268	26847571	Adult_Me	2	+	303	Adult
chr4	139000000	139000000	Adult_Me	2	+	303	Adult
chr10	94743028	94743331	Adult_Me	2	+	303	Adult
chr19	30004851	30005154	Adult_Me	2	+	303	Adult
chr1	173000000	173000000	Adult_Me	2	+	303	Adult
chr11	74281810	74282113	Adult_Me	2	+	303	Adult
chr9	65660674	65660977	Adult_Me	2	+	303	Adult
chr12	12835138	12835441	Adult_Me	2	+	303	Adult
chr12	99984990	99985293	Adult_Me	2	+	303	Adult
chr6	125000000	125000000	Adult_Me	2	+	303	Adult
chr17	5623141	5623444	Adult_Me	2	+	303	Adult
chr11	44530449	44530752	Adult_Me	2	+	303	Adult
chr8	105000000	105000000	Adult_Me	2	+	303	Adult
chr1	195000000	195000000	Adult_Me	2	+	303	Adult
chr10	79388077	79388380	Adult_Me	2	+	303	Adult
chr1	43181635	43181938	Adult_Me	2	+	303	Adult
chr5	37086681	37086984	Adult_Me	2	+	303	Adult
chr1	64569252	64569555	Adult_Me	2	+	303	Adult
chr15	97651660	97651963	Adult_Me	2	+	303	Adult
chr15	78633069	78633372	Adult_Me	2	+	303	Adult
chr3	17568901	17569204	Adult_Me	2	+	303	Adult
chr1	72988854	72989157	Adult_Me	2	+	303	Adult
chr11	75111218	75111521	Adult_Me	2	+	303	Adult
chr7	106000000	106000000	Adult_Me	2	+	303	Adult
chr17	26852349	26852652	Adult_Me	2	+	303	Adult
chr13	56667721	56668024	Adult_Me	2	+	303	Adult
chr2	155000000	155000000	Adult_Me	2	+	303	Adult
chr6	83547997	83548301	Adult_Me	2	+	304	Adult
chr13	44597441	44597745	Adult_Me	2	+	304	Adult
chr16	13505149	13505453	Adult_Me	2	+	304	Adult
chr8	86271948	86272252	Adult_Me	2	+	304	Adult
chr3	37297948	37298252	Adult_Me	2	+	304	Adult
chr8	124000000	124000000	Adult_Me	2	+	304	Adult
chr7	97624471	97624775	Adult_Me	2	+	304	Adult
chr9	57462624	57462928	Adult_Me	2	+	304	Adult
chr14	32021292	32021596	Adult_Me	2	+	304	Adult
chr11	8115670	8115974	Adult_Me	2	+	304	Adult
chr19	4855075	4855379	Adult_Me	2	+	304	Adult
chr10	53176299	53176603	Adult_Me	2	+	304	Adult
chr17	29561027	29561331	Adult_Me	2	+	304	Adult
chr15	90880110	90880414	Adult_Me	2	+	304	Adult
chr17	21844467	21844771	Adult_Me	2	+	304	Adult
chr7	140000000	140000000	Adult_Me	2	+	304	Adult
chr18	13011771	13012075	Adult_Me	2	+	304	Adult
chr7	38466393	38466697	Adult_Me	2	+	304	Adult
chr17	26650080	26650384	Adult_Me	2	+	304	Adult
chr2	166000000	166000000	Adult_Me	2	+	304	Adult
chr18	45661739	45662043	Adult_Me	2	+	304	Adult
chr7	96609547	96609851	Adult_Me	2	+	304	Adult
chr6	139000000	139000000	Adult_Me	2	+	304	Adult
chr19	38893616	38893920	Adult_Me	2	+	304	Adult
chr7	80875337	80875641	Adult_Me	2	+	304	Adult
chr9	44301123	44301427	Adult_Me	2	+	304	Adult
chr16	24561770	24562074	Adult_Me	2	+	304	Adult
chr19	7492452	7492756	Adult_Me	2	+	304	Adult
chr11	31636172	31636476	Adult_Me	2	+	304	Adult
chrX	97666871	97667175	Adult_Me	2	+	304	Adult
chr2	160000000	160000000	Adult_Me	2	+	304	Adult
chr11	120000000	120000000	Adult_Me	2	+	304	Adult
chr9	103000000	103000000	Adult_Me	2	+	304	Adult
chr11	43516866	43517170	Adult_Me	2	+	304	Adult
chr7	30879703	30880007	Adult_Me	2	+	304	Adult
chr5	104000000	104000000	Adult_Me	2	+	304	Adult
chr8	46023311	46023615	Adult_Me	2	+	304	Adult
chr11	90539224	90539528	Adult_Me	2	+	304	Adult
chr11	61223656	61223960	Adult_Me	2	+	304	Adult
chr5	137000000	137000000	Adult_Me	2	+	304	Adult
chr7	86292350	86292654	Adult_Me	2	+	304	Adult
chr10	72141908	72142212	Adult_Me	2	+	304	Adult
chr13	74963780	74964084	Adult_Me	2	+	304	Adult
chr9	70071909	70072213	Adult_Me	2	+	304	Adult
chr18	68354133	68354437	Adult_Me	2	+	304	Adult
chr5	73294072	73294376	Adult_Me	2	+	304	Adult
chr7	87584990	87585294	Adult_Me	2	+	304	Adult
chr13	54706874	54707178	Adult_Me	2	+	304	Adult
chr9	30838162	30838466	Adult_Me	2	+	304	Adult
chr4	133000000	133000000	Adult_Me	2	+	304	Adult
chr2	153000000	153000000	Adult_Me	2	+	304	Adult
chr10	69057200	69057504	Adult_Me	2	+	304	Adult
chr1	64272623	64272927	Adult_Me	2	+	304	Adult
chr15	96524247	96524551	Adult_Me	2	+	304	Adult
chr12	5118179	5118483	Adult_Me	2	+	304	Adult
chr12	120000000	120000000	Adult_Me	2	+	304	Adult
chr14	26324879	26325183	Adult_Me	2	+	304	Adult
chr4	134000000	134000000	Adult_Me	2	+	304	Adult
chr18	24253791	24254095	Adult_Me	2	+	304	Adult
chr2	37307553	37307857	Adult_Me	2	+	304	Adult
chr6	112000000	112000000	Adult_Me	2	+	304	Adult
chr14	69541230	69541534	Adult_Me	2	+	304	Adult
chr19	53826306	53826610	Adult_Me	2	+	304	Adult
chrX	166000000	166000000	Adult_Me	2	+	304	Adult
chr1	197000000	197000000	Adult_Me	2	+	304	Adult
chr8	88364582	88364886	Adult_Me	2	+	304	Adult
chr13	26014529	26014833	Adult_Me	2	+	304	Adult
chr2	104000000	104000000	Adult_Me	2	+	304	Adult
chr1	196000000	196000000	Adult_Me	2	+	304	Adult
chr9	65232137	65232441	Adult_Me	2	+	304	Adult
chr5	65877044	65877348	Adult_Me	2	+	304	Adult
chr16	33337368	33337672	Adult_Me	2	+	304	Adult
chr7	143000000	143000000	Adult_Me	2	+	304	Adult
chr1	192000000	192000000	Adult_Me	2	+	304	Adult
chr17	77432883	77433187	Adult_Me	2	+	304	Adult
chr10	83860051	83860355	Adult_Me	2	+	304	Adult
chr19	47388512	47388816	Adult_Me	2	+	304	Adult
chr16	91505534	91505838	Adult_Me	2	+	304	Adult
chr12	92622785	92623089	Adult_Me	2	+	304	Adult
chr2	26198449	26198753	Adult_Me	2	+	304	Adult
chr7	108000000	108000000	Adult_Me	2	+	304	Adult
chr8	48895658	48895962	Adult_Me	2	+	304	Adult
chr5	54389452	54389756	Adult_Me	2	+	304	Adult
chr6	71706991	71707295	Adult_Me	2	+	304	Adult
chr3	116000000	116000000	Adult_Me	2	+	304	Adult
chr17	73361723	73362027	Adult_Me	2	+	304	Adult
chr11	72951695	72951999	Adult_Me	2	+	304	Adult
chr3	70677581	70677885	Adult_Me	2	+	304	Adult
chr2	149000000	149000000	Adult_Me	2	+	304	Adult
chr3	145000000	145000000	Adult_Me	2	+	304	Adult
chr5	23087312	23087616	Adult_Me	2	+	304	Adult
chr12	32389468	32389772	Adult_Me	2	+	304	Adult
chr11	9017792	9018096	Adult_Me	2	+	304	Adult
chr2	117000000	117000000	Adult_Me	2	+	304	Adult
chr10	19648019	19648323	Adult_Me	2	+	304	Adult
chr4	8995035	8995339	Adult_Me	2	+	304	Adult
chr11	4105093	4105397	Adult_Me	2	+	304	Adult
chr14	20706830	20707134	Adult_Me	2	+	304	Adult
chr2	164000000	164000000	Adult_Me	2	+	304	Adult
chr10	96775710	96776014	Adult_Me	2	+	304	Adult
chr5	131000000	131000000	Adult_Me	2	+	304	Adult
chr17	33061666	33061970	Adult_Me	2	+	304	Adult
chr1	174000000	174000000	Adult_Me	2	+	304	Adult
chr10	37203343	37203647	Adult_Me	2	+	304	Adult
chr13	59568614	59568918	Adult_Me	2	+	304	Adult
chr19	24182266	24182571	Adult_Me	2	+	305	Adult
chr9	120000000	120000000	Adult_Me	2	+	305	Adult
chr15	66529231	66529536	Adult_Me	2	+	305	Adult
chr5	73598090	73598395	Adult_Me	2	+	305	Adult
chr8	64465003	64465308	Adult_Me	2	+	305	Adult
chr13	17026935	17027240	Adult_Me	2	+	305	Adult
chr5	5109670	5109975	Adult_Me	2	+	305	Adult
chr1	42098424	42098729	Adult_Me	2	+	305	Adult
chr6	128000000	128000000	Adult_Me	2	+	305	Adult
chr12	71377166	71377471	Adult_Me	2	+	305	Adult
chr13	5801326	5801631	Adult_Me	2	+	305	Adult
chr14	70741312	70741617	Adult_Me	2	+	305	Adult
chr17	47321184	47321489	Adult_Me	2	+	305	Adult
chr13	101000000	101000000	Adult_Me	2	+	305	Adult
chr12	74308081	74308386	Adult_Me	2	+	305	Adult
chr10	88566441	88566746	Adult_Me	2	+	305	Adult
chr5	23025574	23025879	Adult_Me	2	+	305	Adult
chr7	81676644	81676949	Adult_Me	2	+	305	Adult
chr4	44618427	44618732	Adult_Me	2	+	305	Adult
chr7	126000000	126000000	Adult_Me	2	+	305	Adult
chr2	26788836	26789141	Adult_Me	2	+	305	Adult
chr15	78243275	78243580	Adult_Me	2	+	305	Adult
chr17	83510008	83510313	Adult_Me	2	+	305	Adult
chr12	97856038	97856343	Adult_Me	2	+	305	Adult
chr13	100000000	100000000	Adult_Me	2	+	305	Adult
chr2	142000000	142000000	Adult_Me	2	+	305	Adult
chr14	21522059	21522364	Adult_Me	2	+	305	Adult
chr5	126000000	126000000	Adult_Me	2	+	305	Adult
chr9	119000000	119000000	Adult_Me	2	+	305	Adult
chr4	8125208	8125513	Adult_Me	2	+	305	Adult
chr11	30156452	30156757	Adult_Me	2	+	305	Adult
chr15	8049099	8049404	Adult_Me	2	+	305	Adult
chr14	60791254	60791559	Adult_Me	2	+	305	Adult
chr3	52062442	52062747	Adult_Me	2	+	305	Adult
chr4	57635793	57636098	Adult_Me	2	+	305	Adult
chr1	145000000	145000000	Adult_Me	2	+	305	Adult
chr11	120000000	120000000	Adult_Me	2	+	305	Adult
chr19	10955171	10955476	Adult_Me	2	+	305	Adult
chr4	134000000	134000000	Adult_Me	2	+	305	Adult
chr15	102000000	102000000	Adult_Me	2	+	305	Adult
chr11	120000000	120000000	Adult_Me	2	+	305	Adult
chr7	56517652	56517957	Adult_Me	2	+	305	Adult
chr3	28452818	28453123	Adult_Me	2	+	305	Adult
chr2	80327134	80327439	Adult_Me	2	+	305	Adult
chr7	100000000	100000000	Adult_Me	2	+	305	Adult
chr6	7794484	7794789	Adult_Me	2	+	305	Adult
chr17	23814313	23814618	Adult_Me	2	+	305	Adult
chr1	23404500	23404805	Adult_Me	2	+	305	Adult
chr12	105000000	105000000	Adult_Me	2	+	305	Adult
chr18	77303659	77303964	Adult_Me	2	+	305	Adult
chr19	25333462	25333767	Adult_Me	2	+	305	Adult
chr16	85247564	85247869	Adult_Me	2	+	305	Adult
chr15	13006693	13006998	Adult_Me	2	+	305	Adult
chr7	113000000	113000000	Adult_Me	2	+	305	Adult
chr7	56569315	56569620	Adult_Me	2	+	305	Adult
chr8	10953642	10953947	Adult_Me	2	+	305	Adult
chr5	74591059	74591364	Adult_Me	2	+	305	Adult
chr13	81849791	81850096	Adult_Me	2	+	305	Adult
chr7	117000000	117000000	Adult_Me	2	+	305	Adult
chr10	75994085	75994390	Adult_Me	2	+	305	Adult
chr14	112000000	112000000	Adult_Me	2	+	305	Adult
chr4	109000000	109000000	Adult_Me	2	+	305	Adult
chr15	102000000	102000000	Adult_Me	2	+	305	Adult
chr1	157000000	157000000	Adult_Me	2	+	305	Adult
chr1	184000000	184000000	Adult_Me	2	+	305	Adult
chr16	18860232	18860537	Adult_Me	2	+	305	Adult
chr1	74386969	74387274	Adult_Me	2	+	305	Adult
chr6	91089956	91090261	Adult_Me	2	+	305	Adult
chr7	17607352	17607657	Adult_Me	2	+	305	Adult
chr11	94405303	94405608	Adult_Me	2	+	305	Adult
chr5	73809478	73809783	Adult_Me	2	+	305	Adult
chr9	59312181	59312486	Adult_Me	2	+	305	Adult
chr4	145000000	145000000	Adult_Me	2	+	305	Adult
chr4	117000000	117000000	Adult_Me	2	+	305	Adult
chr18	61504457	61504762	Adult_Me	2	+	305	Adult
chr19	32463606	32463911	Adult_Me	2	+	305	Adult
chr7	149000000	149000000	Adult_Me	2	+	305	Adult
chr8	27824341	27824646	Adult_Me	2	+	305	Adult
chr17	71033196	71033501	Adult_Me	2	+	305	Adult
chr6	94729841	94730146	Adult_Me	2	+	305	Adult
chr16	97579173	97579478	Adult_Me	2	+	305	Adult
chr15	13215170	13215475	Adult_Me	2	+	305	Adult
chr15	76899493	76899798	Adult_Me	2	+	305	Adult
chr3	105000000	105000000	Adult_Me	2	+	305	Adult
chr11	62692776	62693081	Adult_Me	2	+	305	Adult
chr7	146000000	146000000	Adult_Me	2	+	305	Adult
chr11	48062825	48063130	Adult_Me	2	+	305	Adult
chr14	50410202	50410507	Adult_Me	2	+	305	Adult
chr6	6513734	6514039	Adult_Me	2	+	305	Adult
chr12	16470287	16470592	Adult_Me	2	+	305	Adult
chr7	118000000	118000000	Adult_Me	2	+	305	Adult
chr1	184000000	184000000	Adult_Me	2	+	305	Adult
chr5	24602319	24602624	Adult_Me	2	+	305	Adult
chr8	73278328	73278633	Adult_Me	2	+	305	Adult
chr9	120000000	120000000	Adult_Me	2	+	305	Adult
chr5	140000000	140000000	Adult_Me	2	+	305	Adult
chr12	77096222	77096527	Adult_Me	2	+	305	Adult
chr17	28157269	28157574	Adult_Me	2	+	305	Adult
chrX	34650211	34650516	Adult_Me	2	+	305	Adult
chr2	130000000	130000000	Adult_Me	2	+	305	Adult
chr17	73742700	73743005	Adult_Me	2	+	305	Adult
chr5	106000000	106000000	Adult_Me	2	+	305	Adult
chr4	150000000	150000000	Adult_Me	2	+	305	Adult
chr6	55082844	55083149	Adult_Me	2	+	305	Adult
chr11	120000000	120000000	Adult_Me	2	+	305	Adult
chr7	16600126	16600431	Adult_Me	2	+	305	Adult
chr14	70583964	70584269	Adult_Me	2	+	305	Adult
chr18	12327014	12327319	Adult_Me	2	+	305	Adult
chr6	8705830	8706135	Adult_Me	2	+	305	Adult
chr6	56092124	56092429	Adult_Me	2	+	305	Adult
chr2	121000000	121000000	Adult_Me	2	+	306	Adult
chr1	75343862	75344168	Adult_Me	2	+	306	Adult
chr14	52634475	52634781	Adult_Me	2	+	306	Adult
chr12	100000000	100000000	Adult_Me	2	+	306	Adult
chr4	145000000	145000000	Adult_Me	2	+	306	Adult
chr4	82999790	83000096	Adult_Me	2	+	306	Adult
chr17	73906465	73906771	Adult_Me	2	+	306	Adult
chr4	57692029	57692335	Adult_Me	2	+	306	Adult
chr2	26997797	26998103	Adult_Me	2	+	306	Adult
chr11	102000000	102000000	Adult_Me	2	+	306	Adult
chr5	104000000	104000000	Adult_Me	2	+	306	Adult
chr6	148000000	148000000	Adult_Me	2	+	306	Adult
chr3	105000000	105000000	Adult_Me	2	+	306	Adult
chr1	55786212	55786518	Adult_Me	2	+	306	Adult
chr5	4067253	4067559	Adult_Me	2	+	306	Adult
chr10	76697672	76697978	Adult_Me	2	+	306	Adult
chr5	65590679	65590985	Adult_Me	2	+	306	Adult
chr7	130000000	130000000	Adult_Me	2	+	306	Adult
chr4	141000000	141000000	Adult_Me	2	+	306	Adult
chr5	125000000	125000000	Adult_Me	2	+	306	Adult
chr15	59413908	59414214	Adult_Me	2	+	306	Adult
chr12	59543760	59544066	Adult_Me	2	+	306	Adult
chr12	30993432	30993738	Adult_Me	2	+	306	Adult
chr16	24424800	24425106	Adult_Me	2	+	306	Adult
chr1	33056601	33056907	Adult_Me	2	+	306	Adult
chr12	105000000	105000000	Adult_Me	2	+	306	Adult
chr3	9500735	9501041	Adult_Me	2	+	306	Adult
chr17	4008310	4008616	Adult_Me	2	+	306	Adult
chr10	66466738	66467044	Adult_Me	2	+	306	Adult
chr14	110000000	110000000	Adult_Me	2	+	306	Adult
chr2	120000000	120000000	Adult_Me	2	+	306	Adult
chr17	86935204	86935510	Adult_Me	2	+	306	Adult
chr11	58148219	58148525	Adult_Me	2	+	306	Adult
chr19	7339427	7339733	Adult_Me	2	+	306	Adult
chr2	129000000	129000000	Adult_Me	2	+	306	Adult
chr14	77228685	77228991	Adult_Me	2	+	306	Adult
chr5	125000000	125000000	Adult_Me	2	+	306	Adult
chr5	53860670	53860976	Adult_Me	2	+	306	Adult
chr9	108000000	108000000	Adult_Me	2	+	306	Adult
chr11	18864373	18864679	Adult_Me	2	+	306	Adult
chr5	124000000	124000000	Adult_Me	2	+	306	Adult
chr7	109000000	109000000	Adult_Me	2	+	306	Adult
chr13	24200185	24200491	Adult_Me	2	+	306	Adult
chr5	65717540	65717846	Adult_Me	2	+	306	Adult
chr3	151000000	151000000	Adult_Me	2	+	306	Adult
chr3	57331159	57331465	Adult_Me	2	+	306	Adult
chr3	27090757	27091063	Adult_Me	2	+	306	Adult
chr15	83002617	83002923	Adult_Me	2	+	306	Adult
chr4	132000000	132000000	Adult_Me	2	+	306	Adult
chr8	85421231	85421537	Adult_Me	2	+	306	Adult
chr15	59058879	59059185	Adult_Me	2	+	306	Adult
chr7	129000000	129000000	Adult_Me	2	+	306	Adult
chr11	121000000	121000000	Adult_Me	2	+	306	Adult
chr7	38531215	38531521	Adult_Me	2	+	306	Adult
chr19	32423733	32424039	Adult_Me	2	+	306	Adult
chr9	41403884	41404190	Adult_Me	2	+	306	Adult
chr5	144000000	144000000	Adult_Me	2	+	306	Adult
chr8	127000000	127000000	Adult_Me	2	+	306	Adult
chr14	105000000	105000000	Adult_Me	2	+	306	Adult
chr11	58891936	58892242	Adult_Me	2	+	306	Adult
chr6	114000000	114000000	Adult_Me	2	+	306	Adult
chr2	164000000	164000000	Adult_Me	2	+	306	Adult
chr11	103000000	103000000	Adult_Me	2	+	306	Adult
chr15	103000000	103000000	Adult_Me	2	+	306	Adult
chr7	104000000	104000000	Adult_Me	2	+	306	Adult
chr8	97897484	97897790	Adult_Me	2	+	306	Adult
chr8	112000000	112000000	Adult_Me	2	+	306	Adult
chr9	70536199	70536505	Adult_Me	2	+	306	Adult
chr12	82633761	82634067	Adult_Me	2	+	306	Adult
chr19	3962783	3963089	Adult_Me	2	+	306	Adult
chr14	26556096	26556402	Adult_Me	2	+	306	Adult
chr9	63602644	63602950	Adult_Me	2	+	306	Adult
chr6	30180318	30180624	Adult_Me	2	+	306	Adult
chr17	27290728	27291034	Adult_Me	2	+	306	Adult
chr17	47874487	47874793	Adult_Me	2	+	306	Adult
chr3	152000000	152000000	Adult_Me	2	+	306	Adult
chr16	8864426	8864732	Adult_Me	2	+	306	Adult
chr1	109000000	109000000	Adult_Me	2	+	306	Adult
chr5	122000000	122000000	Adult_Me	2	+	306	Adult
chr6	56309240	56309546	Adult_Me	2	+	306	Adult
chr6	94363974	94364280	Adult_Me	2	+	306	Adult
chr18	76952349	76952655	Adult_Me	2	+	306	Adult
chr6	90656676	90656982	Adult_Me	2	+	306	Adult
chr6	83940258	83940564	Adult_Me	2	+	306	Adult
chr4	58460783	58461089	Adult_Me	2	+	306	Adult
chr14	58154470	58154776	Adult_Me	2	+	306	Adult
chr10	24743372	24743678	Adult_Me	2	+	306	Adult
chr12	27141369	27141675	Adult_Me	2	+	306	Adult
chr10	53228946	53229252	Adult_Me	2	+	306	Adult
chr18	10725370	10725676	Adult_Me	2	+	306	Adult
chr18	80548559	80548865	Adult_Me	2	+	306	Adult
chr15	53083482	53083788	Adult_Me	2	+	306	Adult
chr3	123000000	123000000	Adult_Me	2	+	306	Adult
chr10	128000000	128000000	Adult_Me	2	+	306	Adult
chr5	135000000	135000000	Adult_Me	2	+	306	Adult
chr10	119000000	119000000	Adult_Me	2	+	306	Adult
chr19	10416331	10416637	Adult_Me	2	+	306	Adult
chr8	122000000	122000000	Adult_Me	2	+	306	Adult
chr4	119000000	119000000	Adult_Me	2	+	306	Adult
chr10	8543156	8543462	Adult_Me	2	+	306	Adult
chr7	51518254	51518560	Adult_Me	2	+	306	Adult
chr15	72682213	72682519	Adult_Me	2	+	306	Adult
chr11	77270395	77270701	Adult_Me	2	+	306	Adult
chr8	59669994	59670300	Adult_Me	2	+	306	Adult
chr17	33855567	33855873	Adult_Me	2	+	306	Adult
chr19	42744404	42744710	Adult_Me	2	+	306	Adult
chr10	21392759	21393065	Adult_Me	2	+	306	Adult
chr9	98463878	98464184	Adult_Me	2	+	306	Adult
chr16	70849076	70849382	Adult_Me	2	+	306	Adult
chr7	107000000	107000000	Adult_Me	2	+	306	Adult
chr17	26667777	26668083	Adult_Me	2	+	306	Adult
chr17	83614411	83614717	Adult_Me	2	+	306	Adult
chr10	59370597	59370903	Adult_Me	2	+	306	Adult
chr6	38785359	38785665	Adult_Me	2	+	306	Adult
chr7	13619989	13620295	Adult_Me	2	+	306	Adult
chr13	51740349	51740655	Adult_Me	2	+	306	Adult
chr11	87408968	87409274	Adult_Me	2	+	306	Adult
chr11	29147287	29147593	Adult_Me	2	+	306	Adult
chr18	30432235	30432541	Adult_Me	2	+	306	Adult
chr2	60541347	60541653	Adult_Me	2	+	306	Adult
chr11	4503018	4503324	Adult_Me	2	+	306	Adult
chr6	116000000	116000000	Adult_Me	2	+	306	Adult
chr19	58192721	58193027	Adult_Me	2	+	306	Adult
chr3	51984697	51985003	Adult_Me	2	+	306	Adult
chr13	120000000	120000000	Adult_Me	2	+	306	Adult
chr11	45886018	45886324	Adult_Me	2	+	306	Adult
chr4	16285101	16285407	Adult_Me	2	+	306	Adult
chr10	80393996	80394302	Adult_Me	2	+	306	Adult
chr10	67471005	67471311	Adult_Me	2	+	306	Adult
chr9	72122528	72122835	Adult_Me	2	+	307	Adult
chr19	5106824	5107131	Adult_Me	2	+	307	Adult
chr6	35555146	35555453	Adult_Me	2	+	307	Adult
chr8	37680914	37681221	Adult_Me	2	+	307	Adult
chr19	25422007	25422314	Adult_Me	2	+	307	Adult
chrX	142000000	142000000	Adult_Me	2	+	307	Adult
chr12	88277501	88277808	Adult_Me	2	+	307	Adult
chr19	25347694	25348001	Adult_Me	2	+	307	Adult
chr17	34161532	34161839	Adult_Me	2	+	307	Adult
chr12	16577046	16577353	Adult_Me	2	+	307	Adult
chr7	85663673	85663980	Adult_Me	2	+	307	Adult
chr2	22975125	22975432	Adult_Me	2	+	307	Adult
chr1	166000000	166000000	Adult_Me	2	+	307	Adult
chr19	10861296	10861603	Adult_Me	2	+	307	Adult
chr9	48622704	48623011	Adult_Me	2	+	307	Adult
chr9	29258846	29259153	Adult_Me	2	+	307	Adult
chr3	96561660	96561967	Adult_Me	2	+	307	Adult
chr5	34924616	34924923	Adult_Me	2	+	307	Adult
chr9	10457965	10458272	Adult_Me	2	+	307	Adult
chr17	45984914	45985221	Adult_Me	2	+	307	Adult
chr2	163000000	163000000	Adult_Me	2	+	307	Adult
chr3	116000000	116000000	Adult_Me	2	+	307	Adult
chr11	5344862	5345169	Adult_Me	2	+	307	Adult
chr12	21498437	21498744	Adult_Me	2	+	307	Adult
chr17	45643768	45644075	Adult_Me	2	+	307	Adult
chr5	111000000	111000000	Adult_Me	2	+	307	Adult
chr8	13105339	13105646	Adult_Me	2	+	307	Adult
chr5	151000000	151000000	Adult_Me	2	+	307	Adult
chr1	95408148	95408455	Adult_Me	2	+	307	Adult
chr6	71890206	71890513	Adult_Me	2	+	307	Adult
chrX	11954627	11954934	Adult_Me	2	+	307	Adult
chr2	51003097	51003404	Adult_Me	2	+	307	Adult
chr2	91320992	91321299	Adult_Me	2	+	307	Adult
chr5	98860035	98860342	Adult_Me	2	+	307	Adult
chrX	158000000	158000000	Adult_Me	2	+	307	Adult
chr1	37921438	37921745	Adult_Me	2	+	307	Adult
chr1	88338600	88338907	Adult_Me	2	+	307	Adult
chr13	93379896	93380203	Adult_Me	2	+	307	Adult
chr5	130000000	130000000	Adult_Me	2	+	307	Adult
chr13	35124184	35124491	Adult_Me	2	+	307	Adult
chr1	156000000	156000000	Adult_Me	2	+	307	Adult
chr8	83538770	83539077	Adult_Me	2	+	307	Adult
chr13	17029669	17029976	Adult_Me	2	+	307	Adult
chr1	196000000	196000000	Adult_Me	2	+	307	Adult
chr17	30582743	30583050	Adult_Me	2	+	307	Adult
chr2	141000000	141000000	Adult_Me	2	+	307	Adult
chr10	56640826	56641133	Adult_Me	2	+	307	Adult
chr12	8976673	8976980	Adult_Me	2	+	307	Adult
chr10	59542992	59543299	Adult_Me	2	+	307	Adult
chr15	96933329	96933636	Adult_Me	2	+	307	Adult
chr8	12775592	12775899	Adult_Me	2	+	307	Adult
chr8	123000000	123000000	Adult_Me	2	+	307	Adult
chr4	135000000	135000000	Adult_Me	2	+	307	Adult
chr13	54041148	54041455	Adult_Me	2	+	307	Adult
chr12	60114156	60114463	Adult_Me	2	+	307	Adult
chr5	115000000	115000000	Adult_Me	2	+	307	Adult
chr3	9065904	9066211	Adult_Me	2	+	307	Adult
chrX	106000000	106000000	Adult_Me	2	+	307	Adult
chr4	46151315	46151622	Adult_Me	2	+	307	Adult
chr12	72935124	72935431	Adult_Me	2	+	307	Adult
chr7	6282785	6283092	Adult_Me	2	+	307	Adult
chr14	66085133	66085440	Adult_Me	2	+	307	Adult
chr4	58630114	58630421	Adult_Me	2	+	307	Adult
chr5	64484136	64484443	Adult_Me	2	+	307	Adult
chr17	84294868	84295175	Adult_Me	2	+	307	Adult
chr18	70689715	70690022	Adult_Me	2	+	307	Adult
chr12	59646400	59646707	Adult_Me	2	+	307	Adult
chr8	15064396	15064703	Adult_Me	2	+	307	Adult
chr9	44294385	44294692	Adult_Me	2	+	307	Adult
chr14	21487489	21487796	Adult_Me	2	+	307	Adult
chr5	43479199	43479506	Adult_Me	2	+	307	Adult
chr6	90837037	90837344	Adult_Me	2	+	307	Adult
chr19	7196793	7197100	Adult_Me	2	+	307	Adult
chr6	3489499	3489806	Adult_Me	2	+	307	Adult
chr13	48973989	48974296	Adult_Me	2	+	307	Adult
chr5	97565021	97565328	Adult_Me	2	+	307	Adult
chr13	94079338	94079645	Adult_Me	2	+	307	Adult
chr2	31632137	31632444	Adult_Me	2	+	307	Adult
chr11	101000000	101000000	Adult_Me	2	+	307	Adult
chr7	143000000	143000000	Adult_Me	2	+	307	Adult
chr17	10607667	10607974	Adult_Me	2	+	307	Adult
chr7	4100757	4101064	Adult_Me	2	+	307	Adult
chr2	35173189	35173496	Adult_Me	2	+	307	Adult
chr4	132000000	132000000	Adult_Me	2	+	307	Adult
chr5	52232171	52232478	Adult_Me	2	+	307	Adult
chr3	9833433	9833740	Adult_Me	2	+	307	Adult
chr17	56856347	56856654	Adult_Me	2	+	307	Adult
chr9	40376232	40376539	Adult_Me	2	+	307	Adult
chr8	81032724	81033031	Adult_Me	2	+	307	Adult
chr2	94245073	94245380	Adult_Me	2	+	307	Adult
chr3	95032459	95032766	Adult_Me	2	+	307	Adult
chr8	92541826	92542133	Adult_Me	2	+	307	Adult
chr3	54915779	54916086	Adult_Me	2	+	307	Adult
chr11	102000000	102000000	Adult_Me	2	+	307	Adult
chr4	39644592	39644899	Adult_Me	2	+	307	Adult
chr15	36574805	36575112	Adult_Me	2	+	307	Adult
chr8	28382669	28382976	Adult_Me	2	+	307	Adult
chr12	84708621	84708928	Adult_Me	2	+	307	Adult
chr3	95847081	95847388	Adult_Me	2	+	307	Adult
chr3	37253154	37253461	Adult_Me	2	+	307	Adult
chr15	96604160	96604467	Adult_Me	2	+	307	Adult
chr14	67732527	67732834	Adult_Me	2	+	307	Adult
chr12	26800310	26800617	Adult_Me	2	+	307	Adult
chr13	73408015	73408322	Adult_Me	2	+	307	Adult
chr16	96094168	96094475	Adult_Me	2	+	307	Adult
chr17	45873730	45874037	Adult_Me	2	+	307	Adult
chr17	78713215	78713522	Adult_Me	2	+	307	Adult
chr16	29814084	29814391	Adult_Me	2	+	307	Adult
chr1	96043570	96043877	Adult_Me	2	+	307	Adult
chr19	47977008	47977315	Adult_Me	2	+	307	Adult
chr9	110000000	110000000	Adult_Me	2	+	307	Adult
chr19	46431202	46431509	Adult_Me	2	+	307	Adult
chr7	89571150	89571457	Adult_Me	2	+	307	Adult
chr14	63673660	63673967	Adult_Me	2	+	307	Adult
chr12	80589868	80590175	Adult_Me	2	+	307	Adult
chr9	7769926	7770233	Adult_Me	2	+	307	Adult
chr10	20253743	20254050	Adult_Me	2	+	307	Adult
chr2	178000000	178000000	Adult_Me	2	+	307	Adult
chr17	46688299	46688606	Adult_Me	2	+	307	Adult
chr11	109000000	109000000	Adult_Me	2	+	307	Adult
chr10	75910594	75910901	Adult_Me	2	+	307	Adult
chr12	93004838	93005145	Adult_Me	2	+	307	Adult
chr9	29945523	29945830	Adult_Me	2	+	307	Adult
chr19	5894025	5894332	Adult_Me	2	+	307	Adult
chrX	132000000	132000000	Adult_Me	2	+	307	Adult
chr5	30768254	30768561	Adult_Me	2	+	307	Adult
chr11	36185366	36185673	Adult_Me	2	+	307	Adult
chr11	70035116	70035423	Adult_Me	2	+	307	Adult
chr5	142000000	142000000	Adult_Me	2	+	307	Adult
chr10	42333841	42334148	Adult_Me	2	+	307	Adult
chr4	43512375	43512682	Adult_Me	2	+	307	Adult
chr9	32908742	32909049	Adult_Me	2	+	307	Adult
chr7	36270219	36270526	Adult_Me	2	+	307	Adult
chr9	104000000	104000000	Adult_Me	2	+	307	Adult
chr9	108000000	108000000	Adult_Me	2	+	307	Adult
chr1	162000000	162000000	Adult_Me	2	+	307	Adult
chr9	53183999	53184306	Adult_Me	2	+	307	Adult
chr5	20177644	20177951	Adult_Me	2	+	307	Adult
chr4	141000000	141000000	Adult_Me	2	+	307	Adult
chr12	15989270	15989577	Adult_Me	2	+	307	Adult
chr18	21362420	21362727	Adult_Me	2	+	307	Adult
chr5	21622165	21622472	Adult_Me	2	+	307	Adult
chr10	108000000	108000000	Adult_Me	2	+	307	Adult
chr17	15562925	15563232	Adult_Me	2	+	307	Adult
chr8	121000000	121000000	Adult_Me	2	+	307	Adult
chr6	129000000	129000000	Adult_Me	2	+	307	Adult
chr8	114000000	114000000	Adult_Me	2	+	307	Adult
chr1	195000000	195000000	Adult_Me	2	+	307	Adult
chr7	48754714	48755021	Adult_Me	2	+	307	Adult
chr16	31740398	31740706	Adult_Me	2	+	308	Adult
chr4	64788282	64788590	Adult_Me	2	+	308	Adult
chr11	101000000	101000000	Adult_Me	2	+	308	Adult
chr11	116000000	116000000	Adult_Me	2	+	308	Adult
chr11	82758968	82759276	Adult_Me	2	+	308	Adult
chr10	89109598	89109906	Adult_Me	2	+	308	Adult
chr8	25812213	25812521	Adult_Me	2	+	308	Adult
chr11	103000000	103000000	Adult_Me	2	+	308	Adult
chr1	74996297	74996605	Adult_Me	2	+	308	Adult
chr5	116000000	116000000	Adult_Me	2	+	308	Adult
chr11	77663845	77664153	Adult_Me	2	+	308	Adult
chr4	137000000	137000000	Adult_Me	2	+	308	Adult
chr12	100000000	100000000	Adult_Me	2	+	308	Adult
chr1	94818182	94818490	Adult_Me	2	+	308	Adult
chr6	52388352	52388660	Adult_Me	2	+	308	Adult
chr5	123000000	123000000	Adult_Me	2	+	308	Adult
chr18	39519548	39519856	Adult_Me	2	+	308	Adult
chr1	174000000	174000000	Adult_Me	2	+	308	Adult
chr1	60671835	60672143	Adult_Me	2	+	308	Adult
chr6	83549811	83550119	Adult_Me	2	+	308	Adult
chrX	97936207	97936515	Adult_Me	2	+	308	Adult
chr9	56575575	56575883	Adult_Me	2	+	308	Adult
chr18	20349211	20349519	Adult_Me	2	+	308	Adult
chr11	6315600	6315908	Adult_Me	2	+	308	Adult
chr18	36277091	36277399	Adult_Me	2	+	308	Adult
chr11	21298561	21298869	Adult_Me	2	+	308	Adult
chr9	120000000	120000000	Adult_Me	2	+	308	Adult
chr9	60433016	60433324	Adult_Me	2	+	308	Adult
chr9	83431132	83431440	Adult_Me	2	+	308	Adult
chr1	54747468	54747776	Adult_Me	2	+	308	Adult
chr15	58539213	58539521	Adult_Me	2	+	308	Adult
chr3	51635042	51635350	Adult_Me	2	+	308	Adult
chr15	81729274	81729582	Adult_Me	2	+	308	Adult
chr17	28171949	28172257	Adult_Me	2	+	308	Adult
chr8	123000000	123000000	Adult_Me	2	+	308	Adult
chr4	62157071	62157379	Adult_Me	2	+	308	Adult
chr15	40658861	40659169	Adult_Me	2	+	308	Adult
chr13	33050419	33050727	Adult_Me	2	+	308	Adult
chr13	95211291	95211599	Adult_Me	2	+	308	Adult
chr7	144000000	144000000	Adult_Me	2	+	308	Adult
chr13	5546297	5546605	Adult_Me	2	+	308	Adult
chr10	75139623	75139931	Adult_Me	2	+	308	Adult
chr2	12247068	12247376	Adult_Me	2	+	308	Adult
chr5	135000000	135000000	Adult_Me	2	+	308	Adult
chr7	126000000	126000000	Adult_Me	2	+	308	Adult
chr14	121000000	121000000	Adult_Me	2	+	308	Adult
chr15	76315661	76315969	Adult_Me	2	+	308	Adult
chr10	58395322	58395630	Adult_Me	2	+	308	Adult
chr10	69115379	69115687	Adult_Me	2	+	308	Adult
chr18	36024702	36025010	Adult_Me	2	+	308	Adult
chr2	160000000	160000000	Adult_Me	2	+	308	Adult
chr9	107000000	107000000	Adult_Me	2	+	308	Adult
chr13	91504988	91505296	Adult_Me	2	+	308	Adult
chr6	4921265	4921573	Adult_Me	2	+	308	Adult
chr4	99895069	99895377	Adult_Me	2	+	308	Adult
chr11	75437774	75438082	Adult_Me	2	+	308	Adult
chr3	17508215	17508523	Adult_Me	2	+	308	Adult
chr14	58509110	58509418	Adult_Me	2	+	308	Adult
chr9	117000000	117000000	Adult_Me	2	+	308	Adult
chr2	120000000	120000000	Adult_Me	2	+	308	Adult
chr13	34297008	34297316	Adult_Me	2	+	308	Adult
chr1	156000000	156000000	Adult_Me	2	+	308	Adult
chr1	120000000	120000000	Adult_Me	2	+	308	Adult
chr10	31771954	31772262	Adult_Me	2	+	308	Adult
chr13	4608286	4608594	Adult_Me	2	+	308	Adult
chr10	24203387	24203695	Adult_Me	2	+	308	Adult
chr7	142000000	142000000	Adult_Me	2	+	308	Adult
chr8	69383907	69384215	Adult_Me	2	+	308	Adult
chr1	74552428	74552736	Adult_Me	2	+	308	Adult
chr1	173000000	173000000	Adult_Me	2	+	308	Adult
chr9	51976243	51976551	Adult_Me	2	+	308	Adult
chr12	86141355	86141663	Adult_Me	2	+	308	Adult
chr18	4514449	4514757	Adult_Me	2	+	308	Adult
chr17	26149004	26149312	Adult_Me	2	+	308	Adult
chr5	74641811	74642119	Adult_Me	2	+	308	Adult
chr11	64938374	64938682	Adult_Me	2	+	308	Adult
chr11	102000000	102000000	Adult_Me	2	+	308	Adult
chr10	121000000	121000000	Adult_Me	2	+	308	Adult
chr13	60279841	60280149	Adult_Me	2	+	308	Adult
chr19	46693505	46693813	Adult_Me	2	+	308	Adult
chr1	61064357	61064665	Adult_Me	2	+	308	Adult
chr18	67363053	67363361	Adult_Me	2	+	308	Adult
chr16	8924903	8925211	Adult_Me	2	+	308	Adult
chr7	139000000	139000000	Adult_Me	2	+	308	Adult
chr13	95165817	95166125	Adult_Me	2	+	308	Adult
chr19	55209111	55209419	Adult_Me	2	+	308	Adult
chr2	78709159	78709467	Adult_Me	2	+	308	Adult
chr3	87924334	87924642	Adult_Me	2	+	308	Adult
chr4	151000000	151000000	Adult_Me	2	+	308	Adult
chr11	75461456	75461764	Adult_Me	2	+	308	Adult
chr1	95408462	95408770	Adult_Me	2	+	308	Adult
chr5	85192553	85192861	Adult_Me	2	+	308	Adult
chr9	97056399	97056707	Adult_Me	2	+	308	Adult
chr3	35652903	35653211	Adult_Me	2	+	308	Adult
chr5	68402766	68403074	Adult_Me	2	+	308	Adult
chr19	42073285	42073593	Adult_Me	2	+	308	Adult
chr16	18555372	18555680	Adult_Me	2	+	308	Adult
chr2	161000000	161000000	Adult_Me	2	+	308	Adult
chr5	99789573	99789881	Adult_Me	2	+	308	Adult
chr8	126000000	126000000	Adult_Me	2	+	308	Adult
chr8	4259178	4259486	Adult_Me	2	+	308	Adult
chr2	76767798	76768106	Adult_Me	2	+	308	Adult
chr7	118000000	118000000	Adult_Me	2	+	308	Adult
chr14	12511309	12511617	Adult_Me	2	+	308	Adult
chr7	128000000	128000000	Adult_Me	2	+	308	Adult
chr18	34936397	34936705	Adult_Me	2	+	308	Adult
chr7	52112498	52112806	Adult_Me	2	+	308	Adult
chr10	119000000	119000000	Adult_Me	2	+	308	Adult
chr7	52317597	52317905	Adult_Me	2	+	308	Adult
chr11	55191883	55192191	Adult_Me	2	+	308	Adult
chr9	88240258	88240566	Adult_Me	2	+	308	Adult
chr16	87689510	87689818	Adult_Me	2	+	308	Adult
chr19	21839343	21839651	Adult_Me	2	+	308	Adult
chr11	76015362	76015670	Adult_Me	2	+	308	Adult
chr10	108000000	108000000	Adult_Me	2	+	309	Adult
chr11	43774939	43775248	Adult_Me	2	+	309	Adult
chr16	62509164	62509473	Adult_Me	2	+	309	Adult
chr1	197000000	197000000	Adult_Me	2	+	309	Adult
chr19	29401702	29402011	Adult_Me	2	+	309	Adult
chr10	60270450	60270759	Adult_Me	2	+	309	Adult
chr17	12910341	12910650	Adult_Me	2	+	309	Adult
chr17	81151808	81152117	Adult_Me	2	+	309	Adult
chr17	6211796	6212105	Adult_Me	2	+	309	Adult
chr9	22709946	22710255	Adult_Me	2	+	309	Adult
chr1	34899755	34900064	Adult_Me	2	+	309	Adult
chr5	22780609	22780918	Adult_Me	2	+	309	Adult
chr2	181000000	181000000	Adult_Me	2	+	309	Adult
chr17	25864474	25864783	Adult_Me	2	+	309	Adult
chr9	57341389	57341698	Adult_Me	2	+	309	Adult
chr5	101000000	101000000	Adult_Me	2	+	309	Adult
chr6	121000000	121000000	Adult_Me	2	+	309	Adult
chr16	10690636	10690945	Adult_Me	2	+	309	Adult
chrX	134000000	134000000	Adult_Me	2	+	309	Adult
chr7	136000000	136000000	Adult_Me	2	+	309	Adult
chr8	127000000	127000000	Adult_Me	2	+	309	Adult
chr18	39649498	39649807	Adult_Me	2	+	309	Adult
chr10	76560584	76560893	Adult_Me	2	+	309	Adult
chr10	79451120	79451429	Adult_Me	2	+	309	Adult
chr15	77634275	77634584	Adult_Me	2	+	309	Adult
chr12	41400975	41401284	Adult_Me	2	+	309	Adult
chr12	5215161	5215470	Adult_Me	2	+	309	Adult
chr2	92332328	92332637	Adult_Me	2	+	309	Adult
chr19	46380050	46380359	Adult_Me	2	+	309	Adult
chr15	97992999	97993308	Adult_Me	2	+	309	Adult
chr17	34168545	34168854	Adult_Me	2	+	309	Adult
chr7	75194302	75194611	Adult_Me	2	+	309	Adult
chr7	150000000	150000000	Adult_Me	2	+	309	Adult
chr2	113000000	113000000	Adult_Me	2	+	309	Adult
chr13	93905536	93905845	Adult_Me	2	+	309	Adult
chr10	128000000	128000000	Adult_Me	2	+	309	Adult
chr8	96093687	96093996	Adult_Me	2	+	309	Adult
chr5	137000000	137000000	Adult_Me	2	+	309	Adult
chr6	84534726	84535035	Adult_Me	2	+	309	Adult
chr1	93246679	93246988	Adult_Me	2	+	309	Adult
chr10	13586205	13586514	Adult_Me	2	+	309	Adult
chr10	60294253	60294562	Adult_Me	2	+	309	Adult
chr16	97665480	97665789	Adult_Me	2	+	309	Adult
chr4	118000000	118000000	Adult_Me	2	+	309	Adult
chr2	169000000	169000000	Adult_Me	2	+	309	Adult
chr14	35486893	35487202	Adult_Me	2	+	309	Adult
chr13	58019899	58020208	Adult_Me	2	+	309	Adult
chr17	72012084	72012393	Adult_Me	2	+	309	Adult
chr4	124000000	124000000	Adult_Me	2	+	309	Adult
chr7	128000000	128000000	Adult_Me	2	+	309	Adult
chr2	113000000	113000000	Adult_Me	2	+	309	Adult
chr8	98346630	98346939	Adult_Me	2	+	309	Adult
chr19	10113552	10113861	Adult_Me	2	+	309	Adult
chr17	12521122	12521431	Adult_Me	2	+	309	Adult
chr19	8784573	8784882	Adult_Me	2	+	309	Adult
chr11	115000000	115000000	Adult_Me	2	+	309	Adult
chr9	37155826	37156135	Adult_Me	2	+	309	Adult
chr4	154000000	154000000	Adult_Me	2	+	309	Adult
chr13	20704003	20704312	Adult_Me	2	+	309	Adult
chr7	74860037	74860346	Adult_Me	2	+	309	Adult
chr7	91296256	91296565	Adult_Me	2	+	309	Adult
chr1	23262778	23263087	Adult_Me	2	+	309	Adult
chrX	11416710	11417019	Adult_Me	2	+	309	Adult
chr11	68678294	68678603	Adult_Me	2	+	309	Adult
chr12	56499097	56499406	Adult_Me	2	+	309	Adult
chr13	113000000	113000000	Adult_Me	2	+	309	Adult
chr2	33286805	33287114	Adult_Me	2	+	309	Adult
chr13	53472614	53472923	Adult_Me	2	+	309	Adult
chr18	5068420	5068729	Adult_Me	2	+	309	Adult
chr9	22634658	22634967	Adult_Me	2	+	309	Adult
chr15	55187732	55188041	Adult_Me	2	+	309	Adult
chr3	122000000	122000000	Adult_Me	2	+	309	Adult
chr8	49024546	49024855	Adult_Me	2	+	309	Adult
chr8	77779579	77779888	Adult_Me	2	+	309	Adult
chr3	123000000	123000000	Adult_Me	2	+	309	Adult
chr18	27027100	27027409	Adult_Me	2	+	309	Adult
chr16	88020865	88021174	Adult_Me	2	+	309	Adult
chr10	69632029	69632338	Adult_Me	2	+	309	Adult
chr13	103000000	103000000	Adult_Me	2	+	309	Adult
chr17	15636631	15636940	Adult_Me	2	+	309	Adult
chr8	124000000	124000000	Adult_Me	2	+	309	Adult
chr2	64910302	64910611	Adult_Me	2	+	309	Adult
chr4	50839867	50840176	Adult_Me	2	+	309	Adult
chrX	49641146	49641455	Adult_Me	2	+	309	Adult
chr7	82628914	82629223	Adult_Me	2	+	309	Adult
chr7	115000000	115000000	Adult_Me	2	+	309	Adult
chr6	91827879	91828188	Adult_Me	2	+	309	Adult
chr7	4610550	4610859	Adult_Me	2	+	309	Adult
chr4	41660454	41660763	Adult_Me	2	+	309	Adult
chr16	63816510	63816819	Adult_Me	2	+	309	Adult
chr9	28386333	28386642	Adult_Me	2	+	309	Adult
chr18	74877446	74877755	Adult_Me	2	+	309	Adult
chr5	74540822	74541131	Adult_Me	2	+	309	Adult
chr14	92003913	92004222	Adult_Me	2	+	309	Adult
chr3	135000000	135000000	Adult_Me	2	+	309	Adult
chr5	149000000	149000000	Adult_Me	2	+	309	Adult
chr18	65752700	65753009	Adult_Me	2	+	309	Adult
chr4	82337608	82337917	Adult_Me	2	+	309	Adult
chr16	76294074	76294383	Adult_Me	2	+	309	Adult
chr2	119000000	119000000	Adult_Me	2	+	309	Adult
chr12	104000000	104000000	Adult_Me	2	+	309	Adult
chr18	50297420	50297729	Adult_Me	2	+	309	Adult
chr6	13821313	13821622	Adult_Me	2	+	309	Adult
chr6	39213672	39213981	Adult_Me	2	+	309	Adult
chr4	86520108	86520417	Adult_Me	2	+	309	Adult
chr2	76280210	76280519	Adult_Me	2	+	309	Adult
chr2	165000000	165000000	Adult_Me	2	+	309	Adult
chr12	81066998	81067307	Adult_Me	2	+	309	Adult
chr16	17798550	17798859	Adult_Me	2	+	309	Adult
chr10	7445623	7445932	Adult_Me	2	+	309	Adult
chr12	28342447	28342756	Adult_Me	2	+	309	Adult
chr1	94111974	94112283	Adult_Me	2	+	309	Adult
chr3	87944088	87944397	Adult_Me	2	+	309	Adult
chr11	98603083	98603392	Adult_Me	2	+	309	Adult
chr4	46757472	46757781	Adult_Me	2	+	309	Adult
chr10	41402611	41402920	Adult_Me	2	+	309	Adult
chr1	64492616	64492925	Adult_Me	2	+	309	Adult
chr2	131000000	131000000	Adult_Me	2	+	309	Adult
chr15	27669918	27670227	Adult_Me	2	+	309	Adult
chr5	91633298	91633607	Adult_Me	2	+	309	Adult
chr16	13511298	13511607	Adult_Me	2	+	309	Adult
chr9	30505137	30505446	Adult_Me	2	+	309	Adult
chr1	92153043	92153352	Adult_Me	2	+	309	Adult
chr3	7432636	7432945	Adult_Me	2	+	309	Adult
chr2	32307470	32307779	Adult_Me	2	+	309	Adult
chr14	77864631	77864940	Adult_Me	2	+	309	Adult
chr5	115000000	115000000	Adult_Me	2	+	310	Adult
chr6	54544968	54545278	Adult_Me	2	+	310	Adult
chr16	65815214	65815524	Adult_Me	2	+	310	Adult
chr17	83522350	83522660	Adult_Me	2	+	310	Adult
chr17	25401444	25401754	Adult_Me	2	+	310	Adult
chr3	79372006	79372316	Adult_Me	2	+	310	Adult
chr3	51712442	51712752	Adult_Me	2	+	310	Adult
chr4	137000000	137000000	Adult_Me	2	+	310	Adult
chr15	3387390	3387700	Adult_Me	2	+	310	Adult
chr4	55014313	55014623	Adult_Me	2	+	310	Adult
chr7	125000000	125000000	Adult_Me	2	+	310	Adult
chr14	17149260	17149570	Adult_Me	2	+	310	Adult
chr12	4051061	4051371	Adult_Me	2	+	310	Adult
chrX	7651610	7651920	Adult_Me	2	+	310	Adult
chr16	56361124	56361434	Adult_Me	2	+	310	Adult
chr18	84584039	84584349	Adult_Me	2	+	310	Adult
chr8	13516011	13516321	Adult_Me	2	+	310	Adult
chr16	37994801	37995111	Adult_Me	2	+	310	Adult
chr12	101000000	101000000	Adult_Me	2	+	310	Adult
chr9	38525654	38525964	Adult_Me	2	+	310	Adult
chr19	56775365	56775675	Adult_Me	2	+	310	Adult
chr11	88816630	88816940	Adult_Me	2	+	310	Adult
chrX	95575592	95575902	Adult_Me	2	+	310	Adult
chr3	94846421	94846731	Adult_Me	2	+	310	Adult
chr17	29535129	29535439	Adult_Me	2	+	310	Adult
chr9	119000000	119000000	Adult_Me	2	+	310	Adult
chr4	35173002	35173312	Adult_Me	2	+	310	Adult
chr19	24750963	24751273	Adult_Me	2	+	310	Adult
chr16	64770679	64770989	Adult_Me	2	+	310	Adult
chr8	84350310	84350620	Adult_Me	2	+	310	Adult
chr15	83284391	83284701	Adult_Me	2	+	310	Adult
chr16	17209221	17209531	Adult_Me	2	+	310	Adult
chr2	27190440	27190750	Adult_Me	2	+	310	Adult
chr5	114000000	114000000	Adult_Me	2	+	310	Adult
chr10	42726351	42726661	Adult_Me	2	+	310	Adult
chr1	57947039	57947349	Adult_Me	2	+	310	Adult
chr9	119000000	119000000	Adult_Me	2	+	310	Adult
chr7	89420275	89420585	Adult_Me	2	+	310	Adult
chr15	8565538	8565848	Adult_Me	2	+	310	Adult
chr4	106000000	106000000	Adult_Me	2	+	310	Adult
chr17	46843687	46843997	Adult_Me	2	+	310	Adult
chr1	129000000	129000000	Adult_Me	2	+	310	Adult
chr7	130000000	130000000	Adult_Me	2	+	310	Adult
chr1	159000000	159000000	Adult_Me	2	+	310	Adult
chr18	8382834	8383144	Adult_Me	2	+	310	Adult
chr17	24773731	24774041	Adult_Me	2	+	310	Adult
chr4	132000000	132000000	Adult_Me	2	+	310	Adult
chr6	85204047	85204357	Adult_Me	2	+	310	Adult
chr11	84693297	84693607	Adult_Me	2	+	310	Adult
chr8	125000000	125000000	Adult_Me	2	+	310	Adult
chr7	87679904	87680214	Adult_Me	2	+	310	Adult
chr12	114000000	114000000	Adult_Me	2	+	310	Adult
chr15	3825467	3825777	Adult_Me	2	+	310	Adult
chr15	90918499	90918809	Adult_Me	2	+	310	Adult
chr5	106000000	106000000	Adult_Me	2	+	310	Adult
chr2	4954630	4954940	Adult_Me	2	+	310	Adult
chr17	45692432	45692742	Adult_Me	2	+	310	Adult
chr7	146000000	146000000	Adult_Me	2	+	310	Adult
chr19	53439456	53439766	Adult_Me	2	+	310	Adult
chr4	22851320	22851630	Adult_Me	2	+	310	Adult
chr12	88283026	88283336	Adult_Me	2	+	310	Adult
chr1	72353487	72353797	Adult_Me	2	+	310	Adult
chr5	108000000	108000000	Adult_Me	2	+	310	Adult
chr15	102000000	102000000	Adult_Me	2	+	310	Adult
chr12	84714171	84714481	Adult_Me	2	+	310	Adult
chr16	57496031	57496341	Adult_Me	2	+	310	Adult
chr1	67147832	67148142	Adult_Me	2	+	310	Adult
chr13	24610821	24611131	Adult_Me	2	+	310	Adult
chr19	9694204	9694514	Adult_Me	2	+	310	Adult
chr11	102000000	102000000	Adult_Me	2	+	310	Adult
chr15	66576987	66577297	Adult_Me	2	+	310	Adult
chr19	14415346	14415656	Adult_Me	2	+	310	Adult
chr12	46132466	46132776	Adult_Me	2	+	310	Adult
chr8	42336340	42336650	Adult_Me	2	+	310	Adult
chr3	94910759	94911069	Adult_Me	2	+	310	Adult
chr1	92864209	92864519	Adult_Me	2	+	310	Adult
chr7	59169152	59169462	Adult_Me	2	+	310	Adult
chr7	107000000	107000000	Adult_Me	2	+	310	Adult
chr7	64416388	64416698	Adult_Me	2	+	310	Adult
chr2	91940986	91941296	Adult_Me	2	+	310	Adult
chr1	169000000	169000000	Adult_Me	2	+	310	Adult
chr15	13472391	13472701	Adult_Me	2	+	310	Adult
chr19	58136444	58136754	Adult_Me	2	+	310	Adult
chr18	13609197	13609507	Adult_Me	2	+	310	Adult
chr10	121000000	121000000	Adult_Me	2	+	310	Adult
chr4	154000000	154000000	Adult_Me	2	+	310	Adult
chr13	46117600	46117910	Adult_Me	2	+	310	Adult
chr12	101000000	101000000	Adult_Me	2	+	310	Adult
chr7	53870952	53871262	Adult_Me	2	+	310	Adult
chr10	77862142	77862452	Adult_Me	2	+	310	Adult
chr5	137000000	137000000	Adult_Me	2	+	310	Adult
chr11	90493841	90494151	Adult_Me	2	+	310	Adult
chr13	37970754	37971064	Adult_Me	2	+	310	Adult
chr3	27597234	27597544	Adult_Me	2	+	310	Adult
chr11	76249441	76249751	Adult_Me	2	+	310	Adult
chr10	13445152	13445462	Adult_Me	2	+	310	Adult
chr18	75383680	75383990	Adult_Me	2	+	310	Adult
chr16	3884469	3884779	Adult_Me	2	+	310	Adult
chr14	17403609	17403919	Adult_Me	2	+	310	Adult
chr17	28728417	28728727	Adult_Me	2	+	310	Adult
chr15	58703982	58704292	Adult_Me	2	+	310	Adult
chr12	102000000	102000000	Adult_Me	2	+	310	Adult
chr4	98281105	98281415	Adult_Me	2	+	310	Adult
chr2	177000000	177000000	Adult_Me	2	+	310	Adult
chr19	44637127	44637437	Adult_Me	2	+	310	Adult
chr5	91842924	91843234	Adult_Me	2	+	310	Adult
chr5	30558917	30559227	Adult_Me	2	+	310	Adult
chr6	139000000	139000000	Adult_Me	2	+	310	Adult
chr10	128000000	128000000	Adult_Me	2	+	310	Adult
chr6	134000000	134000000	Adult_Me	2	+	310	Adult
chr9	20949947	20950257	Adult_Me	2	+	310	Adult
chr5	108000000	108000000	Adult_Me	2	+	310	Adult
chr17	8018336	8018646	Adult_Me	2	+	310	Adult
chr14	58919379	58919689	Adult_Me	2	+	310	Adult
chr1	159000000	159000000	Adult_Me	2	+	310	Adult
chr8	37314677	37314988	Adult_Me	2	+	311	Adult
chr10	76424586	76424897	Adult_Me	2	+	311	Adult
chr9	65974222	65974533	Adult_Me	2	+	311	Adult
chr3	84185905	84186216	Adult_Me	2	+	311	Adult
chr15	96582038	96582349	Adult_Me	2	+	311	Adult
chr14	18853195	18853506	Adult_Me	2	+	311	Adult
chr18	42212108	42212419	Adult_Me	2	+	311	Adult
chr12	55601016	55601327	Adult_Me	2	+	311	Adult
chr13	38013535	38013846	Adult_Me	2	+	311	Adult
chr7	74100869	74101180	Adult_Me	2	+	311	Adult
chr8	122000000	122000000	Adult_Me	2	+	311	Adult
chr13	76236006	76236317	Adult_Me	2	+	311	Adult
chr16	4418729	4419040	Adult_Me	2	+	311	Adult
chr1	163000000	163000000	Adult_Me	2	+	311	Adult
chr7	39056290	39056601	Adult_Me	2	+	311	Adult
chr9	62286609	62286920	Adult_Me	2	+	311	Adult
chr6	94611326	94611637	Adult_Me	2	+	311	Adult
chr12	105000000	105000000	Adult_Me	2	+	311	Adult
chr16	22265347	22265658	Adult_Me	2	+	311	Adult
chr5	100000000	100000000	Adult_Me	2	+	311	Adult
chrX	53700271	53700582	Adult_Me	2	+	311	Adult
chr18	39089048	39089359	Adult_Me	2	+	311	Adult
chr14	77980536	77980847	Adult_Me	2	+	311	Adult
chr11	117000000	117000000	Adult_Me	2	+	311	Adult
chr7	53371369	53371680	Adult_Me	2	+	311	Adult
chr1	186000000	186000000	Adult_Me	2	+	311	Adult
chr4	145000000	145000000	Adult_Me	2	+	311	Adult
chr15	79709711	79710022	Adult_Me	2	+	311	Adult
chr4	154000000	154000000	Adult_Me	2	+	311	Adult
chr10	80657204	80657515	Adult_Me	2	+	311	Adult
chr16	45742784	45743095	Adult_Me	2	+	311	Adult
chr10	95140399	95140710	Adult_Me	2	+	311	Adult
chr3	87985284	87985595	Adult_Me	2	+	311	Adult
chr17	63133310	63133621	Adult_Me	2	+	311	Adult
chr2	148000000	148000000	Adult_Me	2	+	311	Adult
chr13	103000000	103000000	Adult_Me	2	+	311	Adult
chr13	24877993	24878304	Adult_Me	2	+	311	Adult
chr8	15057472	15057783	Adult_Me	2	+	311	Adult
chr8	27463014	27463325	Adult_Me	2	+	311	Adult
chr14	63209463	63209774	Adult_Me	2	+	311	Adult
chr6	146000000	146000000	Adult_Me	2	+	311	Adult
chr11	50487914	50488225	Adult_Me	2	+	311	Adult
chr1	122000000	122000000	Adult_Me	2	+	311	Adult
chr18	84291386	84291697	Adult_Me	2	+	311	Adult
chr4	62531562	62531873	Adult_Me	2	+	311	Adult
chr9	63429708	63430019	Adult_Me	2	+	311	Adult
chr15	96104874	96105185	Adult_Me	2	+	311	Adult
chr14	80272848	80273159	Adult_Me	2	+	311	Adult
chr2	33226865	33227176	Adult_Me	2	+	311	Adult
chr15	76540906	76541217	Adult_Me	2	+	311	Adult
chr16	34952412	34952723	Adult_Me	2	+	311	Adult
chr8	36215767	36216078	Adult_Me	2	+	311	Adult
chr18	9070450	9070761	Adult_Me	2	+	311	Adult
chr17	67740178	67740489	Adult_Me	2	+	311	Adult
chr9	24981067	24981378	Adult_Me	2	+	311	Adult
chr2	167000000	167000000	Adult_Me	2	+	311	Adult
chr4	43571459	43571770	Adult_Me	2	+	311	Adult
chr4	80824809	80825120	Adult_Me	2	+	311	Adult
chr2	32306894	32307205	Adult_Me	2	+	311	Adult
chr2	133000000	133000000	Adult_Me	2	+	311	Adult
chr11	84641830	84642141	Adult_Me	2	+	311	Adult
chr2	17803060	17803371	Adult_Me	2	+	311	Adult
chr3	35748246	35748557	Adult_Me	2	+	311	Adult
chr19	42613911	42614222	Adult_Me	2	+	311	Adult
chr9	106000000	106000000	Adult_Me	2	+	311	Adult
chr4	62390221	62390532	Adult_Me	2	+	311	Adult
chr5	125000000	125000000	Adult_Me	2	+	311	Adult
chr2	129000000	129000000	Adult_Me	2	+	311	Adult
chr4	56729702	56730013	Adult_Me	2	+	311	Adult
chr2	129000000	129000000	Adult_Me	2	+	311	Adult
chr18	77162004	77162315	Adult_Me	2	+	311	Adult
chr13	38364471	38364782	Adult_Me	2	+	311	Adult
chr18	74893102	74893413	Adult_Me	2	+	311	Adult
chr6	7813405	7813716	Adult_Me	2	+	311	Adult
chr5	73324507	73324818	Adult_Me	2	+	311	Adult
chr12	39069157	39069468	Adult_Me	2	+	311	Adult
chr5	132000000	132000000	Adult_Me	2	+	311	Adult
chr1	69706472	69706783	Adult_Me	2	+	311	Adult
chr17	50432045	50432356	Adult_Me	2	+	311	Adult
chr8	91171008	91171319	Adult_Me	2	+	311	Adult
chr7	106000000	106000000	Adult_Me	2	+	311	Adult
chr15	4019544	4019855	Adult_Me	2	+	311	Adult
chr8	69283651	69283962	Adult_Me	2	+	311	Adult
chr11	85613402	85613713	Adult_Me	2	+	311	Adult
chr2	44807325	44807636	Adult_Me	2	+	311	Adult
chr11	58136372	58136683	Adult_Me	2	+	311	Adult
chr6	129000000	129000000	Adult_Me	2	+	311	Adult
chr1	63228843	63229154	Adult_Me	2	+	311	Adult
chr10	79447757	79448068	Adult_Me	2	+	311	Adult
chr14	124000000	124000000	Adult_Me	2	+	311	Adult
chr17	43939389	43939700	Adult_Me	2	+	311	Adult
chr19	44657191	44657502	Adult_Me	2	+	311	Adult
chr9	37062837	37063148	Adult_Me	2	+	311	Adult
chr3	21851858	21852169	Adult_Me	2	+	311	Adult
chr2	173000000	173000000	Adult_Me	2	+	311	Adult
chr5	133000000	133000000	Adult_Me	2	+	311	Adult
chr2	34228074	34228385	Adult_Me	2	+	311	Adult
chr3	68338597	68338908	Adult_Me	2	+	311	Adult
chr5	32336040	32336351	Adult_Me	2	+	311	Adult
chr7	133000000	133000000	Adult_Me	2	+	311	Adult
chr4	117000000	117000000	Adult_Me	2	+	311	Adult
chr6	128000000	128000000	Adult_Me	2	+	311	Adult
chr19	3674137	3674448	Adult_Me	2	+	311	Adult
chr7	138000000	138000000	Adult_Me	2	+	311	Adult
chr9	109000000	109000000	Adult_Me	2	+	311	Adult
chr7	52699549	52699860	Adult_Me	2	+	311	Adult
chr9	63042600	63042911	Adult_Me	2	+	311	Adult
chr3	95466238	95466549	Adult_Me	2	+	311	Adult
chr8	92250435	92250746	Adult_Me	2	+	311	Adult
chr7	80265272	80265583	Adult_Me	2	+	311	Adult
chr17	85452209	85452520	Adult_Me	2	+	311	Adult
chr5	36609960	36610271	Adult_Me	2	+	311	Adult
chr8	13776941	13777252	Adult_Me	2	+	311	Adult
chr9	100000000	100000000	Adult_Me	2	+	311	Adult
chr4	45031321	45031633	Adult_Me	2	+	312	Adult
chr1	183000000	183000000	Adult_Me	2	+	312	Adult
chr3	102000000	102000000	Adult_Me	2	+	312	Adult
chr9	50887009	50887321	Adult_Me	2	+	312	Adult
chr4	155000000	155000000	Adult_Me	2	+	312	Adult
chr8	59807697	59808009	Adult_Me	2	+	312	Adult
chr18	38654493	38654805	Adult_Me	2	+	312	Adult
chr12	66169451	66169763	Adult_Me	2	+	312	Adult
chr12	25780877	25781189	Adult_Me	2	+	312	Adult
chr18	61479625	61479937	Adult_Me	2	+	312	Adult
chr4	119000000	119000000	Adult_Me	2	+	312	Adult
chr17	66062214	66062526	Adult_Me	2	+	312	Adult
chr17	84587798	84588110	Adult_Me	2	+	312	Adult
chr12	46076289	46076601	Adult_Me	2	+	312	Adult
chr19	32261357	32261669	Adult_Me	2	+	312	Adult
chr5	77334386	77334698	Adult_Me	2	+	312	Adult
chr3	40989313	40989625	Adult_Me	2	+	312	Adult
chr9	70054966	70055278	Adult_Me	2	+	312	Adult
chr12	113000000	113000000	Adult_Me	2	+	312	Adult
chr12	35212553	35212865	Adult_Me	2	+	312	Adult
chr3	28064511	28064823	Adult_Me	2	+	312	Adult
chr9	20988416	20988728	Adult_Me	2	+	312	Adult
chr14	66743121	66743433	Adult_Me	2	+	312	Adult
chr14	67853249	67853561	Adult_Me	2	+	312	Adult
chr10	83743355	83743667	Adult_Me	2	+	312	Adult
chr11	67360177	67360489	Adult_Me	2	+	312	Adult
chr8	23325405	23325717	Adult_Me	2	+	312	Adult
chr6	50382492	50382804	Adult_Me	2	+	312	Adult
chr1	74795346	74795658	Adult_Me	2	+	312	Adult
chr2	18959094	18959406	Adult_Me	2	+	312	Adult
chr11	66854038	66854350	Adult_Me	2	+	312	Adult
chr9	96096488	96096800	Adult_Me	2	+	312	Adult
chr11	109000000	109000000	Adult_Me	2	+	312	Adult
chr5	36426892	36427204	Adult_Me	2	+	312	Adult
chr11	52784003	52784315	Adult_Me	2	+	312	Adult
chr17	31562834	31563146	Adult_Me	2	+	312	Adult
chr8	124000000	124000000	Adult_Me	2	+	312	Adult
chr9	44290682	44290994	Adult_Me	2	+	312	Adult
chr9	13553458	13553770	Adult_Me	2	+	312	Adult
chr5	89149689	89150001	Adult_Me	2	+	312	Adult
chr2	27421299	27421611	Adult_Me	2	+	312	Adult
chr14	21866502	21866814	Adult_Me	2	+	312	Adult
chr11	53086869	53087181	Adult_Me	2	+	312	Adult
chr15	18923304	18923616	Adult_Me	2	+	312	Adult
chr17	64713101	64713413	Adult_Me	2	+	312	Adult
chr2	167000000	167000000	Adult_Me	2	+	312	Adult
chr2	132000000	132000000	Adult_Me	2	+	312	Adult
chr12	35264144	35264456	Adult_Me	2	+	312	Adult
chr6	28630542	28630854	Adult_Me	2	+	312	Adult
chr7	65654061	65654373	Adult_Me	2	+	312	Adult
chr19	57380493	57380805	Adult_Me	2	+	312	Adult
chr3	146000000	146000000	Adult_Me	2	+	312	Adult
chr9	40226420	40226732	Adult_Me	2	+	312	Adult
chr12	112000000	112000000	Adult_Me	2	+	312	Adult
chr13	14181046	14181358	Adult_Me	2	+	312	Adult
chr15	63558377	63558689	Adult_Me	2	+	312	Adult
chr9	92298561	92298873	Adult_Me	2	+	312	Adult
chr8	86594632	86594944	Adult_Me	2	+	312	Adult
chr3	9499476	9499788	Adult_Me	2	+	312	Adult
chr10	85710924	85711236	Adult_Me	2	+	312	Adult
chr2	34760295	34760607	Adult_Me	2	+	312	Adult
chr5	23957358	23957670	Adult_Me	2	+	312	Adult
chr16	95974834	95975146	Adult_Me	2	+	312	Adult
chr2	103000000	103000000	Adult_Me	2	+	312	Adult
chr15	40307476	40307788	Adult_Me	2	+	312	Adult
chr2	96095233	96095545	Adult_Me	2	+	312	Adult
chr19	8797689	8798001	Adult_Me	2	+	312	Adult
chr11	20730263	20730575	Adult_Me	2	+	312	Adult
chr14	16272703	16273015	Adult_Me	2	+	312	Adult
chr2	172000000	172000000	Adult_Me	2	+	312	Adult
chr12	16775069	16775381	Adult_Me	2	+	312	Adult
chr2	51624039	51624351	Adult_Me	2	+	312	Adult
chr10	116000000	116000000	Adult_Me	2	+	312	Adult
chr6	148000000	148000000	Adult_Me	2	+	312	Adult
chr12	9242633	9242945	Adult_Me	2	+	312	Adult
chr10	36136614	36136926	Adult_Me	2	+	312	Adult
chr9	52088693	52089005	Adult_Me	2	+	312	Adult
chr5	28387085	28387397	Adult_Me	2	+	312	Adult
chr11	51919071	51919383	Adult_Me	2	+	312	Adult
chr15	101000000	101000000	Adult_Me	2	+	312	Adult
chr8	112000000	112000000	Adult_Me	2	+	312	Adult
chr3	27735279	27735591	Adult_Me	2	+	312	Adult
chr8	36496809	36497121	Adult_Me	2	+	312	Adult
chr3	152000000	152000000	Adult_Me	2	+	312	Adult
chr7	19857059	19857371	Adult_Me	2	+	312	Adult
chr3	117000000	117000000	Adult_Me	2	+	312	Adult
chr4	82188079	82188391	Adult_Me	2	+	312	Adult
chr17	37095341	37095653	Adult_Me	2	+	312	Adult
chr7	19881163	19881475	Adult_Me	2	+	312	Adult
chr11	116000000	116000000	Adult_Me	2	+	312	Adult
chr5	148000000	148000000	Adult_Me	2	+	312	Adult
chr2	151000000	151000000	Adult_Me	2	+	312	Adult
chr10	40724137	40724449	Adult_Me	2	+	312	Adult
chr2	93078909	93079221	Adult_Me	2	+	312	Adult
chr4	88786762	88787074	Adult_Me	2	+	312	Adult
chr5	124000000	124000000	Adult_Me	2	+	312	Adult
chr6	29816995	29817307	Adult_Me	2	+	312	Adult
chr3	124000000	124000000	Adult_Me	2	+	312	Adult
chr11	68638910	68639222	Adult_Me	2	+	312	Adult
chr9	108000000	108000000	Adult_Me	2	+	312	Adult
chr12	33445932	33446244	Adult_Me	2	+	312	Adult
chr8	130000000	130000000	Adult_Me	2	+	312	Adult
chr4	14966324	14966636	Adult_Me	2	+	312	Adult
chr9	92444708	92445020	Adult_Me	2	+	312	Adult
chr5	104000000	104000000	Adult_Me	2	+	312	Adult
chr18	79248891	79249203	Adult_Me	2	+	312	Adult
chr11	103000000	103000000	Adult_Me	2	+	312	Adult
chr19	32256632	32256944	Adult_Me	2	+	312	Adult
chr8	88467358	88467670	Adult_Me	2	+	312	Adult
chr14	30960823	30961135	Adult_Me	2	+	312	Adult
chr14	13811969	13812281	Adult_Me	2	+	312	Adult
chr8	49842257	49842569	Adult_Me	2	+	312	Adult
chr16	96473804	96474116	Adult_Me	2	+	312	Adult
chr8	109000000	109000000	Adult_Me	2	+	312	Adult
chr14	121000000	121000000	Adult_Me	2	+	312	Adult
chrX	39686712	39687024	Adult_Me	2	+	312	Adult
chr8	120000000	120000000	Adult_Me	2	+	312	Adult
chr1	64249650	64249962	Adult_Me	2	+	312	Adult
chr10	62258547	62258859	Adult_Me	2	+	312	Adult
chr7	117000000	117000000	Adult_Me	2	+	312	Adult
chr4	56781840	56782152	Adult_Me	2	+	312	Adult
chr13	91511795	91512107	Adult_Me	2	+	312	Adult
chr1	99658065	99658377	Adult_Me	2	+	312	Adult
chr13	63744712	63745024	Adult_Me	2	+	312	Adult
chr3	96433646	96433958	Adult_Me	2	+	312	Adult
chr6	4213080	4213392	Adult_Me	2	+	312	Adult
chr10	93234586	93234898	Adult_Me	2	+	312	Adult
chr3	28118517	28118829	Adult_Me	2	+	312	Adult
chr3	83844095	83844407	Adult_Me	2	+	312	Adult
chr16	22168921	22169233	Adult_Me	2	+	312	Adult
chr18	5002487	5002800	Adult_Me	2	+	313	Adult
chr10	115000000	115000000	Adult_Me	2	+	313	Adult
chr12	88028510	88028823	Adult_Me	2	+	313	Adult
chr5	108000000	108000000	Adult_Me	2	+	313	Adult
chr5	65883640	65883953	Adult_Me	2	+	313	Adult
chr18	64676097	64676410	Adult_Me	2	+	313	Adult
chr10	52028987	52029300	Adult_Me	2	+	313	Adult
chr7	51941385	51941698	Adult_Me	2	+	313	Adult
chr7	104000000	104000000	Adult_Me	2	+	313	Adult
chr12	70825946	70826259	Adult_Me	2	+	313	Adult
chr2	167000000	167000000	Adult_Me	2	+	313	Adult
chr9	124000000	124000000	Adult_Me	2	+	313	Adult
chr5	136000000	136000000	Adult_Me	2	+	313	Adult
chr5	13544419	13544732	Adult_Me	2	+	313	Adult
chr8	80058929	80059242	Adult_Me	2	+	313	Adult
chr3	149000000	149000000	Adult_Me	2	+	313	Adult
chr15	83425419	83425732	Adult_Me	2	+	313	Adult
chr1	120000000	120000000	Adult_Me	2	+	313	Adult
chr5	98505710	98506023	Adult_Me	2	+	313	Adult
chr9	89599692	89600005	Adult_Me	2	+	313	Adult
chr16	13668101	13668414	Adult_Me	2	+	313	Adult
chr2	157000000	157000000	Adult_Me	2	+	313	Adult
chr12	61070951	61071264	Adult_Me	2	+	313	Adult
chr4	149000000	149000000	Adult_Me	2	+	313	Adult
chr2	127000000	127000000	Adult_Me	2	+	313	Adult
chr9	21069478	21069791	Adult_Me	2	+	313	Adult
chr11	120000000	120000000	Adult_Me	2	+	313	Adult
chr4	131000000	131000000	Adult_Me	2	+	313	Adult
chr14	64331951	64332264	Adult_Me	2	+	313	Adult
chr8	35221346	35221659	Adult_Me	2	+	313	Adult
chr14	26270631	26270944	Adult_Me	2	+	313	Adult
chr1	76721631	76721944	Adult_Me	2	+	313	Adult
chr4	136000000	136000000	Adult_Me	2	+	313	Adult
chr2	18752712	18753025	Adult_Me	2	+	313	Adult
chr7	30783227	30783540	Adult_Me	2	+	313	Adult
chr9	70790453	70790766	Adult_Me	2	+	313	Adult
chr4	40799546	40799859	Adult_Me	2	+	313	Adult
chr1	187000000	187000000	Adult_Me	2	+	313	Adult
chr4	118000000	118000000	Adult_Me	2	+	313	Adult
chr10	59406454	59406767	Adult_Me	2	+	313	Adult
chr18	63959994	63960307	Adult_Me	2	+	313	Adult
chr7	108000000	108000000	Adult_Me	2	+	313	Adult
chr8	118000000	118000000	Adult_Me	2	+	313	Adult
chr9	119000000	119000000	Adult_Me	2	+	313	Adult
chr12	81085980	81086293	Adult_Me	2	+	313	Adult
chr6	21335776	21336089	Adult_Me	2	+	313	Adult
chr11	17206006	17206319	Adult_Me	2	+	313	Adult
chr5	147000000	147000000	Adult_Me	2	+	313	Adult
chr5	74931730	74932043	Adult_Me	2	+	313	Adult
chr17	78602117	78602430	Adult_Me	2	+	313	Adult
chrX	112000000	112000000	Adult_Me	2	+	313	Adult
chr18	55406831	55407144	Adult_Me	2	+	313	Adult
chr11	121000000	121000000	Adult_Me	2	+	313	Adult
chr4	143000000	143000000	Adult_Me	2	+	313	Adult
chr7	151000000	151000000	Adult_Me	2	+	313	Adult
chr8	127000000	127000000	Adult_Me	2	+	313	Adult
chr16	90710220	90710533	Adult_Me	2	+	313	Adult
chr11	74823131	74823444	Adult_Me	2	+	313	Adult
chr1	195000000	195000000	Adult_Me	2	+	313	Adult
chr4	40748989	40749302	Adult_Me	2	+	313	Adult
chr4	105000000	105000000	Adult_Me	2	+	313	Adult
chr11	88860594	88860907	Adult_Me	2	+	313	Adult
chr12	32654064	32654377	Adult_Me	2	+	313	Adult
chr13	43594248	43594561	Adult_Me	2	+	313	Adult
chr17	48733766	48734079	Adult_Me	2	+	313	Adult
chr8	119000000	119000000	Adult_Me	2	+	313	Adult
chr2	123000000	123000000	Adult_Me	2	+	313	Adult
chr4	82996734	82997047	Adult_Me	2	+	313	Adult
chr9	101000000	101000000	Adult_Me	2	+	313	Adult
chr6	91337793	91338106	Adult_Me	2	+	313	Adult
chr8	112000000	112000000	Adult_Me	2	+	313	Adult
chr5	87928391	87928704	Adult_Me	2	+	313	Adult
chr10	39085856	39086169	Adult_Me	2	+	313	Adult
chr4	49533884	49534197	Adult_Me	2	+	313	Adult
chr16	92674403	92674716	Adult_Me	2	+	313	Adult
chr8	91583569	91583882	Adult_Me	2	+	313	Adult
chr13	24345872	24346185	Adult_Me	2	+	313	Adult
chr11	30058101	30058414	Adult_Me	2	+	313	Adult
chr6	99309816	99310129	Adult_Me	2	+	313	Adult
chr9	57385177	57385490	Adult_Me	2	+	313	Adult
chr18	38550440	38550753	Adult_Me	2	+	313	Adult
chr12	4386075	4386388	Adult_Me	2	+	313	Adult
chr9	20779864	20780177	Adult_Me	2	+	313	Adult
chr9	121000000	121000000	Adult_Me	2	+	313	Adult
chr1	83096255	83096568	Adult_Me	2	+	313	Adult
chr5	118000000	118000000	Adult_Me	2	+	313	Adult
chr3	89922335	89922648	Adult_Me	2	+	313	Adult
chr15	84299859	84300172	Adult_Me	2	+	313	Adult
chr13	33049845	33050158	Adult_Me	2	+	313	Adult
chr5	106000000	106000000	Adult_Me	2	+	313	Adult
chr1	139000000	139000000	Adult_Me	2	+	313	Adult
chrX	139000000	139000000	Adult_Me	2	+	313	Adult
chr9	78435734	78436047	Adult_Me	2	+	313	Adult
chr2	29270710	29271023	Adult_Me	2	+	313	Adult
chr7	135000000	135000000	Adult_Me	2	+	313	Adult
chr6	29038333	29038646	Adult_Me	2	+	313	Adult
chr3	105000000	105000000	Adult_Me	2	+	313	Adult
chr1	93884012	93884325	Adult_Me	2	+	313	Adult
chr2	52732378	52732691	Adult_Me	2	+	313	Adult
chr2	36038784	36039097	Adult_Me	2	+	313	Adult
chr1	90989220	90989533	Adult_Me	2	+	313	Adult
chr3	87329356	87329669	Adult_Me	2	+	313	Adult
chr16	16908046	16908359	Adult_Me	2	+	313	Adult
chr10	26783502	26783815	Adult_Me	2	+	313	Adult
chr7	138000000	138000000	Adult_Me	2	+	313	Adult
chr11	20218737	20219050	Adult_Me	2	+	313	Adult
chr13	82987993	82988306	Adult_Me	2	+	313	Adult
chr1	135000000	135000000	Adult_Me	2	+	313	Adult
chr2	29116584	29116897	Adult_Me	2	+	313	Adult
chr19	58978429	58978742	Adult_Me	2	+	313	Adult
chr4	9007074	9007387	Adult_Me	2	+	313	Adult
chr10	75291196	75291509	Adult_Me	2	+	313	Adult
chr16	56486622	56486935	Adult_Me	2	+	313	Adult
chr10	41404559	41404873	Adult_Me	2	+	314	Adult
chr2	142000000	142000000	Adult_Me	2	+	314	Adult
chr18	20473530	20473844	Adult_Me	2	+	314	Adult
chr4	8881348	8881662	Adult_Me	2	+	314	Adult
chr1	137000000	137000000	Adult_Me	2	+	314	Adult
chr19	55173478	55173792	Adult_Me	2	+	314	Adult
chr7	16548038	16548352	Adult_Me	2	+	314	Adult
chr10	59280348	59280662	Adult_Me	2	+	314	Adult
chr12	74867203	74867517	Adult_Me	2	+	314	Adult
chr6	72548319	72548633	Adult_Me	2	+	314	Adult
chr4	129000000	129000000	Adult_Me	2	+	314	Adult
chr11	58804389	58804703	Adult_Me	2	+	314	Adult
chr15	34724906	34725220	Adult_Me	2	+	314	Adult
chr9	62828614	62828928	Adult_Me	2	+	314	Adult
chr8	38162676	38162990	Adult_Me	2	+	314	Adult
chr14	48092026	48092340	Adult_Me	2	+	314	Adult
chr5	113000000	113000000	Adult_Me	2	+	314	Adult
chr16	44215697	44216011	Adult_Me	2	+	314	Adult
chr8	64223800	64224114	Adult_Me	2	+	314	Adult
chr2	26264617	26264931	Adult_Me	2	+	314	Adult
chr4	49085791	49086105	Adult_Me	2	+	314	Adult
chr15	3970699	3971013	Adult_Me	2	+	314	Adult
chr7	51728329	51728643	Adult_Me	2	+	314	Adult
chr13	45369744	45370058	Adult_Me	2	+	314	Adult
chr14	89475844	89476158	Adult_Me	2	+	314	Adult
chr4	152000000	152000000	Adult_Me	2	+	314	Adult
chr8	73219298	73219612	Adult_Me	2	+	314	Adult
chr8	131000000	131000000	Adult_Me	2	+	314	Adult
chr18	75538441	75538755	Adult_Me	2	+	314	Adult
chr2	118000000	118000000	Adult_Me	2	+	314	Adult
chr12	35976604	35976918	Adult_Me	2	+	314	Adult
chr10	14425252	14425566	Adult_Me	2	+	314	Adult
chr13	103000000	103000000	Adult_Me	2	+	314	Adult
chr4	121000000	121000000	Adult_Me	2	+	314	Adult
chr16	79398917	79399231	Adult_Me	2	+	314	Adult
chr11	98054086	98054400	Adult_Me	2	+	314	Adult
chr1	183000000	183000000	Adult_Me	2	+	314	Adult
chr11	59272559	59272873	Adult_Me	2	+	314	Adult
chr4	149000000	149000000	Adult_Me	2	+	314	Adult
chr8	24126817	24127131	Adult_Me	2	+	314	Adult
chr7	88076812	88077126	Adult_Me	2	+	314	Adult
chr5	21696192	21696506	Adult_Me	2	+	314	Adult
chr11	120000000	120000000	Adult_Me	2	+	314	Adult
chr5	148000000	148000000	Adult_Me	2	+	314	Adult
chr19	34833358	34833672	Adult_Me	2	+	314	Adult
chr2	132000000	132000000	Adult_Me	2	+	314	Adult
chr3	87344763	87345077	Adult_Me	2	+	314	Adult
chr2	146000000	146000000	Adult_Me	2	+	314	Adult
chr9	105000000	105000000	Adult_Me	2	+	314	Adult
chr2	133000000	133000000	Adult_Me	2	+	314	Adult
chr1	99667836	99668150	Adult_Me	2	+	314	Adult
chr8	15055748	15056062	Adult_Me	2	+	314	Adult
chr3	51720034	51720348	Adult_Me	2	+	314	Adult
chr10	10661252	10661566	Adult_Me	2	+	314	Adult
chr2	50736356	50736670	Adult_Me	2	+	314	Adult
chr5	151000000	151000000	Adult_Me	2	+	314	Adult
chr4	53989194	53989508	Adult_Me	2	+	314	Adult
chr11	97049544	97049858	Adult_Me	2	+	314	Adult
chr2	51004573	51004887	Adult_Me	2	+	314	Adult
chr18	38655692	38656006	Adult_Me	2	+	314	Adult
chr14	60194143	60194457	Adult_Me	2	+	314	Adult
chr12	113000000	113000000	Adult_Me	2	+	314	Adult
chr4	65157456	65157770	Adult_Me	2	+	314	Adult
chr7	140000000	140000000	Adult_Me	2	+	314	Adult
chr2	3336243	3336557	Adult_Me	2	+	314	Adult
chr13	29424591	29424905	Adult_Me	2	+	314	Adult
chr1	43394311	43394625	Adult_Me	2	+	314	Adult
chr13	103000000	103000000	Adult_Me	2	+	314	Adult
chr1	82239832	82240146	Adult_Me	2	+	314	Adult
chr9	21555886	21556200	Adult_Me	2	+	314	Adult
chr3	122000000	122000000	Adult_Me	2	+	314	Adult
chr11	67633057	67633371	Adult_Me	2	+	314	Adult
chr7	140000000	140000000	Adult_Me	2	+	314	Adult
chr3	33216633	33216947	Adult_Me	2	+	314	Adult
chr6	56838571	56838885	Adult_Me	2	+	314	Adult
chr4	33145329	33145643	Adult_Me	2	+	314	Adult
chr14	47379981	47380295	Adult_Me	2	+	314	Adult
chr2	48235742	48236056	Adult_Me	2	+	314	Adult
chr8	117000000	117000000	Adult_Me	2	+	314	Adult
chr1	169000000	169000000	Adult_Me	2	+	314	Adult
chr8	95653872	95654186	Adult_Me	2	+	314	Adult
chr15	58175318	58175632	Adult_Me	2	+	314	Adult
chr8	83529114	83529428	Adult_Me	2	+	314	Adult
chr7	149000000	149000000	Adult_Me	2	+	314	Adult
chr9	75279087	75279401	Adult_Me	2	+	314	Adult
chr2	61236647	61236961	Adult_Me	2	+	314	Adult
chr17	5982624	5982938	Adult_Me	2	+	314	Adult
chr5	141000000	141000000	Adult_Me	2	+	314	Adult
chr10	53049106	53049420	Adult_Me	2	+	314	Adult
chr1	66507483	66507797	Adult_Me	2	+	314	Adult
chr14	87156970	87157284	Adult_Me	2	+	314	Adult
chr11	105000000	105000000	Adult_Me	2	+	314	Adult
chr7	139000000	139000000	Adult_Me	2	+	314	Adult
chr4	145000000	145000000	Adult_Me	2	+	314	Adult
chr9	58734642	58734956	Adult_Me	2	+	314	Adult
chr2	72136440	72136754	Adult_Me	2	+	314	Adult
chr5	50440241	50440555	Adult_Me	2	+	314	Adult
chr11	54125574	54125888	Adult_Me	2	+	314	Adult
chr10	126000000	126000000	Adult_Me	2	+	314	Adult
chr4	49644640	49644954	Adult_Me	2	+	314	Adult
chr10	69125190	69125504	Adult_Me	2	+	314	Adult
chr12	37655164	37655478	Adult_Me	2	+	314	Adult
chr18	84463058	84463372	Adult_Me	2	+	314	Adult
chr4	44042648	44042962	Adult_Me	2	+	314	Adult
chr3	78827682	78827996	Adult_Me	2	+	314	Adult
chr5	42235487	42235801	Adult_Me	2	+	314	Adult
chr9	69137476	69137790	Adult_Me	2	+	314	Adult
chr11	109000000	109000000	Adult_Me	2	+	314	Adult
chr5	38933017	38933331	Adult_Me	2	+	314	Adult
chr12	110000000	110000000	Adult_Me	2	+	314	Adult
chr2	93080540	93080854	Adult_Me	2	+	314	Adult
chr7	116000000	116000000	Adult_Me	2	+	315	Adult
chr19	9438725	9439040	Adult_Me	2	+	315	Adult
chr8	74192103	74192418	Adult_Me	2	+	315	Adult
chr4	41587223	41587538	Adult_Me	2	+	315	Adult
chr11	97163490	97163805	Adult_Me	2	+	315	Adult
chr6	99918920	99919235	Adult_Me	2	+	315	Adult
chr16	78859302	78859617	Adult_Me	2	+	315	Adult
chr9	57815407	57815722	Adult_Me	2	+	315	Adult
chr14	84358965	84359280	Adult_Me	2	+	315	Adult
chr15	76555144	76555459	Adult_Me	2	+	315	Adult
chr14	122000000	122000000	Adult_Me	2	+	315	Adult
chr13	38256859	38257174	Adult_Me	2	+	315	Adult
chr5	43439416	43439731	Adult_Me	2	+	315	Adult
chr10	96776326	96776641	Adult_Me	2	+	315	Adult
chr15	40485951	40486266	Adult_Me	2	+	315	Adult
chr18	42378929	42379244	Adult_Me	2	+	315	Adult
chr8	55447092	55447407	Adult_Me	2	+	315	Adult
chr15	77196153	77196468	Adult_Me	2	+	315	Adult
chr5	75340166	75340481	Adult_Me	2	+	315	Adult
chr1	91020645	91020960	Adult_Me	2	+	315	Adult
chr12	4849962	4850277	Adult_Me	2	+	315	Adult
chr17	71469988	71470303	Adult_Me	2	+	315	Adult
chr10	93610734	93611049	Adult_Me	2	+	315	Adult
chr14	26147528	26147843	Adult_Me	2	+	315	Adult
chr3	146000000	146000000	Adult_Me	2	+	315	Adult
chr8	49080009	49080324	Adult_Me	2	+	315	Adult
chr10	68730835	68731150	Adult_Me	2	+	315	Adult
chr1	156000000	156000000	Adult_Me	2	+	315	Adult
chr6	115000000	115000000	Adult_Me	2	+	315	Adult
chr6	84755191	84755506	Adult_Me	2	+	315	Adult
chr9	74918771	74919086	Adult_Me	2	+	315	Adult
chr19	57015083	57015398	Adult_Me	2	+	315	Adult
chr7	108000000	108000000	Adult_Me	2	+	315	Adult
chr4	138000000	138000000	Adult_Me	2	+	315	Adult
chr8	127000000	127000000	Adult_Me	2	+	315	Adult
chr1	193000000	193000000	Adult_Me	2	+	315	Adult
chr10	24678868	24679183	Adult_Me	2	+	315	Adult
chr3	105000000	105000000	Adult_Me	2	+	315	Adult
chr4	125000000	125000000	Adult_Me	2	+	315	Adult
chrX	70186030	70186345	Adult_Me	2	+	315	Adult
chr3	84283276	84283591	Adult_Me	2	+	315	Adult
chr10	74613987	74614302	Adult_Me	2	+	315	Adult
chr2	166000000	166000000	Adult_Me	2	+	315	Adult
chr12	114000000	114000000	Adult_Me	2	+	315	Adult
chr4	150000000	150000000	Adult_Me	2	+	315	Adult
chr3	138000000	138000000	Adult_Me	2	+	315	Adult
chr4	81622383	81622698	Adult_Me	2	+	315	Adult
chr17	26645627	26645942	Adult_Me	2	+	315	Adult
chr9	44463238	44463553	Adult_Me	2	+	315	Adult
chr19	8848926	8849241	Adult_Me	2	+	315	Adult
chr1	60759557	60759872	Adult_Me	2	+	315	Adult
chr17	46848198	46848513	Adult_Me	2	+	315	Adult
chr3	52307973	52308288	Adult_Me	2	+	315	Adult
chr6	119000000	119000000	Adult_Me	2	+	315	Adult
chr1	66747205	66747520	Adult_Me	2	+	315	Adult
chr8	36300345	36300660	Adult_Me	2	+	315	Adult
chr5	108000000	108000000	Adult_Me	2	+	315	Adult
chr9	29024318	29024633	Adult_Me	2	+	315	Adult
chr12	51798444	51798759	Adult_Me	2	+	315	Adult
chr6	13238567	13238882	Adult_Me	2	+	315	Adult
chr6	121000000	121000000	Adult_Me	2	+	315	Adult
chr18	83610861	83611176	Adult_Me	2	+	315	Adult
chr8	73028112	73028427	Adult_Me	2	+	315	Adult
chr16	36041063	36041378	Adult_Me	2	+	315	Adult
chr11	78873259	78873574	Adult_Me	2	+	315	Adult
chr9	105000000	105000000	Adult_Me	2	+	315	Adult
chr12	55935860	55936175	Adult_Me	2	+	315	Adult
chr19	47810700	47811015	Adult_Me	2	+	315	Adult
chr2	92828527	92828842	Adult_Me	2	+	315	Adult
chr17	71446512	71446827	Adult_Me	2	+	315	Adult
chr16	84836423	84836738	Adult_Me	2	+	315	Adult
chr10	74594390	74594705	Adult_Me	2	+	315	Adult
chr19	24487173	24487488	Adult_Me	2	+	315	Adult
chr8	12833667	12833982	Adult_Me	2	+	315	Adult
chr2	174000000	174000000	Adult_Me	2	+	315	Adult
chr10	117000000	117000000	Adult_Me	2	+	315	Adult
chr3	102000000	102000000	Adult_Me	2	+	315	Adult
chr16	95794761	95795076	Adult_Me	2	+	315	Adult
chr7	74948390	74948705	Adult_Me	2	+	315	Adult
chr19	14315038	14315353	Adult_Me	2	+	315	Adult
chr8	128000000	128000000	Adult_Me	2	+	315	Adult
chr2	122000000	122000000	Adult_Me	2	+	315	Adult
chr9	120000000	120000000	Adult_Me	2	+	315	Adult
chr2	26089721	26090036	Adult_Me	2	+	315	Adult
chr17	11080851	11081166	Adult_Me	2	+	315	Adult
chr9	53418128	53418443	Adult_Me	2	+	315	Adult
chr13	83743126	83743441	Adult_Me	2	+	315	Adult
chr13	56216745	56217060	Adult_Me	2	+	315	Adult
chr16	70321208	70321523	Adult_Me	2	+	315	Adult
chr6	113000000	113000000	Adult_Me	2	+	315	Adult
chr17	72061627	72061942	Adult_Me	2	+	315	Adult
chr5	135000000	135000000	Adult_Me	2	+	315	Adult
chr5	98237996	98238311	Adult_Me	2	+	315	Adult
chr2	80689448	80689763	Adult_Me	2	+	315	Adult
chr14	33136367	33136682	Adult_Me	2	+	315	Adult
chr10	81068815	81069130	Adult_Me	2	+	315	Adult
chr9	18253237	18253552	Adult_Me	2	+	315	Adult
chr2	114000000	114000000	Adult_Me	2	+	315	Adult
chr10	59668602	59668917	Adult_Me	2	+	315	Adult
chr17	71087519	71087834	Adult_Me	2	+	315	Adult
chr13	94169587	94169902	Adult_Me	2	+	315	Adult
chr11	22928476	22928791	Adult_Me	2	+	315	Adult
chr16	92951798	92952113	Adult_Me	2	+	315	Adult
chr19	28902240	28902555	Adult_Me	2	+	315	Adult
chr5	66963717	66964032	Adult_Me	2	+	315	Adult
chr16	17619353	17619668	Adult_Me	2	+	315	Adult
chr6	118000000	118000000	Adult_Me	2	+	315	Adult
chr10	94454940	94455255	Adult_Me	2	+	315	Adult
chr6	84335689	84336004	Adult_Me	2	+	315	Adult
chr11	116000000	116000000	Adult_Me	2	+	315	Adult
chr10	94878429	94878744	Adult_Me	2	+	315	Adult
chr2	178000000	178000000	Adult_Me	2	+	315	Adult
chr19	4397214	4397529	Adult_Me	2	+	315	Adult
chr5	137000000	137000000	Adult_Me	2	+	315	Adult
chr8	110000000	110000000	Adult_Me	2	+	315	Adult
chr10	85334386	85334701	Adult_Me	2	+	315	Adult
chr19	36336785	36337100	Adult_Me	2	+	315	Adult
chr4	151000000	151000000	Adult_Me	2	+	315	Adult
chr3	60386069	60386384	Adult_Me	2	+	315	Adult
chr7	19670459	19670774	Adult_Me	2	+	315	Adult
chr8	93948423	93948738	Adult_Me	2	+	315	Adult
chr5	123000000	123000000	Adult_Me	2	+	315	Adult
chr13	13648944	13649259	Adult_Me	2	+	315	Adult
chr12	106000000	106000000	Adult_Me	2	+	315	Adult
chr14	25722389	25722704	Adult_Me	2	+	315	Adult
chr1	91599890	91600205	Adult_Me	2	+	315	Adult
chr17	67799374	67799689	Adult_Me	2	+	315	Adult
chr5	138000000	138000000	Adult_Me	2	+	316	Adult
chr14	47522338	47522654	Adult_Me	2	+	316	Adult
chr2	133000000	133000000	Adult_Me	2	+	316	Adult
chr16	33712641	33712957	Adult_Me	2	+	316	Adult
chr11	97938408	97938724	Adult_Me	2	+	316	Adult
chr13	34057028	34057344	Adult_Me	2	+	316	Adult
chr9	64020930	64021246	Adult_Me	2	+	316	Adult
chr4	11812681	11812997	Adult_Me	2	+	316	Adult
chrX	80212058	80212374	Adult_Me	2	+	316	Adult
chr5	99768873	99769189	Adult_Me	2	+	316	Adult
chr5	89016572	89016888	Adult_Me	2	+	316	Adult
chr9	70578933	70579249	Adult_Me	2	+	316	Adult
chr3	79323776	79324092	Adult_Me	2	+	316	Adult
chr7	119000000	119000000	Adult_Me	2	+	316	Adult
chr16	17247895	17248211	Adult_Me	2	+	316	Adult
chr18	39648507	39648823	Adult_Me	2	+	316	Adult
chr11	31636529	31636845	Adult_Me	2	+	316	Adult
chr2	106000000	106000000	Adult_Me	2	+	316	Adult
chr4	141000000	141000000	Adult_Me	2	+	316	Adult
chr9	31106403	31106719	Adult_Me	2	+	316	Adult
chr16	83273180	83273496	Adult_Me	2	+	316	Adult
chr15	38779561	38779877	Adult_Me	2	+	316	Adult
chr1	64181038	64181354	Adult_Me	2	+	316	Adult
chr7	16587634	16587950	Adult_Me	2	+	316	Adult
chr4	94956981	94957297	Adult_Me	2	+	316	Adult
chr11	40488847	40489163	Adult_Me	2	+	316	Adult
chr18	74924049	74924365	Adult_Me	2	+	316	Adult
chr10	37532379	37532695	Adult_Me	2	+	316	Adult
chr13	67098476	67098792	Adult_Me	2	+	316	Adult
chr3	123000000	123000000	Adult_Me	2	+	316	Adult
chr8	73920504	73920820	Adult_Me	2	+	316	Adult
chr1	131000000	131000000	Adult_Me	2	+	316	Adult
chr14	67453317	67453633	Adult_Me	2	+	316	Adult
chr6	49232212	49232528	Adult_Me	2	+	316	Adult
chr9	90093674	90093990	Adult_Me	2	+	316	Adult
chr11	55182648	55182964	Adult_Me	2	+	316	Adult
chr10	39679412	39679728	Adult_Me	2	+	316	Adult
chr3	89019853	89020169	Adult_Me	2	+	316	Adult
chr2	90958059	90958375	Adult_Me	2	+	316	Adult
chr11	11775319	11775635	Adult_Me	2	+	316	Adult
chr17	26853096	26853412	Adult_Me	2	+	316	Adult
chr16	37654376	37654692	Adult_Me	2	+	316	Adult
chr1	133000000	133000000	Adult_Me	2	+	316	Adult
chr14	15326654	15326970	Adult_Me	2	+	316	Adult
chr7	140000000	140000000	Adult_Me	2	+	316	Adult
chr12	114000000	114000000	Adult_Me	2	+	316	Adult
chr12	85958262	85958578	Adult_Me	2	+	316	Adult
chr3	117000000	117000000	Adult_Me	2	+	316	Adult
chr14	109000000	109000000	Adult_Me	2	+	316	Adult
chr8	26188206	26188522	Adult_Me	2	+	316	Adult
chr2	132000000	132000000	Adult_Me	2	+	316	Adult
chr5	65203313	65203629	Adult_Me	2	+	316	Adult
chr1	154000000	154000000	Adult_Me	2	+	316	Adult
chr13	53128971	53129287	Adult_Me	2	+	316	Adult
chr4	155000000	155000000	Adult_Me	2	+	316	Adult
chr4	67494351	67494667	Adult_Me	2	+	316	Adult
chr13	104000000	104000000	Adult_Me	2	+	316	Adult
chr15	42596755	42597071	Adult_Me	2	+	316	Adult
chr6	17644649	17644965	Adult_Me	2	+	316	Adult
chr2	61469332	61469648	Adult_Me	2	+	316	Adult
chr19	27317921	27318237	Adult_Me	2	+	316	Adult
chr3	8712771	8713087	Adult_Me	2	+	316	Adult
chr8	114000000	114000000	Adult_Me	2	+	316	Adult
chr13	96408929	96409245	Adult_Me	2	+	316	Adult
chr7	96712039	96712355	Adult_Me	2	+	316	Adult
chr13	104000000	104000000	Adult_Me	2	+	316	Adult
chr5	138000000	138000000	Adult_Me	2	+	316	Adult
chr18	44475740	44476056	Adult_Me	2	+	316	Adult
chr13	46525354	46525670	Adult_Me	2	+	316	Adult
chr14	46072481	46072797	Adult_Me	2	+	316	Adult
chr7	87259365	87259681	Adult_Me	2	+	316	Adult
chr14	58689937	58690253	Adult_Me	2	+	316	Adult
chr8	73316295	73316611	Adult_Me	2	+	316	Adult
chr15	73015659	73015975	Adult_Me	2	+	316	Adult
chr15	7083460	7083776	Adult_Me	2	+	316	Adult
chr5	30191044	30191360	Adult_Me	2	+	316	Adult
chr17	10666104	10666420	Adult_Me	2	+	316	Adult
chr12	45349258	45349574	Adult_Me	2	+	316	Adult
chr14	102000000	102000000	Adult_Me	2	+	316	Adult
chr8	8921532	8921848	Adult_Me	2	+	316	Adult
chr5	103000000	103000000	Adult_Me	2	+	316	Adult
chr11	97299113	97299429	Adult_Me	2	+	316	Adult
chr3	73511983	73512299	Adult_Me	2	+	316	Adult
chr14	48188084	48188400	Adult_Me	2	+	316	Adult
chr14	118000000	118000000	Adult_Me	2	+	316	Adult
chr12	25256889	25257205	Adult_Me	2	+	316	Adult
chr5	7139713	7140029	Adult_Me	2	+	316	Adult
chr1	133000000	133000000	Adult_Me	2	+	316	Adult
chr1	91591502	91591818	Adult_Me	2	+	316	Adult
chr17	84384725	84385041	Adult_Me	2	+	316	Adult
chr12	112000000	112000000	Adult_Me	2	+	316	Adult
chr18	60889719	60890035	Adult_Me	2	+	316	Adult
chr2	26180492	26180808	Adult_Me	2	+	316	Adult
chr13	43617374	43617690	Adult_Me	2	+	316	Adult
chr1	134000000	134000000	Adult_Me	2	+	316	Adult
chr6	43508550	43508866	Adult_Me	2	+	316	Adult
chr6	71884250	71884566	Adult_Me	2	+	316	Adult
chr6	95433135	95433451	Adult_Me	2	+	316	Adult
chr17	56259648	56259964	Adult_Me	2	+	316	Adult
chr10	39861982	39862298	Adult_Me	2	+	316	Adult
chr9	77758296	77758612	Adult_Me	2	+	316	Adult
chr11	64412623	64412939	Adult_Me	2	+	316	Adult
chr1	80206457	80206773	Adult_Me	2	+	316	Adult
chr12	9364741	9365057	Adult_Me	2	+	316	Adult
chr5	13629038	13629354	Adult_Me	2	+	316	Adult
chr17	84425487	84425803	Adult_Me	2	+	316	Adult
chr10	7342210	7342526	Adult_Me	2	+	316	Adult
chr18	34666406	34666722	Adult_Me	2	+	316	Adult
chr13	106000000	106000000	Adult_Me	2	+	316	Adult
chr17	14522003	14522319	Adult_Me	2	+	316	Adult
chr8	96301569	96301885	Adult_Me	2	+	316	Adult
chr6	118000000	118000000	Adult_Me	2	+	316	Adult
chr14	57396690	57397006	Adult_Me	2	+	316	Adult
chr5	115000000	115000000	Adult_Me	2	+	316	Adult
chr6	25301123	25301439	Adult_Me	2	+	316	Adult
chr4	46316991	46317307	Adult_Me	2	+	316	Adult
chr11	74335519	74335835	Adult_Me	2	+	316	Adult
chr12	35972699	35973015	Adult_Me	2	+	316	Adult
chr2	158000000	158000000	Adult_Me	2	+	316	Adult
chr2	161000000	161000000	Adult_Me	2	+	316	Adult
chr19	24354815	24355131	Adult_Me	2	+	316	Adult
chr5	51938140	51938456	Adult_Me	2	+	316	Adult
chr5	104000000	104000000	Adult_Me	2	+	317	Adult
chr15	83180548	83180865	Adult_Me	2	+	317	Adult
chr2	118000000	118000000	Adult_Me	2	+	317	Adult
chr1	91487369	91487686	Adult_Me	2	+	317	Adult
chr13	41800199	41800516	Adult_Me	2	+	317	Adult
chr7	86293846	86294163	Adult_Me	2	+	317	Adult
chr9	115000000	115000000	Adult_Me	2	+	317	Adult
chr1	188000000	188000000	Adult_Me	2	+	317	Adult
chr6	91339069	91339386	Adult_Me	2	+	317	Adult
chr4	109000000	109000000	Adult_Me	2	+	317	Adult
chr3	89222196	89222513	Adult_Me	2	+	317	Adult
chr11	122000000	122000000	Adult_Me	2	+	317	Adult
chr3	50960932	50961249	Adult_Me	2	+	317	Adult
chr12	29320718	29321035	Adult_Me	2	+	317	Adult
chr11	66812027	66812344	Adult_Me	2	+	317	Adult
chr12	33473960	33474277	Adult_Me	2	+	317	Adult
chr7	130000000	130000000	Adult_Me	2	+	317	Adult
chr7	89483761	89484078	Adult_Me	2	+	317	Adult
chr2	32149903	32150220	Adult_Me	2	+	317	Adult
chr7	147000000	147000000	Adult_Me	2	+	317	Adult
chr12	81361337	81361654	Adult_Me	2	+	317	Adult
chr19	41695287	41695604	Adult_Me	2	+	317	Adult
chr19	23109527	23109844	Adult_Me	2	+	317	Adult
chr8	67171480	67171797	Adult_Me	2	+	317	Adult
chr17	30284940	30285257	Adult_Me	2	+	317	Adult
chr8	49596593	49596910	Adult_Me	2	+	317	Adult
chr2	166000000	166000000	Adult_Me	2	+	317	Adult
chr12	75065238	75065555	Adult_Me	2	+	317	Adult
chr19	40968952	40969269	Adult_Me	2	+	317	Adult
chr15	101000000	101000000	Adult_Me	2	+	317	Adult
chr18	49530109	49530426	Adult_Me	2	+	317	Adult
chr9	75851486	75851803	Adult_Me	2	+	317	Adult
chr10	128000000	128000000	Adult_Me	2	+	317	Adult
chr9	65671937	65672254	Adult_Me	2	+	317	Adult
chr9	90009452	90009769	Adult_Me	2	+	317	Adult
chr1	165000000	165000000	Adult_Me	2	+	317	Adult
chr2	24411913	24412230	Adult_Me	2	+	317	Adult
chr12	100000000	100000000	Adult_Me	2	+	317	Adult
chr6	88415218	88415535	Adult_Me	2	+	317	Adult
chr19	28252759	28253076	Adult_Me	2	+	317	Adult
chr2	173000000	173000000	Adult_Me	2	+	317	Adult
chr1	154000000	154000000	Adult_Me	2	+	317	Adult
chr14	18580390	18580707	Adult_Me	2	+	317	Adult
chr9	72562793	72563110	Adult_Me	2	+	317	Adult
chr2	155000000	155000000	Adult_Me	2	+	317	Adult
chr7	106000000	106000000	Adult_Me	2	+	317	Adult
chr1	36593065	36593382	Adult_Me	2	+	317	Adult
chrX	7740185	7740502	Adult_Me	2	+	317	Adult
chr12	82046275	82046592	Adult_Me	2	+	317	Adult
chr8	83369186	83369503	Adult_Me	2	+	317	Adult
chr12	36361632	36361949	Adult_Me	2	+	317	Adult
chr6	117000000	117000000	Adult_Me	2	+	317	Adult
chr19	5424818	5425135	Adult_Me	2	+	317	Adult
chr15	50007097	50007414	Adult_Me	2	+	317	Adult
chr1	134000000	134000000	Adult_Me	2	+	317	Adult
chr4	40276820	40277137	Adult_Me	2	+	317	Adult
chr2	78131863	78132180	Adult_Me	2	+	317	Adult
chr17	50256318	50256635	Adult_Me	2	+	317	Adult
chr17	10693772	10694089	Adult_Me	2	+	317	Adult
chr1	173000000	173000000	Adult_Me	2	+	317	Adult
chr14	28443260	28443577	Adult_Me	2	+	317	Adult
chr17	15664017	15664334	Adult_Me	2	+	317	Adult
chr1	92098745	92099062	Adult_Me	2	+	317	Adult
chr19	25271417	25271734	Adult_Me	2	+	317	Adult
chr7	31384991	31385308	Adult_Me	2	+	317	Adult
chr5	22519879	22520196	Adult_Me	2	+	317	Adult
chr16	37851511	37851828	Adult_Me	2	+	317	Adult
chr3	121000000	121000000	Adult_Me	2	+	317	Adult
chr8	11474143	11474460	Adult_Me	2	+	317	Adult
chr18	11485674	11485991	Adult_Me	2	+	317	Adult
chr7	84213939	84214256	Adult_Me	2	+	317	Adult
chr9	18288570	18288887	Adult_Me	2	+	317	Adult
chr2	133000000	133000000	Adult_Me	2	+	317	Adult
chr2	120000000	120000000	Adult_Me	2	+	317	Adult
chr15	31034529	31034846	Adult_Me	2	+	317	Adult
chr5	109000000	109000000	Adult_Me	2	+	317	Adult
chr2	73616616	73616933	Adult_Me	2	+	317	Adult
chr9	57109943	57110260	Adult_Me	2	+	317	Adult
chr1	17087868	17088185	Adult_Me	2	+	317	Adult
chr5	37198455	37198772	Adult_Me	2	+	317	Adult
chr2	121000000	121000000	Adult_Me	2	+	317	Adult
chr1	54983096	54983413	Adult_Me	2	+	317	Adult
chr12	114000000	114000000	Adult_Me	2	+	317	Adult
chr1	138000000	138000000	Adult_Me	2	+	317	Adult
chr2	174000000	174000000	Adult_Me	2	+	317	Adult
chr13	94759221	94759538	Adult_Me	2	+	317	Adult
chr18	8764528	8764845	Adult_Me	2	+	317	Adult
chr8	74787410	74787727	Adult_Me	2	+	317	Adult
chr9	20835197	20835514	Adult_Me	2	+	317	Adult
chr4	124000000	124000000	Adult_Me	2	+	317	Adult
chr17	23811603	23811920	Adult_Me	2	+	317	Adult
chr7	91101109	91101426	Adult_Me	2	+	317	Adult
chr3	64940892	64941209	Adult_Me	2	+	317	Adult
chr1	42595791	42596108	Adult_Me	2	+	317	Adult
chr3	88313925	88314242	Adult_Me	2	+	317	Adult
chr19	43827716	43828033	Adult_Me	2	+	317	Adult
chr13	37712015	37712332	Adult_Me	2	+	317	Adult
chr2	130000000	130000000	Adult_Me	2	+	317	Adult
chr1	159000000	159000000	Adult_Me	2	+	317	Adult
chr13	109000000	109000000	Adult_Me	2	+	317	Adult
chr5	4325880	4326197	Adult_Me	2	+	317	Adult
chr2	146000000	146000000	Adult_Me	2	+	317	Adult
chr6	21934973	21935290	Adult_Me	2	+	317	Adult
chr10	128000000	128000000	Adult_Me	2	+	317	Adult
chr13	63071925	63072242	Adult_Me	2	+	317	Adult
chr2	84180647	84180964	Adult_Me	2	+	317	Adult
chr4	123000000	123000000	Adult_Me	2	+	317	Adult
chr10	20672245	20672562	Adult_Me	2	+	317	Adult
chr14	8967631	8967948	Adult_Me	2	+	317	Adult
chr10	47146420	47146737	Adult_Me	2	+	317	Adult
chr8	97381238	97381555	Adult_Me	2	+	317	Adult
chr17	77366369	77366686	Adult_Me	2	+	317	Adult
chr12	39922229	39922546	Adult_Me	2	+	317	Adult
chr7	85595084	85595401	Adult_Me	2	+	317	Adult
chr11	4537548	4537866	Adult_Me	2	+	318	Adult
chr18	76078277	76078595	Adult_Me	2	+	318	Adult
chr8	91705205	91705523	Adult_Me	2	+	318	Adult
chr17	50822103	50822421	Adult_Me	2	+	318	Adult
chr11	90046068	90046386	Adult_Me	2	+	318	Adult
chr10	79399882	79400200	Adult_Me	2	+	318	Adult
chr14	46686814	46687132	Adult_Me	2	+	318	Adult
chr2	107000000	107000000	Adult_Me	2	+	318	Adult
chr15	93246699	93247017	Adult_Me	2	+	318	Adult
chr6	147000000	147000000	Adult_Me	2	+	318	Adult
chr7	87414373	87414691	Adult_Me	2	+	318	Adult
chr17	27733831	27734149	Adult_Me	2	+	318	Adult
chr4	42971791	42972109	Adult_Me	2	+	318	Adult
chr6	18322863	18323181	Adult_Me	2	+	318	Adult
chr5	134000000	134000000	Adult_Me	2	+	318	Adult
chr19	56821124	56821442	Adult_Me	2	+	318	Adult
chr17	71086812	71087130	Adult_Me	2	+	318	Adult
chr11	35091983	35092301	Adult_Me	2	+	318	Adult
chr8	26208709	26209027	Adult_Me	2	+	318	Adult
chr12	81317553	81317871	Adult_Me	2	+	318	Adult
chr8	86607838	86608156	Adult_Me	2	+	318	Adult
chr7	121000000	121000000	Adult_Me	2	+	318	Adult
chr3	60313179	60313497	Adult_Me	2	+	318	Adult
chr2	116000000	116000000	Adult_Me	2	+	318	Adult
chr3	122000000	122000000	Adult_Me	2	+	318	Adult
chr17	49071135	49071453	Adult_Me	2	+	318	Adult
[truncated: 12,151 more rows]

## Sheet: Fig.S8
Fig.S8
Distribution of accessible chromatin in fetal and adult (Fig.8a)
Stage	ProxDist	% of Total	N
Fetal	Distal	0.823	88514
Fetal	Proximal	0.1773	19071
Adult	Distal	0.8402	70084
Adult	Proximal	0.1598	13330
Relationship of number of TFs with accessible chromatin (Fig.S8b)
Stage	TFnum	TFregionCount	TFregionsOverlappingATAC	%TF_overlap	ATACregionsOverlappingTF	TotalATAC	%ATAC_overlap
Fetal	1	57714	24421	0.423138	26237	107585	0.243872
Fetal	2	16677	12176	0.730107	12427	107585	0.115509
Fetal	3	8594	7499	0.872586	7571	107585	0.070372
Fetal	4	5212	4896	0.939371	4918	107585	0.045713
Fetal	5	3073	3004	0.977546	3005	107585	0.027931
Fetal	6	1442	1426	0.988904	1426	107585	0.013255
Fetal	7	431	424	0.983759	424	107585	0.003941
Fetal	all	93143	53846	0.5781	56008	107585	0.520593
Adult	1	25756	1816	0.070508	2092	70100	0.029843
Adult	2	7817	1574	0.201356	1872	70100	0.026705
Adult	3	3839	1332	0.346965	1665	70100	0.023752
Adult	4	1915	1024	0.534726	1324	70100	0.018887
Adult	5	682	473	0.693548	632	70100	0.009016
Adult	6	119	97	0.815126	135	70100	0.001926
Adult	all	40127	6316	0.1574	7720	70100	0.110128
Bubble plot illustrating stage-specific accessible regions (Fig.S8c)
	FU-A	AU-A	FA-A
FU 1-2 TFs	24135	115	315
FU3-4 TFs	6098	16	78
FU >=5 TFs	1518	3	6
AU 1-2 TFs	3169	323	265
AU 3-4 TFs	214	196	91
AU >=5 TFs	7	37	18
FA 1-2 TFs	11127	279	1707
FA 3-4 TFs	7356	147	1894
FA >=5 TFs	3525	61	1351

## Sheet: Fig.S10a,d-f,j
Fig.S10a,d-f
Data presented in Fig.S10a can be found in Fig.S7h
Top TF cobinding related to BP (Fig.10d)
Adult
GO_Desc	A	AE	E	G	GANTE	GE	GNE	GNTE	N	NE	NT	NTE	S	T
actin cytoskeleton organization	9.45262	1.35526	43.1503				4.54695	1.4947	16.1279	3.45983			6.79114	1.34785
actin filament-based process	10.1281	2.01676	50.022				3.67414	2.10086	16.8615	5.11234			8.28531
actomyosin structure organization	5.18014		10.1601	1.61892				2.63703	15.1026
adult heart development									13.1958
angiogenesis	9.41053		14.8265										6.78075
apoptotic signaling pathway	4.65968		15.9625	1.7489		2.77857			10.2563	2.13765			10.3552
blood vessel development	13.7037		24.2297						2.34689				5.16127	2.44902
blood vessel morphogenesis	11.0014		25.2093						2.58928				5.48471	4.37284
cardiac cell development			8.27739					3.95627	11.0065
cardiac muscle cell development								4.77127	12.7757
cardiac muscle tissue development	2.02084		14.3694					1.90752	8.37619
cardiac myofibril assembly								3.65883	5.40634
cell junction assembly			19.78											2.93155
cell junction organization			24.228						2.60656					1.74305
cellular response to insulin stimulus							1.47536		3.64835	2.47304
cellular response to organonitrogen compound			10.008						6.29136
cellular response to peptide hormone stimulus			7.49691						4.76446	3.42165		1.49819
cellular response to vascular endothelial growth factor stimulus	11.1886
chromatin modification				6.88353					5.30701
circulatory system process							1.46013		2.06402
covalent chromatin modification				4.96662					4.45317
embryonic organ development				6.53475
heart development	3.9012		32.8855	3.17149	4.47129	1.66117			15.0985	1.58508
heart morphogenesis			18.0845	2.80203					6.61135
hematopoietic or lymphoid organ development	14.7459		13.8999						7.70908
hemopoiesis	16.123		12.6708						5.16817
immune system development	15.693		14.7646	2.09629					7.40694
intrinsic apoptotic signaling pathway	3.44253		6.9117						1.97288				5.66239
membrane depolarization involved in regulation of cardiac muscle cell action potential														1.99618
mitochondrion organization	3.10534		16.7429						12.5612	2.85847		1.54773
muscle cell development	4.15387		14.8423	3.42001				3.22966	14.9846
muscle cell differentiation	4.06302		16.6384	3.43411				2.19768	11.4004
muscle structure development	9.24138		19.1599	8.32989	1.71871			1.74371	9.73469			2.43912
muscle tissue development	5.64559		13.939	2.40035					5.79391
myofibril assembly	2.64296		6.87395					2.51793	11.4338
negative regulation of cell differentiation	5.59685		6.75942	7.78298
negative regulation of cellular protein metabolic process	5.62897	3.6066	16.1247	1.32376					4.73481				4.73573
negative regulation of kinase activity	8.89845	1.77596	10.8321										3.22047
negative regulation of phosphorylation	5.00187	2.32112	13.3581						1.70553	1.64195			2.72073
negative regulation of protein kinase activity	6.3148	2.38199	7.48755										2.6355
negative regulation of protein metabolic process	4.60651	3.49742	16.777	2.15159					4.9598				6.2988
negative regulation of protein modification process	5.4892	2.17494	9.30103						2.02778				3.29485
negative regulation of transforming growth factor beta receptor signaling pathway			5.50025	5.97653		1.43975								1.41229
pattern specification process				9.81654
positive regulation of GTPase activity	10.8433	1.74458	10.9332						6.56325
positive regulation of mitochondrion organization									2.36283	4.10309
posttranscriptional regulation of gene expression			16.4452	4.83034		4.69225			8.44143	1.57757			5.27505
protein stabilization			5.29925			3.30468
regionalization				7.25488
regulation of cardiac muscle cell action potential involved in contraction												1.57217
regulation of cardiac muscle contraction			8.12928						4.83829	3.77411		2.29405		4.25199
regulation of cellular carbohydrate metabolic process			16.5376						8.2979			1.63983
regulation of cellular component movement	11.5003	1.91515	18.2493
regulation of gene expression				9.28587	2.66209			2.56145	6.35309	3.04993			3.2317
regulation of generation of precursor metabolites and energy			23.1811		2.86607				12.0037	4.91303		4.16764
regulation of glucose import			7.18865
regulation of glucose metabolic process			15.8031						6.67	2.03751		1.95882
regulation of heart contraction			10.2262					1.36808	11.9138	4.97895		1.30185		4.40739
regulation of mitochondrion organization			8.28322						4.12898	5.10166
regulation of muscle contraction			8.95906						4.69804	4.8161				3.92859
regulation of muscle system process			7.09292						7.12828	3.88405		2.14105		2.13236
regulation of protein kinase activity	7.45718	2.65825	14.3388						2.0429				1.5207
regulation of small GTPase mediated signal transduction	3.57004		15.8238						12.8088
regulation of striated muscle contraction			9.05754						8.39177	3.59577		1.97258		5.20716
regulation of translation			7.41231			1.75448			5.51238				2.00709
response to decreased oxygen levels			33.1803	2.41226					3.24042
response to hypoxia			31.214	2.73819					2.748
response to oxygen levels			32.6846	2.27095					2.79375
somatic stem cell maintenance						1.41117
striated muscle cell development	2.64947		9.81378					3.04949	13.2403
striated muscle cell differentiation			12.6688	2.39618				2.40965	10.3844
striated muscle tissue development	6.68868		15.5526	3.61447					6.52212
vasculature development	12.8858	1.31087	23.3738										4.89226	1.75958
Fetal
GO_Desc	CE	CN	CNTE	CTE	E	G	GACNTE	GC	GCE	GCNT	GCNTE	GCTE	GE	GN	GT	N	NT	S	T
actin cytoskeleton organization	4.38301				36.0846	36.9418		2.26329			1.33316		2.82264			3.12535		11.2397	15.5976
actin filament bundle assembly																		6.80562
actin filament-based process	4.01809				41.9922	43.1949		4.46464					2.96118			3.31326	2.99316	12.0424	19.8643
actomyosin structure organization					9.14326			4.34167								3.26523			3.85031
adherens junction assembly					10.7303													6.38102
angiogenesis	5.2136				32.2972	36.4151							3.06743					6.10295	5.5018
apoptotic signaling pathway					22.2371	23.4981			2.58506				1.35821			3.79185		5.47775
axon ensheathment																			3.16218
blood vessel development	9.47354				53.6715	72.2003			1.33642		1.72702		9.57144			2.718	2.44333	6.93264	13.0522
blood vessel morphogenesis	10.0402				54.4678	62.8752					2.32279		7.33982			2.87974		4.65649	13.7372
canonical Wnt receptor signaling pathway					12.2314
cardiac cell development					12.6254	13.7535	2.24255	1.88505			4.06681					3.41813			4.59125
cardiac chamber development	1.70932				32.0644	55.8318	1.38975				4.09366		5.62877			2.97489			5.18662
cardiac muscle cell development					10.2997		2.90042	1.57977			3.27858					2.59364			3.25277
cardiac muscle cell differentiation					11.9531	18.4203	3.42323	2.78302								3.8312			4.00731
cardiac muscle tissue development			1.33383		27.2462	41.7059	2.45987	2.57554			4.19181		2.01444			5.52353			6.16167
cardiac muscle tissue morphogenesis					12.889	14.7396					2.31984
cardiac ventricle development					23.0738	33.7477					4.28594		3.97052			1.4193			3.28245
cardiocyte differentiation					19.8537	28.6874	3.39489	2.4938					1.32802			5.88049			6.80633
cell junction assembly					21.1414	14.4805										2.68369		6.26635	5.27597
cell-substrate junction assembly					17.7801	13.0593												6.4034
cellular response to insulin stimulus						14.8445													3.99
cellular response to peptide hormone stimulus						15.8766								1.4591
chromatin modification																6.15235
endoderm development						12.2477						2.00616
enzyme linked receptor protein signaling pathway	5.23176				25.7975	35.9181							5.90004					2.45627	8.82387
epithelial cell differentiation					11.3674	27.8274				1.34274									6.35376
epithelial tube morphogenesis					25.7922	45.6229							7.91206						4.92507
gastrulation						27.877						2.25189
heart development	6.47812				62.4011	89.5688	3.69739	1.49463	4.62425		4.2924		6.96674			10.5182		3.83684	16.2457
heart morphogenesis	4.50527				40.3575	66.993	1.42743		1.34894		3.64432		5.28055			4.68799			6.44333
histone modification																4.56307
in utero embryonic development	3.90667				28.151	43.8883					3.07195		1.57241			6.56203			8.11085
morphogenesis of an epithelium	1.74418				30.5021	45.4649							8.55734					2.50709	4.94588
muscle cell differentiation					24.3053	26.7178	3.46798	3.04597			1.43436					3.77114			13.6634
muscle organ morphogenesis					14.4945	17.8113					1.63054
muscle structure development	3.72925		2.70551		39.4303	45.7972	1.81828	2.16824			7.39462		2.8959			3.93535		4.12568	12.2397
muscle tissue development					29.779	35.4785					5.68879		1.92574			1.90011			4.77226
muscle tissue morphogenesis					10.9587	13.2568					2.0873
myofibril assembly								5.57005								4.31726			3.29133
negative regulation of cell development																			5.47369
negative regulation of kinase activity	1.426				12.9414	12.6106							1.99629	1.40684		6.14277		1.31616	9.14425
negative regulation of multicellular organismal process						19.8896											3.55768		2.7607
negative regulation of neurogenesis																			3.94364
negative regulation of phosphate metabolic process	1.64979				11.6839	12.9188			2.84186				3.73812			3.12356		1.42281	7.79954
negative regulation of phosphorylation	1.6501				15.2283	17.7744			2.16916				4.70525			5.13541		2.11145	11.9211
negative regulation of protein metabolic process	1.53711				24.8304	25.0634			2.60898				3.48635			3.84329		4.62288	11.1357
negative regulation of protein modification process					17.0844	18.8801			1.31468				3.44066			3.48871	1.99527	2.11403	11.0709
negative regulation of transferase activity	1.85026				11.8874	12.884							1.61253			5.80267		1.35485	9.54084
negative regulation of transport					9.40874
pattern specification process					19.4003	20.2051				1.70445						1.3046			4.62282
positive regulation of cell cycle arrest						16.9321											2.9119
positive regulation of protein phosphorylation	4.80962				21.2514	23.4663			2.19523				5.67995						4.89445
positive regulation of Wnt receptor signaling pathway					8.28884	16.2806							2.16243
posttranscriptional regulation of gene expression	1.87105				30.4575	17.578										6.2494	3.58032	5.75621	6.91655
protein localization to nucleus					9.56763
Ras protein signal transduction															1.46781
regulation of cell activation					10.4469	17.3065
regulation of cell cycle arrest						12.1471											2.93395
regulation of cellular component movement	3.16579				29.5083	49.6705							4.99239			1.33786		1.55916	12.7492
regulation of cellular response to stress					19.5047	18.929			6.60097				4.80797						4.15642
regulation of generation of precursor metabolites and energy											2.51842					6.95792		3.56911
regulation of leukocyte activation				2.08033	9.73061
regulation of lymphocyte activation						12.0337
regulation of MAPK cascade					17.7423	23.0489			3.0402				5.30377						9.0441
regulation of protein kinase activity	4.20819				24.3902	21.5514			4.30217				5.90331			1.58371			11.6475
regulation of small GTPase mediated signal transduction					22.0038	13.5156							3.59434			3.10482	1.76937	2.32017	12.4641
regulation of stress-activated MAPK cascade									3.09948				1.70858
regulation of stress-activated protein kinase signaling cascade									3.01774				1.60848
regulation of vasculature development	5.12256				10.6734	21.8077
response to decreased oxygen levels					18.8486	14.7247							3.10557				3.20252	3.12291
response to hypoxia					18.3111	13.8696							2.62987				3.43053	2.07141
response to oxygen levels					19.0627	15.8587							3.19683				2.90606	4.26405
response to peptide														1.8171
response to peptide hormone stimulus														1.64557		1.61043
sarcomere organization								3.25732								3.48552
stem cell development					16.8517	27.1038					2.87765		2.1794						3.40026
striated muscle cell development					11.5468		1.31937	2.77718			3.52538					3.35063			8.02269
striated muscle cell differentiation					17.3035	16.6221	3.3954	4.60574								2.01498			12.1188
striated muscle tissue development					30.3197	36.5603		1.82295			6.33865					3.02587			5.20686
tissue morphogenesis	3.63989				40.2847	63.8337			2.40553	2.31431			11.9396					4.43596	6.43427
[truncated: 298 more rows]

## Sheet: Fig.10b
Heatmap plotting percent cobound TFs as depicted in Fig.S10b
[truncated: 129 more rows]

[truncated: 4 more sheets: Fig.S10k-x, Fig.S11, Fig.S12, Fig.S13]
